# Supplementary material for: Systematic evaluation of the isolated effect of tissue environment on the transcriptome using a single-cell RNA-seq atlas dataset
Source: BMC Genomics. 2025 Apr 29;26:416. doi: 10.1186/s12864-025-11614-w (PMC12039055; doi:10.1186/s12864-025-11614-w)
Supplement: Supplementary file 1 — All combinations of tissues and cell-types in the FACS and Droplet datasets. [file 12864_2025_11614_MOESM1_ESM.xlsx]

## Sheet: FACS
tissue	celltype
Aorta	aortic endothelial cell
Aorta	epithelial cell
Aorta	fibroblast of cardiac tissue
Aorta	fibrocyte
Aorta	macrophage
Aorta	professional antigen presenting cell
BAT	B cell
BAT	endothelial cell
BAT	epithelial cell
BAT	mesenchymal stem cell of adipose
BAT	myeloid cell
BAT	NK cell
BAT	T cell
Bladder	bladder cell
Bladder	bladder urothelial cell
Brain_Myeloid	macrophage
Brain_Myeloid	microglial cell
Brain_Non-Myeloid	astrocyte
Brain_Non-Myeloid	Bergmann glial cell
Brain_Non-Myeloid	brain pericyte
Brain_Non-Myeloid	CD8-positive, alpha-beta T cell
Brain_Non-Myeloid	endothelial cell
Brain_Non-Myeloid	ependymal cell
Brain_Non-Myeloid	interneuron
Brain_Non-Myeloid	macrophage
Brain_Non-Myeloid	mature NK T cell
Brain_Non-Myeloid	medium spiny neuron
Brain_Non-Myeloid	microglial cell
Brain_Non-Myeloid	neuroepithelial cell
Brain_Non-Myeloid	neuron
Brain_Non-Myeloid	neuronal stem cell
Brain_Non-Myeloid	oligodendrocyte
Brain_Non-Myeloid	oligodendrocyte precursor cell
Brain_Non-Myeloid	T cell
Diaphragm	B cell
Diaphragm	endothelial cell
Diaphragm	macrophage
Diaphragm	mesenchymal stem cell
Diaphragm	skeletal muscle satellite cell
Diaphragm	T cell
GAT	B cell
GAT	CD4-positive, alpha-beta T cell
GAT	CD8-positive, alpha-beta T cell
GAT	endothelial cell
GAT	epithelial cell
GAT	mesenchymal stem cell of adipose
GAT	myeloid cell
GAT	NK cell
GAT	T cell
Heart	atrial myocyte
Heart	B cell
Heart	endocardial cell
Heart	endothelial cell of coronary artery
Heart	fibroblast of cardiac tissue
Heart	macrophage
Heart	monocyte
Heart	smooth muscle cell
Heart	T cell
Heart	valve cell
Heart	ventricular myocyte
Kidney	B cell
Kidney	epithelial cell of proximal tubule
Kidney	fenestrated cell
Kidney	kidney collecting duct epithelial cell
Kidney	kidney collecting duct principal cell
Kidney	kidney interstitial fibroblast
Kidney	kidney loop of Henle ascending limb epithelial cell
Kidney	macrophage
Kidney	mesangial cell
Kidney	T cell
Large_Intestine	Brush cell of epithelium proper of large intestine
Large_Intestine	enterocyte of epithelium of large intestine
Large_Intestine	enteroendocrine cell
Large_Intestine	epithelial cell of large intestine
Large_Intestine	intestinal crypt stem cell
Large_Intestine	large intestine goblet cell
Large_Intestine	secretory cell
Limb_Muscle	B cell
Limb_Muscle	endothelial cell
Limb_Muscle	macrophage
Limb_Muscle	mesenchymal stem cell
Limb_Muscle	skeletal muscle satellite cell
Limb_Muscle	T cell
Liver	B cell
Liver	CD4-positive, alpha-beta T cell
Liver	CD8-positive, alpha-beta T cell
Liver	endothelial cell of hepatic sinusoid
Liver	hepatocyte
Liver	Kupffer cell
Liver	mature NK T cell
Liver	myeloid leukocyte
Liver	neutrophil
Liver	NK cell
Liver	T cell
Lung	adventitial cell
Lung	B cell
Lung	bronchial smooth muscle cell
Lung	CD4-positive, alpha-beta T cell
Lung	CD8-positive, alpha-beta T cell
Lung	ciliated columnar cell of tracheobronchial tree
Lung	classical monocyte
Lung	club cell of bronchiole
Lung	dendritic cell
Lung	endothelial cell of lymphatic vessel
Lung	fibroblast of lung
Lung	intermediate monocyte
Lung	leukocyte
Lung	lung macrophage
Lung	lung neuroendocrine cell
Lung	lymphocyte
Lung	mature NK T cell
Lung	myeloid dendritic cell
Lung	neutrophil
Lung	NK cell
Lung	non-classical monocyte
Lung	pericyte cell
Lung	plasma cell
Lung	plasmacytoid dendritic cell
Lung	pulmonary interstitial fibroblast
Lung	regulatory T cell
Lung	respiratory basal cell
Lung	smooth muscle cell of the pulmonary artery
Lung	T cell
Lung	type I pneumocyte
Lung	type II pneumocyte
Lung	vein endothelial cell
Mammary_Gland	basal cell
Mammary_Gland	endothelial cell
Mammary_Gland	luminal epithelial cell of mammary gland
Mammary_Gland	stromal cell
Marrow	basophil
Marrow	CD4-positive, alpha-beta T cell
Marrow	early pro-B cell
Marrow	granulocyte
Marrow	granulocyte monocyte progenitor cell
Marrow	granulocytopoietic cell
Marrow	hematopoietic stem cell
Marrow	immature B cell
Marrow	late pro-B cell
Marrow	lymphoid progenitor cell
Marrow	macrophage
Marrow	mature alpha-beta T cell
Marrow	megakaryocyte-erythroid progenitor cell
Marrow	naive B cell
Marrow	NK cell
Marrow	precursor B cell
Marrow	promonocyte
MAT	B cell
MAT	CD4-positive, alpha-beta T cell
MAT	CD8-positive, alpha-beta T cell
MAT	endothelial cell
MAT	epithelial cell
MAT	macrophage
MAT	mesenchymal stem cell of adipose
MAT	myeloid cell
MAT	NK cell
MAT	T cell
Pancreas	endothelial cell
Pancreas	leukocyte
Pancreas	pancreatic A cell
Pancreas	pancreatic acinar cell
Pancreas	pancreatic B cell
Pancreas	pancreatic D cell
Pancreas	pancreatic ductal cell
Pancreas	pancreatic PP cell
Pancreas	pancreatic stellate cell
SCAT	B cell
SCAT	CD4-positive, alpha-beta T cell
SCAT	CD8-positive, alpha-beta T cell
SCAT	endothelial cell
SCAT	epithelial cell
SCAT	mesenchymal stem cell of adipose
SCAT	myeloid cell
SCAT	NK cell
SCAT	T cell
Skin	basal cell of epidermis
Skin	bulge keratinocyte
Skin	epidermal cell
Skin	fibroblast
Skin	keratinocyte stem cell
Skin	macrophage
Skin	T cell
Spleen	B cell
Spleen	CD4-positive, alpha-beta T cell
Spleen	CD8-positive, alpha-beta T cell
Spleen	granulocyte
Spleen	NK cell
Spleen	proerythroblast
Thymus	DN4 thymocyte
Thymus	endothelial cell
Thymus	epithelial cell of thymus
Thymus	fibroblast
Thymus	macrophage
Thymus	thymocyte
Tongue	basal cell of epidermis
Tongue	keratinocyte
Trachea	basal epithelial cell of tracheobronchial tree
Trachea	chondrocyte
Trachea	ciliated columnar cell of tracheobronchial tree
Trachea	endothelial cell
Trachea	fibroblast
Trachea	granulocyte
Trachea	keratinocyte
Trachea	macrophage
Trachea	mucus secreting cell
Trachea	smooth muscle cell of trachea
Trachea	T cell

## Sheet: Droplet
tissue	celltype
Bladder	bladder cell
Bladder	bladder urothelial cell
Bladder	endothelial cell
Bladder	leukocyte
Fat	B cell
Fat	endothelial cell
Fat	epithelial cell
Fat	erythroblast
Fat	lymphocyte
Fat	mesenchymal stem cell of adipose
Fat	myeloid cell
Fat	T cell
Heart_and_Aorta	cardiac neuron
Heart_and_Aorta	cardiomyocyte
Heart_and_Aorta	endocardial cell
Heart_and_Aorta	endothelial cell of coronary artery
Heart_and_Aorta	erythrocyte
Heart_and_Aorta	fibroblast of cardiac tissue
Heart_and_Aorta	leukocyte
Heart_and_Aorta	mast cell
Heart_and_Aorta	smooth muscle cell
Kidney	B cell
Kidney	brush cell
Kidney	epithelial cell of proximal tubule
Kidney	fenestrated cell
Kidney	fibroblast
Kidney	kidney capillary endothelial cell
Kidney	kidney cell
Kidney	kidney collecting duct epithelial cell
Kidney	kidney collecting duct principal cell
Kidney	kidney cortex artery cell
Kidney	kidney distal convoluted tubule epithelial cell
Kidney	kidney loop of Henle ascending limb epithelial cell
Kidney	kidney loop of Henle thick ascending limb epithelial cell
Kidney	kidney mesangial cell
Kidney	kidney proximal convoluted tubule epithelial cell
Kidney	kidney proximal straight tubule epithelial cell
Kidney	leukocyte
Kidney	lymphocyte
Kidney	macrophage
Kidney	NK cell
Kidney	plasma cell
Kidney	podocyte
Kidney	T cell
Large_Intestine	enterocyte of epithelium of large intestine
Large_Intestine	epithelial cell of large intestine
Large_Intestine	hematopoietic stem cell
Large_Intestine	intestinal crypt stem cell
Large_Intestine	large intestine goblet cell
Limb_Muscle	B cell
Limb_Muscle	endothelial cell
Limb_Muscle	macrophage
Limb_Muscle	mesenchymal stem cell
Limb_Muscle	Schwann cell
Limb_Muscle	skeletal muscle cell
Limb_Muscle	skeletal muscle satellite cell
Limb_Muscle	smooth muscle cell
Limb_Muscle	T cell
Liver	B cell
Liver	duct epithelial cell
Liver	endothelial cell of hepatic sinusoid
Liver	hepatic stellate cell
Liver	hepatocyte
Liver	Kupffer cell
Liver	myeloid leukocyte
Liver	NK cell
Liver	plasmacytoid dendritic cell
Lung	adventitial cell
Lung	alveolar macrophage
Lung	B cell
Lung	basophil
Lung	bronchial smooth muscle cell
Lung	CD4-positive, alpha-beta T cell
Lung	CD8-positive, alpha-beta T cell
Lung	ciliated columnar cell of tracheobronchial tree
Lung	classical monocyte
Lung	club cell of bronchiole
Lung	dendritic cell
Lung	endothelial cell of lymphatic vessel
Lung	fibroblast of lung
Lung	intermediate monocyte
Lung	lung macrophage
Lung	lung neuroendocrine cell
Lung	mature NK T cell
Lung	myeloid dendritic cell
Lung	neutrophil
Lung	NK cell
Lung	non-classical monocyte
Lung	pericyte cell
Lung	plasma cell
Lung	plasmacytoid dendritic cell
Lung	pulmonary interstitial fibroblast
Lung	regulatory T cell
Lung	smooth muscle cell of the pulmonary artery
Lung	T cell
Lung	type II pneumocyte
Lung	vein endothelial cell
Mammary_Gland	B cell
Mammary_Gland	basal cell
Mammary_Gland	endothelial cell
Mammary_Gland	luminal epithelial cell of mammary gland
Mammary_Gland	macrophage
Mammary_Gland	stromal cell
Mammary_Gland	T cell
Marrow	basophil
Marrow	erythroblast
Marrow	erythroid progenitor
Marrow	granulocyte
Marrow	granulocytopoietic cell
Marrow	hematopoietic precursor cell
Marrow	immature B cell
Marrow	late pro-B cell
Marrow	macrophage
Marrow	megakaryocyte-erythroid progenitor cell
Marrow	monocyte
Marrow	naive B cell
Marrow	naive T cell
Marrow	NK cell
Marrow	plasma cell
Marrow	precursor B cell
Marrow	proerythroblast
Marrow	promonocyte
Pancreas	endothelial cell
Pancreas	leukocyte
Pancreas	pancreatic A cell
Pancreas	pancreatic acinar cell
Pancreas	pancreatic B cell
Pancreas	pancreatic D cell
Pancreas	pancreatic ductal cel
Pancreas	pancreatic PP cell
Pancreas	pancreatic stellate cell
Skin	basal cell of epidermis
Skin	epidermal cell
Skin	keratinocyte stem cell
Skin	stem cell of epidermis
Skin	T cell
Spleen	B cell
Spleen	erythroblast
Spleen	granulocyte
Spleen	immature NKT cell
Spleen	macrophage
Spleen	macrophage dendritic cell progenitor
Spleen	mature NK T cell
Spleen	megakaryocyte-erythroid progenitor cell
Spleen	NK cell
Spleen	plasma cell
Spleen	proerythroblast
Spleen	T cell
Thymus	DN3 thymocyte
Thymus	DN4 thymocyte
Thymus	double negative T cell
Thymus	immature T cell
Thymus	professional antigen presenting cell
Thymus	thymocyte
Tongue	basal cell of epidermis
Tongue	keratinocyte
Tongue	Langerhans cell
Trachea	basal epithelial cell of tracheobronchial tree
Trachea	blood cell
Trachea	chondrocyte
Trachea	endothelial cell
Trachea	epithelial cell
Trachea	fibroblast
Trachea	granulocyte
Trachea	macrophage
Trachea	mesenchymal cell
Trachea	mesenchymal progenitor cell
Trachea	neuroendocrine cell
Trachea	smooth muscle cell of trachea
