# Supplementary material for: Systematic evaluation of the isolated effect of tissue environment on the transcriptome using a single-cell RNA-seq atlas dataset
Source: BMC Genomics. 2025 Apr 29;26:416. doi: 10.1186/s12864-025-11614-w (PMC12039055; doi:10.1186/s12864-025-11614-w)
Supplement: Supplementary file 2 — All maximal solutions identified from the combinations of tissues and cell-types in the FACS dataset. [file 12864_2025_11614_MOESM2_ESM.txt]

('BAT', 'GAT', 'Liver', 'Lung', 'MAT', 'SCAT', 'Spleen')
('B cell', 'NK cell')

('Liver', 'Lung')
('B cell', 'CD4-positive, alpha-beta T cell', 'CD8-positive, alpha-beta T cell', 'NK cell', 'T cell', 'mature NK T cell', 'neutrophil')

('GAT', 'Liver', 'Lung', 'MAT', 'SCAT', 'Spleen')
('B cell', 'CD4-positive, alpha-beta T cell', 'CD8-positive, alpha-beta T cell', 'NK cell')

('GAT', 'MAT', 'SCAT')
('B cell', 'CD4-positive, alpha-beta T cell', 'CD8-positive, alpha-beta T cell', 'NK cell', 'T cell', 'endothelial cell', 'epithelial cell', 'mesenchymal stem cell of adipose', 'myeloid cell')

('GAT', 'Liver', 'Lung', 'MAT', 'SCAT')
('B cell', 'CD4-positive, alpha-beta T cell', 'CD8-positive, alpha-beta T cell', 'NK cell', 'T cell')

('BAT', 'GAT', 'MAT', 'SCAT')
('B cell', 'NK cell', 'T cell', 'endothelial cell', 'epithelial cell', 'mesenchymal stem cell of adipose', 'myeloid cell')

('BAT', 'GAT', 'Liver', 'Lung', 'MAT', 'SCAT')
('B cell', 'NK cell', 'T cell')

('Diaphragm', 'Limb_Muscle')
('B cell', 'T cell', 'endothelial cell', 'macrophage', 'mesenchymal stem cell', 'skeletal muscle satellite cell')

('BAT', 'Diaphragm', 'GAT', 'Limb_Muscle', 'MAT', 'SCAT')
('B cell', 'T cell', 'endothelial cell')

('Diaphragm', 'Limb_Muscle', 'MAT')
('B cell', 'T cell', 'endothelial cell', 'macrophage')

('Diaphragm', 'Heart', 'Kidney', 'Limb_Muscle', 'MAT')
('B cell', 'T cell', 'macrophage')

('BAT', 'Diaphragm', 'GAT', 'Heart', 'Kidney', 'Limb_Muscle', 'Liver', 'Lung', 'MAT', 'SCAT')
('B cell', 'T cell')

('MAT', 'Marrow')
('CD4-positive, alpha-beta T cell', 'NK cell', 'macrophage')

('GAT', 'Liver', 'Lung', 'MAT', 'Marrow', 'SCAT', 'Spleen')
('CD4-positive, alpha-beta T cell', 'NK cell')

('Marrow', 'Spleen')
('CD4-positive, alpha-beta T cell', 'NK cell', 'granulocyte')

('Brain_Non-Myeloid', 'Liver', 'Lung')
('CD8-positive, alpha-beta T cell', 'T cell', 'mature NK T cell')

('Brain_Non-Myeloid', 'GAT', 'MAT', 'SCAT')
('CD8-positive, alpha-beta T cell', 'T cell', 'endothelial cell')

('Brain_Non-Myeloid', 'MAT')
('CD8-positive, alpha-beta T cell', 'T cell', 'endothelial cell', 'macrophage')

('Brain_Non-Myeloid', 'GAT', 'Liver', 'Lung', 'MAT', 'SCAT')
('CD8-positive, alpha-beta T cell', 'T cell')

('Thymus', 'Trachea')
('endothelial cell', 'fibroblast', 'macrophage')

('Brain_Non-Myeloid', 'Diaphragm', 'Limb_Muscle', 'MAT', 'Thymus', 'Trachea')
('endothelial cell', 'macrophage')

('Brain_Non-Myeloid', 'Diaphragm', 'Limb_Muscle', 'MAT', 'Trachea')
('T cell', 'endothelial cell', 'macrophage')

('BAT', 'Brain_Non-Myeloid', 'Diaphragm', 'GAT', 'Limb_Muscle', 'MAT', 'SCAT', 'Trachea')
('T cell', 'endothelial cell')

('Skin', 'Thymus', 'Trachea')
('fibroblast', 'macrophage')

('Skin', 'Trachea')
('T cell', 'fibroblast', 'macrophage')

('Aorta', 'MAT')
('epithelial cell', 'macrophage')

('Brain_Non-Myeloid', 'Diaphragm', 'Heart', 'Kidney', 'Limb_Muscle', 'MAT', 'Skin', 'Trachea')
('T cell', 'macrophage')

('Aorta', 'Heart')
('fibroblast of cardiac tissue', 'macrophage')

('Brain_Myeloid', 'Brain_Non-Myeloid')
('macrophage', 'microglial cell')

('Marrow', 'Trachea')
('granulocyte', 'macrophage')

('Lung', 'Trachea')
('T cell', 'ciliated columnar cell of tracheobronchial tree')

31 maximal solutions have been found.
Time: 0.019324779510498047 sec.
