# Supplementary material for: Systematic evaluation of the isolated effect of tissue environment on the transcriptome using a single-cell RNA-seq atlas dataset
Source: BMC Genomics. 2025 Apr 29;26:416. doi: 10.1186/s12864-025-11614-w (PMC12039055; doi:10.1186/s12864-025-11614-w)
Supplement: Supplementary file 3 — All maximal solutions identified from the combinations of individuals, tissues, and cell-types in the FACS dataset. [file 12864_2025_11614_MOESM3_ESM.txt]

('3_11_M', '3_9_M')
('MAT', 'Spleen')
('B cell', 'CD4-positive, alpha-beta T cell')

('3_11_M', '3_9_M')
('BAT', 'MAT')
('B cell', 'endothelial cell', 'mesenchymal stem cell of adipose')

('3_39_F', '3_9_M')
('BAT', 'SCAT')
('B cell', 'mesenchymal stem cell of adipose', 'myeloid cell')

('3_38_F', '3_56_F')
('BAT', 'MAT')
('B cell', 'endothelial cell', 'myeloid cell')

('3_10_M', '3_39_F', '3_9_M')
('BAT', 'SCAT')
('B cell', 'myeloid cell')

('3_10_M', '3_9_M')
('BAT', 'SCAT')
('B cell', 'endothelial cell', 'myeloid cell')

('3_11_M', '3_38_F', '3_56_F', '3_9_M')
('BAT', 'MAT')
('B cell', 'endothelial cell')

('3_10_M', '3_11_M')
('BAT', 'Diaphragm')
('B cell', 'endothelial cell')

('3_10_M', '3_39_F')
('Diaphragm', 'Limb_Muscle')
('B cell', 'mesenchymal stem cell', 'skeletal muscle satellite cell')

('3_38_F', '3_8_M')
('MAT', 'Trachea')
('endothelial cell', 'macrophage')

('3_38_F', '3_39_F', '3_56_F')
('GAT', 'MAT', 'SCAT')
('mesenchymal stem cell of adipose', 'myeloid cell')

('3_10_M', '3_11_M', '3_38_F', '3_39_F', '3_56_F', '3_8_M', '3_9_M')
('GAT', 'SCAT')
('mesenchymal stem cell of adipose', 'myeloid cell')

('3_11_M', '3_39_F', '3_9_M')
('BAT', 'GAT', 'SCAT')
('mesenchymal stem cell of adipose', 'myeloid cell')

('3_38_F', '3_56_F')
('MAT', 'SCAT')
('endothelial cell', 'mesenchymal stem cell of adipose', 'myeloid cell')

('3_11_M', '3_9_M')
('BAT', 'GAT', 'SCAT')
('endothelial cell', 'mesenchymal stem cell of adipose', 'myeloid cell')

('3_10_M', '3_11_M', '3_8_M', '3_9_M')
('GAT', 'SCAT')
('endothelial cell', 'mesenchymal stem cell of adipose', 'myeloid cell')

('3_11_M', '3_38_F', '3_56_F', '3_8_M', '3_9_M')
('MAT', 'SCAT')
('endothelial cell', 'mesenchymal stem cell of adipose')

('3_11_M', '3_8_M', '3_9_M')
('GAT', 'MAT', 'SCAT')
('endothelial cell', 'mesenchymal stem cell of adipose')

('3_11_M', '3_9_M')
('BAT', 'GAT', 'MAT', 'SCAT')
('endothelial cell', 'mesenchymal stem cell of adipose')

('3_10_M', '3_11_M', '3_38_F', '3_56_F', '3_9_M')
('BAT', 'SCAT')
('endothelial cell', 'myeloid cell')

('3_38_F', '3_56_F')
('BAT', 'MAT', 'SCAT')
('endothelial cell', 'myeloid cell')

('3_10_M', '3_11_M', '3_9_M')
('BAT', 'GAT', 'SCAT')
('endothelial cell', 'myeloid cell')

('3_11_M', '3_39_F')
('Diaphragm', 'Limb_Muscle')
('endothelial cell', 'mesenchymal stem cell', 'skeletal muscle satellite cell')

('3_10_M', '3_11_M', '3_38_F', '3_39_F')
('Diaphragm', 'Limb_Muscle')
('mesenchymal stem cell', 'skeletal muscle satellite cell')

24 maximal solutions have been found.
Time: 0.033143043518066406 sec.
