# Supplementary material for: Systematic evaluation of the isolated effect of tissue environment on the transcriptome using a single-cell RNA-seq atlas dataset
Source: BMC Genomics. 2025 Apr 29;26:416. doi: 10.1186/s12864-025-11614-w (PMC12039055; doi:10.1186/s12864-025-11614-w)
Supplement: Supplementary file 4 — P-values for tissue and cell-type effects for all genes from the statistical analysis of 24 sub-datasets derived from the FACS dataset. [file 12864_2025_11614_MOESM4_ESM.xlsx]

## Sheet: FACS.tissue_pvalue
	unit1	unit2	unit3	unit4	unit5	unit6	unit7	unit8	unit9	unit10	unit11	unit12	unit13	unit14	unit15	unit16	unit17	unit18	unit19	unit20	unit21	unit22	unit23	unit24
0610005C13Rik	0.603035	0.373655	NA	0.236236	NA	0.354638	0.310003	0.430245	0.351573	0.443414	NA	0.225504	0.0485491	NA	0.0395681	0.198486	NA	0.138258	0.0825556	0.104893	0.116181	0.111752	0.283462	0.170337
0610007C21Rik	0.00461357	0.715578	0.0646395	0.978286	0.38168	0.198176	0.509476	0.307468	0.000154873	0.603546	0.0749792	0.00197794	0.102057	0.00183859	0.0107057	0.167985	0.125138	0.244012	0.0174049	1.5263e-05	0.000695242	0.00253719	0.000312547	8.0727e-06
0610007L01Rik	0.93812	0.994342	0.0460731	0.195827	0.0197347	0.0487194	0.924606	0.320189	0.409449	0.282116	0.181126	0.0588499	0.00544772	0.811367	0.00805475	0.652295	0.0211433	0.00932283	0.00989069	0.0310842	0.520907	0.0151521	0.808392	0.994711
0610007N19Rik	0.939336	0.0889125	0.00261212	0.509611	0.495835	0.296074	0.265362	0.0714764	8.40208e-05	0.234213	4.91717e-14	5.23715e-22	2.18071e-09	0.000196497	6.06826e-05	7.7947e-09	0.0141779	0.00014557	0.000159624	0.698719	0.425582	0.23965	0.0341724	0.000243492
0610007P08Rik	0.193126	0.812518	0.31569	0.334679	0.963272	0.0475487	0.372142	0.877789	0.789774	0.671055	0.00808597	0.414173	0.902141	0.0195812	0.49346	0.34968	0.0190654	0.731185	0.542453	0.112754	0.785722	0.110722	0.664218	0.834373
0610007P14Rik	0.485377	0.567815	0.816342	0.335426	0.547605	0.746516	0.877932	0.33264	0.493475	0.986259	0.00169166	0.0282217	0.161605	0.00114716	0.385946	0.530877	0.000322624	0.00947021	0.216432	0.0126019	0.0125392	0.334038	0.76553	0.120474
0610007P22Rik	0.602179	0.489833	0.231104	0.958206	0.98175	0.606083	0.544864	0.93344	0.749143	0.298322	0.527194	0.351759	0.0320668	0.193594	0.0370984	0.136916	0.0162232	0.0182751	0.0259826	0.411529	0.579036	0.0729764	0.334801	0.801059
0610008F07Rik	NA	NA	NA	NA	NA	NA	NA	NA	NA	NA	NA	NA	NA	NA	NA	NA	NA	NA	NA	NA	NA	NA	0.0696981	0.0782535
0610009B14Rik	NA	NA	NA	NA	NA	NA	NA	NA	NA	NA	NA	0.511596	NA	NA	NA	0.49923	NA	NA	NA	NA	NA	NA	0.683317	0.675798
0610009B22Rik	0.788855	0.669441	0.714724	0.739686	0.408635	0.837493	0.518406	0.978521	0.095869	0.286293	0.64705	0.193666	0.481037	0.487605	0.576102	0.450662	0.375419	0.2856	0.328893	0.430719	0.173148	0.315353	0.118631	0.234113
0610009D07Rik	0.000746909	0.328931	0.910427	0.647576	0.804254	0.795461	0.295289	0.895538	0.572043	0.254161	0.489199	0.624534	0.00103495	0.244656	0.000930439	0.603074	0.210791	0.70211	0.39651	0.00405842	0.270853	0.00974191	0.383495	0.155975
0610009L18Rik	0.996298	0.594644	0.326497	0.894074	0.929941	0.939063	0.64576	0.227292	0.129802	0.985887	0.0286193	0.0121486	0.667646	0.495442	0.873865	0.774598	0.149161	0.228874	0.47365	0.957528	0.373901	0.877792	0.0635872	0.91745
0610009O20Rik	0.667603	0.536045	0.493756	0.905041	0.327603	0.398211	0.965914	0.110887	0.0762791	0.322277	0.265032	0.0278112	0.0292732	0.131107	0.0468737	0.507483	0.956522	0.730217	0.0759798	0.438855	0.372618	0.191482	0.0744119	0.105081
0610010B08Rik	0.919195	0.535141	0.0912056	0.247013	0.0635446	0.199381	NA	NA	0.615782	NA	0.0228001	0.241288	0.548163	0.17553	0.860734	0.224373	0.517014	0.806911	0.929972	0.720075	0.108621	0.916688	0.460556	0.968664
0610010F05Rik	0.996347	0.51903	0.872877	0.675966	0.95084	0.150659	0.86839	0.291338	0.729843	0.569617	0.667611	0.155985	0.127531	0.504807	0.260309	0.102302	0.0051422	0.0146011	0.284144	0.058917	0.523773	0.140315	0.652111	0.17563
0610010K14Rik	0.139556	0.101268	0.295467	0.0413403	0.542035	0.545647	0.411865	0.533175	0.0647556	0.772731	0.788497	0.364168	0.172401	0.854636	0.159995	0.174488	0.00952925	0.00225322	0.00683762	7.20935e-05	0.00261946	0.04776	0.559329	0.386358
0610010O12Rik	0.000220946	0.000521498	0.433665	0.480845	0.618421	0.34552	0.0121098	0.619196	0.0148131	0.647499	2.42849e-17	2.48502e-10	4.89383e-06	1.51216e-08	0.000130425	4.46303e-10	6.22077e-19	3.70138e-10	8.4197e-08	0.15769	0.23336	0.0762177	0.199141	0.070279
0610011F06Rik	0.293471	0.939244	0.743043	0.00984645	0.589761	0.449431	0.0673945	0.615169	0.553406	0.182384	0.0107594	0.0116983	0.0348543	0.0722533	0.00139265	0.000833554	0.00163443	0.00147158	0.0171124	0.190178	0.0871225	0.0293387	0.921083	0.235181
0610011L14Rik	0.271757	0.491437	0.668805	0.424963	0.403962	0.230519	0.971946	0.16659	0.0657619	0.12007	0.604354	0.909122	0.309141	0.8017	0.212826	0.727991	0.798797	0.126235	0.0218247	0.231732	0.351647	0.52238	0.310703	0.0762689
0610012G03Rik	0.815845	0.339372	0.2924	0.889992	0.261011	0.418102	0.480907	0.296442	0.292069	0.0440564	0.540759	0.130429	0.000368432	0.578869	0.000251872	0.437814	0.10618	0.102549	0.0183441	0.00204301	0.248251	0.0113347	0.734063	0.0762652
0610012H03Rik	0.698925	0.431359	0.67096	NA	NA	NA	NA	NA	NA	0.443414	0.055932	0.0721184	0.083024	0.221521	0.154022	0.083818	0.0864864	0.355939	0.586776	0.205716	NA	0.270138	NA	NA
0610030E20Rik	0.618542	0.421665	0.413543	0.794764	0.58413	0.609213	0.860709	0.0689868	0.402305	0.347313	0.381431	0.214407	0.994954	0.0953972	0.664275	0.517883	0.312394	0.541672	0.995141	0.261229	0.681805	0.257548	0.575442	0.433357
0610031J06Rik	0.175053	0.315903	4.51783e-05	0.756949	9.20796e-05	0.013594	0.682542	0.249902	0.0865373	0.927596	0.319108	0.0408014	1.08415e-06	0.662632	0.00169009	0.00109476	0.0662616	0.0162503	0.144989	7.03856e-06	0.0170067	0.00040107	0.166422	0.00978112
0610031O16Rik	NA	NA	NA	NA	NA	NA	NA	NA	NA	NA	0.48618	0.295551	0.0482376	NA	0.124904	NA	NA	NA	NA	0.205716	NA	0.270138	NA	NA
0610037L13Rik	0.148539	0.303579	0.369067	0.91421	0.116888	0.0578706	0.0351445	0.093343	0.00849297	0.628126	0.287363	0.469077	0.64898	0.266334	0.329394	0.445002	0.356635	0.408875	0.393343	0.000413242	0.0364721	0.0125643	0.00772458	0.464751
0610037P05Rik	0.457645	0.771265	0.537727	0.638952	0.0884341	0.384865	0.655598	0.486014	0.327699	0.00163486	0.11226	0.0141041	0.04913	0.0950513	0.0081342	0.184152	0.861866	0.15784	0.0615964	0.0141744	0.00856157	0.153004	0.0220866	0.0984885
0610038B21Rik	0.386954	0.40839	0.74221	0.71669	0.141518	0.764107	0.446319	0.957083	0.106726	0.158627	0.0156016	0.971877	0.0497879	0.0650737	0.217809	0.472785	0.685745	0.449366	0.90392	0.335704	0.920582	0.452192	0.421135	0.876047
0610038L08Rik	0.698925	0.597303	0.271526	0.248517	0.232049	0.218532	0.154276	NA	0.556349	0.495797	0.223029	0.915362	0.731268	0.069025	0.429872	0.943293	0.489106	0.627026	0.380648	0.182425	0.108958	0.44031	0.823726	0.544974
0610039K10Rik	0.00380945	0.212368	0.834218	0.0241911	0.575569	0.0480035	0.0375307	0.0733409	0.586289	0.420724	0.210399	0.686916	0.981751	0.319098	0.00624739	0.456006	0.117305	0.288124	0.059392	0.916669	0.00196881	0.0108958	0.391862	0.245976
0610040B10Rik	0.354026	0.177579	0.981601	0.421141	0.899031	0.124075	0.175067	0.824952	0.459474	0.025918	0.0468427	0.282628	0.045603	0.187752	0.123139	0.267087	0.67905	0.392489	0.11839	0.927579	0.474791	0.239946	0.22037	0.200817
0610040F04Rik	NA	NA	NA	NA	NA	NA	NA	NA	NA	NA	0.316137	0.272375	0.641849	NA	0.612568	0.311661	0.29385	0.417034	0.569137	NA	NA	0.174952	0.0696981	0.0782535
0610040J01Rik	0.68483	0.347385	0.0228832	0.221905	0.0709594	0.211487	0.360874	0.600875	0.136535	0.0479713	0.807831	0.939573	3.02497e-05	0.722668	0.000317537	0.257334	0.324605	0.136347	0.478748	0.0504534	0.515069	0.00199596	0.252385	0.156409
0610043K17Rik	0.972832	0.780994	0.51134	NA	0.222853	0.305077	0.735247	0.358883	0.29992	0.365695	0.391216	0.617959	0.218934	0.41496	0.861953	0.623588	0.239562	0.639948	0.977258	0.788527	NA	0.693554	0.402266	0.0904023
0910001L09Rik	0.0884874	0.225405	0.813985	0.821624	0.726829	0.23551	0.931331	0.13511	0.0237617	0.451135	0.779334	0.0912922	0.0084462	0.908275	0.0550052	0.00918351	0.0394077	0.00283581	0.00241021	0.160807	0.653451	0.000764367	0.0491536	0.13383
100043387	0.815901	0.42264	0.153606	0.173429	0.318589	0.625239	0.388577	0.893964	0.209002	0.701938	0.61534	0.0318823	7.65812e-05	0.948467	4.86892e-05	0.00889049	0.804181	0.00518652	0.00236464	0.0214614	0.370804	0.0108807	0.864607	0.452307
1100001G20Rik	0.857896	0.147391	0.00473367	0.00876263	0.0133885	0.00718726	0.782035	0.017941	0.301325	0.123279	0.326388	0.200333	4.62201e-27	0.701899	6.91195e-19	0.141246	0.202865	0.214136	0.38072	3.36125e-13	2.95247e-07	6.97813e-10	0.311707	0.65104
1110001A16Rik	0.765042	0.379957	0.300382	0.187302	0.571555	0.349303	0.144257	0.814346	0.00552377	0.593939	0.127516	0.446576	0.516279	0.342869	0.0545231	0.897727	0.290457	0.816256	0.0968167	0.00414863	0.286019	0.0226267	0.0597983	0.00181627
1110001J03Rik	0.640527	0.101342	0.855165	0.952856	0.709263	0.592507	0.223828	0.731806	0.449125	0.201624	0.0538456	1.3928e-05	0.000348136	0.392775	0.172311	5.96491e-05	0.00218406	0.0015651	0.0449481	0.325357	0.375907	0.257549	0.478353	0.345308
1110002B05Rik	0.708299	0.000176219	0.579597	0.989214	0.477396	0.989986	0.00569953	0.619989	0.00794432	0.344535	0.165438	5.34429e-07	9.86956e-08	0.848558	1.51567e-11	9.24572e-08	0.000158895	2.70365e-08	1.40379e-11	6.44381e-06	0.000948767	2.01403e-05	0.0141626	0.0707544
1110002L01Rik	0.598305	0.142402	0.975866	0.0275167	0.577885	0.301804	0.0400564	0.93329	0.255661	0.201061	0.348117	0.598791	0.694922	0.551763	0.446683	0.438822	0.731405	0.666892	0.592853	0.0392599	0.0113449	0.191328	0.668989	0.392379
1110002N22Rik	0.214271	0.819342	0.815726	0.264155	0.108404	0.0752625	0.532795	0.975805	0.86992	0.447731	0.496812	0.587932	0.91744	0.560657	0.469587	0.0433514	0.867218	0.251974	0.616358	0.367619	0.601729	0.339763	0.982647	0.895783
1110003E01Rik	0.0781545	0.0130963	0.485386	0.289969	0.864771	0.956717	0.251826	0.912475	0.0364118	0.317778	0.338614	0.000326034	0.0200571	0.294953	1.22641e-07	2.34646e-05	0.0379888	0.000409411	3.81324e-07	0.0497784	0.550949	0.00110212	0.311467	0.485493
1110004E09Rik	0.493803	0.472421	0.225934	0.0817823	0.815583	0.799946	0.0349315	0.507777	0.205771	0.0113703	0.819521	0.443802	0.253975	0.387093	0.261594	0.500152	0.211246	0.269439	0.438786	0.0592516	0.129638	0.484974	0.29937	0.471764
1110004F10Rik	0.154053	0.112291	0.0656338	0.014123	0.473123	0.94389	0.0100524	0.831442	0.241685	0.958428	0.292931	0.288356	0.627875	0.959922	0.388318	0.0682776	0.183234	0.226535	0.255046	0.0163937	0.0299867	0.484626	0.495718	0.715449
1110005A03Rik	0.229447	0.35236	0.355071	0.934391	0.285632	0.428328	0.787936	0.791116	0.0753379	0.183236	0.222801	0.489481	0.932529	0.391733	0.0248377	0.460206	0.0218917	0.00584559	0.000418284	0.063171	0.802105	0.0322563	0.105837	0.00730588
1110006O24Rik	0.00979812	0.206217	0.626044	0.947817	0.21789	0.878127	0.179397	0.39586	0.130236	0.220524	0.312568	0.0422458	0.399547	0.920121	0.645595	0.704418	0.760918	0.628624	0.459868	0.0732055	0.683268	0.0930653	0.144238	0.643032
1110007C09Rik	0.435801	0.0617458	0.0389672	0.908764	6.44597e-05	0.00113674	0.0107149	0.474879	0.0608914	0.0898433	0.262727	0.708909	0.0015649	0.463506	0.498594	0.206673	0.582544	0.0894665	0.0342011	0.0452899	0.428677	0.0491351	0.0707688	0.00415118
1110008F13Rik	0.13723	0.477097	0.230576	0.241179	0.243379	0.904094	0.00181123	0.329587	0.915188	0.91198	0.125483	0.00102162	0.0579284	0.0156655	0.0100611	2.1211e-06	8.94442e-05	4.25904e-05	6.28622e-05	0.969183	0.062869	0.066177	0.485033	0.233006
1110008J03Rik	0.703615	0.996631	0.465405	0.174751	0.13601	0.0765008	0.119268	0.11058	0.367204	0.444832	0.878335	0.115076	0.28621	0.676321	0.885083	0.742193	0.438632	0.560477	0.66734	0.17972	0.0581239	0.753168	0.74865	0.97996
1110008L16Rik	0.346498	0.31472	0.216116	0.202881	0.886641	0.359691	0.647368	0.248433	0.0968118	0.621405	0.0453154	0.389483	0.292487	0.0694434	0.0279279	0.878157	0.250132	0.806695	0.185949	0.170134	0.505723	0.350087	0.366451	0.805391
1110008P14Rik	0.906286	0.36824	0.350387	0.324858	0.536689	0.658781	0.496873	0.325807	0.229796	0.924387	0.0892298	0.376681	0.735112	0.737057	0.11497	0.352977	0.247382	0.0901185	0.00593698	0.866064	0.687321	0.656193	0.778785	0.0547721
1110012J17Rik	0.655441	0.739754	0.303885	0.248517	0.22669	0.149226	0.341262	0.358883	0.892587	0.107525	0.0730227	0.0129255	0.0830905	0.121852	0.175765	0.00641875	0.00781572	0.0340597	0.439893	0.49462	0.696509	0.766777	0.17736	0.320049
1110012L19Rik	0.00284779	0.397909	0.105415	0.0416458	0.0775109	0.0711684	0.0190072	0.128861	0.142317	0.0110821	0.231322	0.00457238	0.00159442	0.161116	0.00295473	0.0247914	0.967806	0.0159318	0.009756	0.0260267	0.468285	0.105577	0.801996	0.770864
1110014N23Rik	0.748263	0.312886	0.176533	0.940303	0.696172	0.346393	0.346197	0.112004	0.402748	0.80227	0.0697698	0.41449	0.000256727	0.0373046	3.22097e-05	0.731639	0.288814	0.368917	0.0735718	2.20804e-05	0.00128778	0.0208327	0.56979	0.52047
1110015O18Rik	NA	NA	NA	0.529913	NA	NA	0.444804	NA	NA	NA	NA	NA	NA	NA	NA	NA	NA	NA	NA	NA	NA	NA	NA	NA
1110017D15Rik	0.279944	0.367461	0.566093	0.558208	NA	NA	0.909558	NA	0.458631	0.443414	0.457748	0.927889	0.0873299	0.293637	0.178248	0.893489	0.0648222	0.222447	0.46428	0.35447	0.748712	0.36722	0.340483	0.44999
1110017F19Rik	0.167967	0.535219	0.414266	0.247013	0.305983	0.307665	0.65094	0.358883	0.482615	0.885045	0.721859	0.398943	0.95411	0.746874	0.509663	0.118896	0.624612	0.626638	0.367107	0.57097	0.299979	0.457602	0.357561	0.40193
1110018G07Rik	0.575738	0.908004	0.793287	0.702879	0.81254	0.103499	0.705281	0.231256	0.318863	0.352617	0.249933	0.453633	0.875964	0.635744	0.791607	0.776603	0.371494	0.372808	0.664332	0.723729	0.917938	0.947653	0.825732	0.612717
1110018J18Rik	0.607756	0.121378	0.0679072	0.281715	0.808421	0.00674436	0.166032	0.244049	0.930487	0.0368793	0.00140434	0.00770308	0.362946	0.10716	0.471362	0.161076	0.00035001	0.0029285	0.000421826	0.00987465	0.350016	0.0170628	0.840055	0.0324871
1110019D14Rik	0.242155	0.0868346	0.0472513	0.545726	0.171751	0.275184	0.38629	0.462361	0.066399	0.675104	0.354842	0.213424	0.758684	0.798336	0.836467	0.924954	0.829754	0.536285	0.319377	0.0253816	0.556158	0.0575985	0.31956	0.0132973
1110020A21Rik	0.284446	0.212561	0.906054	NA	0.470191	0.739654	0.115249	0.274599	0.810637	0.20223	0.293028	0.734129	0.539715	0.337652	0.869928	0.331032	0.925995	0.410754	0.86791	0.727997	NA	0.268466	0.687011	0.257812
1110020G09Rik	0.890453	0.54555	0.715295	0.491751	0.169083	0.0707184	0.977999	0.458443	0.471215	0.537719	0.139366	0.158594	0.503666	0.480506	0.262905	0.348425	0.536373	0.0341559	0.0995083	0.0640368	0.562119	0.122439	0.485662	0.362291
1110021J02Rik	0.938591	0.515297	0.955375	0.737158	0.355289	0.499205	0.881012	0.959582	0.410165	0.276215	0.514288	0.0182403	0.120765	0.274333	0.388968	0.045793	6.14471e-05	8.88127e-05	0.00653235	0.371018	0.671853	0.808949	0.460186	0.138328
1110021L09Rik	0.554726	0.386671	0.977109	0.275361	0.496917	0.698519	0.261906	0.178149	0.108836	0.169853	0.82387	0.03773	0.274795	0.842273	0.992612	0.0714699	0.116308	0.0116382	0.227408	0.527756	0.601402	0.975887	0.443237	0.287106
1110028C15Rik	0.200819	0.44268	0.957452	0.0325363	0.468352	0.333422	0.949057	0.873828	0.56145	0.000364586	0.882705	0.624008	0.179875	0.053023	0.0924899	0.207178	0.00421564	0.00149954	0.118936	0.0590236	0.000599369	0.179016	0.0934133	0.147412
1110028F11Rik	0.260768	NA	0.287481	0.243287	0.392164	0.342326	0.340367	NA	NA	NA	NA	NA	NA	NA	NA	NA	NA	NA	NA	0.121494	0.150962	NA	NA	NA
1110028F18Rik	NA	NA	NA	NA	NA	NA	NA	NA	NA	NA	NA	NA	NA	NA	NA	NA	NA	NA	NA	NA	NA	NA	NA	NA
1110031I02Rik	0.112334	0.923074	0.249711	0.37498	0.479476	0.79505	0.673913	0.484033	0.0849925	0.240952	0.393382	0.007809	0.171644	0.513341	0.0514843	0.0316301	0.612128	0.0110767	0.128827	0.0253499	0.170681	0.120376	0.0353144	0.013829
1110032A03Rik	0.953998	0.369183	0.645106	0.251616	0.520811	0.120235	0.13978	0.042064	0.0212106	0.996427	0.546551	0.150798	0.68285	0.566686	0.97303	0.441037	0.0408422	0.098681	0.171619	0.827543	0.446604	0.582376	0.0138296	0.00708823
1110032A04Rik	0.640037	0.62726	0.141748	0.319951	0.26495	0.337169	0.850006	NA	0.183193	0.999723	0.226424	0.114786	0.0339683	0.452623	0.0883361	0.0390209	0.41954	0.0186554	0.305026	0.153104	0.18932	0.187121	0.165163	0.0574423
1110032F04Rik	0.751484	0.150832	0.287481	0.248517	0.392164	0.342326	0.0855873	NA	0.429324	0.577189	0.546208	0.728376	0.727365	0.113729	0.0253254	0.0182243	0.0149875	0.122218	0.0336311	0.383881	0.108958	0.00250646	0.357561	0.351189
1110034A24Rik	0.863954	0.643935	0.71083	0.874809	0.858302	0.634596	0.762308	0.0163976	0.390653	0.265355	0.656459	0.132337	0.363848	0.429237	0.735294	0.274455	0.585907	0.933982	0.870293	0.0436532	0.12014	0.239855	0.0277187	0.199736
1110034B05Rik	0.628374	0.561574	0.210035	0.765609	0.243668	0.935155	0.885748	0.454646	0.180247	0.82957	0.776518	0.168377	0.359561	0.888994	0.703352	0.316073	0.949897	0.977411	0.974328	0.252943	0.221685	0.531038	0.146312	0.0465354
1110034G24Rik	0.79765	0.683145	0.444318	0.996728	0.641435	0.374699	0.512365	0.0855797	0.472768	0.0663565	0.480453	0.527406	0.716042	0.238244	0.322932	0.0776048	0.0218103	0.355743	0.612723	0.721712	0.966299	0.664167	0.465561	0.397629
1110035M17Rik	0.698925	0.885197	0.969038	0.247013	0.362879	0.216295	0.611699	0.274599	0.718366	0.12845	0.139827	0.239088	0.929582	0.823516	0.759939	0.893649	0.30662	0.175914	0.78296	0.738344	0.730614	0.472899	0.343326	0.340407
1110036E04Rik	NA	0.489929	NA	NA	NA	NA	NA	NA	0.224166	0.36424	0.326317	0.0125255	0.000909288	0.210312	0.00386199	0.00869706	0.0125161	0.0225803	0.0195217	NA	NA	NA	NA	NA
1110037F02Rik	0.815569	0.64066	0.791738	0.156084	0.415164	0.258522	0.917467	0.290416	0.173395	0.615191	0.915356	0.442026	0.217277	0.0782011	0.00143098	0.745322	0.944699	0.444798	0.0391697	0.0109312	0.0987238	0.0777073	0.0600971	0.0268874
1110038B12Rik	0.0846563	0.430865	0.0416171	0.359879	0.16113	0.314238	0.676508	0.609689	0.586158	0.426949	0.00999327	0.0049786	0.0320123	0.0908776	0.244634	0.0419253	0.0703453	0.13188	0.188394	0.65831	0.638006	0.785547	0.890555	0.159707
1110038D17Rik	0.937456	0.891465	0.280778	0.103415	0.686846	0.188366	0.33516	0.751725	0.0581292	0.749859	0.0726353	0.143754	0.148506	0.0107149	0.458367	0.648961	0.289687	0.863848	0.33769	0.155681	0.0644928	0.160024	0.224667	0.230824
1110038F14Rik	0.0720883	0.00569119	0.232007	0.350323	0.0950294	5.26652e-05	0.00413998	0.750384	0.869229	0.228749	0.398206	0.290791	0.00346007	0.903003	0.00035288	0.371472	0.780802	0.938002	0.00756035	3.39642e-08	0.0286965	7.00138e-06	0.0759406	0.786566
1110046J04Rik	NA	0.108942	0.926452	0.815948	0.258963	0.121165	0.719706	0.120002	0.31061	NA	0.169254	0.871137	0.184364	0.280514	0.131459	0.212102	0.0214537	0.102268	0.0886121	0.0633439	0.75018	0.164573	0.0893608	0.156103
1110049F12Rik	0.315684	0.648028	0.138034	0.00742144	0.460921	0.604035	0.00101541	0.929831	0.87924	0.160602	0.0869453	0.113032	0.293538	0.0114946	0.0792891	0.059276	0.503386	0.0171407	0.0982293	0.579515	0.0542328	0.562666	0.173079	0.227198
1110050K14Rik	0.698925	0.101747	0.197326	0.266367	0.22669	0.27811	0.0546812	NA	0.234055	0.769372	2.01308e-05	0.0730151	0.928136	0.016423	0.796378	0.645962	4.00237e-06	1.19702e-08	3.34875e-05	0.556823	0.744325	0.711247	0.344896	0.14509
1110051M20Rik	0.564154	0.79441	0.136446	0.113843	0.315773	0.177121	0.214215	0.297804	0.259272	0.393948	0.0219562	0.0126078	0.106989	0.946767	0.579489	0.639789	0.229225	0.100171	0.110541	0.978053	0.164529	0.344001	0.686956	0.807488
1110054M08Rik	0.906516	0.516036	0.3263	0.855819	0.697981	0.732929	0.538013	0.110116	0.67642	0.293506	0.244367	0.362385	0.0901441	0.392192	0.122103	0.949354	0.0667027	0.198704	0.0342279	0.374858	0.501466	0.533346	0.578006	0.624587
1110054O05Rik	0.00115864	6.86408e-05	0.320447	0.193194	0.095598	0.0100376	0.000239778	0.530912	0.51945	0.293295	0.621037	0.562206	0.418411	0.90643	0.0264033	0.818149	0.942491	0.8908	0.131655	0.14911	0.914316	0.152339	0.0120371	0.241501
1110057K04Rik	0.837496	0.298541	0.915229	0.914379	0.832937	0.794769	0.759441	0.0768659	0.638292	0.837767	0.156566	0.966776	0.785684	0.690114	0.912794	0.402655	0.595786	0.969555	0.609946	0.0439776	0.348256	0.298574	0.205068	0.052774
1110058L19Rik	0.909179	0.196963	0.395467	0.37516	0.17974	0.0398511	0.108313	0.254473	0.185183	0.337557	0.270496	0.418156	0.0110308	0.387562	0.000385091	0.0753422	0.921455	0.112839	0.0302498	0.000730671	0.0904664	0.00338394	0.303716	0.00925109
1110059E24Rik	0.546514	0.575149	0.138421	0.990296	0.247891	0.394111	0.823352	0.0662216	0.169975	0.0942385	0.587121	0.0934953	0.00992128	0.160589	0.00116785	0.092302	0.44359	0.488528	0.00818056	0.25546	0.485138	0.0408195	0.727733	0.802525
1110059G10Rik	0.00621069	0.473379	0.750982	0.932069	0.828603	0.266308	0.461012	0.776183	0.00244812	0.429736	0.377087	0.0891047	0.123563	0.224489	0.0731196	0.0425361	0.88684	0.681448	0.466122	0.896132	0.278598	0.270141	0.480525	0.0947605
1110059M19Rik	NA	NA	NA	NA	NA	NA	NA	NA	NA	NA	NA	NA	NA	NA	NA	NA	NA	NA	NA	NA	NA	NA	NA	NA
1110065P20Rik	0.0554451	0.205588	0.49845	0.782753	0.441702	0.371152	0.271798	0.683861	0.31116	0.547753	0.425072	0.0637974	0.206811	0.501289	0.911009	0.126159	0.118527	0.12519	0.916566	0.785669	0.569665	0.504647	0.405105	0.0102942
1110067D22Rik	0.25241	0.955683	0.0999293	0.131847	0.356739	0.145762	0.490746	0.0232259	0.70974	0.140013	0.0117283	0.0265276	0.858161	0.0470484	0.660951	0.479083	0.336669	0.0545161	0.685479	0.107342	0.249891	0.164502	0.464081	0.534025
1190002F15Rik	0.803799	0.268143	0.714386	0.517315	0.795283	0.164855	0.336971	0.47202	0.447475	0.192835	0.164874	0.116857	0.494144	0.503984	0.0985596	0.807193	0.945921	0.432168	0.0571272	0.060445	0.450484	0.323659	0.412049	0.310285
1190002H23Rik	6.27507e-15	4.34234e-11	0.389221	8.4129e-07	0.0182539	0.000146567	4.45882e-11	0.38636	0.792755	0.000318152	1.28979e-05	0.222243	0.0166176	0.00114485	4.50498e-07	0.00227352	4.61537e-13	1.13582e-10	2.8219e-16	3.1857e-05	1.53103e-07	2.02339e-12	0.296499	0.0894886
1190002N15Rik	0.120285	0.641453	0.934094	0.770215	0.129044	0.00404145	0.712464	0.0864066	0.837156	0.0662014	0.00111324	0.0384982	0.519506	0.281942	0.142232	0.544023	0.00282135	0.0223438	0.0698819	0.106589	0.679016	0.0672452	0.442905	0.144606
1190003J15Rik	0.0705782	0.115749	0.628492	0.689397	0.0603542	0.728095	0.102473	0.269162	0.563318	NA	0.464954	0.991289	0.0368216	0.297935	0.119956	0.464285	0.17789	0.358746	0.392655	0.0805525	0.642525	0.0705734	0.170217	0.153992
1190003K10Rik	NA	NA	NA	NA	NA	NA	NA	NA	NA	NA	NA	NA	NA	0.602834	NA	0.349382	0.606494	0.437451	NA	0.55522	0.702476	NA	0.0729245	0.0688001
1190005F20Rik	0.220951	0.937899	0.383137	0.124496	0.700608	0.0697488	0.804523	0.503251	0.115881	0.324232	0.245824	0.154887	0.0641856	0.337348	0.0683948	0.011828	0.379502	0.113656	0.192343	0.0700629	0.513444	0.27053	0.0101985	0.0231407
1190005I06Rik	0.131483	0.0473037	0.747424	NA	0.205045	0.487868	0.140402	0.358883	0.205379	NA	0.307159	0.0773189	0.535149	0.183968	0.271996	0.2527	0.524112	0.711638	0.253765	0.385097	0.748712	0.0734315	0.769847	0.692457
1190007F08Rik	0.921784	0.0845438	0.0141942	0.614842	0.164493	0.218368	0.0596021	0.792443	0.503101	0.0633627	0.714613	0.959268	0.0102069	0.752253	0.000211495	0.725843	0.00610995	0.0015754	0.000332529	0.26872	0.722426	0.209865	0.745213	0.374318
1190007I07Rik	0.349091	0.126346	0.504826	0.794225	0.304013	0.411523	0.298044	0.893515	0.142566	0.264185	0.951976	0.406265	0.18701	0.636725	0.705054	0.374009	0.910147	0.437642	0.446587	0.196863	0.281625	0.3927	0.456071	0.230646
1200009I06Rik	0.467711	0.0666703	0.480236	0.0990648	0.702505	0.782279	0.0422171	0.693618	0.473917	0.0180022	0.0584996	0.0216727	0.237228	0.357834	0.167069	0.591377	0.32894	0.74414	0.266414	0.161604	0.262633	0.477236	0.512978	0.680212
1200011I18Rik	0.829699	0.138181	0.450657	0.998732	0.395712	0.629778	0.170199	0.466623	0.471279	0.507222	0.764815	0.790475	0.245348	0.831966	0.149184	0.627089	0.540735	0.735266	0.40805	0.187299	0.382469	0.313382	0.666886	0.942235
1200011M11Rik	0.733108	0.832814	0.706122	0.139918	0.619532	0.212896	0.582288	0.188391	0.0607855	0.802358	0.546505	0.0925669	0.121421	0.59752	0.133634	0.0194091	0.727732	0.0677406	0.674963	0.0242875	0.598827	0.128138	0.927243	0.877663
1200014J11Rik	0.79995	0.74652	0.432401	0.00740155	0.0165798	0.0884361	0.0298285	0.669938	0.844711	0.758322	0.208117	0.88781	0.429511	0.538808	0.833374	0.393636	0.496585	0.352178	0.989293	0.686119	0.0418722	0.632208	0.79638	0.498462
1200016B10Rik	0.48244	0.00949239	0.972184	0.117305	0.65609	0.492685	0.480506	0.693503	0.401497	0.898068	0.173595	0.153476	0.852745	0.145208	0.686753	0.969838	0.019085	0.0334691	0.175816	0.208252	0.518869	0.406346	0.0108332	0.0221457
1300001I01Rik	0.410766	0.472843	0.168409	0.141467	0.674905	0.454076	0.145021	0.111743	0.018458	0.0972243	0.239651	0.62745	0.0709276	0.328582	0.553695	0.863156	0.13484	0.0218157	0.745688	0.179064	0.296462	0.348271	0.0263892	0.0202205
1300002E11Rik	0.607427	0.392859	0.496343	0.30167	0.684184	0.533598	0.0724968	0.52994	0.145558	0.536912	0.0751099	0.0730109	0.663047	0.301357	0.399928	0.276422	0.514507	0.521976	0.636054	0.115448	0.15238	0.122461	0.22031	0.471746
1300002K09Rik	0.698925	0.543312	0.696903	0.330071	0.509475	0.354638	0.597878	NA	NA	0.813333	0.895534	0.904861	0.300222	0.988822	0.113984	0.567469	0.110271	0.304838	0.38083	0.905325	0.679453	0.5645	0.665789	0.159456
1300010F03Rik	0.0586885	0.00432955	0.524417	0.209898	0.259326	0.95662	0.309436	0.141979	0.0229803	0.0203408	0.496366	0.875018	0.426892	0.655358	0.547011	0.29448	0.476281	0.176242	0.173351	0.95645	0.397254	0.783669	0.137866	0.0958421
1300014I06Rik	0.603053	0.988742	0.599162	0.173946	0.965701	0.266799	0.892342	0.757398	0.11031	0.00156182	0.00847565	2.94553e-05	0.0028795	0.712486	0.00856702	0.00473541	0.186554	0.00890509	0.0159328	0.0237744	0.252631	0.164069	0.0243808	8.5353e-06
1300015D01Rik	NA	0.859159	NA	NA	NA	NA	NA	NA	NA	NA	NA	0.237002	0.463866	NA	0.409767	0.156523	0.508223	0.27725	0.636895	0.205716	NA	0.711472	NA	0.461188
1300017J02Rik	0.441385	0.853534	0.717736	NA	0.238277	0.303922	NA	0.274599	0.429324	NA	0.547599	0.698731	0.0854945	0.37416	0.0632929	0.406747	0.787391	0.461346	0.882772	0.117989	NA	0.109709	0.347932	0.901314
1300018I17Rik	0.126844	0.480702	0.269403	0.0510334	0.835071	0.854161	0.486665	0.737777	0.234948	0.125529	0.0152563	0.00585378	0.078735	0.227665	0.351866	0.742125	0.418283	0.287854	0.204719	0.372478	0.147308	0.542329	0.105528	0.249469
1300018J18Rik	0.710857	0.949423	0.301026	0.90185	0.359748	0.735917	0.858569	0.092773	0.0556223	0.317148	0.900248	0.777823	0.549547	0.838623	0.923336	0.375367	0.562977	0.372754	0.971336	0.500601	0.423554	0.15933	0.537177	0.898731
1500001M20Rik	0.0723893	0.0835345	0.055154	0.0509918	0.051951	0.206672	0.0262839	0.414401	0.860779	0.22564	0.830202	0.57087	0.0580231	0.474528	0.200723	0.845731	0.0802669	0.478705	0.477866	0.0256452	0.192936	0.0793752	0.733578	0.637852
1500002O10Rik	NA	0.340087	NA	NA	NA	NA	0.280654	0.358883	0.547892	NA	NA	0.511596	NA	NA	0.320145	0.49923	NA	NA	0.229564	0.276329	NA	0.392508	NA	0.502858
1500002O20Rik	0.553076	0.431796	0.722724	0.710716	0.124556	0.0499723	0.755941	0.0937275	0.321948	0.207435	0.203174	0.102811	0.64769	0.673878	0.286509	0.848837	0.483351	0.465125	0.734707	0.00343744	0.599855	0.0176834	0.201952	0.0984761
1500003O03Rik	0.00145887	0.0176944	0.280917	0.147337	0.960813	0.0389867	0.0574224	0.752208	1.04666e-10	0.0620653	0.125683	0.421251	0.0609655	0.602402	0.38708	0.0973164	0.0750415	0.00491418	3.1109e-05	0.627077	0.118801	0.504701	9.64965e-06	2.20067e-10
1500004A13Rik	0.385861	0.218695	0.32776	0.558208	0.367729	0.22975	0.487179	NA	0.186565	0.377732	0.0159952	0.0116529	0.774439	0.215474	0.663145	0.312815	0.0124975	0.0782277	0.049053	0.303493	0.702476	0.638997	0.653771	0.570168
1500009C09Rik	0.655441	NA	NA	NA	NA	NA	NA	NA	NA	NA	NA	NA	NA	NA	NA	NA	NA	NA	NA	NA	NA	NA	0.683317	0.675798
1500009L16Rik	0.33448	0.430855	0.990851	NA	0.0887907	0.58241	0.517412	0.26093	0.897133	0.443414	0.00533345	0.163412	0.317881	0.0992117	0.112556	0.0025966	0.277862	6.77285e-05	0.00917028	0.34811	0.646741	0.0349337	0.949814	0.124364
1500010J02Rik	0.0100131	0.0246926	0.609823	0.572212	0.0465157	0.284303	0.0306788	0.74604	0.673721	0.481382	0.559043	0.0376147	0.0107143	0.0761811	0.153222	0.044507	0.486874	0.392234	0.489299	0.00434983	0.144582	0.0285688	0.407089	0.457966
1500011B03Rik	0.126127	0.26952	0.911204	0.482111	0.644208	0.695887	0.609261	0.774308	0.183508	0.50438	0.631265	0.951734	0.0138823	0.401378	0.00365591	0.121241	0.170816	0.000769705	0.0027231	0.0383743	0.118174	0.286469	0.457464	0.201837
1500011H22Rik	0.0816405	0.109225	0.67365	0.0311386	0.983917	0.97062	0.0857101	0.982979	0.284953	0.494151	0.969518	0.121563	0.0558708	0.714967	0.0033545	0.0198352	0.204189	0.0147954	0.0163433	0.0112712	0.0440892	0.0236943	0.335835	0.23832
1500011K16Rik	0.552604	0.165918	0.942982	0.870333	0.759541	0.0707156	0.684083	0.00264482	0.0534269	0.0873647	0.390747	0.292648	0.00865608	0.136827	0.0517331	0.00556123	0.734255	0.0230931	0.0567243	0.0257931	0.0276871	0.0852753	0.05281	0.00225983
1500012F01Rik	0.235875	0.521324	0.272138	0.533612	0.257043	0.192155	0.377407	0.314295	0.39705	0.0790941	6.03818e-11	4.31633e-16	1.12093e-06	0.27695	0.00250679	4.09124e-05	0.0332308	0.000119134	0.000223021	0.212957	0.305026	0.724897	0.102721	0.0357585
1500012K07Rik	NA	NA	NA	NA	NA	NA	NA	NA	NA	NA	NA	0.593695	NA	NA	NA	0.539836	NA	NA	NA	NA	NA	0.502829	NA	NA
1500015A07Rik	0.658483	0.906533	0.665653	0.0939098	0.351507	0.723692	0.109282	0.0821447	0.303176	0.85556	0.251072	0.66727	0.827393	0.919081	0.812014	0.277016	0.477777	0.339884	0.529547	0.964029	0.37838	0.692691	0.73802	0.382324
1500015L24Rik	NA	NA	NA	NA	NA	NA	NA	NA	NA	NA	0.322024	0.225946	NA	NA	NA	NA	NA	NA	NA	NA	NA	NA	NA	NA
1500015O10Rik	0.764108	0.970778	0.273309	0.415679	0.40937	0.545574	0.346932	NA	0.0012655	0.19185	0.000195626	0.553362	0.00179599	0.000980807	0.000150437	0.00971257	1.18227e-05	9.68583e-08	3.18858e-08	0.949578	0.514934	0.679525	4.15677e-06	3.41006e-07
1500016L03Rik	NA	NA	NA	NA	0.392407	0.452853	NA	NA	NA	NA	NA	0.131515	NA	NA	NA	0.15029	NA	NA	NA	0.430629	NA	0.371515	NA	NA
1500017E21Rik	0.698925	0.601001	NA	NA	NA	NA	NA	NA	0.186565	NA	0.583747	0.319156	0.0482376	0.712527	0.124904	0.377529	0.298325	0.624398	0.491901	0.87338	0.812559	0.270138	NA	0.21
1500031L02Rik	0.250853	0.579565	0.559521	0.117248	0.584697	0.547043	0.449701	0.0264096	0.174161	0.107437	0.70321	0.357056	0.159691	0.336412	0.417625	0.397168	0.834537	0.722656	0.880135	0.232558	0.284069	0.102406	0.623561	0.863196
1500032L24Rik	0.835493	0.108069	0.319886	0.0785386	0.819494	0.864061	0.0811839	0.123012	0.0102213	0.0938501	0.828081	0.660032	0.0765432	0.0392614	0.0495467	0.87282	0.485034	0.0221022	0.0559434	0.00197968	6.23279e-06	0.0460559	0.760058	0.00158605
1520402A15Rik	0.342082	0.604897	0.958725	0.37796	NA	0.668077	0.312216	0.901796	0.744006	0.184768	0.357603	0.0644374	0.423745	0.0223612	0.946984	0.460999	0.0969538	0.846062	0.923762	0.592818	0.127157	0.295249	0.824524	0.87316
1600002D24Rik	NA	NA	0.075909	0.525285	0.158243	0.151557	0.483083	NA	NA	NA	0.244573	0.0998599	0.320521	0.35565	0.150967	0.57575	0.224731	0.506337	0.182068	0.118229	0.569212	0.137753	NA	0.149664
1600002H07Rik	0.179975	0.305877	0.640353	0.35622	0.160904	0.754927	0.96794	0.23026	0.218109	0.059192	0.0221807	0.418217	0.554235	0.261367	0.35736	0.899611	0.101254	0.13152	0.259163	0.393031	0.490659	0.739391	0.534622	0.333457
1600002K03Rik	0.715894	0.115314	0.0872734	0.211968	0.26095	0.134735	0.231763	0.894039	0.0468611	0.676951	0.218254	0.98337	0.00959451	0.698075	0.0131106	0.295405	0.376951	0.232915	0.373458	0.00269277	0.448402	0.00229885	0.0979923	0.488717
1600010M07Rik	NA	0.281874	0.805788	0.286422	0.195623	0.746606	0.507332	NA	0.351573	0.0605133	0.175914	0.0328527	0.00306163	0.271253	7.58358e-05	0.0158699	0.115195	0.1843	0.481961	0.00218189	0.012113	0.08597	0.303893	0.355087
1600012F09Rik	0.0488604	0.453263	0.815651	0.809076	0.256704	0.0133011	0.49717	0.393152	0.685879	0.741037	0.0270894	0.336222	0.610459	0.263377	0.0526283	0.870122	0.493754	0.241755	0.0705486	0.0128704	0.829954	0.00284957	0.868052	0.740123
1600012H06Rik	0.297001	0.839666	0.00444659	0.23987	0.0480108	0.0552158	0.92496	0.0230373	0.00719776	0.2799	0.0168474	0.0248141	0.031514	0.0250013	0.479831	0.0618907	0.00175429	0.024714	0.157799	0.829733	0.511417	0.686506	0.290597	0.253157
1600014C10Rik	0.591303	0.011908	0.714206	0.58932	0.583638	0.289008	0.649591	0.574795	0.335579	0.372981	0.65662	0.00652765	0.027438	0.335875	0.709587	0.00191621	0.00401713	0.00911755	0.0511668	0.540873	0.390221	0.20782	0.449293	0.182125
1600014C23Rik	NA	NA	NA	NA	0.226871	0.199381	NA	NA	NA	NA	NA	NA	NA	NA	NA	NA	NA	NA	NA	0.17692	NA	0.191529	NA	NA
1600014K23Rik	NA	NA	NA	NA	NA	NA	NA	NA	NA	NA	NA	NA	NA	NA	NA	NA	NA	NA	NA	NA	NA	NA	NA	NA
1600015I10Rik	NA	NA	NA	NA	NA	NA	NA	NA	NA	NA	NA	0.311329	0.520023	NA	0.525737	0.345907	NA	0.355417	0.459308	NA	NA	NA	NA	NA
1600016N20Rik	0.44983	0.188116	0.287481	NA	0.392164	0.342326	0.150166	NA	NA	NA	0.483741	0.29646	NA	NA	NA	NA	NA	NA	NA	NA	NA	NA	NA	NA
1600019K03Rik	NA	NA	NA	NA	NA	NA	NA	NA	NA	NA	NA	NA	NA	NA	NA	NA	NA	NA	NA	NA	NA	NA	NA	NA
1600020E01Rik	0.664204	0.250618	0.203094	0.293893	0.082339	0.0370422	0.257884	0.0297204	0.0599358	0.171939	0.77142	0.383221	0.219812	0.161119	0.620032	0.199645	0.387143	0.0627965	0.509686	0.140234	0.0535924	0.70067	0.0582033	0.0439791
1600021P15Rik	0.203237	0.989549	0.472231	NA	0.373921	0.443708	0.835501	0.358883	0.590488	0.70848	0.792725	0.815575	0.995676	0.383097	0.784879	0.807006	0.781816	0.93265	0.811758	0.565426	0.574634	0.644917	0.816094	0.905977
1600025M17Rik	NA	NA	NA	NA	NA	NA	NA	NA	NA	NA	NA	NA	NA	NA	NA	NA	NA	NA	NA	NA	NA	NA	NA	NA
1600027N09Rik	0.310486	0.261545	0.995959	0.713239	0.451338	0.651747	0.522226	0.870618	0.583466	0.0245658	0.139672	0.503356	0.23252	0.0474952	0.312556	0.26164	0.0688244	0.50406	0.362825	0.344323	0.883324	0.0326966	0.915186	0.552938
1600029D21Rik	0.0232616	0.142931	0.472889	0.183812	0.48602	0.451998	0.240707	0.496945	0.097661	0.191398	0.470596	0.741436	0.538686	0.330299	0.323699	0.216538	0.263293	0.323152	0.601062	0.186768	0.0405827	0.275366	0.0141204	0.493669
1600029I14Rik	NA	0.601001	0.325683	NA	0.333942	0.272578	NA	NA	0.259404	0.0487362	0.470895	0.233485	0.250296	0.641974	0.567984	0.511716	0.604506	0.392849	0.502344	0.263382	0.748712	0.634462	0.201395	0.192581
1600029O15Rik	0.681104	0.47321	0.30073	NA	0.373921	0.312662	0.307523	NA	0.885033	0.108021	0.0166973	0.09324	0.0758003	0.0158048	0.785402	0.679827	0.289469	0.620371	0.398481	0.321994	NA	0.484344	0.261672	0.337634
1700001C02Rik	0.364671	0.15636	NA	NA	NA	NA	0.224216	0.39586	NA	NA	NA	NA	NA	NA	NA	NA	0.325362	0.417281	0.559831	NA	NA	NA	NA	NA
1700001C19Rik	NA	NA	NA	NA	NA	0.393718	NA	0.409323	NA	NA	0.199812	0.34921	0.716469	0.537168	0.716385	0.994471	0.268289	0.478084	NA	0.202657	0.632414	0.577435	0.0696981	0.0782535
1700001D01Rik	0.315896	0.259581	0.456332	NA	0.262658	0.296068	0.235447	0.24881	0.74287	0.289311	0.692573	0.126598	0.391711	0.369762	0.43156	0.376843	0.0209751	0.00981065	0.192554	0.573051	0.702476	0.748705	0.55657	0.530572
1700001F09Rik	NA	NA	NA	NA	NA	NA	NA	NA	NA	NA	NA	NA	NA	NA	NA	0.349382	NA	0.437451	NA	NA	NA	NA	NA	NA
1700001G11Rik	0.688729	0.803571	0.827961	0.351548	NA	0.393718	0.375945	NA	0.186565	0.169969	0.207872	0.011767	0.0827717	0.179039	0.025076	0.00929554	0.873713	0.0606937	0.0721343	0.47069	0.143176	0.447256	NA	0.16989
1700001G17Rik	0.039151	0.0695749	0.67096	NA	NA	0.267698	0.0703359	NA	0.186565	NA	0.107749	0.00983754	0.299892	0.755142	0.7101	0.68538	0.823801	0.764165	0.517681	0.38276	NA	0.456261	0.665789	0.382224
1700001J03Rik	0.698925	0.344466	0.54715	NA	0.226871	0.117989	0.35664	0.531823	0.256382	NA	0.279417	0.229309	0.887671	0.237039	0.185592	0.500904	0.51435	0.133579	0.128133	0.0580339	NA	0.0310628	0.43991	0.0819459
1700001J11Rik	NA	NA	NA	NA	NA	NA	NA	NA	0.550355	NA	0.771411	0.692197	NA	0.762053	NA	0.349382	0.710164	0.437451	NA	NA	NA	NA	0.483358	0.75353
1700001K19Rik	0.229652	0.304087	0.0796344	0.26567	0.432526	0.616485	0.610634	0.358883	0.577275	0.495797	0.0178582	0.230775	0.0269003	0.757871	0.686778	0.984054	0.12929	0.168718	0.640209	0.206643	0.18128	0.518001	0.00527127	0.00232427
1700001K23Rik	0.298976	0.269223	0.0403996	NA	NA	NA	NA	0.24145	NA	NA	0.432647	0.618687	0.0835645	0.238161	0.154361	0.261056	0.199572	0.431893	0.563332	0.799453	0.658274	0.282902	0.683317	0.675798
1700001L05Rik	0.740456	0.0593273	0.277886	0.351548	0.360957	0.383055	0.0981783	NA	0.971413	0.89441	0.907273	0.939203	0.266942	0.735957	0.444813	0.829869	0.681863	0.699416	0.383647	0.531782	0.618467	0.402465	0.102914	0.620646
1700001L19Rik	0.33413	0.657104	NA	NA	NA	0.267698	0.224216	0.39586	NA	NA	0.379736	0.253506	0.694227	0.221011	0.203551	0.0826895	0.460496	0.254792	0.435942	0.264226	0.812559	0.301078	NA	NA
1700001O22Rik	0.33413	0.767838	0.582424	NA	0.299358	0.487868	0.307523	NA	0.351573	NA	0.00559582	0.323259	0.781807	0.0254511	0.822995	0.418307	0.0861322	0.57139	0.700263	NA	NA	0.326272	0.344896	0.381141
1700001P01Rik	0.922149	0.483984	0.583458	0.349432	0.216677	0.0110152	0.973028	0.358883	0.538617	0.0621477	0.547278	0.212354	0.0302548	0.319733	0.0939627	0.806548	0.0240505	0.0126444	0.080654	0.00893378	0.412803	0.023291	0.230905	0.941328
1700003C15Rik	NA	NA	NA	NA	NA	NA	NA	NA	NA	NA	NA	NA	NA	NA	NA	NA	NA	NA	NA	NA	NA	NA	NA	NA
1700003D09Rik	NA	NA	0.287481	NA	0.392164	0.342326	NA	NA	NA	NA	0.483741	0.29646	NA	NA	NA	NA	NA	NA	NA	NA	NA	NA	NA	NA
1700003E16Rik	NA	0.56944	0.379497	NA	NA	NA	0.307523	NA	0.763701	0.289874	0.0445457	0.477229	0.381496	0.0107335	0.583223	0.443283	0.311607	0.705387	0.831568	0.378721	NA	0.444324	0.530857	0.566064
1700003F12Rik	NA	0.631983	0.469647	NA	NA	0.354638	0.597878	NA	NA	NA	0.527528	0.674834	0.677201	0.129853	0.76087	0.951184	0.0510006	0.297338	0.596679	0.517869	0.702476	0.371565	0.884878	0.35141
1700003F17Rik	NA	0.286467	0.600993	0.108359	NA	0.0876451	0.317046	0.391487	NA	0.202808	0.484261	0.15339	0.426891	0.40303	0.0790199	0.0419452	0.0278808	0.0737468	0.0758783	0.016688	0.636401	0.0322105	0.660544	0.427009
1700003G13Rik	NA	NA	0.67096	NA	NA	0.235957	NA	0.23026	0.186565	NA	NA	0.606447	0.766043	NA	0.781569	0.583211	0.148847	0.327445	0.452897	0.240353	NA	0.310833	NA	0.116347
1700003G18Rik	0.655441	NA	0.827961	NA	NA	NA	NA	NA	NA	0.251525	0.466898	0.169774	0.359772	NA	0.461781	0.844083	0.596154	0.624338	0.290758	0.383881	NA	0.51271	NA	0.461188
1700003H04Rik	NA	0.859159	NA	NA	NA	NA	NA	NA	NA	NA	NA	NA	NA	NA	NA	NA	0.325362	0.417281	0.559831	NA	NA	NA	NA	NA
1700003L19Rik	NA	NA	NA	NA	NA	NA	NA	NA	NA	NA	NA	NA	NA	NA	NA	NA	NA	NA	NA	NA	NA	NA	NA	NA
1700003M02Rik	NA	NA	0.287481	NA	0.392164	0.342326	NA	NA	0.224166	NA	NA	0.419351	0.669348	NA	0.655406	0.422674	0.29385	0.417034	0.569137	NA	NA	NA	NA	NA
1700003M07Rik	NA	0.0266778	0.606044	NA	0.226871	0.199381	NA	NA	NA	0.168875	0.626101	0.140609	0.53319	NA	0.541252	0.138371	0.208884	0.22577	0.344203	0.17692	NA	0.191529	NA	NA
1700003P14Rik	NA	NA	NA	NA	NA	NA	NA	NA	NA	NA	NA	0.511596	NA	NA	NA	0.49923	NA	NA	NA	NA	NA	NA	NA	NA
1700006A11Rik	NA	NA	NA	NA	NA	NA	NA	NA	NA	NA	0.946204	0.838767	NA	0.712527	NA	NA	NA	NA	NA	0.679689	0.812559	NA	0.56327	0.553508
1700006E09Rik	NA	NA	NA	NA	NA	NA	NA	NA	0.547892	0.36424	NA	0.298098	NA	NA	NA	0.293841	NA	0.375313	NA	NA	NA	NA	NA	0.502858
1700006F04Rik	NA	0.543312	NA	NA	NA	0.354638	0.597878	NA	0.108297	NA	0.508066	0.320046	NA	0.712527	0.268111	NA	NA	NA	0.251972	0.586169	0.812559	0.309233	0.0163609	0.0127622
1700006H21Rik	NA	NA	NA	NA	NA	NA	NA	NA	NA	NA	0.316137	0.194211	NA	NA	NA	0.466754	NA	NA	NA	NA	NA	0.379259	0.683317	0.523746
1700007B14Rik	NA	NA	NA	NA	NA	NA	NA	NA	0.578037	0.36424	NA	NA	NA	NA	0.340398	0.490822	0.412797	0.453237	0.416897	0.294634	NA	0.446871	0.512889	0.508349
1700007F19Rik	NA	NA	0.114776	NA	0.238277	0.303922	NA	NA	NA	NA	NA	NA	0.0309098	NA	0.0937279	NA	NA	NA	NA	0.250081	NA	0.178991	NA	NA
1700007G11Rik	NA	NA	NA	0.26567	NA	NA	NA	NA	0.351573	NA	0.104091	0.0771803	0.375517	0.0676125	0.361142	0.211987	NA	0.262752	0.361994	NA	0.0702933	NA	0.344896	0.381141
1700007I08Rik	NA	NA	0.604902	NA	NA	NA	NA	NA	NA	NA	0.483741	0.90659	0.434699	NA	0.368808	0.198107	0.226565	0.260133	0.349906	NA	NA	NA	NA	NA
1700007J10Rik	0.33413	0.929952	0.543347	0.247013	NA	NA	0.224216	0.497227	0.188259	NA	0.187931	0.342208	0.722443	0.0522056	0.285036	0.288075	0.492881	0.683533	0.463429	NA	0.0859778	NA	0.814087	0.840855
1700007K09Rik	0.698925	NA	0.649524	NA	NA	NA	NA	NA	NA	NA	0.481179	0.044519	0.350305	NA	0.510182	0.0615135	0.0939686	0.0740687	0.528915	NA	NA	NA	0.665789	0.717733
1700007K13Rik	NA	NA	0.67096	NA	NA	NA	NA	NA	0.186565	0.196133	NA	0.842687	0.917633	NA	0.932055	0.797159	0.320564	0.575328	0.717955	NA	NA	NA	NA	0.116347
1700007L15Rik	0.958773	0.628017	0.818964	0.0865571	0.596295	0.5908	0.117225	0.411373	0.252059	0.235977	0.859733	0.469167	0.903694	0.771912	0.291054	0.257139	0.84141	0.135536	0.303823	0.356661	0.46915	0.825133	0.785768	0.767754
1700007P06Rik	0.698925	NA	NA	NA	NA	NA	NA	NA	NA	NA	NA	NA	NA	NA	NA	NA	NA	NA	NA	NA	NA	NA	NA	NA
1700008A04Rik	NA	NA	NA	NA	NA	NA	NA	NA	NA	NA	NA	NA	NA	NA	NA	NA	NA	NA	NA	NA	NA	NA	NA	NA
1700008F21Rik	0.698925	NA	NA	NA	NA	NA	NA	NA	NA	NA	0.500206	0.308118	NA	0.382981	NA	0.349382	0.455561	0.437451	NA	NA	NA	NA	NA	0.450749
1700008I05Rik	NA	NA	NA	NA	NA	NA	NA	NA	NA	NA	NA	NA	NA	NA	NA	NA	NA	NA	NA	NA	NA	NA	NA	NA
1700008J07Rik	0.619079	0.669482	0.169715	0.741093	0.113937	0.126638	0.379584	0.831948	0.263176	0.749172	0.572508	0.413243	0.35663	0.437097	0.197977	0.409146	0.15665	0.233059	0.203315	0.32661	0.564112	0.171012	0.0793214	0.170066
1700008K24Rik	NA	NA	NA	NA	NA	NA	NA	NA	NA	NA	NA	0.222661	NA	NA	NA	0.218962	0.271213	0.339165	NA	NA	NA	NA	NA	NA
1700008O03Rik	0.48682	0.171468	0.509316	0.529913	0.530794	NA	0.427574	NA	0.224166	0.251525	0.38874	0.807129	0.401813	0.663499	0.291446	0.691179	0.210199	0.158942	0.0377539	0.383881	NA	0.447357	0.20259	NA
1700008P02Rik	NA	0.0266778	NA	NA	NA	NA	NA	NA	NA	NA	NA	0.511596	0.0196856	NA	0.0626247	0.49923	NA	NA	0.0336022	NA	NA	NA	NA	NA
1700008P20Rik	NA	NA	0.486517	NA	0.425908	0.0723098	NA	NA	NA	NA	0.444573	0.273574	0.383292	NA	NA	0.49923	NA	NA	NA	0.0589153	NA	0.0395204	NA	NA
1700009C05Rik	NA	NA	NA	NA	NA	NA	NA	NA	NA	NA	0.497758	0.319064	NA	0.641974	NA	NA	NA	NA	NA	0.61431	0.748712	NA	NA	NA
1700009J07Rik	NA	NA	NA	0.271023	0.392407	0.452853	0.414022	NA	NA	0.443414	0.48618	0.744346	NA	NA	NA	0.15029	NA	NA	NA	0.453109	0.13187	0.371515	NA	NA
1700009N14Rik	NA	NA	NA	NA	NA	NA	NA	NA	NA	NA	NA	NA	NA	NA	NA	NA	NA	NA	NA	NA	NA	NA	NA	NA
1700009P17Rik	0.661856	0.480297	0.0403996	0.962486	0.197337	0.53857	0.139522	NA	0.324456	0.285626	0.0126388	0.0249695	0.245436	0.854427	0.380426	0.365746	0.815942	0.736899	0.601966	0.535215	0.762389	0.834992	0.231725	0.110322
1700010B08Rik	NA	NA	NA	NA	NA	NA	NA	NA	NA	NA	0.483741	0.320955	0.520023	NA	0.525737	0.219295	NA	0.355417	0.459308	NA	NA	NA	NA	NA
1700010D01Rik	NA	NA	NA	NA	NA	NA	NA	NA	NA	NA	NA	NA	NA	NA	NA	NA	NA	NA	NA	NA	NA	NA	NA	NA
1700010I02Rik	NA	NA	NA	NA	NA	NA	NA	NA	NA	NA	NA	NA	NA	NA	NA	NA	NA	NA	NA	NA	NA	NA	NA	NA
1700010I14Rik	0.474494	0.374221	0.876108	0.26567	0.937111	0.907068	0.641811	NA	0.511307	NA	0.754071	0.565952	0.437883	0.664848	0.52351	0.937178	0.398377	0.953784	0.447306	0.65509	0.0852312	0.756417	0.342017	0.499131
1700010J16Rik	NA	NA	NA	NA	NA	NA	NA	NA	NA	NA	NA	NA	NA	NA	NA	NA	NA	NA	NA	NA	NA	NA	NA	NA
1700010K23Rik	NA	NA	NA	NA	NA	NA	NA	NA	NA	NA	NA	NA	NA	NA	NA	NA	NA	NA	NA	NA	NA	NA	NA	NA
1700010M22Rik	NA	NA	NA	NA	NA	NA	NA	NA	NA	NA	NA	0.511596	NA	NA	NA	0.345493	NA	NA	NA	NA	NA	0.326272	NA	NA
1700011A15Rik	NA	NA	NA	NA	NA	NA	NA	NA	NA	NA	NA	NA	NA	NA	NA	NA	NA	NA	NA	NA	NA	NA	NA	NA
1700011B04Rik	NA	NA	NA	NA	NA	NA	NA	NA	NA	NA	NA	NA	NA	NA	NA	NA	NA	NA	NA	NA	NA	NA	NA	NA
1700011E24Rik	NA	0.643191	0.429873	0.529913	0.204306	0.0141577	0.825732	0.307023	0.0604832	0.0686041	0.121523	0.00160651	0.0213729	0.37905	0.00669067	0.0333074	0.112838	0.00563091	0.0518141	0.00527428	0.305037	0.0404924	0.974613	0.110934
1700011F03Rik	NA	NA	NA	NA	NA	NA	NA	NA	0.186565	NA	NA	NA	NA	NA	NA	NA	0.350448	0.378	NA	NA	NA	NA	NA	0.116347
1700011F14Rik	NA	NA	NA	0.32714	NA	NA	0.529025	NA	NA	NA	NA	NA	NA	0.602834	NA	NA	0.606494	NA	NA	0.366395	0.426779	NA	0.0696981	0.0782535
1700011H14Rik	NA	0.595424	0.294894	0.145153	0.310827	0.2498	0.180599	NA	0.205379	NA	0.466898	0.325162	0.46824	NA	0.397247	0.265664	0.884399	0.337562	0.665142	0.306659	NA	0.557738	0.682282	0.945705
1700011I03Rik	NA	NA	0.073861	0.326813	0.502198	0.452853	0.529025	NA	0.259404	NA	NA	0.476527	0.173627	NA	0.588992	0.410129	NA	0.375313	NA	0.307926	0.107758	0.265412	0.201395	0.192581
1700011J10Rik	0.628062	0.125534	0.0501127	0.79369	0.610271	0.771916	0.869553	0.142553	0.0551828	0.181246	0.146087	0.0128898	0.0247892	0.538942	0.170162	0.0776738	0.767377	0.70124	0.345545	0.989158	0.522765	0.621546	0.964256	0.128037
1700011L22Rik	NA	NA	NA	NA	NA	NA	NA	NA	0.458631	NA	0.199812	0.511596	NA	0.602834	NA	0.49923	0.606494	NA	NA	0.55522	0.702476	NA	NA	0.540003
1700011M02Rik	NA	NA	NA	NA	NA	NA	NA	NA	NA	NA	NA	NA	NA	NA	NA	NA	NA	NA	NA	NA	NA	NA	NA	NA
1700012A03Rik	NA	0.601001	0.114776	NA	0.238277	0.303922	NA	NA	NA	NA	NA	NA	0.0309098	NA	0.0937279	NA	0.298325	0.357137	0.491901	0.250081	NA	0.178991	NA	NA
1700012A16Rik	0.605959	0.93623	0.151444	0.042643	0.832949	0.418385	0.389378	0.36987	0.255677	0.0976496	0.0672903	0.147047	0.402612	0.186026	0.427933	0.150031	0.408662	0.477729	0.724238	0.111848	0.168195	0.247008	0.515738	0.363285
1700012B07Rik	0.364671	NA	NA	NA	NA	NA	NA	NA	NA	NA	NA	NA	NA	NA	NA	NA	NA	NA	NA	NA	NA	NA	NA	NA
1700012B09Rik	NA	NA	0.67096	NA	0.226871	0.199381	NA	NA	NA	NA	NA	0.436568	0.654585	NA	0.62697	0.470072	0.320564	0.38178	0.528915	0.17692	NA	0.722255	NA	NA
1700012B15Rik	0.660658	0.448321	0.0343753	0.154729	0.204781	0.0682158	0.841053	0.628851	0.734734	0.189966	0.350505	0.458605	0.335452	0.235476	0.191813	0.278009	0.606942	0.777278	0.340876	0.853164	0.527576	0.294131	0.595277	0.392716
1700012D01Rik	0.393529	0.89186	0.245051	0.580056	0.247092	0.845758	0.9321	0.336682	0.211177	0.656933	0.797197	0.991328	0.061365	0.268755	0.638774	0.912612	0.999068	0.648289	0.431918	0.0802431	0.0710937	0.512008	0.948603	0.891788
1700012D14Rik	0.144546	0.214713	0.845513	0.0429185	0.749787	0.565461	0.0442947	0.801121	0.993514	0.878321	0.0681279	0.362313	0.494468	0.00387313	0.589826	0.602045	0.612687	0.47901	0.75715	0.826315	0.042224	0.202296	0.582314	0.764023
1700012I11Rik	NA	0.601001	NA	NA	NA	NA	NA	NA	NA	NA	NA	NA	NA	NA	NA	NA	0.298325	0.357137	0.491901	NA	NA	NA	NA	0.461188
1700012L04Rik	0.583744	NA	NA	NA	NA	NA	NA	NA	NA	NA	NA	0.217753	0.375517	NA	0.361142	0.211987	NA	0.262752	0.361994	NA	NA	NA	NA	NA
1700012P22Rik	NA	NA	NA	NA	NA	NA	NA	NA	NA	NA	NA	NA	NA	NA	NA	NA	NA	NA	NA	NA	NA	NA	NA	NA
1700013D24Rik	NA	NA	NA	NA	NA	NA	NA	NA	NA	NA	NA	0.208261	0.343081	NA	0.104987	0.096923	NA	0.412198	0.348837	NA	NA	0.111428	NA	NA
1700013F07Rik	NA	0.341017	0.381154	0.247013	0.434027	0.342834	0.553319	0.191242	0.186565	0.555763	0.0488439	0.000135936	0.0634952	0.230017	0.158693	0.0697354	0.21583	0.10044	0.24384	0.403882	0.614002	0.840274	0.340483	0.116347
1700013G23Rik	NA	0.802803	0.0458281	NA	NA	0.267698	0.307523	NA	0.801163	NA	0.229106	0.86411	0.612404	0.789221	0.864877	0.581512	0.838418	0.974042	0.977584	0.243322	NA	0.598824	0.986427	0.429133
1700013G24Rik	NA	NA	NA	NA	NA	NA	NA	NA	0.262568	NA	NA	NA	NA	NA	NA	NA	NA	NA	NA	NA	NA	NA	0.192231	0.186494
1700013H16Rik	NA	NA	NA	NA	NA	NA	NA	NA	0.259404	NA	NA	0.175272	0.292297	NA	0.248129	0.178521	NA	NA	NA	NA	NA	0.23345	0.201395	0.192581
1700013N18Rik	0.754837	0.832332	NA	NA	0.803183	0.560917	0.217879	0.243104	NA	0.443414	0.320752	0.254537	0.492847	NA	0.464326	0.22062	0.125943	0.096436	0.559831	0.883198	NA	0.329148	0.479557	0.717733
1700014N06Rik	NA	NA	NA	NA	NA	NA	NA	NA	NA	NA	NA	NA	NA	NA	NA	NA	NA	NA	NA	NA	NA	NA	NA	NA
1700015E13Rik	NA	0.859159	NA	NA	0.354425	0.416357	NA	NA	0.351573	0.643345	0.687326	0.0403799	0.464834	0.619214	0.446524	0.0595678	0.933838	0.411388	0.763777	0.39354	NA	0.313403	0.366858	0.913169
1700015F17Rik	NA	0.601001	0.827961	NA	NA	NA	NA	NA	NA	NA	0.44114	0.34175	0.614311	0.382981	NA	0.49923	0.320992	0.357137	0.491901	NA	NA	NA	0.665789	0.717733
1700015G11Rik	NA	NA	NA	NA	NA	NA	NA	NA	NA	NA	NA	NA	NA	NA	NA	NA	NA	NA	NA	NA	NA	NA	NA	NA
1700016C15Rik	0.698925	0.340087	0.67096	NA	0.226871	0.257571	0.280654	0.425449	0.0254419	0.141419	0.576226	0.764011	0.186928	0.794222	0.449247	0.65751	0.462245	0.414601	0.703095	0.655945	0.812559	0.71189	0.0453147	0.00874919
1700016D06Rik	0.698925	0.820402	0.0403996	NA	NA	NA	NA	NA	NA	NA	0.207661	0.243849	0.0144005	0.187084	0.0524911	0.238464	0.410583	0.640035	0.559952	NA	NA	NA	NA	NA
1700016G22Rik	NA	0.502678	0.00139708	0.819723	0.238277	0.438015	0.410422	0.157775	0.31224	0.649351	0.000121327	9.84799e-06	0.243679	0.0107038	0.558691	0.281974	0.212206	0.834547	0.68186	0.555684	0.963176	0.688855	0.344896	0.391998
1700016H13Rik	NA	NA	NA	NA	NA	NA	NA	NA	NA	NA	NA	NA	NA	NA	0.340398	0.490822	0.436864	0.468858	0.416897	0.294634	NA	0.446871	NA	NA
1700016K19Rik	0.698925	0.859159	NA	NA	0.40937	0.487868	NA	NA	0.205379	NA	NA	0.411653	NA	NA	NA	0.411737	0.325362	0.583288	0.559831	NA	NA	NA	0.193824	0.213125
1700016L04Rik	NA	NA	NA	NA	NA	NA	NA	NA	NA	NA	NA	0.411653	NA	NA	NA	0.411737	NA	0.375313	NA	NA	NA	NA	NA	NA
1700016L21Rik	NA	NA	NA	NA	NA	NA	NA	NA	NA	NA	NA	0.419351	0.669348	NA	0.655406	0.422674	0.29385	0.417034	0.569137	NA	NA	NA	NA	NA
1700016M24Rik	NA	NA	NA	0.349432	NA	NA	0.495494	NA	NA	NA	0.223029	0.445369	NA	0.638481	NA	0.434055	0.639156	0.375313	NA	0.581412	0.719725	NA	NA	0.149664
1700016P04Rik	0.698925	NA	NA	NA	NA	NA	NA	NA	0.205379	NA	NA	NA	NA	NA	NA	NA	NA	NA	NA	NA	NA	NA	0.193824	0.213125
1700017B05Rik	0.0842963	0.00588609	0.237887	0.93616	0.351336	0.0853921	0.0111335	0.961027	0.188506	0.000148727	0.814221	0.539918	0.0237657	0.28108	0.0255657	0.574449	0.341061	0.0730459	0.0646973	0.157641	0.562939	0.596678	0.253633	0.103026
1700017D01Rik	NA	0.154543	0.67096	0.558208	NA	NA	0.185831	0.39586	NA	NA	0.199812	0.739574	0.777454	NA	0.731202	0.701655	0.320564	0.509255	0.660981	NA	NA	0.502829	NA	NA
1700017G19Rik	NA	0.0266778	NA	0.247013	NA	NA	NA	NA	NA	0.36424	0.109494	NA	0.03313	0.0982268	0.0961339	NA	0.606494	NA	0.0336022	0.333599	0.101769	0.270138	NA	NA
1700017J07Rik	NA	NA	0.114776	0.26567	0.238277	0.303922	NA	NA	NA	NA	0.302502	0.107318	0.0309098	0.0676125	0.0937279	0.448011	NA	NA	NA	0.250081	0.0702933	0.178991	NA	NA
1700017N19Rik	NA	NA	NA	NA	NA	NA	NA	NA	NA	NA	0.210997	0.650213	0.238038	0.160632	0.224782	0.25804	0.107698	0.107647	0.196081	NA	NA	NA	NA	NA
1700018A04Rik	NA	NA	NA	NA	NA	NA	NA	NA	NA	NA	0.223029	NA	NA	0.221521	NA	NA	0.263028	NA	NA	NA	NA	NA	0.340483	0.149664
1700018B08Rik	NA	0.601001	NA	NA	NA	NA	NA	NA	NA	NA	0.199812	0.217753	0.375517	0.602834	0.361142	0.211987	0.254973	0.436151	0.600732	0.55522	0.702476	NA	NA	NA
1700018B24Rik	NA	NA	NA	NA	NA	NA	NA	NA	NA	NA	NA	NA	NA	NA	NA	NA	NA	NA	NA	NA	NA	NA	NA	NA
1700018C11Rik	NA	NA	NA	NA	NA	NA	NA	NA	NA	NA	0.517155	0.406946	NA	0.382981	0.340398	0.490822	0.395513	0.453237	0.416897	0.294634	NA	0.446871	NA	NA
1700018F24Rik	NA	NA	NA	NA	NA	NA	NA	NA	NA	NA	NA	NA	NA	NA	NA	NA	NA	NA	NA	NA	NA	NA	NA	NA
1700018G05Rik	NA	0.859159	0.114776	NA	0.238277	0.303922	NA	NA	NA	NA	NA	0.217753	0.213774	NA	0.308602	0.211987	0.30773	0.570139	0.39313	0.250081	NA	0.178991	NA	NA
1700018L02Rik	0.984012	0.139335	0.101639	0.621043	0.25263	0.0531152	0.119374	0.199951	0.63701	0.975423	0.00956512	4.05318e-06	0.00201085	0.122131	0.00794354	0.0409396	0.988898	0.0924479	0.0172343	0.00386368	0.284001	0.0469417	0.50601	0.687034
1700018L24Rik	0.698925	NA	0.114776	NA	0.238277	0.303922	NA	NA	NA	NA	0.497758	0.454338	0.34628	0.641974	0.444027	0.270066	NA	NA	NA	0.334999	0.748712	0.574223	NA	NA
1700019A02Rik	0.209186	0.801352	0.827961	0.145153	NA	NA	0.180599	NA	0.429324	0.443414	0.320888	0.616111	0.721603	NA	0.464326	0.183841	0.163438	0.227243	0.246779	0.383881	NA	0.452119	0.336195	0.328128
1700019B03Rik	NA	0.67498	0.629031	NA	0.509475	NA	NA	NA	0.295726	NA	0.324199	0.755862	0.649638	0.332715	0.768435	0.861508	0.108235	0.335154	0.855181	NA	NA	0.448612	0.665789	0.717733
1700019B21Rik	NA	NA	NA	NA	NA	NA	NA	NA	NA	NA	NA	0.0158787	0.0385539	NA	0.0365257	0.0155448	NA	0.00855624	0.00861428	NA	NA	NA	NA	NA
1700019D03Rik	0.0519226	0.148599	0.167998	0.248517	0.467347	0.710459	0.343777	0.39586	0.884273	0.36424	8.775e-11	1.57823e-18	1.47758e-13	3.61729e-06	1.292e-09	4.04144e-16	8.94577e-14	3.47346e-17	5.83311e-12	0.325703	0.583632	0.24292	0.476019	0.274592
1700019E08Rik	NA	NA	NA	NA	NA	NA	NA	NA	NA	NA	NA	0.396532	0.624721	NA	0.588992	0.425205	NA	NA	NA	NA	NA	0.650068	NA	NA
1700019E19Rik	0.262941	0.841471	0.955808	0.96695	0.230417	0.473453	0.515074	0.174678	0.0186706	0.592826	0.93092	0.660501	0.486337	0.370125	0.700595	0.95909	0.696768	0.871199	0.347695	0.531706	0.45858	0.524575	0.0738127	0.000775815
1700019G17Rik	0.949436	0.927702	0.517419	NA	0.592273	0.917777	0.882789	NA	0.295726	NA	0.302115	0.209466	0.764253	NA	0.78592	0.334552	0.173725	0.281184	0.393239	0.587404	NA	0.692319	NA	0.437408
1700019G24Rik	NA	NA	NA	NA	NA	NA	NA	NA	NA	NA	NA	NA	NA	NA	NA	NA	NA	NA	NA	NA	NA	NA	NA	NA
1700019L03Rik	0.111555	0.710326	0.0668062	NA	0.392407	0.452853	0.224216	0.39586	0.0382201	0.36424	0.480417	0.788399	0.411341	0.222334	0.411547	0.502536	0.777723	0.833837	0.584685	0.40992	0.812559	0.80535	0.0408716	0.0137175
1700019M22Rik	NA	NA	NA	NA	NA	NA	NA	NA	NA	NA	NA	NA	NA	NA	NA	NA	NA	NA	NA	NA	NA	NA	NA	NA
1700019N12Rik	0.655441	0.731431	0.43909	NA	0.22669	0.869504	0.676909	0.358883	0.351573	NA	0.0435331	0.021601	0.288906	0.221521	0.597083	0.931364	0.617926	0.455928	0.792328	0.930094	NA	0.981141	0.531174	0.523993
1700019N19Rik	NA	NA	NA	NA	NA	NA	NA	NA	NA	NA	NA	NA	NA	NA	NA	NA	NA	NA	NA	NA	NA	NA	NA	0.461188
1700019O17Rik	NA	NA	NA	NA	NA	NA	NA	NA	NA	NA	0.199812	NA	NA	NA	NA	NA	NA	NA	NA	NA	NA	NA	NA	NA
1700020A23Rik	NA	0.138835	0.0403996	NA	NA	NA	NA	NA	0.278874	0.318715	0.316137	0.959659	0.166877	NA	0.249431	0.878749	0.719324	0.889628	0.337782	NA	NA	NA	0.303894	0.253086
1700020D05Rik	0.382836	0.918215	0.449845	NA	0.392407	0.452853	0.922644	0.447248	0.143916	0.480794	0.379198	0.19895	0.189546	0.464634	0.179184	0.52073	0.90347	0.058303	0.144822	0.791698	0.472547	0.546446	0.660544	0.229524
1700020G17Rik	NA	NA	NA	NA	NA	NA	NA	NA	NA	NA	NA	0.396532	0.624721	NA	0.588992	0.425205	NA	NA	NA	NA	NA	0.650068	NA	NA
1700020I14Rik	0.600008	0.578803	0.484582	0.854115	0.81369	0.462892	0.947251	0.242691	0.395687	0.613171	0.405478	0.119022	0.0824921	0.665488	0.693152	0.995465	0.250552	0.0474384	0.4963	0.262418	0.779405	0.659789	0.0321616	0.031763
1700020L24Rik	0.655441	NA	NA	NA	0.0950378	0.873204	NA	NA	0.405596	NA	0.396016	0.304282	0.77537	NA	0.261401	0.345418	0.273135	0.322103	0.295452	0.921737	NA	0.296403	0.560875	0.175842
1700020M21Rik	NA	NA	NA	NA	NA	NA	NA	NA	NA	NA	NA	NA	NA	NA	NA	NA	NA	NA	NA	NA	NA	NA	NA	NA
1700020N01Rik	NA	NA	NA	NA	NA	NA	NA	NA	NA	0.495797	0.223029	NA	NA	0.221521	NA	NA	0.263028	NA	NA	NA	NA	NA	NA	NA
1700020N15Rik	NA	NA	0.67096	NA	NA	NA	NA	NA	NA	NA	NA	0.304158	0.569997	NA	0.510182	0.268232	0.320564	0.38178	0.528915	NA	NA	NA	NA	NA
1700020N18Rik	NA	NA	NA	NA	NA	NA	NA	NA	NA	NA	NA	NA	NA	NA	NA	NA	NA	NA	NA	NA	NA	NA	NA	NA
1700020O03Rik	0.440902	0.161781	0.214072	0.0480895	0.853557	0.357601	0.952558	0.141409	0.207709	0.24906	0.229091	0.205772	0.0258096	0.107578	0.00855548	0.278908	0.281965	0.309532	0.0201177	0.0235601	0.0198103	0.0880389	0.443991	0.0534574
1700021C14Rik	0.847995	0.767807	0.53219	0.763218	0.0495478	0.148919	0.180227	NA	0.834332	0.288441	0.1645	0.0789219	0.142534	0.0603331	0.206779	0.358551	0.0314085	0.382439	0.398983	0.0121292	0.33651	0.0553495	0.52993	0.465593
1700021F05Rik	0.642571	0.830598	0.534848	0.667063	0.0641468	0.8097	0.970916	0.15396	0.713099	0.0728244	0.868333	0.779369	0.620132	0.36033	0.754492	0.200052	0.539724	0.224098	0.574935	0.0695222	0.0545642	0.319725	0.661126	0.728745
1700021F07Rik	NA	NA	NA	NA	NA	NA	NA	NA	NA	NA	NA	NA	NA	NA	NA	NA	NA	NA	NA	NA	NA	NA	NA	NA
1700021K19Rik	0.388198	0.767745	0.125533	0.961433	0.362827	0.560812	0.751128	0.119481	0.0853073	0.259225	0.0619658	0.057413	0.478251	0.125008	0.486617	0.0786391	0.0623974	0.24535	0.808784	0.00179372	0.0325775	0.0359033	0.0333178	0.454697
1700021N21Rik	NA	NA	NA	NA	NA	NA	NA	NA	NA	NA	NA	0.396532	0.624721	NA	0.588992	0.425205	NA	NA	NA	NA	NA	0.650068	NA	NA
1700022A21Rik	NA	NA	NA	NA	NA	NA	NA	NA	NA	NA	NA	0.511596	NA	NA	NA	0.49923	NA	NA	NA	NA	NA	NA	NA	NA
1700022A22Rik	NA	NA	NA	NA	NA	NA	NA	NA	NA	NA	NA	NA	0.0482376	NA	0.124904	NA	NA	NA	NA	0.205716	NA	0.270138	NA	NA
1700022E09Rik	NA	NA	NA	NA	NA	NA	NA	NA	NA	NA	NA	0.156296	NA	NA	NA	0.158845	0.271213	0.339165	NA	NA	NA	NA	NA	NA
1700022H16Rik	NA	0.601001	0.827961	NA	NA	NA	NA	NA	NA	NA	0.466898	0.613348	0.781328	NA	0.733567	0.550411	0.427843	0.518173	0.638385	NA	NA	NA	NA	NA
1700022I11Rik	NA	0.59603	0.563319	NA	NA	0.267698	NA	NA	0.78463	0.495797	0.499912	0.0233353	0.91994	0.332715	0.543079	0.0209195	0.0246626	0.035965	0.754263	0.243322	NA	0.290196	0.695147	0.95099
1700022P22Rik	NA	NA	0.073861	NA	0.158243	NA	NA	NA	0.259404	0.495797	0.872977	0.864282	0.0297192	0.980589	0.588992	0.314779	0.186478	0.395236	NA	NA	NA	0.650068	0.201395	0.192581
1700023A16Rik	NA	NA	NA	NA	NA	NA	NA	NA	0.458631	NA	0.517155	0.910974	NA	0.382981	0.340398	0.537007	0.398134	0.453237	0.416897	0.294634	NA	0.446871	NA	0.540003
1700023C21Rik	NA	NA	NA	NA	NA	NA	NA	NA	NA	NA	NA	NA	NA	NA	NA	NA	NA	NA	NA	NA	NA	NA	NA	NA
1700023E05Rik	NA	NA	NA	NA	NA	NA	NA	NA	NA	NA	NA	NA	0.0482376	NA	0.124904	NA	NA	NA	NA	0.205716	NA	0.270138	0.111884	0.106766
1700023F02Rik	NA	NA	NA	NA	NA	NA	NA	NA	NA	NA	NA	NA	NA	NA	NA	NA	NA	NA	NA	NA	NA	NA	NA	NA
1700023F06Rik	0.698925	0.235611	0.528723	NA	NA	NA	NA	NA	NA	NA	0.0246874	0.160045	0.511854	0.0364966	0.575219	0.884503	0.0158703	0.0940128	0.207405	NA	NA	NA	NA	NA
1700023L04Rik	NA	0.468391	0.825541	NA	0.406134	0.249556	NA	NA	0.23178	NA	0.162778	0.0760709	0.630747	0.915404	0.72841	0.69225	0.463353	0.459457	0.5425	0.620947	0.455132	0.956745	0.17556	0.0578579
1700024B18Rik	NA	0.0066626	0.354148	NA	NA	NA	NA	NA	0.0825021	NA	NA	0.930286	0.0662902	NA	0.0955351	0.949282	0.396261	0.509172	0.0486511	NA	NA	NA	0.487279	0.0555009
1700024F13Rik	NA	NA	NA	NA	NA	NA	NA	NA	NA	0.495797	NA	NA	NA	NA	NA	NA	NA	NA	NA	NA	NA	NA	0.340483	NA
1700024G13Rik	NA	NA	NA	NA	NA	NA	NA	NA	NA	NA	NA	NA	NA	NA	NA	NA	NA	NA	NA	NA	NA	NA	NA	NA
1700024P03Rik	0.364671	NA	NA	NA	NA	NA	NA	NA	NA	NA	NA	0.419351	0.669348	NA	0.655406	0.422674	0.29385	0.417034	0.569137	NA	NA	NA	NA	NA
1700024P04Rik	NA	NA	NA	NA	NA	NA	NA	NA	NA	NA	NA	NA	NA	NA	NA	NA	NA	NA	NA	NA	NA	NA	NA	NA
1700024P16Rik	0.0303916	0.532657	0.0231141	0.351548	0.1497	0.198515	0.934384	0.23026	0.718215	NA	0.000387879	0.000435165	0.00705006	0.299027	0.0460566	0.00288391	7.05765e-10	7.18818e-14	1.64469e-08	0.967956	0.13187	0.611472	0.0545667	0.0936755
1700025B11Rik	NA	0.340087	NA	NA	NA	NA	0.280654	0.358883	NA	NA	NA	NA	NA	NA	0.320145	0.2266	0.346489	0.302618	0.229564	0.276329	NA	0.392508	NA	NA
1700025C18Rik	NA	NA	NA	NA	NA	NA	NA	NA	NA	NA	NA	NA	NA	NA	NA	NA	NA	NA	NA	NA	NA	NA	NA	NA
1700025E21Rik	NA	NA	NA	NA	NA	NA	NA	NA	NA	NA	NA	NA	NA	NA	NA	NA	NA	NA	NA	NA	NA	NA	0.683317	0.675798
1700025F22Rik	NA	0.0741822	NA	NA	NA	NA	0.115249	NA	NA	NA	NA	NA	NA	NA	NA	NA	0.202833	0.273812	0.242827	NA	NA	NA	NA	NA
1700025F24Rik	NA	NA	NA	NA	NA	NA	NA	NA	NA	NA	NA	NA	NA	NA	NA	NA	NA	NA	NA	NA	NA	NA	NA	NA
1700025G04Rik	0.273617	0.000279263	0.341856	0.740786	0.0513682	0.0486336	0.241578	0.488929	0.122557	0.155102	0.528337	0.0053403	0.0180573	0.725503	0.396612	0.093476	0.229402	0.00101749	0.000651134	0.00289547	0.149611	0.0191793	0.0226492	0.0670412
1700025K23Rik	0.111205	0.620206	0.222074	0.26567	0.227647	0.311779	0.286475	0.358883	0.616273	0.826414	0.341329	0.203442	0.25483	0.0962294	0.399483	0.180234	0.21033	0.486844	0.810608	0.539029	0.228211	0.153168	0.0503941	0.407122
1700025K24Rik	NA	NA	NA	NA	NA	NA	NA	NA	NA	NA	NA	NA	NA	NA	NA	NA	NA	NA	NA	NA	NA	NA	NA	NA
1700025M24Rik	NA	NA	NA	NA	NA	NA	NA	NA	NA	NA	NA	NA	NA	NA	NA	0.349382	NA	0.437451	NA	NA	NA	NA	NA	NA
1700025N23Rik	NA	0.543312	0.486517	NA	0.21428	0.700254	0.597878	NA	NA	0.974621	0.75343	0.0883209	0.0145061	0.792639	0.13521	0.0652613	0.353046	0.339165	0.251972	0.299691	0.601386	0.0203542	0.0877664	0.675798
1700026D08Rik	0.655441	NA	NA	NA	NA	NA	NA	NA	0.205379	NA	0.380633	0.280653	0.487926	NA	NA	0.263988	0.384484	0.360573	NA	NA	NA	NA	0.193824	0.170112
1700026D11Rik	0.584592	0.0578294	0.365768	0.558208	0.373921	0.312662	0.269479	NA	NA	NA	0.742794	0.664406	0.443604	0.332715	0.323234	0.594778	0.472069	0.180348	0.144261	0.321994	NA	0.537572	NA	NA
1700026F02Rik	NA	0.340087	NA	NA	NA	NA	0.280654	0.358883	NA	NA	NA	NA	NA	NA	0.320145	NA	NA	NA	0.229564	0.276329	NA	0.392508	NA	NA
1700026J04Rik	0.0988442	0.953553	0.191353	0.558208	0.977538	0.230237	0.760721	0.999604	0.458631	0.443414	0.271151	0.0791897	0.00903065	0.130972	0.0139153	0.0942945	0.0987417	0.00792202	0.00673749	0.200406	0.449806	0.522784	0.300702	0.467854
1700026L06Rik	0.520375	0.150832	0.104337	0.351548	0.486094	0.284325	0.307523	0.973341	0.186565	0.0442683	0.0886098	0.255654	0.506068	0.132632	0.741048	0.723588	0.131051	0.403091	0.299658	0.506014	0.164899	0.897101	0.665789	0.105305
1700027A15Rik	NA	NA	NA	NA	NA	NA	NA	NA	NA	NA	NA	NA	NA	0.602834	NA	NA	0.606494	NA	NA	0.55522	0.702476	NA	NA	0.166282
1700027A23Rik	0.294588	0.281874	0.158561	0.558208	0.141624	0.122614	0.372056	0.446829	0.223868	NA	0.577861	0.526611	0.600314	0.641974	0.564216	0.404624	NA	0.355417	0.459308	0.61431	0.748712	0.650068	0.683317	0.675798
1700027D21Rik	NA	0.0266778	NA	NA	NA	NA	NA	NA	NA	NA	NA	0.215284	0.0196856	NA	0.0626247	0.187863	NA	0.375313	0.0336022	NA	NA	NA	NA	NA
1700027F09Rik	0.33413	NA	NA	NA	NA	NA	NA	NA	NA	NA	0.48618	0.295551	NA	NA	NA	NA	NA	NA	NA	NA	NA	NA	NA	0.166282
1700027H10Rik	NA	NA	NA	NA	NA	NA	NA	NA	NA	NA	NA	0.136311	0.328796	NA	0.3291	0.144972	NA	0.183385	0.240682	NA	NA	NA	NA	NA
1700027I24Rik	NA	NA	NA	NA	0.392407	0.452853	NA	NA	NA	NA	0.227637	0.441603	0.343927	NA	0.628824	0.691557	0.169539	0.531984	0.522748	0.430629	NA	0.371515	NA	NA
1700027J07Rik	0.443232	NA	0.478768	NA	0.342375	0.550805	NA	NA	0.224166	NA	0.322024	0.225946	0.0309098	NA	0.0937279	NA	NA	NA	NA	0.250081	NA	0.178991	NA	NA
1700028B04Rik	NA	0.336529	0.158561	NA	0.22669	0.27811	0.507332	NA	NA	NA	NA	NA	NA	NA	NA	NA	0.325362	0.417281	0.559831	NA	NA	NA	NA	NA
1700028D13Rik	NA	NA	NA	NA	NA	NA	NA	NA	NA	NA	0.199812	0.411653	NA	NA	NA	0.411737	NA	0.375313	NA	NA	NA	NA	NA	0.149664
1700028E10Rik	0.591913	0.370686	0.177749	0.677598	0.668362	0.35616	0.337449	0.253831	0.41157	0.0466576	0.307366	0.743553	0.131995	0.456292	0.429643	0.947965	0.57434	0.268623	0.336922	0.326332	0.806552	0.845057	0.400762	0.230131
1700028I16Rik	NA	NA	NA	NA	NA	NA	NA	NA	NA	NA	0.483741	0.29646	NA	NA	NA	NA	NA	NA	NA	NA	NA	NA	NA	NA
1700028J19Rik	0.708478	0.426223	0.46323	0.133205	0.373921	0.157798	0.879919	0.358883	0.275288	NA	0.258063	0.0134331	0.031453	0.382981	0.117773	0.0128236	0.0991817	0.0742769	0.599874	0.22762	NA	0.183481	0.0655757	0.208193
1700028K03Rik	0.285279	0.844637	0.872697	0.0235819	0.22669	0.27811	0.0122246	NA	0.429324	0.223941	0.123771	0.609528	0.460563	0.0109098	0.580986	0.734845	0.0875979	0.880677	0.883907	NA	0.00452135	0.140927	0.635093	0.631283
1700028M03Rik	NA	NA	NA	NA	NA	NA	NA	NA	NA	NA	0.601917	0.652205	0.487926	0.332715	NA	NA	0.360271	NA	NA	NA	NA	NA	NA	NA
1700028P14Rik	0.698925	NA	NA	NA	NA	NA	NA	NA	NA	NA	0.444567	0.443762	0.179258	0.231529	0.361142	0.211987	0.43158	0.369976	0.361994	NA	NA	NA	NA	0.461188
1700028P15Rik	NA	NA	NA	NA	NA	NA	NA	NA	NA	NA	NA	NA	NA	NA	NA	NA	NA	NA	NA	NA	NA	NA	NA	NA
1700029B22Rik	NA	NA	NA	NA	NA	NA	NA	NA	NA	0.168875	0.499912	0.405801	NA	0.332715	NA	NA	0.360271	NA	NA	NA	NA	NA	NA	NA
1700029F09Rik	0.000109956	0.758082	0.656185	0.240224	0.50996	0.759168	0.79926	0.346549	0.995168	0.00362113	0.199821	0.0195106	0.17682	0.00316993	0.282716	0.00111474	0.0020307	0.0323088	0.365892	0.0102746	0.03196	0.159479	0.636234	0.370021
1700029F12Rik	NA	NA	NA	NA	NA	NA	NA	NA	NA	NA	NA	NA	NA	NA	NA	NA	NA	NA	NA	NA	NA	NA	NA	NA
1700029G01Rik	0.116648	0.953773	0.534791	0.248517	0.51176	0.00555801	0.882791	0.124084	0.86843	0.0247474	0.0514112	0.0454614	0.0613421	0.465962	0.11317	0.0920357	0.368492	0.176065	0.0402715	0.0116252	0.537019	0.00414221	0.0577097	0.63068
1700029H14Rik	0.0156658	0.976238	0.833609	0.10923	0.108631	0.114873	0.0736507	NA	0.556407	0.261647	0.0668428	0.556664	0.291419	0.0446855	0.576749	0.381435	0.0967278	0.448211	0.630588	0.750388	0.0133659	0.227429	0.688778	0.24028
1700029I01Rik	0.340918	0.179527	0.455473	0.113888	0.094666	0.0776073	0.21006	0.15378	0.954595	0.66056	0.224697	0.320617	0.679583	0.351335	0.335467	0.754599	0.0638203	0.0527169	0.0305408	0.0477886	0.281145	0.313961	NA	0.10857
1700029I15Rik	0.655441	0.85227	0.494716	NA	0.477757	0.590509	NA	0.26093	0.351573	NA	0.462717	0.779882	0.534348	0.279596	0.702563	0.53862	0.727144	0.25523	0.524197	0.160623	NA	0.0691968	0.299252	0.101477
1700029J03Rik	NA	NA	NA	NA	NA	NA	NA	NA	NA	NA	NA	NA	NA	NA	NA	NA	NA	NA	NA	NA	NA	NA	NA	NA
1700029J07Rik	0.360357	0.0310898	0.170965	0.0883286	0.153962	0.555126	0.291717	0.757533	0.0787693	0.830246	0.106333	0.0540861	0.0372814	0.843614	0.0189828	0.677286	0.411179	0.323655	0.00651813	0.777418	0.621952	0.297188	0.698978	0.335489
1700029J11Rik	0.673716	0.48943	0.979405	0.248517	0.320846	0.172969	0.154276	NA	0.154112	0.495797	0.162157	0.042628	0.102251	0.404388	0.282682	0.207966	0.213334	0.787871	0.671099	0.0638484	0.433632	0.145274	0.665789	0.677943
1700029M20Rik	NA	NA	NA	NA	NA	NA	NA	NA	NA	NA	NA	NA	NA	NA	NA	NA	NA	NA	NA	NA	NA	NA	NA	NA
1700029N11Rik	NA	NA	0.486517	NA	0.509475	NA	NA	NA	NA	NA	0.22175	0.981179	0.691808	NA	0.414162	0.270066	NA	NA	NA	NA	NA	0.333713	NA	NA
1700029P11Rik	NA	0.340087	NA	NA	NA	NA	0.280654	0.358883	0.351573	NA	0.380633	0.812166	0.487926	NA	0.320145	0.218962	0.598338	0.50505	0.229564	0.276329	NA	0.392508	0.8463	0.823765
1700030A11Rik	NA	NA	NA	0.529913	NA	NA	0.444804	NA	NA	NA	NA	0.511596	NA	NA	NA	0.49923	NA	NA	NA	NA	NA	NA	NA	NA
1700030C10Rik	0.211488	0.606587	0.453291	0.300932	0.702101	0.51994	0.0453031	0.274599	0.214225	0.253468	0.00279255	0.556358	0.887576	0.0826169	0.412392	0.259587	0.52	0.256259	0.228751	0.348951	0.542932	0.673562	0.11185	0.192095
1700030F04Rik	NA	NA	NA	NA	NA	NA	NA	NA	NA	0.495797	NA	NA	NA	NA	NA	NA	NA	NA	NA	NA	NA	NA	NA	NA
1700030F18Rik	NA	0.601001	NA	NA	NA	NA	NA	NA	NA	NA	0.40841	0.410189	0.83873	0.821584	0.847307	0.901156	0.530465	0.724407	0.856263	NA	NA	NA	NA	NA
1700030J22Rik	NA	0.58129	0.372628	NA	0.749058	0.925531	NA	NA	0.48994	0.283731	0.499327	0.459279	0.478425	0.95	0.668837	0.575771	0.830443	0.429055	0.609447	0.896336	0.635615	0.610185	0.430313	0.832819
1700030K09Rik	0.873772	0.391541	0.486916	0.528055	0.46379	0.340067	0.156688	0.0263806	0.812728	0.890982	0.348173	0.112051	0.563454	0.316454	0.351531	0.36934	0.562372	0.0302799	0.0267922	0.739918	0.170482	0.721667	0.67521	0.21624
1700030L20Rik	NA	NA	NA	NA	NA	NA	NA	0.274599	NA	NA	0.322024	0.206106	NA	NA	NA	0.411737	NA	0.375313	NA	NA	NA	NA	0.660544	NA
1700030M09Rik	NA	NA	NA	NA	NA	NA	NA	NA	NA	NA	NA	NA	NA	NA	NA	NA	NA	NA	NA	NA	NA	NA	NA	NA
1700030N03Rik	NA	0.543312	NA	NA	NA	0.354638	0.597878	NA	NA	NA	NA	0.222661	NA	NA	0.268111	0.218962	0.271213	0.339165	0.251972	0.331115	NA	0.309233	NA	NA
1700030O20Rik	NA	NA	NA	0.349432	NA	NA	0.495494	NA	NA	NA	NA	NA	NA	NA	NA	NA	NA	NA	NA	0.144659	0.167413	NA	NA	NA
1700031A10Rik	NA	NA	NA	NA	NA	NA	NA	NA	NA	NA	NA	NA	NA	NA	NA	NA	NA	NA	NA	NA	NA	NA	NA	NA
1700031F05Rik	NA	NA	NA	NA	NA	NA	NA	NA	NA	NA	NA	NA	NA	NA	NA	NA	NA	NA	NA	NA	NA	NA	0.0729245	0.0688001
1700031M16Rik	NA	NA	NA	NA	NA	NA	NA	NA	NA	NA	NA	0.455283	0.520023	NA	0.525737	0.421705	NA	0.355417	0.459308	NA	NA	NA	NA	NA
1700031P21Rik	0.655441	0.150832	NA	NA	NA	NA	0.307523	NA	NA	NA	NA	NA	NA	0.602834	NA	NA	0.232509	0.328672	0.299658	0.55522	0.702476	NA	NA	NA
1700034E13Rik	NA	NA	NA	NA	NA	NA	NA	NA	NA	NA	NA	0.484877	NA	NA	NA	0.448011	0.350448	0.378	NA	NA	NA	NA	0.0696981	0.993683
1700034F02Rik	0.184291	0.0182115	NA	0.247013	NA	NA	0.0253532	NA	0.429324	NA	0.053582	0.014094	0.406025	0.867349	0.387271	0.165538	0.127968	0.361601	0.212147	0.495625	0.764352	NA	0.357561	0.351189
1700034G24Rik	NA	NA	NA	NA	NA	NA	NA	NA	NA	NA	0.199812	NA	NA	NA	NA	NA	NA	NA	NA	NA	NA	NA	NA	NA
1700034H14Rik	0.962917	0.319587	0.862031	0.728866	0.671197	0.575262	0.101007	0.387077	0.613263	0.0726482	8.14254e-05	0.000124779	0.0149531	0.959523	0.0630029	0.443893	0.107779	0.140362	0.155474	0.93992	0.822589	0.459425	0.689127	0.367534
1700034H15Rik	0.583744	NA	0.827961	0.351548	0.369459	0.430866	NA	NA	0.205379	0.568538	0.469617	0.668716	0.68988	0.39656	0.256167	0.367111	0.299312	0.497838	0.459308	0.467857	0.816772	0.411335	0.193824	0.213125
1700034I23Rik	0.364671	0.601001	NA	NA	NA	NA	NA	NA	NA	NA	0.517155	0.780729	NA	0.382981	NA	0.411737	0.889078	0.585898	0.491901	NA	NA	NA	0.683317	0.675798
1700034J05Rik	NA	0.828143	0.67096	NA	NA	0.200253	0.597878	NA	NA	0.147969	0.182688	0.995757	0.745612	0.382981	0.143152	0.481019	0.27599	0.497707	0.247107	0.0796136	NA	0.0616993	0.340483	0.261303
1700034K08Rik	NA	NA	NA	NA	NA	NA	NA	NA	NA	NA	NA	NA	NA	NA	NA	NA	NA	NA	NA	NA	NA	NA	NA	NA
1700034O15Rik	NA	NA	NA	NA	NA	NA	NA	NA	NA	NA	NA	NA	NA	NA	NA	NA	NA	NA	NA	NA	NA	NA	NA	NA
1700034P13Rik	0.743628	0.642448	0.468435	0.0857802	0.109373	0.158955	0.123244	0.830931	0.0217342	0.11787	0.888891	0.0173563	0.29228	0.162976	0.311119	0.0253612	0.411868	0.568042	0.0317593	0.668304	0.00450143	0.555219	0.571527	0.522934
1700036G14Rik	NA	NA	NA	NA	NA	NA	NA	NA	NA	0.36424	NA	NA	NA	NA	NA	NA	NA	NA	NA	NA	NA	NA	NA	NA
1700037C18Rik	0.251351	0.801852	0.771427	0.0520379	0.961215	0.703928	0.449992	0.65514	0.581979	0.342461	0.43583	0.0541228	0.184534	0.418761	0.0565225	0.113299	0.541321	0.51387	0.352114	0.927447	0.237521	0.165397	0.872301	0.870423
1700037H04Rik	0.151762	0.79482	0.463236	0.0075009	0.277693	0.236485	0.015623	0.934743	0.982206	0.936928	0.00172171	0.883294	0.0122831	0.0219251	0.0477693	0.331835	0.00355406	0.0230716	0.0712964	0.0324566	0.168143	0.251571	0.469216	0.202634
1700039E15Rik	0.698925	NA	NA	NA	NA	NA	NA	NA	NA	NA	NA	0.411653	NA	0.602834	NA	0.411737	0.454134	0.642653	NA	0.55522	0.702476	NA	0.0696981	0.0782535
1700039E22Rik	NA	NA	NA	NA	NA	NA	NA	NA	NA	NA	0.517155	0.406946	NA	0.382981	NA	NA	0.455561	NA	NA	NA	NA	NA	NA	NA
1700040I03Rik	0.558195	0.934406	0.436147	0.8843	0.329571	0.138349	0.978727	0.518643	0.664372	0.123603	0.489063	0.596804	0.242792	0.846138	0.720919	0.959333	0.902173	0.178948	0.811043	0.874269	0.651063	0.425834	0.381674	0.838495
1700040L02Rik	0.33413	0.801695	0.67096	0.133205	0.214027	0.24104	0.198006	0.26093	0.295726	NA	0.497758	0.321679	0.569997	0.622047	0.510182	0.723307	0.632264	0.407981	0.525879	0.585305	0.723643	0.409983	NA	NA
1700040N02Rik	0.364671	NA	NA	NA	NA	NA	NA	0.274599	0.547892	NA	NA	NA	NA	0.602834	NA	NA	0.606494	NA	NA	0.55522	0.702476	NA	0.630594	0.46613
1700041C23Rik	NA	NA	NA	NA	NA	NA	NA	NA	NA	NA	NA	NA	NA	NA	NA	NA	NA	NA	NA	NA	NA	NA	0.565704	0.555982
1700041M19Rik	NA	NA	0.67096	NA	NA	NA	NA	NA	NA	NA	NA	0.304158	0.569997	NA	0.510182	0.268232	0.320564	0.38178	0.528915	NA	NA	NA	NA	NA
1700042B14Rik	NA	NA	NA	NA	NA	NA	NA	NA	NA	NA	NA	NA	NA	NA	NA	NA	NA	NA	NA	NA	NA	NA	NA	NA
1700042G07Rik	NA	NA	NA	NA	NA	NA	NA	NA	NA	NA	NA	NA	NA	NA	NA	NA	NA	NA	NA	NA	NA	NA	NA	NA
1700042G15Rik	NA	NA	NA	NA	NA	NA	NA	NA	NA	NA	0.483741	0.29646	NA	0.602834	NA	NA	0.606494	NA	NA	0.55522	0.702476	NA	0.0696981	0.413463
1700042O10Rik	NA	NA	0.547801	NA	NA	NA	NA	NA	0.259404	NA	NA	0.0484803	0.325098	NA	0.260427	0.0422088	0.160206	0.145976	0.218668	NA	NA	NA	0.724845	0.671131
1700044C05Rik	NA	NA	NA	NA	NA	NA	NA	NA	NA	0.251525	NA	NA	NA	NA	NA	NA	0.243284	0.291244	NA	NA	NA	NA	NA	NA
1700044K03Rik	NA	NA	NA	0.26567	NA	NA	NA	NA	NA	NA	0.100578	NA	NA	0.0676125	NA	NA	NA	NA	NA	NA	0.0702933	NA	NA	NA
1700045H11Rik	NA	0.5769	0.658338	NA	NA	NA	NA	NA	0.755104	NA	0.270696	0.106401	0.150301	NA	0.168166	0.14373	0.951615	0.234337	0.443333	NA	NA	0.326272	0.928682	0.594037
1700045I19Rik	0.341734	0.061925	0.848553	NA	NA	NA	NA	NA	0.205379	NA	0.454678	0.824074	0.792723	0.712527	0.375778	0.347399	NA	0.262752	0.366387	0.679689	0.812559	0.502829	0.193824	0.209079
1700046C09Rik	NA	NA	NA	NA	NA	NA	NA	NA	NA	NA	NA	NA	NA	NA	NA	NA	NA	NA	NA	NA	NA	NA	NA	NA
1700047G03Rik	NA	0.698831	0.248158	NA	0.142886	0.263314	0.597878	NA	0.307912	0.432559	0.381022	0.676317	0.392982	0.287802	0.491874	0.438211	0.692299	0.984859	0.566384	0.0641114	0.556265	0.164918	0.294228	0.311551
1700047L14Rik	0.33413	NA	NA	NA	NA	NA	NA	NA	NA	NA	NA	NA	NA	NA	NA	NA	NA	NA	NA	NA	NA	NA	NA	NA
1700047M11Rik	0.670283	0.576467	0.665783	NA	0.540766	0.442959	NA	NA	0.458631	0.251525	0.462887	0.713884	0.632993	0.376434	0.689855	0.776453	0.420836	0.227069	0.508968	0.418585	NA	0.175389	0.552604	0.450689
1700048M11Rik	NA	NA	0.67096	NA	NA	NA	NA	NA	NA	0.168875	NA	0.304158	0.569997	NA	0.510182	0.268232	0.320564	0.38178	0.528915	NA	NA	NA	0.683317	0.675798
1700048O20Rik	0.0421548	0.0746778	0.654313	0.330071	0.226871	0.794124	0.0483338	0.730181	0.394706	NA	0.163106	0.849962	0.647572	0.347511	0.0834287	0.175229	0.707408	0.31781	0.0700167	0.217836	0.116181	0.744872	0.716106	0.259618
1700049E15Rik	NA	0.543312	NA	NA	NA	0.354638	0.597878	NA	NA	NA	0.500625	0.491974	NA	0.382981	0.268111	NA	0.455561	NA	0.251972	0.331115	NA	0.309233	NA	NA
1700049E22Rik	NA	NA	NA	NA	NA	NA	NA	NA	NA	NA	NA	0.419351	0.669348	NA	0.655406	0.422674	0.29385	0.417034	0.569137	NA	NA	NA	0.683317	0.675798
1700049G17Rik	0.86849	0.751791	0.0834372	0.734927	0.133166	0.118955	0.869404	0.924572	0.0348833	0.269186	0.45507	0.977777	0.728195	0.437109	0.902151	0.139775	0.773495	0.966692	0.902554	0.657643	0.554617	0.546692	0.351126	0.83945
1700049L16Rik	NA	NA	NA	NA	NA	NA	NA	NA	NA	NA	NA	NA	NA	NA	NA	NA	NA	NA	NA	NA	NA	NA	NA	NA
1700051A21Rik	NA	0.0741822	NA	NA	NA	NA	0.115249	NA	NA	NA	NA	NA	NA	NA	NA	NA	0.202833	0.273812	0.242827	NA	NA	NA	NA	NA
1700052I22Rik	NA	NA	NA	NA	NA	NA	NA	NA	NA	NA	NA	NA	NA	NA	NA	NA	NA	NA	NA	NA	NA	NA	NA	NA
1700052K11Rik	0.874255	0.0787084	0.0108944	0.0902051	0.112949	0.438913	0.146791	0.0872008	0.148558	0.247639	0.191113	0.449591	0.509543	0.0370828	0.351475	0.692072	0.74333	0.360517	0.0669727	0.776237	0.15526	0.689321	0.293756	0.187264
1700052N19Rik	0.798081	0.469006	0.311445	0.949099	0.212264	0.486287	0.313298	NA	0.790084	0.0686792	0.331579	0.230548	0.645034	0.843366	0.425411	0.439862	0.49939	0.394946	0.92396	0.667977	0.240244	0.640391	0.784383	0.891766
1700054A03Rik	NA	NA	NA	NA	NA	NA	NA	NA	NA	NA	0.316137	0.295349	NA	NA	NA	0.218962	0.271213	0.339165	NA	NA	NA	NA	NA	0.427009
1700054K19Rik	NA	NA	NA	NA	NA	NA	NA	NA	NA	NA	0.48618	0.295551	NA	NA	NA	NA	NA	NA	NA	NA	NA	NA	NA	NA
1700054M17Rik	NA	NA	NA	NA	NA	NA	NA	0.36987	0.393688	NA	NA	NA	NA	NA	NA	NA	NA	NA	NA	NA	NA	NA	NA	0.149664
1700054N08Rik	0.712745	0.961876	0.112289	0.267895	0.200711	0.0657455	0.6372	0.996561	0.913017	0.765692	0.702762	0.290795	0.262977	0.65596	0.0711374	0.0207929	0.492977	0.0820608	0.280291	0.0875243	0.386323	0.27763	0.367051	0.135076
1700054O13Rik	NA	NA	NA	NA	NA	NA	NA	NA	NA	NA	0.223029	NA	NA	0.221521	NA	NA	0.263028	NA	NA	NA	NA	NA	NA	NA
1700055C04Rik	NA	NA	NA	NA	NA	NA	NA	NA	NA	NA	NA	NA	NA	NA	NA	NA	NA	NA	NA	NA	NA	NA	NA	NA
1700055N04Rik	NA	0.0820567	0.0403996	0.26567	NA	NA	NA	NA	0.453999	NA	0.332926	0.726737	0.0815649	0.804285	0.117957	0.585913	0.287037	0.444208	0.0768869	0.566902	0.771935	0.251863	0.243518	0.403962
1700056E22Rik	0.114817	0.20344	0.982478	0.558208	0.645386	0.867941	0.119477	0.581733	0.449501	0.242106	0.406784	0.489632	0.0980598	0.437632	0.271449	0.987469	0.651048	0.0918594	0.288354	0.0581633	0.203359	0.213692	0.615083	0.155797
1700057G04Rik	NA	NA	NA	NA	NA	NA	NA	NA	NA	NA	NA	0.206607	0.520023	NA	0.525737	0.230299	NA	0.166948	0.459308	NA	NA	NA	NA	NA
1700057H15Rik	NA	NA	NA	NA	NA	NA	NA	NA	NA	NA	NA	NA	NA	NA	NA	NA	NA	NA	NA	NA	NA	NA	NA	NA
1700057K13Rik	NA	NA	NA	0.145153	NA	NA	0.180599	NA	NA	NA	NA	0.61164	0.669348	NA	0.655406	0.610367	0.29385	0.464057	0.569137	NA	NA	NA	NA	NA
1700058G18Rik	NA	NA	NA	NA	NA	NA	NA	NA	NA	NA	NA	NA	NA	NA	NA	NA	NA	NA	NA	NA	NA	NA	NA	NA
1700060C16Rik	NA	NA	0.114776	NA	0.238277	0.303922	NA	NA	NA	NA	0.499912	0.901371	0.0309098	0.332715	0.0937279	0.49923	0.360271	NA	NA	0.250081	NA	0.178991	NA	NA
1700060C20Rik	NA	NA	NA	0.330071	NA	NA	NA	NA	NA	NA	NA	0.484877	NA	NA	NA	0.448011	NA	NA	NA	0.0844536	0.116181	NA	0.0729245	0.0688001
1700061F12Rik	NA	0.0741822	0.287481	NA	0.392164	0.342326	0.115249	NA	NA	NA	NA	NA	NA	0.602834	NA	NA	0.793884	0.273812	0.242827	0.55522	0.702476	NA	NA	NA
1700061G19Rik	0.197105	0.743655	0.257311	0.133205	0.392407	0.270371	0.110159	NA	0.370997	0.357035	0.96098	0.670679	0.170148	0.551364	0.348333	0.796681	0.588933	0.225712	0.366939	0.272936	0.585346	0.628493	0.228356	0.193153
1700061I17Rik	NA	NA	NA	0.558208	NA	0.267698	0.414022	NA	NA	NA	0.508066	0.549147	0.520023	0.495585	0.361563	0.419734	0.328388	0.498447	0.43116	0.164184	0.538765	0.290196	NA	NA
1700061J05Rik	NA	NA	NA	NA	NA	NA	NA	NA	NA	NA	0.223029	NA	NA	0.221521	NA	NA	0.263028	NA	NA	NA	NA	NA	NA	NA
1700063A18Rik	NA	NA	NA	NA	NA	NA	NA	NA	NA	NA	NA	0.311329	0.520023	NA	0.525737	0.345907	NA	0.355417	0.459308	NA	NA	NA	NA	NA
1700063D05Rik	NA	0.340087	NA	NA	NA	NA	0.280654	0.694981	NA	NA	0.499912	0.595802	NA	0.332715	0.320145	0.683411	0.221349	0.360573	0.229564	0.276329	NA	0.392508	0.660544	NA
1700063O14Rik	NA	NA	NA	NA	NA	NA	NA	NA	NA	NA	NA	NA	NA	NA	NA	NA	NA	NA	NA	NA	NA	NA	NA	NA
1700064J06Rik	NA	NA	NA	NA	NA	NA	NA	NA	NA	NA	NA	NA	NA	NA	NA	NA	NA	NA	NA	NA	NA	NA	NA	NA
1700064M15Rik	0.545572	NA	NA	NA	0.332845	0.395373	NA	0.274599	0.32454	0.4175	0.650138	0.590904	0.294772	0.310138	0.375966	0.988935	0.421529	0.442182	0.430257	0.164173	0.748712	0.482314	0.348194	0.256853
1700065D16Rik	0.860756	0.33262	0.12961	0.133205	0.200506	0.221025	0.332657	NA	0.805504	0.170537	0.991399	0.365237	0.736075	0.559302	0.487936	0.208049	0.699656	0.734969	0.468891	0.481779	0.609675	0.5799	0.820166	0.657294
1700065I16Rik	NA	NA	NA	NA	NA	NA	NA	NA	NA	NA	0.517155	0.406946	NA	0.382981	NA	NA	0.455561	NA	NA	NA	NA	NA	NA	NA
1700065I17Rik	NA	NA	NA	NA	NA	NA	NA	NA	NA	NA	0.517155	0.352708	NA	0.382981	NA	0.290589	0.455561	NA	NA	NA	NA	NA	NA	NA
1700065J11Rik	NA	NA	NA	NA	NA	NA	NA	NA	0.259404	NA	0.223029	NA	NA	0.221521	NA	NA	0.263028	NA	NA	NA	NA	NA	0.201395	0.192581
1700065J18Rik	NA	0.601001	NA	NA	NA	NA	NA	NA	NA	NA	NA	0.105623	0.371239	NA	0.372848	0.106209	0.298325	0.283211	0.654359	NA	NA	NA	NA	NA
1700065O20Rik	NA	NA	NA	NA	NA	NA	NA	NA	0.259404	NA	NA	NA	NA	NA	NA	NA	NA	NA	NA	NA	NA	NA	0.201395	0.810777
1700066B17Rik	NA	NA	0.365768	0.247013	0.373921	0.312662	NA	NA	NA	0.501265	0.465426	0.453934	0.150608	0.335505	0.177549	0.590238	NA	NA	NA	0.203267	0.4042	0.297221	NA	NA
1700066B19Rik	0.3855	0.174593	NA	0.54618	NA	0.291384	0.481612	0.130612	0.544002	0.387709	0.665675	0.215916	0.0699792	0.327797	0.254879	0.852806	0.50895	0.417264	0.139043	0.235553	0.108958	0.265209	0.728087	0.494859
1700066J24Rik	0.655441	0.281874	0.992918	0.330071	0.0888615	0.887214	0.507332	NA	0.351573	NA	0.753535	0.596237	0.597198	0.332715	0.657575	0.197495	0.0815367	0.102472	0.222776	0.633064	0.116181	0.847774	0.335133	0.528767
1700066M21Rik	0.0809737	0.259753	0.854079	0.2845	0.793215	0.304075	0.406619	0.38512	0.0117166	0.252266	0.465673	0.776133	0.111339	0.375179	0.117404	0.327999	0.06039	0.0411106	0.101886	0.0344415	0.465822	0.154953	0.687081	0.20535
1700066N21Rik	NA	NA	NA	NA	NA	NA	NA	NA	0.143916	NA	NA	NA	NA	NA	NA	NA	NA	NA	NA	NA	NA	NA	NA	0.224944
1700066O22Rik	NA	NA	NA	NA	NA	NA	NA	NA	NA	0.36424	NA	NA	NA	NA	NA	NA	NA	NA	NA	NA	NA	NA	NA	NA
1700067G17Rik	NA	0.281874	0.158561	NA	0.22669	0.858094	0.507332	NA	NA	NA	NA	NA	NA	NA	0.287828	0.31995	0.445552	0.404021	0.361626	0.243322	NA	0.290196	NA	NA
1700067K01Rik	0.249656	0.205329	0.67096	NA	0.222929	0.19971	0.469965	0.148465	0.221002	0.462978	0.532713	0.282604	0.186067	0.416729	0.148988	0.393692	0.162088	0.398372	0.124091	0.58526	0.748712	0.779894	0.201395	0.165477
1700067P10Rik	NA	NA	NA	NA	NA	NA	NA	NA	NA	NA	NA	NA	NA	NA	NA	NA	NA	NA	NA	NA	NA	NA	NA	NA
1700069L16Rik	NA	NA	NA	NA	NA	NA	NA	NA	NA	NA	NA	0.419351	0.669348	NA	0.655406	0.422674	0.29385	0.417034	0.569137	NA	NA	NA	NA	NA
1700069P05Rik	NA	NA	NA	0.529913	NA	NA	0.444804	NA	NA	NA	NA	NA	NA	NA	NA	NA	0.350448	0.378	NA	NA	NA	NA	NA	NA
1700071K01Rik	NA	NA	NA	NA	NA	NA	NA	NA	NA	NA	NA	NA	NA	NA	NA	NA	NA	NA	NA	NA	NA	NA	NA	NA
1700071M16Rik	NA	NA	0.945507	0.26567	0.709871	0.919891	NA	NA	NA	0.392494	0.936645	0.544523	0.0445711	0.099005	0.0229329	0.476384	0.221615	0.497805	0.390827	0.0952864	0.10953	0.29519	NA	0.461188
1700072B07Rik	NA	NA	NA	NA	NA	NA	NA	NA	0.186565	NA	NA	0.211895	0.520023	NA	0.525737	0.226577	0.350448	0.226988	0.459308	NA	NA	NA	NA	0.116347
1700072O05Rik	NA	NA	NA	NA	NA	NA	NA	NA	NA	NA	NA	NA	NA	NA	NA	NA	NA	NA	NA	NA	NA	NA	NA	NA
1700073E17Rik	NA	0.663748	NA	NA	NA	NA	NA	NA	NA	NA	0.145613	0.0120666	0.0329265	NA	0.123157	0.0408291	0.163751	0.180632	0.382024	NA	NA	NA	NA	NA
1700074H08Rik	NA	NA	NA	NA	NA	NA	NA	NA	NA	NA	NA	0.316262	0.331443	NA	0.377572	0.332998	0.29385	0.417034	0.569137	0.383881	NA	0.452119	NA	NA
1700074P13Rik	NA	NA	NA	0.145153	NA	NA	0.180599	NA	NA	NA	NA	NA	NA	NA	NA	NA	NA	NA	NA	NA	NA	NA	NA	NA
1700080E11Rik	NA	NA	NA	0.32714	NA	NA	0.529025	NA	NA	NA	NA	NA	NA	NA	NA	NA	NA	NA	NA	0.121494	0.150962	NA	NA	NA
1700080N15Rik	NA	NA	NA	NA	NA	NA	NA	NA	NA	NA	0.517155	0.406946	NA	0.382981	NA	NA	0.455561	NA	NA	NA	NA	NA	NA	NA
1700080O16Rik	NA	NA	NA	NA	NA	NA	NA	NA	NA	NA	0.517155	0.406946	NA	0.382981	NA	NA	0.455561	NA	NA	NA	NA	NA	NA	NA
1700081H04Rik	NA	NA	NA	NA	NA	0.267698	NA	NA	NA	NA	NA	NA	NA	NA	0.287828	0.31995	0.445552	0.404021	0.361626	0.243322	NA	0.290196	NA	NA
1700081H22Rik	NA	NA	0.0238343	NA	NA	NA	NA	NA	NA	NA	0.557069	0.360565	0.235042	NA	NA	NA	NA	NA	NA	NA	NA	NA	NA	NA
1700081L11Rik	0.0366794	0.385359	0.0107071	0.536766	0.0133804	0.0169841	0.803947	0.589655	0.0262078	0.193519	0.240764	0.697502	0.622357	0.856092	0.803762	0.739245	0.704156	0.595927	0.68621	0.214843	0.626937	0.0230186	0.294502	0.0775329
1700084C01Rik	NA	0.66526	0.511393	NA	NA	NA	NA	NA	NA	NA	0.0243675	0.0184109	0.0424743	0.159132	0.322906	0.0637655	0.0260388	0.0387118	0.322432	NA	NA	NA	NA	0.820921
1700084E18Rik	0.014328	0.75868	0.813305	NA	0.392407	0.890958	0.908421	0.0909262	0.17468	0.452486	0.522312	0.351957	0.652459	NA	0.567471	0.929738	0.198942	0.40498	0.5159	0.80335	NA	0.91832	0.274848	0.268554
1700084F23Rik	0.698925	NA	NA	NA	NA	NA	NA	NA	NA	NA	NA	NA	NA	NA	NA	NA	NA	NA	NA	NA	NA	NA	NA	NA
1700084J12Rik	0.698925	NA	0.648101	NA	0.241939	0.304497	NA	NA	0.320463	0.495797	0.708176	0.4687	0.470541	0.887582	0.530099	0.492909	0.0808096	0.238483	0.210236	0.178219	NA	0.460647	0.500597	0.353934
1700085B03Rik	NA	NA	0.67096	NA	NA	NA	NA	NA	NA	NA	0.425739	0.94978	0.951274	0.192435	0.953023	0.931641	0.0934935	0.535875	0.720007	0.294634	NA	0.446871	NA	NA
1700085C21Rik	NA	NA	0.827961	NA	NA	NA	NA	NA	0.259404	NA	0.664237	0.594753	0.773291	NA	0.525737	0.345907	NA	0.355417	0.459308	NA	NA	NA	0.201395	0.192581
1700086L19Rik	0.482318	0.052498	0.357518	0.529913	0.129285	0.108402	0.138202	0.39586	NA	0.227063	0.105699	0.662023	0.597475	0.209049	0.0406978	0.948876	0.291631	0.218941	0.14566	0.134541	NA	0.0558998	0.498706	0.838618
1700086O06Rik	0.635269	0.317918	0.393287	0.0570061	0.509475	0.152874	0.0613946	0.39586	0.102389	0.408963	0.638623	0.0181014	0.284222	0.647246	0.0110104	0.0128826	0.528151	0.0080926	0.153343	0.0755637	0.0981459	0.0259626	0.372851	0.642005
1700088E04Rik	NA	0.363016	0.770529	NA	NA	0.267698	0.307523	NA	0.384968	0.36424	0.469425	0.153653	0.812829	0.921933	0.659598	0.361783	0.0532011	0.0606031	0.143815	0.185473	0.748712	0.413445	0.0881611	0.430191
1700090G07Rik	NA	NA	NA	NA	NA	NA	NA	NA	NA	0.36424	NA	NA	NA	NA	NA	NA	NA	NA	NA	NA	NA	NA	NA	NA
1700091E21Rik	NA	NA	NA	NA	NA	NA	NA	NA	NA	NA	NA	NA	NA	NA	NA	NA	NA	NA	NA	NA	NA	NA	NA	NA
1700092C02Rik	NA	NA	NA	NA	NA	NA	NA	NA	NA	NA	0.580843	0.596102	0.340562	0.382981	0.350778	0.216989	0.40092	0.170755	0.217477	NA	NA	NA	NA	NA
1700092C10Rik	NA	NA	NA	NA	NA	NA	NA	NA	NA	NA	NA	NA	NA	NA	NA	NA	NA	NA	NA	NA	NA	NA	NA	NA
1700092E19Rik	NA	NA	NA	NA	NA	NA	NA	NA	NA	NA	NA	NA	NA	NA	NA	NA	NA	NA	NA	NA	NA	NA	NA	NA
1700092K14Rik	NA	NA	NA	NA	NA	NA	NA	NA	NA	NA	NA	0.217753	0.375517	NA	0.361142	0.211987	NA	0.262752	0.361994	NA	NA	NA	NA	NA
1700092M07Rik	0.655441	0.601001	NA	NA	NA	NA	NA	NA	0.429324	NA	0.551461	0.605883	0.306035	0.933925	0.260023	0.0995913	0.130768	0.421562	0.491901	0.61431	0.748712	0.186706	0.744565	0.86336
1700093K21Rik	0.698925	NA	0.765859	NA	NA	NA	NA	NA	0.454783	0.36424	0.507568	0.0566504	0.868837	0.272865	0.89826	0.118529	0.0433003	0.0975493	0.557062	0.61431	0.748712	0.326272	0.344896	0.320194
1700094D03Rik	0.520937	0.227733	0.675838	0.217775	0.331619	0.190409	0.629722	0.369222	0.791831	0.93123	0.824534	0.285693	0.482364	0.887827	0.616804	0.297929	0.710698	0.290312	0.860848	0.00587492	0.108965	0.112816	0.791424	0.585785
1700094J05Rik	NA	NA	0.67096	0.529913	NA	NA	0.444804	NA	NA	0.318715	NA	0.304158	0.569997	NA	0.510182	0.268232	0.320564	0.38178	0.528915	NA	NA	NA	NA	0.149664
1700094M24Rik	NA	NA	NA	NA	NA	NA	NA	NA	NA	NA	NA	0.411653	NA	NA	NA	0.411737	NA	0.375313	NA	NA	NA	NA	NA	NA
1700095A21Rik	NA	NA	NA	NA	NA	NA	NA	NA	0.205379	NA	NA	NA	NA	NA	NA	NA	NA	NA	NA	NA	NA	NA	0.193824	0.213125
1700095B10Rik	NA	NA	NA	NA	NA	NA	NA	NA	NA	0.36424	NA	0.285596	0.460638	NA	0.414162	0.270066	NA	NA	NA	NA	NA	0.333713	NA	NA
1700095B22Rik	NA	NA	NA	NA	NA	NA	NA	NA	NA	NA	NA	0.00026436	0.00364155	NA	0.00324491	0.000198819	NA	3.1981e-05	0.000172442	NA	NA	NA	NA	NA
1700096J18Rik	NA	NA	NA	NA	NA	NA	NA	NA	0.334607	0.36424	NA	0.330675	0.410694	NA	0.464326	0.343136	NA	NA	NA	0.383881	NA	0.452119	0.787887	0.814896
1700096K18Rik	0.919831	0.509035	0.196697	0.243449	0.132112	0.154082	0.812535	0.33218	0.942674	0.037813	0.222691	0.0112425	0.103867	0.683815	0.00824631	0.262694	0.857262	0.839073	0.000840655	0.000325663	0.13065	0.00438175	0.611751	0.971253
1700097N02Rik	0.903808	0.29969	0.114776	NA	0.238277	0.303922	0.375945	NA	NA	NA	0.547884	0.320309	0.651674	0.641974	0.0390814	0.260206	0.948605	0.465714	0.0898703	0.293229	0.748712	0.224918	NA	0.149664
1700100L14Rik	NA	NA	NA	NA	NA	0.393718	NA	NA	NA	NA	0.510417	0.406572	0.609046	0.332715	NA	0.176376	0.360271	0.051597	NA	0.333964	NA	0.409983	NA	0.461188
1700101E01Rik	NA	0.59718	NA	NA	NA	NA	NA	NA	NA	NA	0.499912	0.405801	NA	0.332715	NA	NA	0.296512	0.336043	0.465844	NA	NA	NA	0.340483	0.461188
1700101I11Rik	NA	0.859159	0.827961	NA	NA	NA	NA	NA	0.205379	0.495797	0.423499	0.399628	0.864093	0.332715	0.885049	0.271387	0.175278	0.247613	0.655031	0.383881	NA	0.574872	0.419992	0.444561
1700101O22Rik	NA	NA	NA	NA	NA	NA	NA	NA	NA	NA	NA	NA	NA	NA	NA	NA	NA	NA	NA	NA	NA	NA	NA	NA
1700102H20Rik	0.698925	NA	NA	0.538693	0.392407	0.337893	0.712487	NA	0.804628	NA	0.499912	0.0522998	0.0377672	0.347395	0.0300702	0.259681	0.337966	0.017861	0.0677306	0.200595	0.632414	0.524957	0.57356	0.994892
1700102P08Rik	0.961245	0.32631	0.201554	0.185362	0.221759	0.105185	0.461906	NA	0.253603	NA	0.0642619	0.796366	0.770918	0.102156	0.146991	0.535389	0.0025503	0.0527205	0.073778	0.666919	0.0811459	0.194018	0.274676	0.616644
1700104A03Rik	NA	NA	NA	NA	NA	NA	NA	NA	NA	NA	NA	NA	NA	NA	NA	NA	NA	NA	NA	NA	NA	NA	NA	NA
1700105P06Rik	NA	0.301888	0.907335	NA	0.392407	0.452853	0.280654	0.358883	0.143916	0.36424	0.740148	0.767922	0.500862	0.865943	0.541114	0.35769	0.990287	0.485268	0.349266	0.889095	0.642521	0.520466	0.665789	0.134099
1700106J16Rik	NA	NA	NA	NA	NA	NA	NA	NA	NA	NA	NA	NA	NA	NA	NA	NA	NA	NA	NA	NA	NA	NA	NA	NA
1700106N22Rik	0.740338	0.231128	0.555572	0.200991	0.334948	0.999043	0.647336	0.546369	0.15019	0.661617	0.080329	0.985963	0.849153	0.625623	0.868411	0.16066	0.756639	0.90013	0.894853	0.10963	0.0391725	0.382937	0.0470644	0.356487
1700108F19Rik	0.698925	0.360853	NA	NA	NA	NA	NA	0.274599	NA	NA	0.324378	0.187887	0.199333	0.221521	0.228644	0.509303	0.341646	0.810342	0.43392	NA	NA	NA	0.660544	0.427009
1700108J01Rik	NA	NA	NA	NA	NA	NA	NA	NA	NA	NA	0.557069	0.454528	0.479843	NA	0.464326	0.343136	NA	NA	NA	0.383881	NA	0.452119	NA	NA
1700108M19Rik	NA	0.581323	NA	NA	NA	NA	NA	NA	NA	NA	0.00291656	0.0220276	0.418822	NA	0.482263	0.532463	0.874437	0.949795	0.650373	0.205716	NA	0.270138	NA	NA
1700109F18Rik	0.0303916	0.569548	0.804451	0.266367	NA	0.199307	0.554301	0.358883	0.341484	0.685286	0.904021	0.463389	0.711514	0.939694	0.630586	0.462672	0.922234	0.596633	0.780068	0.088787	0.572525	0.344759	0.280568	0.168767
1700109G14Rik	NA	NA	NA	NA	NA	NA	NA	NA	0.259404	NA	NA	0.203863	0.375517	NA	0.361142	0.201465	NA	0.144459	0.361994	NA	NA	NA	0.201395	0.192581
1700109G15Rik	NA	NA	NA	NA	NA	NA	NA	NA	NA	NA	NA	NA	NA	NA	NA	NA	NA	NA	NA	NA	NA	NA	NA	NA
1700109H08Rik	0.314877	0.926773	0.263051	0.711164	0.335897	0.633401	0.348218	0.26093	0.037165	0.0471063	0.75165	0.309039	0.435233	0.117378	0.416218	0.831538	0.145763	0.0205254	0.223373	0.576726	0.111562	0.618657	0.585283	0.956849
1700109I08Rik	NA	NA	NA	NA	NA	NA	NA	NA	NA	NA	NA	NA	NA	NA	NA	NA	NA	NA	NA	NA	NA	NA	NA	NA
1700110C19Rik	NA	0.603823	0.19549	0.247013	0.318348	0.383454	NA	NA	NA	0.443414	0.105169	0.239728	0.0852104	0.0404683	0.0694712	0.359062	0.497957	0.240634	0.221685	0.193667	0.104437	0.514352	NA	NA
1700110I01Rik	NA	NA	NA	NA	NA	NA	NA	NA	NA	NA	NA	NA	NA	NA	NA	NA	NA	NA	NA	NA	NA	NA	NA	NA
1700110K17Rik	0.33413	NA	0.67096	NA	NA	NA	NA	NA	NA	NA	NA	0.245702	0.680389	NA	0.664209	0.241296	0.202345	0.413403	0.191053	0.294634	NA	0.363862	NA	NA
1700110M21Rik	NA	NA	NA	NA	NA	NA	NA	NA	NA	NA	NA	NA	NA	NA	NA	NA	NA	NA	NA	NA	NA	NA	NA	NA
1700111N16Rik	NA	NA	NA	NA	NA	NA	NA	NA	NA	NA	NA	0.311329	0.520023	NA	0.525737	0.345907	NA	0.355417	0.459308	NA	NA	NA	NA	NA
1700112E06Rik	0.38293	0.983354	0.206547	0.702422	0.434664	0.653676	0.110043	0.240504	0.682195	0.684353	0.202883	0.0117881	0.0931893	0.572675	0.126993	0.0815591	0.967161	0.0612932	0.139773	0.18767	0.205801	0.200437	0.90549	0.928629
1700112H15Rik	NA	NA	0.486517	NA	0.509475	NA	NA	NA	NA	0.196133	0.444573	0.259849	0.383292	NA	NA	NA	NA	NA	NA	NA	NA	NA	NA	NA
1700113A16Rik	0.643411	0.887062	0.735257	0.96385	0.480982	0.303649	0.613386	0.363635	0.29432	0.679682	0.678376	0.385647	0.588064	0.845883	0.0275556	0.0209141	0.00627462	0.000339225	0.0272978	0.668557	0.553446	0.299562	0.645909	0.328824
1700113H08Rik	NA	NA	NA	NA	NA	NA	NA	NA	0.205379	NA	NA	NA	NA	NA	NA	NA	NA	NA	NA	NA	NA	NA	0.193824	0.213125
1700113I22Rik	0.37159	0.709672	0.987054	0.25932	0.550476	0.0964539	0.480636	0.176963	0.339406	0.321888	0.639418	0.00246177	0.00519496	0.409737	0.0415629	0.000152213	0.229828	0.0133637	0.0728633	0.956366	0.442415	0.277946	0.228405	0.272784
1700119H24Rik	NA	NA	NA	NA	NA	NA	NA	NA	NA	NA	0.517155	0.430267	0.520023	0.382981	0.12785	0.0921712	0.455561	0.131141	0.120503	NA	NA	0.19366	NA	NA
1700120C14Rik	0.4305	0.526868	0.213115	0.558208	0.174126	0.251247	0.424213	0.951119	0.0546143	0.230934	0.528204	0.784537	0.573539	0.287053	0.721467	0.678399	0.368423	0.4066	0.351387	0.246733	0.812559	0.388673	0.0625249	0.0778468
1700120E14Rik	NA	NA	NA	NA	NA	NA	NA	NA	NA	NA	NA	NA	NA	NA	NA	NA	NA	NA	NA	NA	NA	NA	NA	NA
1700120G07Rik	NA	NA	NA	NA	NA	NA	NA	NA	NA	0.187687	NA	NA	NA	NA	NA	NA	NA	NA	NA	NA	NA	NA	NA	NA
1700120K04Rik	NA	0.567659	0.486517	NA	0.509475	0.441721	0.597878	NA	0.444332	0.43701	0.43404	0.94484	0.383292	0.332715	0.444717	0.932573	0.443759	0.628843	0.578097	0.417507	NA	0.373582	0.630856	0.647915
1700121L16Rik	NA	0.601001	NA	NA	NA	NA	NA	NA	NA	NA	NA	NA	NA	NA	NA	NA	0.298325	0.357137	0.491901	NA	NA	NA	NA	NA
1700121N20Rik	NA	NA	NA	NA	NA	NA	NA	NA	NA	NA	NA	NA	NA	NA	NA	NA	NA	NA	NA	NA	NA	NA	NA	NA
1700122O11Rik	NA	NA	NA	NA	NA	NA	NA	NA	NA	NA	0.517155	0.406946	NA	0.382981	NA	NA	0.455561	NA	NA	NA	NA	NA	NA	NA
1700123I01Rik	0.473893	0.145248	0.649121	0.26567	NA	NA	0.307523	0.25641	0.458631	NA	0.996977	0.270978	0.514796	0.578234	0.563028	0.353296	0.399913	0.603157	0.593897	0.281044	0.777433	0.446871	0.558038	0.540003
1700123K08Rik	NA	NA	NA	NA	NA	NA	NA	NA	NA	NA	NA	0.311329	0.520023	NA	0.525737	0.345907	NA	0.355417	0.459308	NA	NA	NA	NA	NA
1700123L14Rik	0.655441	0.601001	NA	NA	NA	NA	NA	NA	0.458631	NA	NA	NA	NA	NA	NA	NA	0.298325	0.357137	0.491901	NA	NA	NA	NA	0.540003
1700123M08Rik	0.652935	0.921503	0.911784	0.558208	0.51544	0.944434	0.889674	NA	0.55253	0.318704	0.919702	0.699908	0.483241	0.315428	0.645693	0.475894	0.365733	0.716107	0.960422	0.131953	0.638699	0.167292	0.429591	0.606131
1700123O12Rik	NA	NA	NA	NA	NA	NA	NA	NA	NA	NA	NA	NA	NA	NA	NA	NA	NA	NA	NA	NA	NA	NA	NA	0.461188
1700123O20Rik	0.0272636	0.933519	0.942203	0.676454	0.54853	0.878492	0.565433	0.661635	0.958795	0.29263	0.116653	0.199531	0.948525	0.13776	0.858453	0.625008	0.273403	0.747243	0.644453	0.0683493	0.0465278	0.78271	0.512963	0.170293
1700123O21Rik	NA	NA	NA	NA	NA	NA	NA	NA	0.259404	NA	NA	NA	NA	NA	NA	NA	NA	NA	NA	NA	NA	NA	0.201395	0.192581
1700125D06Rik	NA	0.0701338	0.767329	0.558208	0.373921	0.312662	0.19619	NA	NA	0.865842	0.466898	0.143281	0.764884	NA	0.00846022	0.00564702	0.261027	0.0577471	0.00521227	0.0927709	NA	0.0229112	NA	0.461188
1700125G02Rik	NA	NA	NA	NA	NA	NA	NA	NA	NA	NA	NA	NA	NA	NA	NA	NA	NA	NA	NA	NA	NA	NA	NA	NA
1700125G22Rik	0.0303916	0.33262	0.67096	NA	NA	NA	0.375945	NA	NA	NA	0.586636	0.836867	0.57199	0.288252	0.510182	0.384905	0.645042	0.462824	0.528915	0.61431	0.748712	0.326272	0.0734134	NA
1700125H03Rik	NA	NA	0.652273	NA	NA	NA	NA	NA	NA	0.36424	NA	0.895325	0.511989	NA	0.449721	0.707615	0.274488	0.414809	0.446835	NA	NA	0.326272	NA	NA
1700125H20Rik	0.698925	0.437308	NA	NA	NA	NA	NA	NA	0.295726	NA	0.314889	0.0259282	0.134408	0.332715	0.281694	0.0194421	0.551644	0.0803136	0.444385	NA	NA	0.439619	0.683317	0.790505
1700126H18Rik	NA	NA	NA	NA	0.392407	0.452853	NA	NA	NA	0.36424	0.48618	0.870238	NA	NA	NA	0.15029	NA	NA	NA	0.430629	NA	0.371515	NA	NA
1700128A07Rik	NA	NA	0.365768	NA	0.373921	0.312662	NA	NA	0.164698	NA	0.508771	0.0647619	0.505437	0.332715	0.478933	0.0956715	0.165954	0.417034	0.569137	0.321994	NA	0.247252	NA	0.0606362
1700128F08Rik	NA	NA	NA	NA	NA	NA	NA	NA	NA	NA	NA	0.222661	NA	NA	NA	0.218962	0.271213	0.339165	NA	NA	NA	NA	NA	NA
1700129C05Rik	NA	0.0266778	NA	NA	NA	NA	NA	NA	NA	NA	NA	NA	0.0196856	NA	0.0626247	NA	NA	NA	0.0336022	NA	NA	NA	NA	NA
1810006J02Rik	0.957309	0.311026	0.17439	0.934441	0.112225	0.627097	0.813455	0.986555	NA	0.188412	0.8539	0.421308	0.643884	0.786117	0.0985915	0.0459878	0.072542	0.0134019	0.0467983	0.173267	0.95639	0.134789	0.20259	NA
1810006K21Rik	0.28418	0.865406	0.511756	0.0654888	0.305664	0.561806	0.497838	0.730073	1.05363e-05	0.155053	0.616974	0.470182	1.10909e-06	0.188355	8.33198e-07	0.195804	0.000107608	7.18389e-08	3.72334e-08	8.11828e-05	0.0309874	6.06565e-06	0.00206937	3.01507e-07
1810007C17Rik	NA	NA	NA	NA	NA	NA	NA	NA	0.429324	NA	NA	NA	NA	NA	NA	NA	NA	NA	NA	NA	NA	NA	0.357561	0.351189
1810007D17Rik	NA	NA	NA	NA	NA	NA	NA	NA	0.429324	NA	0.517155	0.406946	NA	0.382981	NA	NA	0.455561	NA	NA	NA	NA	NA	0.357561	0.351189
1810007I06Rik	NA	NA	NA	NA	NA	NA	NA	NA	0.547892	NA	NA	0.411653	NA	NA	NA	0.411737	0.350448	0.421925	NA	NA	NA	NA	NA	0.502858
1810008A18Rik	0.597632	0.670532	0.574479	0.0299304	0.0785497	0.57226	0.373797	0.0544307	0.520307	0.145112	0.283769	0.329724	0.339747	0.26802	0.0131412	0.238165	0.892508	0.143603	0.0567644	0.103413	0.0235621	0.323805	0.382722	0.335898
1810008I18Rik	0.555906	0.150832	NA	0.529913	NA	NA	0.314784	NA	0.186565	0.251525	NA	0.28039	0.493658	NA	0.0211956	0.0115633	0.0914004	0.199557	0.0469383	0.205716	NA	0.00584873	NA	0.899743
1810009A15Rik	0.593863	0.165885	0.48674	0.485762	0.131687	0.960705	0.00926133	0.342904	0.273083	0.159327	0.662991	0.267749	0.0194336	0.745073	0.418223	0.542704	0.993979	0.647856	0.92468	0.37841	0.286946	0.299889	0.0882475	0.572782
1810009J06Rik	NA	0.601001	NA	NA	NA	NA	NA	NA	NA	NA	NA	NA	NA	NA	NA	NA	0.298325	0.357137	0.491901	NA	NA	NA	NA	NA
1810010D01Rik	0.698925	0.859159	NA	NA	0.226871	0.199381	NA	NA	NA	0.251525	0.283245	0.564187	0.728658	0.581362	0.655406	0.464652	0.164364	0.159627	0.619047	0.67083	0.644264	0.498213	NA	NA
1810010H24Rik	0.296691	0.686324	0.89454	NA	0.306515	0.0936106	0.219152	0.400651	0.423192	0.266213	0.00159936	9.46912e-06	0.21801	0.789544	0.255455	0.00186108	0.102274	0.0302088	0.452265	0.0496677	0.617165	0.213138	0.141053	0.697572
1810011H11Rik	0.127463	0.115118	0.41218	0.113065	0.412026	0.502171	0.115592	0.846984	0.415161	0.0482557	0.177844	0.816495	0.859609	0.112484	0.823835	0.486102	0.350588	0.442061	0.600964	0.328069	0.0891981	0.757486	0.131448	0.443503
1810011O10Rik	0.609547	0.000383205	0.00421118	0.015722	0.0493894	0.15461	1.59046e-05	0.450428	0.00310277	0.0184845	0.272192	0.218565	0.0526189	0.130575	0.000535689	0.0212437	0.0168861	0.0542453	4.68733e-06	0.0103948	0.0282645	0.000128065	0.00858867	1.1603e-09
1810012K16Rik	0.0350113	0.557548	NA	0.145153	0.226871	0.254503	0.700511	0.39586	0.491834	0.443414	0.335842	0.216471	0.487926	NA	0.218968	0.174453	0.350448	0.597691	0.19357	0.231483	NA	0.301751	NA	0.502858
1810012P15Rik	0.956734	0.0323468	0.102353	0.949951	0.0867224	0.0364556	0.127115	0.0781992	0.319523	0.250227	0.133403	0.0494179	0.294693	0.919809	0.235094	0.0810704	0.522877	0.706389	0.249843	0.211582	0.480766	0.0195762	0.234693	0.709624
1810013A23Rik	NA	NA	NA	0.247013	0.392407	0.452853	NA	NA	0.188137	0.924383	0.715971	0.958612	0.602915	0.335505	0.749181	0.966877	0.212579	0.405156	0.569137	0.395571	0.4042	0.46325	0.344896	0.211491
1810013D10Rik	0.576151	0.337361	0.0881586	0.485855	0.0881336	0.17153	0.327819	0.587697	0.622852	0.0092275	0.493058	0.125412	0.00688894	0.683828	0.00223448	0.112413	0.989404	0.868543	0.407029	2.13836e-05	0.307951	6.76194e-05	0.586151	0.944917
1810013L24Rik	0.0211957	0.328432	0.445811	0.745776	0.995252	0.384311	0.295398	0.913715	0.00481722	6.70998e-07	0.153448	0.143175	0.536457	0.868363	0.895714	0.176945	0.399737	0.205332	0.0128388	0.337872	0.478633	0.166543	0.15248	0.000761893
1810014B01Rik	0.509316	0.363999	0.939696	0.257216	0.856164	0.554488	0.64877	0.267127	0.47005	0.141084	0.594877	0.2455	0.175579	0.228573	0.0368351	0.936226	0.111215	0.603866	0.239276	0.084199	0.319633	0.0349902	0.524229	0.87588
1810014F10Rik	0.381392	0.754712	0.50363	0.32714	0.042061	0.0697962	0.761192	0.395921	0.332557	0.36424	0.143258	0.187118	0.733505	0.888736	0.542886	0.684714	0.150623	0.0844981	0.161211	0.645385	0.232302	0.853504	0.241011	0.494197
1810018F18Rik	NA	NA	0.392157	NA	0.530794	NA	NA	NA	NA	NA	NA	NA	NA	NA	NA	NA	NA	NA	NA	NA	NA	NA	NA	NA
1810019D21Rik	NA	0.642253	0.299309	0.110495	0.344099	0.141311	0.607299	0.288883	0.730221	0.112975	0.0794585	0.00645582	0.0746909	0.0868565	0.361264	0.236072	0.205069	0.666519	0.475995	0.215164	0.242687	0.781015	0.344896	0.602767
1810019J16Rik	0.226635	0.92638	0.48589	0.232818	0.40937	0.275917	0.769415	0.274599	0.342811	NA	0.10817	0.25824	0.539047	0.0901031	0.599806	0.474129	0.430583	0.543964	0.423554	0.283799	0.0936203	0.557733	0.338779	0.944741
1810020D17Rik	0.706531	0.585757	0.426797	0.161534	0.50587	0.847458	0.528273	0.691313	0.377629	0.451246	0.980731	0.503997	0.564447	0.317587	0.717776	0.614889	0.0858976	0.374022	0.553956	0.309385	0.532088	0.814015	0.306639	0.0291405
1810020O05Rik	NA	0.459795	0.365768	NA	0.373921	0.312662	NA	NA	0.458631	NA	0.311296	0.511737	0.342207	0.187084	0.352646	0.673913	0.051069	0.128216	0.186326	0.321994	NA	0.247252	NA	0.540003
1810021B22Rik	0.447259	0.335882	0.914709	NA	0.541688	0.367858	0.150166	NA	0.46095	0.921173	0.167968	0.0950854	0.963831	0.766025	0.446609	0.430183	0.666397	0.27002	0.726017	0.907336	0.79778	0.48497	0.524114	0.927924
1810022K09Rik	0.312725	0.494524	0.176797	0.385988	0.0979089	0.18652	0.101618	0.337296	0.146368	0.167799	0.946549	0.0565734	4.18688e-05	0.528997	0.00174954	0.048279	0.0708378	0.0079126	0.0266907	0.00457008	0.0783677	0.0046816	0.0287889	0.786487
1810024B03Rik	0.617378	0.745063	0.118309	0.3488	0.105249	0.308356	0.351721	0.345338	0.270375	0.235696	0.139996	0.801634	0.0610024	0.725287	0.0171485	0.453614	0.222507	0.0172431	0.00423648	0.0420601	0.491283	0.177072	0.884602	0.778494
1810026B05Rik	0.571918	0.122343	0.447355	0.379596	0.240086	0.00477267	0.804863	0.0881183	0.990414	0.0539936	0.531419	0.0831404	0.130436	0.324257	0.133563	0.251398	0.0546634	0.162209	0.254781	0.192234	0.513815	0.675322	0.00791435	0.395302
1810026J23Rik	0.132366	0.0755473	0.535535	0.00125289	0.985945	0.787574	0.00548149	0.365648	0.00171557	0.678049	0.857513	0.48057	0.813765	0.198942	0.290223	0.38104	0.700817	0.50415	0.331607	0.184054	0.0479199	0.570113	0.151427	0.136397
1810027O10Rik	0.81183	0.0983804	0.26873	0.330537	0.267833	0.341109	0.501941	0.584739	0.00268306	0.859993	0.000585145	0.244696	7.17493e-12	0.202943	5.38453e-10	0.912663	0.468377	0.300669	0.062155	4.25814e-11	8.69658e-05	2.57973e-09	0.353997	0.0464489
1810029B16Rik	0.910917	0.318093	0.617486	0.940269	0.439684	0.64583	0.71678	0.676823	0.725139	0.929866	0.0102117	0.0273359	0.545122	0.00563068	0.657564	0.495427	0.0362619	0.995042	0.881096	0.113001	0.208208	0.772226	0.820431	0.456933
1810030J14Rik	0.177814	0.245668	0.39187	NA	0.516482	0.408819	0.380897	0.0312388	NA	0.0433174	NA	0.293494	0.732472	NA	0.178739	0.0606759	0.241446	0.0305123	0.139595	0.563384	NA	0.0591446	NA	0.0373808
1810030N24Rik	0.687419	0.0590448	0.648445	0.532119	0.541444	0.652921	0.122814	0.603501	0.224887	0.00699874	0.682252	0.227384	0.0124667	0.337834	0.00104196	0.0319327	0.770262	0.0729162	0.00489144	0.296239	0.361388	0.303779	0.434114	0.0723056
1810030O07Rik	0.960659	0.903616	0.454209	0.805001	0.637211	0.839674	0.897383	0.298771	0.00146198	0.314445	0.131206	0.548057	0.0844222	0.189058	0.0311189	0.151225	0.201403	0.828034	0.583884	0.00448835	0.262184	0.00710225	0.663622	0.316345
1810031K17Rik	0.925926	0.956226	0.135716	0.280186	0.915202	0.0936853	0.397899	0.826906	0.600643	0.737544	0.496888	0.632463	0.0140947	0.582667	0.00249686	0.224429	0.245045	0.228411	0.00255712	0.0196641	0.398064	0.000700133	0.976061	0.223751
1810032O08Rik	0.695488	0.707537	0.8144	0.171115	0.252697	0.681069	0.825457	0.339838	0.799654	0.483524	0.0580088	0.756972	0.450702	0.114928	0.137077	0.953186	0.708297	0.531951	0.573161	0.186999	0.282737	0.164528	0.797088	0.431198
1810033B17Rik	0.693423	0.0546129	0.00130545	0.001796	1.35214e-05	5.55399e-06	0.0958874	0.26093	0.0966567	0.511615	0.133887	0.566125	5.64935e-20	0.0732293	1.26869e-15	0.258041	0.751586	0.420335	0.307489	2.01872e-24	1.40347e-11	9.08025e-17	NA	0.149664
1810034E14Rik	0.92403	0.574853	0.0190859	0.460957	0.240864	0.278238	0.613902	NA	0.0708808	0.443414	0.0193429	0.070844	0.366653	0.00550301	0.60471	0.602151	0.00048813	0.072926	0.417019	0.0567755	0.297826	0.1314	0.0789544	0.064042
1810035I16Rik	NA	NA	NA	NA	NA	NA	NA	NA	NA	0.443414	0.322024	0.278104	0.815422	NA	0.748965	0.0890388	0.412797	0.151101	0.544847	0.25417	NA	0.293421	NA	NA
1810035L17Rik	0.792548	0.483972	0.0312082	0.879507	0.183012	0.0843715	0.810964	0.268985	0.00986481	0.264447	0.0806997	0.0276155	7.29925e-09	0.403455	9.38455e-09	0.350967	0.0943314	0.00337058	0.000102279	3.66119e-07	0.00773582	2.86322e-06	0.00167961	0.0011479
1810037I17Rik	0.0153784	0.766234	0.0325364	0.723821	0.290444	0.785719	0.706264	0.367554	0.000305597	0.340398	0.0483866	0.0516995	0.00940482	0.4726	0.0110739	0.0667075	0.307558	0.443419	0.661247	0.0122619	0.353058	0.00594826	0.0947705	0.116318
1810041L15Rik	0.290039	0.46332	0.67096	0.224731	NA	NA	NA	NA	NA	0.29813	0.427293	0.813575	0.807329	0.462615	0.662502	0.597517	0.672169	0.647529	0.782592	0.194728	0.0491753	0.734944	0.534459	0.507749
1810043G02Rik	0.205408	0.548711	0.970315	0.316664	0.0295473	0.314835	0.609914	0.0178326	0.253276	0.595987	0.434674	0.0612397	0.0262084	0.191201	0.0369578	0.0402622	0.0491867	0.0360467	0.0594968	0.4149	0.487272	0.369445	0.0352438	0.0638167
1810043H04Rik	0.338676	0.934557	0.680271	0.809679	0.178039	0.0663417	0.901579	0.927846	0.0559716	0.373535	0.260897	0.789688	0.0178837	0.318864	0.000972426	0.692092	0.505911	0.983899	0.289799	7.11671e-07	0.00789541	3.0359e-05	0.145484	0.000251322
1810044D09Rik	0.871939	0.933764	0.212709	0.25439	0.935179	0.884375	0.575133	0.210397	0.0381751	0.571436	0.0855193	0.364992	0.233955	0.557975	0.701571	0.722339	0.376394	0.585681	0.722014	0.41066	0.455558	0.556465	0.232687	0.547794
1810046J19Rik	0.0441306	0.236768	0.0255446	0.267768	0.0538084	0.137212	0.0902687	0.855412	6.68942e-05	0.930984	0.00146474	0.444648	0.75486	0.093619	0.195475	0.76928	0.571791	0.552101	0.476105	0.115534	0.317112	0.531748	0.00011898	4.22509e-07
1810046K07Rik	0.247151	0.705934	0.0123155	0.428359	0.40937	0.71814	0.66616	0.332589	0.176615	NA	NA	0.271674	0.478453	NA	0.495911	0.823721	0.384484	0.373582	0.254967	0.253308	NA	0.53171	NA	NA
1810048J11Rik	0.488561	0.200085	0.304704	0.704741	0.757891	0.232319	0.349576	0.263885	0.566784	0.806903	0.18802	0.714554	0.169456	0.496415	0.0302521	0.86837	0.0222728	0.0476714	0.0267803	0.0147313	0.230997	0.165371	0.505384	0.958872
1810049H13Rik	0.287421	0.442523	0.273444	0.367327	0.535783	0.121237	0.561484	0.686557	0.536283	0.238855	0.783739	0.575814	0.509982	0.7452	0.607575	0.335087	0.404499	0.0695056	0.27403	0.129297	0.30012	0.55823	0.07818	0.144749
1810053B23Rik	NA	NA	0.827961	NA	NA	NA	NA	NA	NA	NA	0.466898	0.336411	0.614311	NA	NA	NA	0.350448	0.378	NA	NA	NA	NA	NA	0.149664
1810055G02Rik	0.00213018	0.951251	0.0889946	0.265351	0.381062	0.192339	0.06402	0.268538	0.558491	0.255994	0.711694	0.121644	0.56	0.584641	0.141566	0.0849916	2.56366e-05	6.99035e-06	2.21206e-09	0.450001	0.557517	0.547193	0.358681	0.253547
1810058I24Rik	0.845055	0.910166	0.72739	0.483538	0.974892	0.925567	0.989928	0.936886	0.0808784	0.373753	0.00735668	0.00039765	0.0219855	0.0124197	0.0111168	2.87737e-05	0.0402188	2.16626e-05	0.000461312	0.951423	0.945553	0.137005	0.484513	0.450808
1810062G17Rik	0.354554	0.421619	0.928062	0.330071	0.40937	0.425821	0.597878	NA	0.819988	NA	0.0678231	0.01591	0.925545	0.619761	0.991696	0.186937	0.373199	0.58238	0.89921	0.220405	0.464804	0.601966	0.965427	0.907986
1810062O18Rik	0.602404	0.287212	0.380449	0.15632	0.40937	0.159981	0.0998735	0.409323	0.411042	0.287822	0.0662855	0.292592	0.134576	0.0968987	0.00469337	0.0377182	0.00923496	0.0274866	0.00135921	0.0424427	NA	0.0374038	0.962819	0.265157
1810063B05Rik	0.845682	0.011326	0.604981	0.691203	0.0342679	0.536294	0.0960408	0.237299	0.860037	0.700099	0.31103	0.0114694	0.135014	0.722615	0.559802	0.050324	0.234973	0.264514	0.208885	0.301861	0.211692	0.979395	0.930776	0.420638
1810063B07Rik	0.483266	0.356977	0.0518407	0.0205491	0.117747	0.982146	0.0491957	0.385186	0.359463	0.494491	0.636166	0.683736	0.074332	0.202491	0.331766	0.467006	0.112533	0.565417	0.866467	0.064695	0.0238403	0.527273	0.169182	0.608169
1810064F22Rik	NA	0.859159	NA	NA	NA	NA	NA	NA	NA	0.251525	NA	0.217753	0.375517	0.602834	0.361142	0.211987	0.233552	0.28142	0.685972	0.55522	0.702476	NA	NA	NA
1810065E05Rik	0.555874	0.47075	0.102832	0.558208	0.22012	0.475276	0.517832	0.14849	0.156325	0.463363	0.353857	0.830885	0.543652	0.26092	0.874659	0.968603	0.335172	0.538764	0.674143	0.589663	0.702476	0.921829	NA	0.0435508
1810074P20Rik	0.830424	0.215806	0.696382	0.0945551	0.350379	0.211667	0.606175	0.855607	0.489603	0.906825	0.23771	0.0317698	0.541714	0.294103	0.378662	0.339479	0.456461	0.756153	0.556975	0.462844	0.154385	0.903934	0.0868803	0.0620282
2010001E11Rik	NA	NA	NA	NA	NA	NA	NA	NA	0.351573	0.36424	0.43423	0.361856	NA	0.287934	NA	NA	0.315582	NA	NA	NA	NA	NA	0.344896	0.381141
2010001M06Rik	0.655441	0.435469	0.00696608	NA	NA	NA	0.280654	0.358883	0.0772996	NA	0.476946	0.0111169	0.000931058	0.0267589	0.000960535	6.10799e-05	0.147514	0.000119884	0.00317106	0.0968219	NA	0.11003	0.184514	0.0856808
2010001M09Rik	0.0407183	0.00630867	0.445065	0.446458	0.375811	0.15419	0.0207021	0.108556	0.0135611	0.302608	0.385257	0.859506	0.756829	0.312748	0.860903	0.924531	0.713872	0.634032	0.750078	0.974323	0.150097	0.873661	0.319217	0.570509
2010002M12Rik	0.813942	0.504968	0.638425	0.216243	0.129721	0.0496691	0.555702	0.16381	0.0547657	0.242318	0.853676	0.185183	0.577143	0.674518	0.496081	0.152488	0.934331	0.606392	0.619724	0.0595171	0.392864	0.0824498	0.144187	0.239337
2010002N04Rik	0.00940104	0.653174	0.454278	0.446342	0.00253125	8.95656e-05	0.0399742	0.36987	0.845775	8.93454e-06	0.308823	0.353446	5.71306e-05	0.415714	4.74796e-05	0.909865	0.698413	0.572251	0.732409	1.40827e-06	0.686192	4.38851e-09	0.985889	0.0944513
2010003K11Rik	0.655441	0.340087	0.114776	NA	0.238277	0.303922	0.280654	0.358883	NA	NA	NA	0.311329	0.0235384	NA	0.0401535	0.15618	NA	0.14972	0.252213	0.152664	NA	0.0981656	NA	NA
2010003K15Rik	NA	NA	NA	NA	NA	NA	NA	NA	NA	NA	NA	NA	NA	NA	NA	NA	NA	NA	NA	NA	NA	NA	NA	NA
2010003O02Rik	0.670332	0.198265	0.273215	0.410655	0.544955	0.697389	0.216274	0.456109	0.406947	0.0169965	0.0427614	0.00185228	0.0320412	0.962863	0.0942563	0.100094	0.899479	0.854408	0.383545	0.0297818	0.656195	0.0339448	0.765542	0.0176992
2010005H15Rik	NA	NA	NA	NA	NA	NA	NA	NA	0.205379	0.495797	0.48926	0.180258	0.252586	0.550309	0.434289	0.189166	0.506202	0.412198	0.348837	0.643696	0.632414	0.447956	0.946377	0.968871
2010009K17Rik	NA	0.340087	NA	NA	0.226871	0.199381	0.280654	0.358883	0.458631	0.36424	0.562659	0.103472	0.38379	0.501304	0.390468	0.0771003	0.204667	0.0930592	0.326166	0.655786	0.812559	0.410476	0.20259	0.540003
2010010A06Rik	0.63267	NA	0.67096	0.558208	0.214027	0.17891	0.414022	0.26093	0.186565	NA	0.212039	0.250413	0.432307	0.441093	0.392294	0.198906	0.119917	0.168383	0.275743	0.468129	0.585819	NA	0.683317	0.529572
2010011I20Rik	0.705559	0.739479	0.489226	0.412047	0.268379	0.0800894	0.866584	0.150418	0.901251	0.00693553	0.63775	0.914094	0.913117	0.21279	0.610007	0.799093	0.417875	0.974955	0.942903	0.58728	0.515799	0.0683805	0.316551	0.928351
2010012O05Rik	0.447226	0.132666	0.326265	0.0876957	0.999706	0.287359	0.506603	0.666728	0.0386324	0.250752	0.391315	0.519428	0.332596	0.26587	0.537958	0.0428745	0.227801	0.0115377	0.0476937	0.190405	0.0445639	0.131895	0.145349	0.0868164
2010015L04Rik	0.589676	0.984211	0.760838	0.932431	0.50874	0.291787	0.68882	0.448613	0.420009	0.575943	0.285959	0.346591	0.967951	0.080555	0.87303	0.53477	0.43762	0.863131	0.978731	0.256095	0.148839	0.207586	0.661068	0.623439
2010016I18Rik	0.0175277	0.111893	0.256566	0.510439	0.388818	0.505938	0.19809	0.161278	0.79597	0.993826	0.16338	0.0696881	0.406981	0.674361	0.442038	0.403534	0.560934	0.55214	0.531535	0.2719	0.765613	0.522299	0.698341	0.622313
2010106C02Rik	NA	NA	NA	0.248517	NA	NA	0.154276	0.409323	NA	0.285588	NA	0.44723	NA	0.113729	NA	0.406702	0.176154	NA	NA	NA	0.108958	0.502829	0.564762	0.555025
2010106E10Rik	NA	NA	NA	NA	NA	NA	NA	NA	NA	NA	0.792076	0.423209	NA	0.641974	NA	0.411737	NA	0.375313	NA	0.61431	0.748712	NA	NA	NA
2010106G01Rik	0.619445	0.325381	0.665244	0.048602	0.178871	0.00227281	0.270748	0.623483	0.339094	0.00245687	0.271792	0.0046876	0.0124009	0.383547	0.0026121	0.000229764	0.000952961	0.00174791	0.00496768	2.64117e-05	0.13086	4.80179e-05	0.0990079	0.0766191
2010107E04Rik	0.0611571	0.837219	0.651509	0.472409	0.658029	0.290577	0.884132	0.560617	0.00194884	0.278743	0.243137	0.697448	0.000117036	0.476215	0.0367991	0.00720299	0.0245055	0.000458088	0.0125483	0.189049	0.283269	0.000271673	0.0265161	0.00134203
2010107G12Rik	0.655441	NA	0.114776	NA	0.265304	0.331577	NA	NA	0.429324	0.443414	0.698432	0.526026	0.326021	0.641974	0.104126	0.777833	NA	0.375313	NA	0.721287	0.748712	0.20404	0.357561	0.635365
2010107G23Rik	0.937737	0.304417	0.196808	0.349432	0.192216	0.807907	0.223196	0.358883	0.416927	0.196133	0.23781	0.121179	0.245703	0.238238	0.756679	0.2909	0.204787	0.14181	0.504262	0.33262	0.167413	0.443654	0.346048	0.168443
2010107H07Rik	0.26529	0.0897631	0.982846	0.0395127	0.48066	0.922651	0.765708	0.824813	0.679089	0.112616	0.683766	0.130357	0.20783	0.141548	0.0061343	0.0309357	0.249132	0.0355871	0.0390547	0.635019	0.124617	0.0539827	0.897252	0.0116245
2010109A12Rik	0.36043	0.443752	0.151098	0.198336	0.73344	0.295624	0.424862	0.108063	0.323373	0.716539	0.0159265	0.181736	0.0678995	0.0719981	0.0585268	0.606427	0.169794	0.465862	0.353733	0.185284	0.460978	0.437738	0.107086	0.0568484
2010109I03Rik	0.518721	0.281874	0.0908902	0.558208	0.0590727	0.0640941	0.497442	0.26093	0.351586	0.693199	0.185694	0.525902	0.0309098	0.59119	0.0937279	0.49923	0.112161	0.291244	NA	0.272455	0.812559	0.178991	NA	0.266634
2010109K11Rik	0.422351	0.924417	0.850311	0.242783	0.394489	0.236034	0.986967	0.422702	0.280719	0.0277896	0.0722643	0.0111633	0.332339	0.851807	0.198265	0.0369279	1.19074e-06	2.16694e-09	0.000336613	0.639447	0.503565	0.701806	0.929617	0.648246
2010110P09Rik	NA	0.64676	0.618854	1.12596e-05	0.840977	0.551304	0.00849564	0.151378	0.324048	0.518319	0.765398	0.976445	0.0345708	0.0653828	0.0113738	0.422105	0.357376	0.169298	0.0425797	0.000483446	0.000193026	0.0144016	0.038884	0.296192
2010111I01Rik	0.382749	0.234714	0.204716	0.97728	0.169643	0.213491	0.215667	0.727508	0.127654	0.00349443	0.0374287	0.0944471	0.0224209	0.0340239	0.627992	0.34196	1.40527e-05	0.00137379	0.036419	0.43692	0.618351	0.265178	0.00578533	1.11351e-05
2010204K13Rik	0.163875	0.603436	0.656448	NA	0.818582	0.286923	0.339729	0.464323	0.997841	0.581181	0.358155	0.00297666	0.240323	0.550532	0.00115447	0.000187094	0.0202982	0.0180388	0.0862244	0.719308	0.781871	0.239022	0.523129	0.375774
2010300C02Rik	0.290525	0.859159	0.67096	NA	NA	NA	NA	NA	0.224166	0.251525	0.268615	0.367478	0.492346	0.23809	0.562826	0.377342	0.19207	0.59788	0.599465	0.61431	0.748712	NA	0.66136	0.645772
2010305A19Rik	0.003419	0.202589	0.354173	0.365049	0.521985	0.717337	0.611467	0.571001	0.509114	0.981468	0.0165492	0.383034	0.474162	0.0191614	0.146851	0.840402	0.255071	0.932426	0.68014	0.717295	0.433191	0.128329	0.672661	0.813382
2010308F09Rik	NA	NA	NA	NA	NA	NA	NA	NA	NA	NA	0.334665	0.161582	0.609046	NA	NA	0.49923	NA	NA	NA	NA	NA	NA	NA	NA
2010310C07Rik	NA	0.562437	0.0116589	0.266367	0.154124	0.958677	0.780979	0.554954	0.581465	0.760874	0.28563	0.711277	0.0856112	0.898492	0.532925	0.467509	0.0175527	0.0114398	0.454794	0.999989	0.214204	0.410716	0.59886	0.308814
2010315B03Rik	0.244029	0.225871	0.701066	0.151708	0.99973	0.715035	0.720512	0.0749962	0.456637	0.319723	0.674688	0.100459	0.193876	0.662399	0.249506	0.0272772	0.816101	0.00331986	0.150926	0.205641	0.314733	0.40201	0.808927	0.842054
2010317E24Rik	0.223994	0.302968	0.544751	NA	NA	NA	0.356708	0.29874	0.462169	0.36424	0.456163	0.369913	0.375095	0.578933	0.378791	0.627058	0.0352861	0.0187044	0.0268363	0.535	0.626707	0.642095	0.593223	0.954221
2010320M18Rik	0.161256	0.82677	0.208127	0.204142	0.771226	0.877755	0.648205	0.297064	0.433682	0.199811	0.122959	0.849611	0.0576441	0.329645	0.311804	0.405706	0.0146194	0.0868019	0.597375	0.0603468	0.230787	0.491547	0.732929	0.0652595
2010321M09Rik	0.814533	0.00943083	0.372125	0.716595	0.464748	0.651683	0.0821248	0.529863	0.179001	0.0514082	0.0618476	0.00826008	0.0453308	0.844677	0.103599	0.586194	0.65572	0.703879	0.236352	0.0796708	0.1489	0.521887	0.841576	0.166995
2200002D01Rik	0.370342	0.000872716	0.777441	0.00432937	0.24962	0.0162257	7.76002e-05	0.884889	0.555114	0.115744	0.0997162	0.118487	0.00991129	0.12571	0.0653387	0.314859	0.0146524	0.336041	0.00314094	0.00349141	0.108237	0.0335276	0.0128728	0.236801
2200002J24Rik	0.0350113	0.188116	NA	NA	NA	NA	0.150166	NA	NA	NA	NA	0.396532	0.624721	NA	0.588992	0.425205	NA	NA	NA	NA	NA	0.650068	NA	NA
2200002K05Rik	NA	0.601001	0.57337	NA	NA	NA	NA	NA	0.839295	0.251525	0.104459	0.00105769	0.00676857	0.732912	0.00733561	0.000326096	0.918214	1.3536e-06	0.000238653	NA	NA	NA	0.567572	0.711645
2210009G21Rik	0.397876	0.890346	0.693699	0.262509	0.700609	0.620926	0.114262	0.366085	0.272078	0.509891	0.338539	0.0844102	0.210345	0.710895	0.186957	0.294378	0.274575	0.657283	0.549945	0.103226	0.449289	0.368412	0.931169	0.634842
2210010C04Rik	0.780451	0.260976	0.999185	NA	0.805132	0.170181	0.651543	NA	NA	0.106681	0.517155	0.281956	0.180884	0.382981	0.576343	0.993506	0.345316	0.536596	0.312415	0.257596	NA	0.573243	NA	2.00454e-07
2210010C17Rik	0.323197	0.859159	0.827961	NA	NA	NA	NA	NA	NA	0.873064	0.686883	0.141972	0.248385	0.213216	0.0490069	0.0344118	0.35738	0.187607	0.149861	0.410708	0.627074	0.0599742	NA	0.427009
2210012G02Rik	0.218795	0.0644547	0.749283	0.0958187	0.449804	0.823014	0.27353	0.193264	0.349117	0.206842	0.284846	0.0939594	0.321364	0.706988	0.103282	0.670354	0.276137	0.474829	0.557749	0.0132518	0.39929	0.0748193	0.490878	0.170573
2210013O21Rik	0.121492	0.404736	0.964038	0.808767	0.19755	0.0485717	0.411824	0.825406	0.1636	0.180504	0.569181	0.0674314	0.595098	0.183931	0.373105	0.416269	0.728315	0.833865	0.285477	0.0272528	0.109877	0.207709	0.120099	0.446455
2210015D19Rik	0.410472	0.00683523	0.816086	0.70887	0.103345	0.476445	0.0706708	0.801826	0.0426518	0.519435	0.0058014	0.381607	0.181004	0.00290734	0.067918	0.550381	0.0114278	0.890512	0.0753709	0.674308	0.385737	0.809584	0.480893	0.279561
2210016F16Rik	0.366035	0.235361	0.715006	0.147731	0.238636	0.340105	0.0132562	0.66233	0.0178584	0.506936	0.449067	0.31936	0.314541	0.922713	0.0528395	0.556109	0.436184	0.883818	0.610442	0.000662836	0.0378777	0.0268053	0.257647	0.803041
2210016L21Rik	0.888903	0.164665	0.601663	0.766898	0.284121	0.338153	0.0656008	0.0275486	0.943517	0.262253	0.529515	0.213479	0.0578863	0.719986	0.169147	0.151263	0.0676473	0.0345906	0.141162	0.28512	0.185893	0.763974	0.872346	0.717531
2210018M11Rik	0.774485	0.724093	0.792148	0.216438	0.584725	0.0822926	0.934942	0.443287	0.330162	0.0517137	0.186056	0.416505	0.0588675	0.209358	0.0276756	0.955997	0.707019	0.253855	0.162895	0.00257444	0.124951	0.0609656	0.170635	0.102585
2210019I11Rik	NA	NA	0.392157	NA	0.530794	NA	NA	NA	NA	NA	NA	NA	NA	0.602834	NA	NA	0.606494	NA	NA	0.55522	0.702476	NA	NA	0.149664
2210020M01Rik	0.31086	0.735323	0.577278	0.330071	0.1916	0.950745	0.307523	0.23026	0.341025	0.841918	0.0671273	1.13163e-05	0.0802923	0.557208	0.00586229	0.000116234	0.003001	0.000810835	0.0143256	0.878596	0.555218	0.181615	0.409602	0.0971108
2210021J22Rik	0.0597699	0.0452453	0.60879	0.0952385	0.559465	0.17214	0.00503105	0.0748449	0.473859	0.614664	0.308594	0.00763882	0.0523309	0.472389	0.071867	0.0818429	0.900644	0.191599	0.11391	0.0218948	0.274842	0.120341	0.43832	0.135106
2210039B01Rik	NA	NA	0.827961	NA	NA	NA	NA	NA	NA	0.495797	0.410343	0.962994	0.679905	0.351366	0.722344	0.703391	0.260554	0.574513	0.567114	0.55522	0.702476	0.326272	0.835544	0.396347
2210403K04Rik	0.991211	0.808862	0.535984	0.456998	0.715119	0.455648	0.990633	0.09136	0.00417801	5.15601e-07	0.00711713	0.234596	0.542519	0.0469608	0.817664	0.841126	3.97127e-08	1.60059e-08	1.46033e-07	0.362829	0.474671	0.924	0.0174277	0.429919
2210404J11Rik	0.0240956	0.35119	0.444644	0.30081	0.520642	0.348938	0.664313	0.624404	0.385891	0.589948	0.00193226	0.308007	0.047107	0.395249	0.0275112	0.122788	0.0527308	0.0824754	0.29974	0.0185832	0.661083	0.00384329	0.483582	0.313315
2210404O07Rik	0.507115	0.293443	0.0652673	NA	0.0676266	0.0326615	0.597878	0.36987	0.164289	0.72148	0.0117611	0.00390974	0.0944032	0.208526	0.113658	0.834268	0.73478	0.484582	0.244507	0.0180272	0.0748267	0.249941	0.685656	0.0607907
2210404O09Rik	0.829759	0.0307951	0.42724	0.0263206	0.256235	0.0553092	0.0787939	0.264274	0.103134	0.389093	0.312991	0.895752	0.381199	0.0316147	0.00150857	0.135275	0.648607	0.132313	0.00791923	0.000763537	0.0888592	0.00990528	0.676888	0.0927488
2210407C18Rik	0.554753	0.543312	0.116919	NA	0.238277	0.266457	0.597878	NA	NA	NA	NA	0.596946	0.0342811	0.602834	0.073605	0.659678	0.24947	0.365782	0.287896	0.221237	0.702476	0.146804	0.0734134	NA
2210408F21Rik	0.905839	0.285671	0.623814	0.073951	0.191935	0.036935	0.0491932	0.358883	0.108947	0.48907	0.964979	0.313829	0.888704	0.417958	0.201357	0.486026	0.217771	0.00374084	0.0913367	0.00479692	0.0852516	0.0131835	0.0545968	0.15195
2210408I21Rik	0.68439	0.940545	0.762079	NA	0.373503	0.786071	0.240816	0.880902	0.357001	0.168875	0.255629	0.243956	0.965191	0.122945	0.918775	0.82745	0.317896	0.974963	0.979224	0.538495	0.338339	0.98018	0.600383	0.0719619
2210409D07Rik	NA	NA	NA	NA	0.392407	0.452853	NA	NA	NA	NA	NA	0.210699	NA	NA	NA	0.238158	NA	NA	NA	0.430629	NA	0.371515	NA	NA
2210409E12Rik	NA	NA	NA	NA	NA	NA	NA	NA	NA	0.250946	NA	NA	NA	NA	NA	NA	NA	NA	NA	NA	NA	NA	NA	NA
2210411K11Rik	0.207101	0.171877	0.00408162	0.90836	0.0219971	0.0359564	0.0798068	0.826712	0.960325	0.172245	0.260036	0.271957	0.0906272	0.643838	0.129089	0.027481	0.739202	0.066358	0.339348	0.163363	0.676493	0.332493	0.853846	0.596747
2210414B05Rik	0.698925	0.340087	NA	NA	0.392407	0.452853	0.280654	0.3065	NA	0.709703	0.903864	0.969671	0.26404	0.641974	0.253702	0.9756	NA	0.355417	0.47041	0.385597	0.748712	0.75314	0.660544	NA
2210415F13Rik	0.46318	0.405664	0.178043	NA	0.558588	0.877665	0.576814	0.0207535	8.49842e-05	0.912352	0.508066	0.541072	0.0341283	0.712527	0.109239	0.252259	0.661619	0.501611	0.497791	0.734362	0.812559	0.0709591	NA	0.000425787
2210416O15Rik	0.33413	0.0643384	0.0379687	NA	0.22669	0.445433	0.205689	0.548617	0.510738	NA	0.053465	0.592018	0.14302	0.393217	0.536049	0.512971	0.411274	0.353786	0.556358	0.11183	0.632414	0.214193	0.82295	0.291779
2210417A02Rik	0.420909	NA	0.208204	0.247013	0.222013	0.169918	NA	NA	NA	NA	0.199407	0.144229	0.206284	0.673696	0.287672	0.167043	0.320564	0.665439	0.662125	0.109039	0.681464	0.319595	NA	NA
2210417K05Rik	0.0625472	0.801343	0.572894	0.155873	0.10442	0.489541	0.0164218	0.23026	0.348306	0.251525	0.113191	0.180776	0.762223	0.943074	0.975693	0.769514	0.833679	0.584412	0.590214	0.713493	0.268313	0.972349	0.357561	0.351189
2210420H20Rik	NA	0.859159	NA	NA	NA	NA	NA	NA	NA	NA	NA	0.0590375	0.143262	NA	0.132548	0.0562352	0.17753	0.128892	0.397348	NA	NA	NA	NA	NA
2300002M23Rik	NA	NA	NA	NA	NA	NA	NA	NA	NA	NA	NA	NA	NA	NA	NA	NA	NA	NA	NA	NA	NA	NA	NA	NA
2300003K06Rik	NA	NA	NA	NA	NA	NA	NA	NA	NA	NA	NA	NA	NA	NA	NA	NA	NA	NA	NA	NA	NA	NA	NA	NA
2300005B03Rik	NA	0.484683	NA	NA	NA	NA	NA	NA	NA	NA	0.809261	0.885042	NA	0.925095	NA	0.261723	0.304745	0.159414	0.230968	NA	NA	NA	NA	NA
2300009A05Rik	0.901783	0.861727	0.386729	0.0641142	0.376987	0.147867	0.0851633	0.770024	0.189225	0.0171434	0.258151	0.0159164	0.0126128	0.0948363	0.145485	0.00777465	0.107565	0.0687115	0.478888	0.123561	0.152388	0.22712	0.289019	0.0797899
2310001A20Rik	0.208696	0.845615	0.489325	0.141816	0.268957	0.0920111	0.279148	0.36399	0.162594	0.856343	0.18976	0.176568	0.226667	0.876072	0.057306	0.453454	0.906898	0.784535	0.283421	0.00086121	0.00636996	0.0587119	0.882534	0.171811
2310001H17Rik	0.0531796	0.928437	0.0638721	0.0258189	0.132327	0.761264	0.891472	0.208851	0.0138752	0.550192	0.997359	0.0611112	1.09448e-05	0.504371	0.0027599	0.00142807	0.171341	0.244772	0.305072	1.48311e-06	4.52481e-06	0.000194711	0.122859	0.0373585
2310001H18Rik	NA	NA	NA	NA	NA	NA	NA	NA	NA	NA	NA	NA	NA	NA	NA	NA	NA	NA	NA	NA	NA	NA	NA	NA
2310001K24Rik	NA	NA	0.67096	NA	NA	NA	NA	NA	0.259404	NA	0.380633	0.310931	0.459593	NA	0.421289	0.290307	0.064768	0.0907681	0.182506	NA	NA	NA	0.201395	0.226511
2310002D06Rik	NA	NA	NA	NA	NA	NA	NA	NA	NA	NA	0.421307	0.213649	0.487926	0.221521	NA	NA	0.263028	NA	NA	NA	NA	NA	NA	NA
2310002J15Rik	0.698925	0.353539	NA	NA	0.392407	0.452853	0.280654	0.358883	NA	0.196133	0.511866	0.517717	0.669348	0.332715	0.335785	0.685502	0.665735	0.725163	0.248595	0.337463	NA	0.49833	NA	NA
2310002L09Rik	NA	NA	NA	0.558208	NA	NA	0.414022	NA	0.429324	NA	NA	NA	NA	NA	NA	NA	NA	NA	NA	NA	NA	NA	0.849215	0.351189
2310002L13Rik	NA	NA	0.456655	NA	0.509475	NA	NA	NA	0.634222	0.196133	0.669768	0.246541	0.389322	0.409209	0.362794	0.218668	0.126393	0.393944	0.524585	0.223745	NA	0.173448	NA	0.455442
2310003C23Rik	0.421983	0.960457	0.236873	0.985996	0.359893	0.936415	0.0499583	0.967789	0.745825	0.172578	0.315404	0.397134	0.142108	0.0875886	0.437502	0.937875	0.729178	0.993275	0.777946	0.164141	0.0457887	0.559882	0.995702	0.797518
2310003F16Rik	0.0556876	0.897722	0.521189	0.779094	0.170728	0.353879	0.225653	0.920736	0.000197557	0.0422457	0.0834869	0.0317481	0.00058356	0.0109891	0.00362151	0.0516684	0.000295377	4.23629e-05	0.000135835	3.78224e-07	1.61821e-05	0.00629994	0.0338364	0.123425
2310003H01Rik	0.0543427	0.137686	0.79517	0.53845	0.376496	0.46026	0.886084	0.711638	0.0785559	0.25246	0.040922	0.134462	0.0726394	0.273853	0.227627	0.610467	0.497122	0.934075	0.462921	0.352982	0.203477	0.681673	0.773375	0.178058
2310003L22Rik	0.849313	0.758647	0.922275	0.283818	0.753112	0.798198	0.932584	0.243039	0.992705	0.280175	0.692863	0.918164	0.297729	0.430125	0.68943	0.912452	0.42769	0.380981	0.8858	0.569753	0.583014	0.183917	0.748984	0.532824
2310004I24Rik	0.278947	0.836648	0.561327	0.938996	0.291883	0.00303048	0.208861	0.735791	0.359856	0.211612	0.523657	0.919519	0.856567	0.130667	0.0407815	0.354803	0.0827136	0.240768	0.0140258	0.00166417	0.260396	0.00505	0.82404	0.260026
2310004N24Rik	0.137326	0.0324074	0.78966	0.165672	0.597631	0.561062	0.00170246	0.258339	0.173565	0.141826	0.0668512	0.0493569	0.165629	0.00548178	0.0278604	0.179822	0.675321	0.242925	0.554097	0.0039481	0.0882517	0.0291543	0.40108	0.422741
2310005A03Rik	NA	NA	NA	NA	NA	NA	NA	NA	NA	NA	NA	NA	NA	NA	NA	NA	NA	NA	NA	NA	NA	NA	NA	NA
2310005E17Rik	NA	NA	NA	0.558208	NA	NA	0.414022	NA	0.351573	NA	NA	NA	NA	NA	NA	NA	NA	NA	NA	NA	NA	NA	0.344896	0.381141
2310005G13Rik	0.111555	NA	NA	NA	NA	NA	NA	0.274599	NA	NA	0.517155	0.249297	0.484356	0.382981	0.466283	0.281355	0.141694	0.206129	0.302906	NA	NA	NA	0.660544	NA
2310007B03Rik	0.698925	0.859159	0.67096	NA	NA	0.267698	NA	NA	0.186565	NA	0.536309	0.246548	0.466349	0.332715	0.344326	0.411216	0.442223	0.493628	0.425672	0.243322	NA	0.290196	NA	0.150013
2310007L24Rik	0.698925	NA	NA	NA	NA	NA	NA	NA	NA	NA	NA	0.341003	NA	NA	NA	0.735921	0.384484	0.668257	NA	NA	NA	0.502829	NA	NA
2310008H04Rik	0.568591	0.348044	0.900607	0.463418	0.580151	0.915701	0.493209	0.127892	0.249976	0.934635	0.139477	0.550083	0.492048	0.960411	0.0470074	0.194672	0.862943	0.700224	0.105848	0.989684	0.727101	0.282659	0.295868	0.137462
2310008H09Rik	0.6904	0.145453	0.805226	0.327937	0.487017	0.912732	0.0836474	0.741914	0.877654	0.263574	0.0722717	0.443965	0.424473	0.0587039	0.00887579	0.72725	1.98813e-05	1.60164e-05	0.000931301	0.00309057	0.135181	0.0262262	0.579841	0.901056
2310008N11Rik	0.698925	NA	NA	NA	NA	NA	NA	NA	NA	NA	NA	NA	NA	NA	NA	NA	NA	NA	NA	NA	NA	NA	NA	NA
2310009A05Rik	0.279131	0.26287	0.363942	0.586201	0.89905	0.776829	0.459315	0.647875	0.333348	0.59833	0.142154	0.174037	0.0463738	0.51043	0.0249254	0.234447	0.256569	0.186259	0.15715	0.0524801	0.245606	0.0648374	0.761497	0.087874
2310009B15Rik	0.357903	0.306174	0.305504	0.759275	0.936679	0.33859	0.83118	0.0691866	0.795463	0.0781338	0.537967	0.0442	0.0112834	0.566664	0.531318	0.0885832	0.886797	0.153167	0.565542	0.277221	0.124018	0.762156	0.359187	0.165797
2310010J17Rik	0.506663	0.789742	0.938646	0.794417	0.465575	0.420885	0.381763	0.536656	0.577023	0.642253	0.440676	0.32455	0.347381	0.967888	0.11739	0.000786242	0.018692	0.00269352	0.0231324	0.284825	0.906961	0.0284519	0.905521	0.849808
2310010M20Rik	0.276203	0.128936	NA	NA	NA	0.267698	0.115249	0.274599	0.348957	NA	0.254006	0.754849	0.653676	0.382981	0.192777	0.586659	0.169914	0.322242	0.143341	0.243322	NA	0.424231	0.286224	0.380468
2310011J03Rik	0.863997	0.128873	0.607807	0.188026	0.0710324	0.548043	0.089408	0.141321	0.781663	0.803517	0.0699535	0.0367978	0.512589	0.377485	0.078212	0.00622857	0.0465022	0.0111708	0.0158926	0.110406	0.200273	0.741543	0.178644	0.403643
2310014F07Rik	NA	0.150832	0.583364	NA	NA	NA	0.307523	NA	0.186565	0.21784	0.466378	0.122404	0.286924	0.284726	0.547069	0.335922	0.211112	0.322562	0.433801	0.61431	0.748712	0.46945	0.1349	0.149226
2310014L17Rik	0.359532	0.468233	0.339584	0.247013	0.369103	0.32384	NA	0.274599	0.356182	0.711047	0.212126	0.70251	0.403766	0.115097	0.314072	0.734864	0.628204	0.736309	0.516467	0.226295	0.729214	0.446047	0.237963	0.189985
2310015A10Rik	0.544754	0.342803	0.507955	0.479678	0.273202	0.41422	0.164966	0.588749	0.906291	0.789871	0.206559	0.116765	0.522187	0.135829	0.379689	0.14938	0.902412	0.00356662	0.0479026	0.542474	0.889955	0.218886	0.992407	0.408559
2310015B20Rik	NA	0.536498	0.50114	NA	NA	0.354638	0.597878	NA	0.0276254	NA	0.676275	0.0310603	0.324795	0.101617	0.0457518	0.0434019	0.793046	0.0181319	0.0429647	0.331115	NA	0.433523	0.0816305	0.00590475
2310015D24Rik	NA	NA	NA	NA	NA	NA	NA	NA	NA	0.251525	NA	NA	NA	NA	NA	NA	0.166315	0.163884	NA	NA	NA	NA	0.0734134	NA
2310016D03Rik	NA	NA	NA	NA	NA	NA	NA	NA	NA	NA	0.207661	NA	NA	0.187084	NA	NA	0.197642	NA	NA	NA	NA	NA	NA	NA
2310016M24Rik	0.0114521	0.11188	0.163538	0.398672	0.257527	0.393238	0.303752	0.00325142	8.01644e-05	0.33416	0.704085	0.639719	0.000640223	0.847125	0.00231197	0.238105	0.711206	0.672574	0.0568406	0.000232913	0.082103	0.00305789	0.241298	0.00187449
2310020H05Rik	NA	NA	NA	NA	NA	NA	NA	NA	NA	NA	NA	NA	NA	NA	NA	NA	NA	NA	NA	NA	NA	NA	NA	NA
2310021P13Rik	0.541921	0.500144	0.632797	0.734753	0.926735	0.228731	0.999347	0.434446	0.981769	0.538172	0.612545	0.351307	0.0611184	0.284561	0.21935	0.103302	0.191187	0.0394182	0.261087	0.815612	0.11811	0.179486	0.786328	0.633241
2310022A10Rik	0.968267	0.656902	0.113123	0.217643	0.618579	0.539588	0.388187	0.372792	0.194535	0.999834	0.985866	0.403228	0.0780141	0.931793	0.345896	0.700002	0.0943058	0.241473	0.375385	0.532492	0.18242	0.410112	0.679488	0.663008
2310022B05Rik	0.37037	0.224465	0.285146	0.259646	0.596943	0.373057	0.41793	0.315555	0.999343	0.116243	0.553981	3.24317e-06	0.000191748	0.518513	2.27306e-05	1.63696e-08	0.0280558	0.00012006	2.74117e-05	0.687385	0.648564	0.0744222	0.235153	0.704098
2310028H24Rik	0.472421	0.295352	0.237104	0.381099	0.980535	0.455264	0.678832	0.139796	0.995541	0.777214	0.0704453	0.0165254	0.280718	0.792355	0.12078	0.110916	0.70834	0.885004	0.867064	0.149006	0.837979	0.127322	0.659842	0.398058
2310030A07Rik	NA	NA	NA	NA	NA	NA	NA	NA	NA	NA	0.517155	0.406946	NA	0.382981	NA	NA	0.455561	NA	NA	NA	NA	NA	NA	NA
2310030G06Rik	NA	0.0822374	0.67096	NA	NA	0.216598	0.127	0.23026	0.214384	0.495797	0.934419	0.0616741	0.0203811	0.389827	0.0431403	0.0331854	0.114879	0.00690332	0.0096118	0.193254	NA	0.376989	0.362982	0.386288
2310030N02Rik	0.163666	0.278272	0.649544	0.628305	0.336304	0.340326	0.429903	0.109512	0.68447	0.0100286	0.32577	0.0531808	0.260489	0.718448	0.256133	0.236873	0.372719	0.232889	0.631695	0.425129	0.230791	0.93771	0.789312	0.116147
2310033E01Rik	0.698925	NA	0.765557	0.114215	0.509475	NA	0.0361993	NA	NA	0.12779	0.317502	0.806761	0.677771	0.924933	0.224522	0.145476	0.12097	0.417034	0.569137	0.583312	0.802603	0.0911092	NA	NA
2310033P09Rik	0.421165	0.495576	0.512877	0.548239	0.263212	0.299542	0.667307	0.184559	0.998575	0.807875	0.217537	0.294682	0.295466	0.816691	0.244648	0.76128	0.57696	0.914369	0.515047	0.0112595	0.0358325	0.227789	0.890679	0.0343987
2310034C09Rik	NA	NA	NA	NA	NA	NA	NA	NA	NA	NA	NA	NA	NA	NA	NA	NA	NA	NA	NA	NA	NA	NA	NA	NA
2310034G01Rik	0.655441	0.5718	0.322088	0.907715	0.128654	0.313012	NA	NA	0.0315271	0.168875	0.97373	0.775638	0.660607	0.842865	0.428894	0.840223	0.689413	0.888718	0.704232	0.195023	0.25594	0.831228	0.0274774	0.420795
2310034O05Rik	NA	0.340087	NA	NA	NA	NA	0.280654	0.358883	NA	NA	NA	NA	NA	NA	0.320145	NA	NA	NA	0.229564	0.276329	NA	0.392508	NA	NA
2310035C23Rik	0.422435	0.737003	0.842433	0.668163	0.492714	0.565974	0.413748	0.676264	0.683067	0.440208	0.708086	0.397789	0.383589	0.737397	0.00981978	0.503948	0.46635	0.39409	0.537696	0.00156343	0.119367	0.00884528	0.19809	0.242377
2310035K24Rik	0.438422	0.836976	0.473525	0.132387	0.622105	0.91132	0.359909	0.328919	0.588444	0.809395	0.120286	0.0117901	0.0656454	0.121642	0.028114	0.0379439	0.168018	0.056985	0.0114444	0.591232	0.197335	0.350141	0.52414	0.678307
2310036O22Rik	0.0425707	0.194459	0.957123	0.420698	0.438339	0.0965531	0.0962335	0.837672	0.0404841	0.391213	0.85992	0.964927	0.0467268	0.83737	7.68069e-05	0.356026	0.420132	0.115675	0.000567992	0.0492257	0.34878	4.69463e-06	0.884879	0.72441
2310037I24Rik	0.167814	0.370848	0.20229	0.559868	0.469583	0.23334	0.357154	0.592759	0.00499571	0.504983	0.729291	0.612565	0.0906126	0.67253	0.00312183	0.169125	0.0812258	0.243071	0.00514851	0.0331688	0.492187	0.028036	0.0727525	0.00753581
2310039H08Rik	0.197404	0.476061	0.751428	0.381308	0.2219	0.568311	0.936586	0.7405	0.392977	0.00176587	0.911484	0.39995	0.0541031	0.484627	0.904339	0.79485	0.267219	0.394058	0.225464	0.588395	0.856451	0.79939	0.418084	0.353227
2310039L15Rik	NA	NA	0.644355	NA	NA	0.393718	NA	0.274599	0.995088	NA	0.56918	0.439752	0.669923	0.537168	0.282859	0.14653	0.0212554	0.053584	0.102692	0.118512	0.632414	0.230088	0.892887	0.914885
2310040G24Rik	0.551277	0.499611	0.0473046	0.584371	0.314981	0.714911	0.506343	0.103544	0.810243	0.0414322	0.611464	0.639257	0.817563	0.981267	0.322878	0.298601	0.875775	0.10584	0.360921	0.414806	0.787624	0.408611	0.88668	0.19893
2310042D19Rik	0.116981	0.0278387	0.0949452	0.247013	0.139158	0.0974058	0.0322096	NA	0.888901	0.428061	0.0768778	0.308306	0.664473	0.0428191	0.739293	0.163078	0.251761	0.376234	0.612056	0.229331	0.111698	0.143182	0.40305	0.521361
2310042E22Rik	NA	NA	NA	0.26567	NA	NA	NA	0.36987	0.74459	0.36424	0.251293	0.215587	0.410694	0.243733	0.464326	0.343136	NA	NA	NA	0.338483	0.302817	0.452119	NA	NA
2310043J07Rik	NA	0.859159	0.827961	NA	NA	NA	NA	NA	0.282697	NA	0.2194	0.338451	0.56786	0.443522	0.543063	0.257016	0.335195	0.492622	0.646693	0.61431	0.748712	NA	0.357561	0.200709
2310043L19Rik	NA	NA	NA	NA	NA	NA	NA	NA	NA	0.331177	0.33913	0.961287	NA	NA	NA	0.168742	NA	NA	NA	NA	NA	NA	NA	NA
2310043O21Rik	NA	NA	NA	NA	0.392407	0.452853	NA	NA	NA	NA	0.316137	0.302012	NA	NA	NA	0.235	0.271213	0.339165	NA	0.430629	NA	0.809885	NA	0.149664
2310044G17Rik	0.865767	0.0867115	0.495932	0.110273	0.604922	0.451444	0.026381	0.249696	0.0439286	0.236898	0.28802	0.315866	0.215734	0.90434	0.0253508	0.189675	0.45595	0.0738488	0.235996	0.159265	0.188146	0.608578	0.225248	0.719772
2310044H10Rik	0.0453545	0.542438	0.307915	0.204614	0.279201	0.386326	0.842114	0.849606	0.370611	0.205178	0.01436	3.03898e-05	1.25928e-07	0.807937	6.96173e-06	0.0921355	0.687406	0.175486	0.00256753	0.000240843	0.0409741	8.8125e-05	0.108331	0.00133638
2310045N01Rik	0.0445982	0.00118883	0.00249202	0.0561144	0.350052	0.191024	0.0002895	0.301195	0.972485	0.0343316	0.00847807	0.127381	0.0125979	0.205061	0.000734428	0.377603	0.390305	0.187804	0.0133243	0.00799309	0.224957	0.0280761	0.894349	0.0413986
2310046A06Rik	0.698925	NA	0.827961	NA	NA	NA	NA	NA	0.429324	NA	0.466898	0.331642	0.614311	NA	NA	0.218962	0.271213	0.339165	NA	NA	NA	NA	0.441223	0.490268
2310046O06Rik	0.0300967	0.0203461	0.822506	0.295726	0.143025	0.00917049	0.240745	0.847367	0.971987	0.849897	0.0410387	0.152513	0.631293	0.931628	0.0603622	0.41144	0.236601	0.347979	0.336264	5.84436e-05	0.0613993	0.000847849	0.704722	0.507921
2310047B19Rik	0.737616	0.0265005	0.728604	0.594503	0.626571	0.603177	0.0199525	0.567928	0.740082	0.617086	0.0946551	0.0279993	0.123161	0.396962	0.0122289	0.0196909	0.645734	0.0324628	0.0291793	0.130845	0.244799	0.0284914	0.987953	0.886571
2310047M10Rik	0.295216	0.365091	0.208604	0.786574	0.39123	0.458209	0.494192	0.105671	0.492578	0.130397	0.175728	0.394408	0.0438938	0.384999	0.829873	0.00517995	0.473518	0.0327469	0.217752	0.237166	0.0934279	0.373054	0.380712	0.662594
2310050B05Rik	0.0216017	0.0527418	0.366502	NA	NA	0.167247	0.0266809	NA	NA	0.466505	0.034965	0.0613915	0.32361	0.686352	0.140036	0.190586	0.704719	0.56721	0.318341	0.099865	0.590324	0.269847	0.0734134	NA
2310050C09Rik	NA	NA	NA	NA	NA	NA	NA	NA	NA	NA	0.199812	NA	NA	NA	NA	NA	NA	NA	NA	NA	NA	NA	NA	NA
2310057J18Rik	NA	NA	NA	0.145153	NA	NA	0.180599	NA	NA	0.495797	NA	NA	NA	0.602834	NA	NA	0.606494	NA	NA	0.55522	0.702476	NA	NA	NA
2310057M21Rik	0.745373	0.309591	0.732562	0.0325015	0.336877	0.0379047	0.310008	0.903523	0.293526	0.590566	0.236202	0.724179	0.683367	0.153384	0.364576	0.834273	0.000525584	0.00231351	0.0239673	0.0139076	0.399557	0.0956894	0.482109	0.0862331
2310057N15Rik	0.698925	NA	NA	NA	NA	NA	NA	NA	NA	NA	NA	NA	NA	NA	NA	NA	NA	NA	NA	NA	NA	NA	NA	NA
2310061C15Rik	0.77332	0.29687	0.58883	0.457159	0.952493	0.745342	0.375693	0.03366	0.033317	0.989259	0.24019	0.0714559	0.244313	0.747578	0.930184	0.578031	0.608263	0.607591	0.483871	0.496104	0.638724	0.604247	0.886139	0.0357092
2310061I04Rik	0.721964	0.273767	0.154808	0.736904	0.590381	0.416383	0.264962	0.736998	0.766335	0.038315	0.0819581	0.431476	0.202557	0.0898414	0.33056	0.562961	0.0550784	0.292338	0.603928	0.545862	0.605047	0.549147	0.891269	0.926313
2310061J03Rik	0.0234369	0.0967544	0.929353	0.944625	0.930128	0.96469	0.370252	0.227452	0.991356	0.155839	0.389837	0.0224751	0.272517	0.438707	0.0663093	0.00705784	0.127651	0.0441128	0.114747	0.883174	0.995246	0.193637	0.599221	0.713889
2310061N02Rik	NA	NA	NA	NA	NA	0.267698	NA	NA	NA	NA	NA	NA	NA	NA	0.287828	0.31995	0.445552	0.404021	0.361626	0.243322	NA	0.290196	NA	NA
2310065F04Rik	NA	NA	0.67096	NA	NA	NA	NA	NA	NA	NA	NA	0.304158	0.569997	NA	0.510182	0.268232	0.320564	0.38178	0.528915	NA	NA	NA	NA	0.149664
2310067B10Rik	0.545279	0.367421	0.140376	0.890866	0.147486	0.257969	0.586792	0.289539	0.419611	0.434273	0.387096	0.0152592	0.0107887	0.471125	0.0913255	0.131997	0.829881	0.417564	0.199796	0.128071	0.0956768	0.521043	0.185748	0.123999
2310068J16Rik	0.527357	0.859159	0.360971	NA	0.183334	0.172816	NA	NA	0.6204	0.332826	0.180638	0.423206	0.591567	0.360913	0.323615	0.337022	0.196092	0.0204735	0.094746	0.127967	NA	0.331914	0.49238	0.333725
2310069B03Rik	NA	NA	NA	NA	NA	0.235957	NA	0.23026	NA	NA	0.380633	0.280653	0.487926	NA	NA	NA	NA	NA	NA	0.240353	NA	0.310833	NA	NA
2310069G16Rik	NA	NA	NA	NA	NA	NA	NA	NA	NA	NA	NA	0.222661	NA	NA	NA	0.218962	0.271213	0.339165	NA	NA	NA	NA	NA	NA
2310079F23Rik	0.27825	0.678611	0.989842	0.860593	0.781948	0.270158	0.854551	0.089475	0.318124	0.401124	0.176305	0.809121	0.803418	0.912826	0.869691	0.0463252	0.666052	0.731347	0.920695	0.383211	0.423901	0.351918	0.529474	0.989457
2310079G19Rik	NA	NA	NA	NA	NA	NA	NA	NA	NA	NA	NA	NA	NA	NA	NA	NA	NA	NA	NA	NA	NA	NA	NA	NA
2310081J21Rik	NA	NA	0.827961	NA	NA	NA	NA	NA	0.567353	NA	0.466898	0.336411	0.614311	NA	NA	NA	NA	NA	NA	NA	NA	NA	0.484097	0.472201
2400001E08Rik	0.0398476	0.593219	0.466061	0.693075	0.496923	0.51138	0.633837	0.530945	0.105133	0.519028	0.55461	0.267462	7.75993e-07	0.902384	0.000283645	0.895285	0.326325	0.0153237	0.00248208	1.52764e-05	0.0514735	0.000424747	0.113445	0.00510416
2400003C14Rik	0.000217078	0.0267556	0.112905	0.594278	0.758013	0.474109	0.418826	0.113737	2.7749e-10	0.169454	0.155486	0.00539552	0.0703649	0.711356	0.0234631	0.0113671	0.141366	0.014534	0.00116797	0.542846	0.825585	0.591194	6.90624e-08	1.09293e-16
2400009B08Rik	0.655441	0.386098	0.623162	0.123083	0.143293	0.135657	NA	0.23026	0.195551	0.923583	0.0414431	0.0704583	0.219338	0.159108	0.24849	0.216191	0.385043	0.607272	0.343306	0.141538	0.27884	0.545143	0.1879	0.902802
2410001C21Rik	0.126507	0.795538	0.601463	0.562991	0.453509	0.111656	0.810933	0.0110472	0.488838	0.130864	0.256895	0.112638	0.172681	0.938399	0.638328	0.80242	0.272349	0.612555	0.614736	0.269516	0.214312	0.257718	0.00427335	0.0232599
2410002F23Rik	0.106434	0.770424	0.0202009	0.558026	0.0813333	0.0214895	0.896094	0.197482	0.0284442	0.16436	0.696465	0.0535327	0.104225	0.0463488	0.162538	0.0126248	0.344862	0.464844	0.448749	0.465376	0.458529	0.0294251	0.189172	0.0368211
2410002I01Rik	0.446683	0.341541	0.991965	0.190683	0.347454	0.754804	0.126751	0.117561	0.0487286	0.138675	0.0249462	0.788857	0.675408	0.00130516	0.111195	0.48842	0.598309	0.251267	0.145397	0.263486	0.015293	0.261803	0.395878	0.670191
2410002O22Rik	0.311668	0.239745	0.579322	0.645582	0.932481	0.015206	0.473544	0.668266	0.372855	0.454287	0.592371	0.882113	0.807614	0.814763	0.0096008	0.564549	0.747886	0.634222	0.0357905	0.00779038	0.365809	0.0272111	0.676531	0.885957
2410003K15Rik	0.095647	0.302442	0.916105	0.799364	0.433955	0.173855	0.74848	0.31458	0.304493	0.187423	0.0255016	0.0306028	0.143706	0.238547	0.066858	0.939533	0.790296	0.865172	0.161049	0.127112	0.20254	0.391631	0.311088	0.0610801
2410003L11Rik	NA	NA	NA	0.26567	0.226871	0.199381	NA	NA	NA	NA	0.584423	0.260219	0.609046	0.693927	NA	0.411737	NA	0.375313	NA	0.517825	0.779093	0.191529	NA	NA
2410004A20Rik	NA	NA	0.120256	0.111307	0.619622	0.66153	0.139522	NA	NA	0.285626	0.111978	0.905672	0.12396	0.0166746	0.197404	0.827707	0.128106	0.247209	0.34003	0.471422	0.00824781	0.350435	NA	NA
2410004B18Rik	0.0327351	0.475556	0.333219	0.938341	0.670703	0.855487	0.474777	0.0375458	0.102132	0.736813	0.15157	0.103488	0.125467	0.525959	0.381036	0.177756	0.338613	0.0789008	0.0959327	0.247928	0.435995	0.821615	0.0618606	0.0367566
2410004I01Rik	NA	0.84311	0.384002	NA	NA	NA	NA	NA	0.812506	NA	0.46125	0.340625	0.654678	0.29264	0.834706	0.686609	0.330116	0.657094	0.927203	0.55522	0.702476	NA	0.96493	0.775207
2410004N09Rik	0.0788965	0.539032	0.68807	0.487498	0.174712	0.284689	0.223429	0.158028	0.411797	0.411296	0.406562	0.534584	0.0272286	0.168331	0.15582	0.212531	0.531653	0.0725632	0.18927	0.0321813	0.074019	0.334319	0.235472	0.287176
2410004P03Rik	0.51683	0.158148	0.950882	NA	0.092912	0.448551	0.115249	NA	0.00554011	NA	0.00769895	0.057955	0.0964202	0.395309	0.96236	0.820674	0.197967	0.448227	0.834198	0.960988	0.610195	0.672401	0.00656138	0.00693138
2410006H16Rik	0.103616	0.233625	0.300128	0.948211	0.092997	0.2614	0.555023	0.646745	0.00547271	0.342226	1.11855e-10	1.14834e-12	0.103901	0.291681	0.0482774	0.0020633	0.0491412	0.160993	0.145018	0.322942	0.296431	0.297919	0.0671265	0.0317659
2410007B07Rik	0.621551	NA	0.173369	NA	0.194159	0.239271	NA	NA	NA	NA	0.207661	NA	NA	0.187084	NA	NA	0.197642	NA	NA	NA	NA	NA	NA	NA
2410012E07Rik	NA	NA	NA	NA	NA	NA	NA	NA	NA	0.36424	0.517155	0.406946	NA	0.382981	NA	NA	0.455561	NA	NA	NA	NA	NA	NA	NA
2410012M07Rik	NA	NA	NA	NA	NA	NA	NA	NA	NA	0.251525	NA	NA	NA	NA	NA	NA	0.243284	0.291244	NA	NA	NA	NA	NA	NA
2410015M20Rik	0.912105	0.579966	0.314014	0.362692	0.58052	0.636272	0.974208	0.068598	0.160096	0.946554	0.0601886	0.000109313	1.42067e-05	0.19991	0.000697505	0.00377574	0.0964393	0.172774	0.00379721	0.00544079	0.040175	0.000379263	0.64781	0.0331634
2410016O06Rik	0.000604527	0.306722	0.223726	0.00368312	0.149738	0.00316312	0.00514948	0.664102	0.758304	0.774903	0.0362988	0.936666	0.326495	0.0519898	0.042896	0.847657	0.201158	0.618933	0.430921	0.0278011	0.223275	0.095529	0.847337	0.886163
2410017I17Rik	NA	0.800134	0.736197	0.266367	NA	NA	0.0761414	NA	0.478746	0.285626	0.282932	0.802346	0.724446	0.0990871	0.789483	0.328479	0.500936	0.778724	0.957047	0.61431	0.609695	0.502829	0.425987	0.317378
2410017P09Rik	0.780687	0.640595	0.198537	0.936991	0.176254	0.246618	0.765288	0.607903	0.738252	0.868056	0.835913	0.663569	0.106171	0.654177	0.163612	0.321993	0.682016	0.701272	0.632964	0.434761	0.415905	0.233653	0.0900079	0.27375
2410018L13Rik	0.655441	0.158577	0.613935	0.248517	NA	NA	0.286523	0.274599	0.351573	NA	0.0767709	0.50455	0.841017	0.218253	0.372804	0.735492	0.551342	0.932974	0.465458	0.283888	0.547496	0.498718	0.529818	0.597039
2410018M08Rik	0.205895	0.536112	0.878489	0.316684	0.821833	0.593613	0.537675	0.273124	0.120649	0.253557	0.239635	0.67432	0.915214	0.655927	0.600849	0.476961	0.237826	0.357639	0.273968	0.576943	0.10245	0.795397	0.125359	0.197738
2410021H03Rik	0.333687	0.188116	0.617622	NA	NA	NA	0.150166	NA	0.196347	0.168875	0.587487	0.362369	0.26518	0.332715	0.215625	0.369927	0.0136552	0.063104	0.125494	NA	NA	NA	0.0131185	0.0196901
2410022L05Rik	0.0326791	0.130056	0.595862	0.104173	0.908054	0.929384	0.77193	0.749085	0.26603	0.326998	0.844272	0.582296	0.350569	0.733147	0.563558	0.604702	0.377983	0.330764	0.0732282	0.0219198	0.0446239	0.416004	0.30404	0.317636
2410042D21Rik	0.00474295	0.000202609	0.00812991	0.588585	0.10323	0.250566	0.00120648	0.723007	0.0391686	0.0753646	0.004368	0.124132	0.0315601	0.105785	0.0602076	0.395449	0.804102	0.753351	0.0543853	0.28375	0.264936	0.187878	0.161161	0.125943
2410057H14Rik	0.655441	NA	NA	NA	NA	NA	NA	NA	NA	NA	0.499912	0.68162	NA	0.332715	NA	0.356132	0.254117	0.356341	NA	NA	NA	0.326272	NA	NA
2410066E13Rik	0.877409	0.579231	0.547077	0.543677	0.218592	0.214163	0.870697	0.501341	0.54983	0.374991	0.385409	0.381405	0.882786	0.326892	0.658123	0.874779	0.00828076	0.00533141	0.00995886	0.286597	0.319766	0.885205	0.617992	0.996769
2410075B13Rik	0.911702	0.448027	0.486218	0.347189	0.65255	0.483913	0.789647	0.0922412	0.108584	0.285626	0.605746	0.453875	0.843663	0.556046	0.999403	0.306589	0.301013	0.49742	0.794458	0.343025	0.304967	0.846904	0.683245	0.124997
2410076I21Rik	0.517111	0.278814	0.0639818	0.558208	0.0733255	0.386534	0.911432	NA	0.650896	0.790295	0.202268	0.0301808	0.0441432	0.598805	0.497036	0.275632	0.0123037	0.0149022	0.129381	0.4596	0.440613	0.0987846	0.806484	0.833565
2410088K16Rik	NA	NA	NA	NA	NA	NA	NA	NA	NA	NA	NA	NA	NA	NA	NA	NA	NA	NA	NA	NA	NA	NA	NA	NA
2410089E03Rik	0.120383	0.773949	0.944143	0.0658273	0.302977	0.749262	0.36586	0.294139	0.819372	0.122564	0.852466	0.941607	0.0546259	0.804284	0.300286	0.831192	0.184944	0.21981	0.0467977	0.675323	0.374061	0.873104	0.175713	0.719044
2410091C18Rik	0.0228151	0.30538	0.781072	0.208695	0.190748	0.31218	0.477308	0.733896	0.519761	0.908738	0.130453	0.0191154	0.0123962	0.981946	0.0132241	0.0427913	0.410071	0.338006	0.385072	0.675356	0.151252	0.182439	0.10144	0.743228
2410114N07Rik	NA	NA	NA	0.248517	NA	NA	0.154276	NA	NA	NA	0.322024	0.225946	NA	0.113729	NA	NA	0.176154	NA	NA	NA	0.108958	NA	NA	NA
2410124H12Rik	NA	NA	NA	NA	NA	NA	NA	NA	NA	NA	NA	NA	NA	NA	NA	NA	NA	NA	NA	NA	NA	NA	NA	NA
2410127L17Rik	0.619989	0.530457	0.598903	0.260099	0.550679	0.442464	0.645821	0.502681	0.387944	0.552276	0.435666	0.399669	0.80701	0.62161	0.60083	0.517491	0.717005	0.59742	0.852465	0.00863959	0.0544853	0.273812	0.226718	0.497587
2410131K14Rik	0.033482	0.280521	0.114631	0.422362	0.0829854	0.0815882	0.864135	0.107807	0.0424977	0.181642	0.911693	0.713163	0.312698	0.212893	0.535004	0.757253	0.349134	0.782868	0.722188	0.764616	0.619426	0.648321	0.0897889	0.121208
2410137F16Rik	NA	NA	0.67096	NA	NA	NA	NA	NA	NA	NA	0.539702	0.194705	0.569997	0.382981	0.510182	0.151574	0.223828	0.224394	0.528915	NA	NA	NA	NA	0.149664
2410137M14Rik	NA	NA	NA	NA	NA	NA	NA	NA	0.205379	NA	NA	NA	NA	NA	NA	NA	NA	NA	NA	NA	NA	NA	0.139229	0.155906
2410141K09Rik	NA	NA	0.486517	NA	0.509475	NA	NA	NA	NA	NA	0.444573	0.259849	0.383292	NA	NA	NA	NA	NA	NA	NA	NA	NA	0.683317	0.675798
2500003M10Rik	0.0351365	0.669508	0.0343609	0.360721	0.00473908	0.000142985	0.54228	0.991442	0.00142712	0.432846	0.275591	0.803302	0.00780759	0.562273	9.73805e-05	0.117812	0.0509772	0.00040846	1.11908e-06	0.0327171	0.727333	0.00018833	0.216916	0.0459703
2500004C02Rik	0.486365	0.209726	0.853484	0.520659	0.70692	0.554757	0.703327	0.36987	0.205856	0.967144	0.458111	0.952485	0.346536	0.697279	0.0939779	0.121344	0.894978	0.113365	0.134383	0.0389543	0.446793	0.176828	0.207905	0.134211
2510002D24Rik	0.309996	0.669973	0.0810102	0.651067	0.201714	0.721842	0.755379	0.96513	0.0241743	0.986496	0.00712992	0.0159061	0.390691	0.038746	0.964752	0.334252	0.977949	0.192196	0.646287	0.380745	0.198264	0.995087	0.59237	0.811453
2510003D18Rik	NA	NA	NA	NA	NA	NA	NA	NA	NA	NA	NA	0.383576	NA	NA	NA	0.383666	NA	0.331579	NA	NA	NA	NA	NA	NA
2510003E04Rik	0.473275	0.669966	0.540557	0.707916	0.644733	0.150906	0.283196	0.435045	0.897802	0.659155	0.427543	0.894164	0.19409	0.489757	0.700912	0.344224	0.656204	0.82063	0.671041	0.694869	0.141817	0.536351	0.408023	0.332344
2510006D16Rik	0.0086676	0.492059	0.369329	0.325966	0.163166	0.234585	0.986763	0.00353413	0.00105927	0.602688	0.258937	0.248127	0.810098	0.411763	0.624697	0.158172	0.0430812	0.0395252	0.00725769	0.00433988	0.0347021	0.239225	0.0634145	0.00216961
2510009E07Rik	0.214477	0.973545	0.365154	0.00486169	0.052847	0.386955	0.0938406	0.258811	0.0398694	0.0194322	0.190012	0.505107	0.469388	0.158563	0.220861	0.980848	0.221849	0.100319	0.392499	0.00383682	0.010988	0.00744056	0.0392815	0.00352276
2510012J08Rik	0.581639	0.392461	0.948159	0.577205	0.679156	0.780636	0.505861	0.951647	0.319509	0.622211	0.79659	0.615972	0.623925	0.798181	0.332058	0.233139	0.825278	0.80489	0.522575	0.565087	0.200365	0.159417	0.398	0.0180466
2510039O18Rik	0.738973	0.0927826	0.306647	0.0155605	0.480858	0.19773	0.00775469	0.0084147	0.206687	0.58205	0.0906172	0.632249	0.0168948	0.626364	0.00152294	0.720618	0.626922	0.655223	0.0659876	1.20927e-05	0.00507277	0.00224941	0.524095	0.245498
2510049J12Rik	0.535455	0.49302	0.627781	0.529913	0.392164	0.274428	0.530396	0.23026	0.343051	NA	0.349466	0.194043	0.791996	0.746748	0.326699	0.376918	0.049814	0.0739757	0.153223	0.551928	0.748712	0.673659	0.344896	0.23124
2600006L11Rik	NA	0.801949	0.548707	0.248517	NA	0.354638	0.83319	NA	NA	NA	0.0962088	0.000233633	0.000292076	0.0192214	0.0160492	0.000860801	0.113949	0.0035261	0.0120385	0.456199	0.108958	0.570003	NA	0.298569
2610001J05Rik	3.99042e-05	0.00391134	0.811552	0.180459	0.46201	0.785434	0.0124884	0.68828	0.000623188	0.286405	0.0131865	0.00545891	7.33227e-06	0.562651	3.06762e-05	0.0206161	0.244405	0.0293141	0.0211795	0.000554703	0.0605038	0.00396971	0.289139	0.274093
2610002D18Rik	0.0403302	0.118482	0.546729	NA	0.689665	0.437244	0.239666	0.409323	0.458631	NA	0.706937	0.576447	0.0337576	0.439154	0.0622938	0.158564	0.569066	0.899136	0.275709	0.170296	0.542296	0.241528	0.683317	0.640792
2610002I17Rik	0.193378	0.108097	0.55967	0.54691	0.353753	0.445668	0.049584	0.662931	0.894031	0.519785	0.41697	0.912454	0.815185	0.681547	0.564646	0.449638	0.913394	0.980995	0.804033	0.102484	0.238931	0.0271086	0.786971	0.250641
2610002J02Rik	0.228628	0.800817	0.142449	0.184159	0.35663	0.073057	0.255894	0.680081	0.0890702	0.158832	0.220224	0.560326	0.0463211	0.902288	0.0122221	0.0504725	0.316033	0.00820549	0.097782	0.0184589	0.704313	0.0193884	0.228278	0.362975
2610002M06Rik	0.446021	0.139724	0.87155	0.681469	0.860613	0.209458	0.530769	0.926192	0.544814	0.997752	0.10775	0.968845	0.999271	0.151639	0.716571	0.880252	0.0307276	0.152696	0.35523	0.42353	0.822044	0.355387	0.682129	0.195613
2610005L07Rik	0.837372	0.0318552	0.0220076	0.722358	0.0327664	0.037192	0.382087	0.509671	0.596346	0.184227	0.000330743	0.000930914	0.0172063	0.00166805	0.000130876	0.0221669	0.0083221	0.0523444	0.000604416	0.819474	0.385138	0.00733253	0.826927	0.813543
2610008E11Rik	0.556212	0.992691	0.251175	0.147328	0.068729	0.0777144	0.99632	0.249402	0.445452	0.13993	0.64702	0.0210076	0.570628	0.137207	0.215045	0.0140506	0.00396081	0.0204009	0.266265	0.189875	0.310562	0.474045	0.442983	0.378973
2610015P09Rik	0.372439	0.189233	0.156704	0.813988	0.0555592	0.0987389	0.97425	0.0545041	0.0590304	0.453108	0.286254	0.216911	0.428906	0.240411	0.109475	0.240583	0.105505	0.0238705	0.0796494	0.674404	0.198996	0.418372	0.163262	0.059212
2610016A17Rik	NA	0.061925	0.338862	NA	0.392407	0.452853	NA	NA	0.00571049	NA	3.77853e-05	1.12238e-05	0.00044151	0.000982288	0.00206488	0.00139996	1.72827e-08	7.74372e-07	2.55407e-06	0.430629	NA	0.371515	0.00441867	3.62087e-05
2610017I09Rik	0.597814	NA	NA	NA	NA	NA	NA	NA	0.884756	0.196133	0.263666	0.377111	NA	NA	NA	0.539836	NA	NA	NA	NA	NA	0.502829	0.298923	0.322735
2610018G03Rik	0.653597	0.340491	0.856731	0.101457	0.759605	0.763757	0.0307125	0.0454428	0.642411	0.43422	0.00133432	6.01858e-07	1.06954e-05	0.278342	4.40071e-05	7.49429e-06	0.66536	4.72966e-12	4.6809e-07	0.357825	0.0831467	0.922489	0.334467	0.935063
2610019E17Rik	0.260383	0.567346	0.349192	0.970799	0.961979	0.24678	0.585901	0.815604	0.2843	0.521486	0.000204285	0.000306421	0.149993	0.915863	0.00938603	0.00889641	0.757448	0.00270664	0.00586604	0.020106	0.432022	0.0217498	0.770558	0.760856
2610019F03Rik	0.647764	0.801323	0.400101	0.835325	0.467806	0.214609	0.411334	0.6787	0.25308	0.231581	0.0863583	0.0231913	0.0551967	0.816886	0.00596522	9.52963e-05	0.0118134	0.000312685	0.011382	0.0170305	0.476583	0.011601	0.559515	0.140701
2610020C07Rik	0.432681	0.169685	0.240988	0.330071	0.250636	0.716925	0.453597	NA	0.333886	0.630675	0.0449873	0.662066	0.535119	0.301084	0.253232	0.780459	0.526327	0.57894	0.339452	0.915897	0.711704	0.528508	0.582042	0.143741
2610020H08Rik	0.6486	0.929119	0.261349	0.243083	0.158243	0.458994	0.226987	0.131791	0.729871	0.460375	0.0157069	0.73878	0.953773	0.0992202	0.483334	0.166658	0.00685827	0.000900489	0.545161	0.804536	0.471398	0.733503	0.444485	0.766517
2610021K21Rik	NA	0.495972	0.633299	NA	0.397822	0.476671	NA	NA	NA	0.250476	0.720209	0.486729	0.532626	0.554852	0.648498	0.517931	0.0573056	0.183186	0.0727564	0.537546	0.652234	0.122419	0.0696981	0.0782535
2610027L16Rik	0.0551177	0.190896	0.319855	0.105911	0.558843	0.68177	0.0627815	0.75995	4.72554e-05	0.747307	0.109815	0.3483	0.0656904	0.656266	0.314783	0.707592	0.865325	0.629998	0.52765	0.110629	0.101057	0.592938	0.0693889	0.129997
2610028E06Rik	NA	NA	NA	0.349432	NA	NA	0.495494	NA	NA	NA	0.316137	0.115837	0.520023	NA	0.525737	0.345907	NA	0.355417	0.459308	0.144659	0.167413	NA	NA	NA
2610028H24Rik	0.0988442	NA	NA	NA	NA	NA	NA	0.36987	0.393688	0.36424	0.322024	0.225946	NA	NA	NA	0.345634	0.384484	0.360573	NA	NA	NA	0.326272	NA	NA
2610029G23Rik	0.0953607	0.785522	0.246483	0.479616	0.441536	0.244614	0.70276	0.918259	0.093332	0.247525	0.641746	0.911688	0.00893198	0.23034	0.0267054	0.383886	0.889718	0.307401	0.333882	0.000408676	0.0490067	0.0246386	0.492467	0.955528
2610029I01Rik	0.734859	0.706561	0.215485	0.166454	0.60898	0.151839	0.754995	0.301317	0.603584	0.0358285	0.568286	0.51115	0.0382191	0.12437	0.220785	0.653098	0.8947	0.771139	0.643704	0.112077	0.037239	0.417826	0.743331	0.0267786
2610034B18Rik	0.297322	0.500186	0.949899	0.388413	0.380843	0.128185	0.468502	0.354669	0.456382	0.61673	0.0530243	0.00782618	0.831744	0.0186003	0.909424	0.586996	0.00124418	0.0850181	0.438435	0.276392	0.389245	0.322832	0.787873	0.542338
2610034M16Rik	0.655441	NA	NA	NA	NA	NA	NA	NA	NA	0.298758	0.48618	0.173804	0.375517	NA	0.361142	0.211987	NA	0.262752	0.361994	NA	NA	NA	NA	NA
2610035D17Rik	0.896213	0.439129	0.0880469	0.0753362	0.191525	0.112471	0.27099	0.175966	0.06008	0.67125	1.19772e-05	1.09345e-08	0.0143618	0.22449	0.0346348	0.00385232	0.125262	0.0235662	0.0915071	0.186602	0.211378	0.264338	0.118991	0.0888037
2610035F20Rik	NA	NA	NA	NA	NA	NA	NA	NA	NA	NA	NA	NA	NA	NA	NA	NA	NA	NA	NA	NA	NA	NA	NA	NA
2610037D02Rik	0.655441	0.0741822	NA	0.26567	NA	NA	0.115249	NA	0.351573	NA	0.100578	NA	NA	0.693109	0.336449	0.167743	0.763622	0.435174	0.26886	0.55522	0.75349	0.448612	0.344896	0.381141
2610039C10Rik	0.946872	0.904009	0.952439	0.609883	0.813634	0.615501	0.561658	0.00907807	0.565252	0.11586	0.373212	0.697898	0.0406992	0.257795	0.759369	0.85703	0.450139	0.985966	0.783747	0.349238	0.804105	0.672051	0.325351	0.685775
2610044O15Rik	0.0688361	0.716065	0.189429	0.9192	0.0946189	0.544222	0.831079	0.725548	0.663964	0.403258	0.730369	0.00489611	0.000945996	0.157746	6.8031e-05	3.96347e-05	0.0703942	0.00576679	0.00141108	0.83759	0.811317	0.0271255	0.701463	0.403988
2610100L16Rik	NA	NA	NA	NA	NA	NA	NA	NA	NA	NA	0.497758	0.796906	NA	0.641974	NA	0.49923	NA	NA	NA	0.61431	0.748712	NA	0.683317	0.675798
2610101N10Rik	0.0381354	0.953688	0.31087	0.673642	0.0410086	0.00115808	0.190325	0.702331	0.459651	0.0168132	0.184367	0.891033	0.432438	0.708427	0.140289	0.240649	0.340798	0.253652	0.170384	0.0470528	0.263488	0.264588	0.722413	0.741746
2610109H07Rik	NA	0.806032	0.640275	NA	NA	0.267698	NA	NA	0.205379	NA	0.0541429	0.254683	0.279196	0.0574174	0.39572	0.639649	0.0150896	0.181805	0.286315	0.243322	NA	0.290196	0.193824	0.386796
2610203C20Rik	0.364671	0.878751	0.417866	0.308307	0.530794	NA	0.561444	0.273861	0.264364	0.251525	0.302804	0.125246	0.476916	0.998342	0.852531	0.403211	0.839589	0.962547	0.608687	0.838124	0.659153	0.352907	0.0806908	0.207373
2610203C22Rik	0.0303916	0.547582	0.20326	0.23494	0.205174	0.215843	0.962851	NA	0.842819	0.0695974	0.264379	0.960497	0.126681	0.579893	0.159264	0.0785917	0.277191	0.520769	0.432869	0.00813931	0.0373791	0.194363	0.0775719	0.26638
2610204G22Rik	0.652736	0.400202	0.0470437	0.558208	0.16541	0.419638	0.839978	0.903481	0.396725	0.811226	0.206936	0.0170653	0.504057	0.796349	0.0546723	0.0373055	0.45909	0.459496	0.0340394	0.210641	NA	0.323284	0.73221	0.545298
2610206C17Rik	0.476871	0.389967	0.555672	0.704012	0.398611	0.463897	0.442879	0.303958	0.00980335	0.901838	0.805754	0.658455	0.310627	0.814732	0.617238	0.0901001	0.386132	0.767003	0.796535	0.237176	0.00902853	0.182685	0.00193931	0.00211383
2610301B20Rik	0.87761	0.378568	0.222887	0.461305	0.236135	0.522464	0.537114	0.0815851	0.022489	0.944266	0.549467	0.177402	0.102071	0.714642	0.00366483	0.000359172	0.329574	0.0325576	0.0546087	0.762339	0.192505	0.0791582	0.875582	0.222172
2610301G19Rik	0.311523	0.251008	0.0349504	0.120592	0.0241312	0.100067	0.221421	0.0310522	0.199032	0.0716004	0.0965057	0.523078	0.513972	0.191037	0.0803524	0.119915	0.518164	0.233926	0.126694	0.0575569	0.551109	0.0970561	0.125143	0.0485291
2610305D13Rik	0.419686	0.665571	0.0261677	0.883994	0.22669	0.350554	0.367723	0.820731	0.945761	0.0894873	0.00297995	0.00140309	0.00805967	0.643616	0.334415	0.808705	0.665347	0.984186	0.367569	0.207202	0.96444	0.234831	0.369649	0.32511
2610306M01Rik	0.327177	0.588656	0.295239	0.140206	0.916543	0.287206	0.183381	0.648125	0.255208	0.251525	0.253013	0.181501	0.307841	0.165196	0.977847	0.0699321	0.582875	0.508576	0.875555	0.337784	0.354319	0.421389	0.256174	0.131937
2610307P16Rik	0.698925	0.108445	0.827961	0.349432	0.392407	0.358362	0.169699	NA	0.383684	0.36424	0.970839	0.787096	0.237399	0.697249	0.655406	0.539765	0.133418	0.0759346	0.0161428	0.471484	0.755513	0.346705	0.795943	0.831379
2610316D01Rik	0.33413	NA	0.827961	0.558208	NA	NA	0.414022	NA	NA	NA	0.292365	0.637081	0.920997	0.25256	NA	0.411737	0.27944	0.375313	NA	0.55522	0.702476	NA	NA	0.461188
2610318N02Rik	0.391344	0.136883	0.62304	NA	0.392407	0.452853	0.182878	NA	0.351573	0.16714	0.473748	0.845798	0.511303	0.315046	0.60635	0.81165	0.705633	0.846764	0.924726	0.222369	0.666313	0.528827	0.344896	0.381141
2610507B11Rik	0.486583	0.0480703	0.191971	0.0278022	0.473108	0.0738983	0.829047	0.0842657	0.773031	0.0356964	0.743637	0.960987	0.00263514	0.972076	0.00611972	0.50324	0.0195154	0.00101734	0.000584324	0.000836101	0.0910389	0.0311254	0.266634	0.763687
2610507I01Rik	0.3066	0.58345	0.758007	0.209529	0.320653	0.494398	0.303263	0.131999	0.548078	0.322858	0.155449	0.0820705	0.865562	0.184718	0.743986	0.509399	0.137555	0.812419	0.694359	0.250565	0.675869	0.46618	0.466786	0.376002
2610524H06Rik	0.949968	0.490398	0.650768	0.229623	0.36872	0.273412	0.291195	0.234705	0.416802	0.0391636	0.271488	0.130456	0.152053	0.258024	0.333209	0.0846879	0.472938	0.447732	0.703176	0.0499644	0.529638	0.0190184	0.94061	0.511536
2610528A11Rik	0.3617	0.131215	0.478649	0.337508	0.592158	0.973274	0.691467	0.811585	0.39901	0.444981	0.725593	0.116621	0.0074116	0.269911	0.129075	0.309037	0.635403	0.581148	0.774769	0.142407	0.119462	0.328198	0.825263	0.985261
2610528E23Rik	0.0107588	0.179534	0.975737	0.44405	0.265912	0.322486	0.453827	0.833404	0.0240784	0.811537	0.17593	0.104094	0.578281	0.382534	0.639733	0.515844	0.548933	0.228606	0.648024	0.398946	0.554604	0.477608	0.319296	0.0661849
2610528J11Rik	0.421806	0.072926	NA	NA	NA	NA	0.115249	NA	0.547892	0.468173	0.268834	0.165231	0.663148	NA	0.124904	NA	0.0693791	0.0612228	0.186857	0.205716	NA	0.270138	NA	0.423565
2700007P21Rik	0.257505	0.891783	0.3631	0.0343893	0.146713	0.0270402	0.429051	0.927787	0.774789	0.604305	0.739965	0.0462671	0.00713712	0.741094	0.000194492	0.0326091	0.328772	0.0012794	0.000384553	0.00187278	0.0756791	0.0405135	0.515119	0.985087
2700023E23Rik	0.957123	0.730607	0.26555	0.808595	0.490383	0.0495575	0.986254	0.711238	0.484924	0.227494	0.0414416	0.0273278	0.124003	0.489204	0.284658	0.57415	0.746382	0.927145	0.537761	0.16456	0.551408	0.325235	0.284927	0.862258
2700029M09Rik	0.0118825	0.790192	0.13549	0.836664	0.0317225	0.424264	0.745393	0.125907	0.0294387	0.191785	0.377421	0.646537	0.000585358	0.62962	0.138549	0.782823	0.0757783	0.00224638	0.170915	0.0104675	0.0669073	0.187046	0.0445768	0.500232
2700038G22Rik	0.360533	0.517874	0.57477	0.680167	0.863081	0.940989	0.493202	0.33644	0.799605	0.600211	0.166803	0.256008	0.745389	0.48372	0.927891	0.934021	0.227159	0.0211217	0.0867803	0.863706	0.700941	0.0664751	0.620801	0.883367
2700046A07Rik	0.655441	NA	NA	NA	NA	NA	NA	NA	NA	0.251525	0.499912	0.0263985	0.0249394	0.323968	0.022386	0.0142143	0.870843	0.0440986	0.00548247	0.402318	0.489989	NA	0.683317	0.675798
2700046G09Rik	0.684674	0.510929	0.328859	0.360167	0.82651	0.848408	0.495494	NA	0.321265	NA	0.877951	0.983616	0.291511	0.641235	0.372599	0.775372	0.661955	0.193776	0.403061	0.937827	0.765085	0.784195	0.193357	0.496964
2700049A03Rik	0.184306	0.179789	0.1398	0.467626	0.241861	0.186833	0.229265	0.795181	0.856411	0.662295	0.861204	0.257697	0.136108	0.729705	0.779783	0.525366	0.358141	0.435554	0.494372	0.745097	0.124942	0.494028	0.408563	0.494026
2700050L05Rik	0.337142	0.313771	0.810438	0.0372684	0.20607	0.938396	0.244699	0.620948	0.179556	0.35359	0.0661405	0.502688	0.706301	0.00357175	0.642324	0.154312	0.388326	0.204396	0.602514	0.418621	0.00156269	0.759538	0.0836228	0.895019
2700054A10Rik	NA	0.0331591	0.827961	0.247427	NA	NA	0.154276	NA	0.190676	NA	0.478863	0.558999	0.0209673	0.592316	0.0692323	0.264899	0.479392	0.125865	0.0418367	0.846786	0.0870333	0.335651	0.311347	0.50498
2700060E02Rik	0.0142133	0.096772	0.260074	0.424715	0.0408051	0.00839429	0.00839216	0.762822	0.0132591	0.512899	0.000243863	0.0284317	0.0098613	0.175898	0.000197404	0.846503	0.37101	0.689119	0.0777854	0.000387365	0.210008	1.52582e-05	0.196863	0.0172493
2700062C07Rik	0.426551	0.921755	0.982957	0.0693593	0.471734	0.782523	0.0570623	0.130249	0.179039	0.132834	0.665523	0.0549032	0.0725308	0.781491	0.00460828	0.0293927	0.852199	0.0475273	0.0284081	0.0334495	0.0515702	0.00359954	0.917392	0.870976
2700069I18Rik	NA	0.466917	0.207744	NA	NA	NA	NA	NA	0.0618101	NA	0.166557	0.00723864	0.434181	0.205009	0.182269	0.0618683	0.19319	0.273952	0.338082	NA	NA	NA	0.0129723	0.00304966
2700070H01Rik	NA	NA	0.67096	NA	NA	NA	NA	NA	NA	NA	0.122511	0.0914424	0.501174	0.602834	0.510182	0.515197	0.335943	0.38178	0.528915	0.55522	0.702476	NA	0.683317	0.675798
2700078E11Rik	0.433622	0.137425	0.951681	0.0416736	0.18722	0.0679547	0.910007	0.775069	0.155756	0.00545407	0.696597	0.846803	0.386046	0.366238	0.109141	0.827394	0.0236504	0.170527	0.0661816	3.01244e-05	0.107669	0.00121562	0.110118	0.057583
2700081L22Rik	0.59942	0.475546	0.795093	0.145153	NA	0.354638	0.767738	0.358883	0.625105	0.196133	0.786941	0.186107	0.202721	0.89299	0.11441	0.0687219	0.876515	0.011115	0.0499468	0.205011	NA	0.175464	NA	0.540003
2700081O15Rik	0.612294	0.843174	0.162859	0.996249	0.40937	0.912342	0.347813	0.0372628	0.540354	0.107155	0.245161	0.265108	0.332119	0.125038	0.422252	0.805991	0.149746	0.830282	0.168833	0.904052	0.810934	0.980527	0.563517	0.516178
2700086A05Rik	0.0303916	0.598634	0.5614	0.223249	NA	0.864326	0.11358	NA	0.2066	0.104015	0.606664	0.000254879	0.0097125	0.623021	0.221978	0.0103273	0.177417	0.279607	0.354489	0.241387	0.418796	0.379239	0.287732	0.123142
2700089E24Rik	0.323787	0.316525	0.0589507	0.281604	0.498529	0.00345354	0.654669	0.38927	0.0352106	0.205636	0.00518008	0.286966	0.35946	0.520571	0.0303962	0.970439	0.510844	0.39652	0.21116	4.13155e-07	0.0263807	6.30432e-06	0.12991	0.00332547
2700089I24Rik	NA	NA	NA	NA	NA	NA	NA	NA	NA	NA	0.499912	0.0418156	NA	0.332715	NA	0.0668625	0.360271	NA	NA	NA	NA	NA	0.725897	0.779734
2700090O03Rik	0.520925	NA	0.680292	NA	NA	NA	NA	0.409323	NA	NA	0.611066	0.698067	0.808541	0.235453	0.960088	0.436173	0.881284	0.111831	0.729202	0.383881	NA	0.739998	NA	NA
2700094K13Rik	0.612319	0.0376202	0.394443	0.682	0.856275	0.234052	0.0557744	0.996107	0.0308183	0.217271	0.0160936	0.118406	0.0924616	0.706399	0.0181552	0.318449	0.671068	0.308131	0.116783	0.00111637	0.155519	0.0221484	0.929218	0.55697
2700097O09Rik	0.192481	0.289872	0.698404	0.267626	0.0580361	0.685674	0.241003	0.668477	0.734917	0.927001	0.793362	0.932521	0.978197	0.744548	0.514584	0.744559	0.411426	0.145099	0.189267	0.515011	0.712795	0.987257	0.664197	0.570491
2700099C18Rik	0.974663	0.711583	0.113045	0.558208	0.08505	0.349236	0.641491	NA	0.257147	0.134221	0.305096	0.565285	0.379544	0.162019	0.203977	0.174597	0.00727151	0.0163807	0.0686813	0.256365	0.301388	0.387222	0.0269111	0.0350007
2810001G20Rik	0.560172	0.95407	0.360397	0.393707	0.7048	0.128384	0.21044	0.507869	0.572174	0.634056	0.961013	0.142172	0.360271	0.180393	0.812388	0.0312999	0.57214	0.78119	0.924254	0.575062	0.988241	0.631268	0.811157	0.306508
2810002D19Rik	0.724055	0.57249	0.693905	0.72347	0.93609	0.688078	0.921898	0.742357	0.134341	0.284988	0.110254	0.379669	0.619431	0.582147	0.731419	0.628794	0.473097	0.0929367	0.669948	0.920345	0.960794	0.948128	0.0465285	0.646741
2810002N01Rik	0.50656	0.404701	0.984637	0.634153	0.405689	0.0833301	0.854617	0.0614596	0.00812489	0.00289474	0.298712	0.975145	0.189989	0.416688	0.0580389	0.414646	0.126171	0.919334	0.486832	0.0616035	0.237376	0.115641	0.0399342	0.0774612
2810004N23Rik	0.875984	0.51045	0.590645	0.747601	0.285236	0.151959	0.467589	0.151552	0.20823	0.478499	0.3198	0.983212	0.451972	0.980253	0.103519	0.185034	0.584736	0.107937	0.192532	0.0965653	0.513194	0.460611	0.252646	0.0676472
2810006K23Rik	0.788245	0.878858	0.1327	0.756129	0.866241	0.727726	0.471576	0.314108	0.0962983	0.239217	0.125893	0.0453135	0.219454	0.832836	0.839255	0.105727	0.427475	0.549824	0.99642	0.725916	0.635475	0.633439	0.0367152	0.0124539
2810007J24Rik	0.135131	0.121306	0.67096	0.32398	0.226871	0.199381	0.101581	0.459926	NA	NA	0.48618	0.995006	0.0464061	0.602834	0.115933	0.268232	0.492752	0.38178	0.0531941	0.195452	0.702476	0.241892	0.0306017	0.00412696
2810008D09Rik	0.921976	0.0465429	0.745182	0.269519	0.490094	0.836996	0.777271	0.179466	0.480331	0.848386	0.293381	0.737869	0.70349	0.125955	0.77775	0.421591	0.584341	0.253558	0.518549	0.414535	0.475673	0.436248	0.167721	0.0167177
2810008M24Rik	0.37434	0.901052	0.511194	0.111294	0.747881	0.860758	0.238266	0.689907	0.103791	0.652011	0.98063	0.897977	0.153386	0.128296	0.0920403	0.675947	0.0762437	0.182602	0.965289	0.00138008	0.0535783	0.0142073	0.129992	0.398086
2810011L19Rik	NA	0.281874	0.158561	NA	0.22669	0.27811	0.507332	NA	NA	NA	NA	NA	NA	NA	NA	NA	NA	NA	NA	NA	NA	NA	NA	NA
2810013P06Rik	0.202466	0.253451	0.000959089	0.738519	0.0104512	0.0205301	0.184522	0.331903	0.154886	0.0831738	0.878322	0.819592	0.00106146	0.0237527	0.126159	0.0255075	0.0165176	0.0935137	0.0702679	0.00176413	0.00594467	0.0320479	0.606947	0.685268
2810021B07Rik	0.0291687	0.428722	0.704081	0.538016	0.0237155	0.0334753	0.621981	0.659804	0.31832	0.83765	0.1133	0.907392	0.59877	0.139516	0.441185	0.198804	0.432854	0.477931	0.760354	0.00013003	0.0268134	0.0101532	0.213548	0.122697
2810021J22Rik	0.703627	0.323045	0.371824	0.266367	0.428428	0.354638	0.289682	0.199042	0.119506	0.512985	0.744825	0.521334	0.316507	0.547541	0.329625	0.437685	0.955172	0.544605	0.535482	0.316941	0.577287	0.205039	0.222872	0.276519
2810025M15Rik	0.668736	0.467943	0.405717	0.0208499	0.818635	0.248748	0.0266365	0.104582	0.0927617	0.364568	0.102337	0.000140222	0.0126235	0.476542	0.181498	0.183452	0.484753	0.203439	0.29911	0.320436	0.0698354	0.593043	0.480721	0.677064
2810029C07Rik	NA	0.601001	0.443069	0.26567	0.344823	0.291126	NA	NA	0.259404	0.251531	0.385103	0.830854	0.723016	0.170158	0.214501	0.572384	0.823737	0.304849	0.566306	0.321994	0.0702933	0.690401	0.201395	0.31702
2810030E01Rik	0.698925	0.0834179	0.18624	0.266367	NA	0.354638	0.405817	0.274599	0.259404	0.116353	0.167438	0.137872	0.457207	0.546309	0.677865	0.894303	0.133189	0.258802	0.308228	0.410493	0.454994	0.102387	0.720679	0.993915
2810032G03Rik	NA	0.729316	0.595706	NA	NA	NA	NA	NA	0.259404	NA	0.0913102	0.694347	0.78287	0.771536	0.332554	0.143061	0.264004	0.171264	0.542083	NA	NA	0.19366	0.201395	0.192581
2810046L04Rik	0.303937	0.590567	0.0813033	0.000893903	0.147735	0.00298229	0.0417716	0.941717	0.647477	0.892299	0.819221	0.747097	0.14198	0.693556	0.164188	0.834621	0.330759	0.14534	0.553959	0.00554499	0.0871239	0.0384518	0.828297	0.163925
2810047C21Rik1	NA	0.411986	0.538061	0.349432	NA	NA	0.495494	NA	0.36344	NA	0.139046	0.155701	0.12388	0.258071	0.581723	0.212032	0.0735315	0.337162	0.686789	0.718106	0.832437	0.380052	0.317955	0.307563
2810049E08Rik	NA	NA	NA	NA	NA	NA	NA	NA	NA	NA	NA	0.23509	0.520023	NA	0.525737	0.258347	NA	0.355417	0.459308	NA	NA	NA	NA	NA
2810055F11Rik	0.496611	0.249416	0.291089	0.190861	0.1497	0.190023	0.197397	0.511189	0.997646	0.252206	0.0847801	0.537326	0.053827	0.234264	0.0454364	0.813106	0.00420396	0.00253337	0.0176643	0.173603	0.779148	0.150297	0.598667	0.94253
2810055G20Rik	0.373204	0.784122	0.623522	0.270574	0.584637	0.629228	0.993588	NA	0.0960098	0.155915	0.0551466	0.00514351	0.199123	0.239598	0.054752	0.000197289	0.069129	0.00169273	0.0537858	0.185495	0.597945	0.164274	0.875556	0.252837
2810403A07Rik	0.0384061	0.379895	0.0171781	0.628015	0.001006	0.000471515	0.775514	0.727486	0.000126711	0.000890775	0.438996	0.00211749	0.00743374	0.61143	0.156393	0.0226217	0.885505	0.141029	0.268361	0.76396	0.418587	0.34044	0.00576627	3.75187e-05
2810403D21Rik	0.873874	0.904842	0.826253	0.521001	0.127923	0.208076	0.96266	0.565052	0.978997	0.80846	0.397383	0.133276	0.755151	0.507573	0.947057	0.151586	0.612368	0.652889	0.982112	0.907975	0.323634	0.951035	0.344272	0.493667
2810404M03Rik	0.698925	NA	NA	NA	NA	NA	NA	NA	NA	NA	NA	NA	NA	NA	NA	NA	NA	NA	NA	NA	NA	NA	NA	NA
2810405F15Rik	NA	NA	NA	NA	NA	NA	NA	NA	NA	NA	0.591163	0.180129	0.141296	0.712231	0.130657	0.1526	0.325442	0.0423003	0.0939459	NA	NA	NA	NA	0.149664
2810405K02Rik	0.578912	0.0648927	0.644993	0.162797	0.535789	0.280713	0.533424	0.100281	0.848236	0.0206296	0.718084	0.0306478	0.000566073	0.330853	0.000146246	0.00339042	0.995505	0.067029	0.16344	7.36031e-08	0.00276609	0.000173806	0.605858	0.65537
2810407C02Rik	0.0700691	0.328249	0.56607	0.0512025	0.0692921	7.85061e-06	0.00764038	0.182011	0.173293	0.00256478	0.395954	0.777821	0.0295984	0.3387	1.99705e-11	0.471813	0.00200594	1.32915e-06	3.53582e-10	1.23628e-06	0.282881	2.27439e-10	0.204382	0.0735967
2810408A11Rik	0.995534	0.558991	0.0403996	NA	0.392407	0.157346	0.577866	0.358883	0.458631	0.495797	0.400916	0.510205	0.00786678	0.177705	0.133638	0.437571	0.283421	0.87296	0.940403	0.643289	0.568979	0.549857	0.665789	0.834033
2810408I11Rik	0.000730163	0.534468	0.647374	NA	0.392407	0.158866	0.953966	0.358883	0.0562588	0.0786815	0.339934	0.624518	0.574087	0.0399466	0.450273	0.651363	0.00652162	0.145755	0.391458	0.115284	0.390043	0.500643	0.0425277	0.0151919
2810408M09Rik	0.219093	0.841202	0.241933	0.833255	0.0654257	0.00148084	0.852369	0.869584	0.862176	0.946759	0.817596	0.300645	0.607954	0.794942	0.105316	0.736831	0.862983	0.704212	0.103439	0.0260724	0.809427	0.0216825	0.894729	0.836391
2810410L24Rik	NA	0.673557	0.761262	0.287496	NA	0.126041	0.583655	0.800563	0.598239	0.197305	0.371855	0.45041	0.0833893	0.226576	0.242313	0.0349887	0.862884	0.242391	0.432668	0.3209	0.355095	0.353026	0.94682	0.526617
2810417H13Rik	0.00354629	0.150495	0.31455	0.262314	0.108537	0.13865	0.229119	NA	0.166256	0.635487	0.659165	0.11261	0.127743	0.174167	0.159348	0.016611	0.0122546	0.00231554	0.0028932	0.0423108	0.0740563	0.323803	0.425566	0.174579
2810422J05Rik	0.104896	0.0562261	0.108583	0.573607	0.463842	0.975132	0.404846	0.932725	0.0439833	0.00593949	0.318611	0.367716	0.0987991	0.0127816	0.0853091	0.445836	0.541624	0.585748	0.388445	0.0818235	0.0598597	0.387845	0.0883818	0.023582
2810422O20Rik	0.101933	0.157354	0.320629	0.675401	0.0990697	0.0595337	0.534154	0.0289172	0.834085	0.706336	0.660792	0.893282	0.549355	0.53587	0.303119	0.149423	0.0656273	0.214918	0.732008	0.322607	0.977543	0.444443	0.652799	0.421811
2810428I15Rik	0.246502	0.33065	0.504125	0.401481	0.865128	0.995531	0.0735931	0.0182211	0.365944	0.320027	0.198035	0.028474	0.0498658	0.879215	0.0145224	0.564675	0.289942	0.056441	0.0308558	0.00513504	0.0911827	0.00234222	0.0972015	0.0686579
2810429I04Rik	0.111555	NA	0.392157	NA	0.388646	0.452853	NA	NA	0.205379	0.281327	0.319989	0.583966	NA	NA	NA	0.15029	NA	NA	NA	0.430629	NA	0.371515	0.278963	0.213125
2810432D09Rik	0.0206126	0.89532	0.855437	0.0413114	0.275553	0.263823	0.640144	0.0139127	0.366508	0.00467223	0.0234598	0.173491	0.014673	0.0716536	0.369916	0.432361	0.00793088	0.0800156	0.420619	0.561213	0.0583355	0.747351	0.18713	0.0162537
2810432L12Rik	0.108193	0.97812	0.319307	0.112412	0.763841	0.279013	0.361769	0.0797252	0.035957	0.605899	2.14733e-06	7.33865e-10	0.000828917	0.0195244	0.404699	0.0692073	0.000927016	0.0520036	0.48547	0.116992	0.25232	0.697303	0.0254364	0.0242784
2810433D01Rik	NA	0.0164219	0.0346	0.351548	0.530794	NA	NA	NA	0.457514	NA	0.0684606	0.561649	0.00180546	0.0346151	0.00913947	0.106676	0.467544	0.289024	0.0193183	0.102026	0.13187	NA	0.693236	0.55293
2810442I21Rik	0.698925	0.916464	0.102633	NA	0.509475	NA	0.115249	NA	0.173892	0.378899	1.11285e-05	0.0274119	0.00042953	0.000211277	0.0450238	0.236909	6.54496e-14	1.37604e-09	1.26288e-05	0.0421834	0.19581	0.0119832	0.209628	0.565885
2810442N19Rik	NA	0.859159	NA	NA	0.384266	0.29465	NA	NA	0.115892	0.251525	0.588436	0.540623	0.461952	0.908686	0.763798	0.847845	0.838147	0.771085	0.476616	0.176203	NA	0.13049	0.150379	0.138615
2810453I06Rik	0.48783	0.500525	0.550296	0.00599779	0.0533317	0.792774	0.22364	0.0792418	0.100112	0.618547	0.0634781	0.851324	0.795132	0.00215217	0.137822	0.229794	0.794454	0.0849781	0.0236077	0.0469511	0.0024725	0.537957	0.123652	0.080008
2810454H06Rik	0.403003	0.132565	0.469901	0.70553	0.419263	0.297664	0.398003	0.315215	0.0361315	0.617319	0.00731622	7.24462e-05	0.444607	0.17506	0.986517	0.609911	0.63923	0.578818	0.469335	0.946053	0.544656	0.504439	0.370202	0.121899
2810459M11Rik	0.270281	0.154543	NA	NA	NA	NA	0.224216	0.39586	NA	NA	0.297116	0.41203	0.616127	0.537168	0.582509	0.328179	0.148761	0.229224	0.33448	0.49748	0.632414	0.339696	NA	NA
2810468N07Rik	0.613681	0.358824	0.446742	0.370848	0.330409	0.472659	0.615249	0.522163	0.31003	0.495797	0.00143341	0.0060279	0.16644	0.0305981	0.677813	0.114653	7.63643e-06	2.1827e-05	0.000513459	0.705255	0.502748	0.620436	0.251948	0.193991
2810471M01Rik	NA	0.150832	0.827961	NA	NA	NA	0.307523	NA	NA	0.36424	0.532708	0.808695	0.895905	NA	0.655406	0.422674	0.323652	0.445116	0.595569	NA	NA	NA	NA	NA
2810474O19Rik	0.532539	0.966991	0.153535	0.580922	0.0218692	0.173681	0.107313	0.373721	0.810309	0.25197	0.563183	0.254218	9.66608e-08	0.0898852	1.75361e-05	0.0722021	0.423573	0.0279589	0.326429	2.85445e-08	0.000700619	4.0567e-07	0.560663	0.133987
2900002K06Rik	0.775553	0.56722	0.1812	0.637658	0.0346859	0.0563222	0.111458	0.68424	0.088434	0.123602	0.120058	0.22655	0.377801	0.00204633	0.633715	0.33477	0.262455	0.0994706	0.440529	0.517504	0.016819	0.449361	0.497035	0.7035
2900005J15Rik	0.0327333	0.721593	0.256139	0.529913	0.376019	0.349439	0.840314	0.358883	0.0855075	0.27901	0.0722339	0.179094	0.434738	0.344481	0.92658	0.689174	0.14963	0.571694	0.492003	0.276623	0.812559	0.464361	0.334204	0.247112
2900006K08Rik	0.293883	0.171969	0.47481	NA	0.802684	0.771643	0.507332	NA	0.23586	NA	0.39524	0.884254	0.815604	0.726791	0.970375	0.740827	0.386083	0.538246	0.781185	0.10562	0.702476	0.0932625	0.217927	0.0828802
2900008C10Rik	0.181933	0.666148	0.995886	0.733767	0.644796	0.775012	0.365372	0.790237	0.952561	0.480202	0.263571	0.660064	0.0103975	0.948576	0.0693309	0.457529	0.748466	0.470603	0.6213	0.263114	0.462	0.153488	0.925073	0.27815
2900009J06Rik	0.698925	0.859159	0.67096	NA	NA	NA	NA	NA	0.393623	NA	0.09315	0.276502	0.734375	0.123007	0.528773	0.839177	0.385619	0.535236	0.631645	0.498766	0.702476	0.452119	0.31776	0.350238
2900010M23Rik	0.662872	0.608014	0.356694	0.914457	0.118203	0.239277	0.796795	0.792703	0.175714	0.0137872	0.434938	0.0320823	0.000225517	0.194624	0.000137301	0.0733983	2.11525e-08	1.73397e-12	1.31432e-08	0.00254765	0.032627	0.00035615	0.638274	0.844017
2900011O08Rik	NA	0.859159	0.463513	NA	0.509475	NA	NA	NA	0.146997	0.443414	0.719963	0.376034	0.377114	NA	0.66453	0.676444	0.857816	0.904283	0.888824	NA	NA	NA	0.130982	0.217257
2900026A02Rik	0.423282	0.840539	0.714973	0.118598	0.26027	0.109372	0.901657	0.808302	0.353721	0.208544	0.374389	0.0142919	0.00928919	0.322952	0.00288399	0.0872767	0.553763	0.0458628	0.00276552	0.00386169	0.262385	0.0246995	0.881283	0.415004
2900041M22Rik	0.32373	0.20106	0.0224172	0.233882	NA	0.644426	0.0797744	0.132676	0.844464	0.342916	0.0588418	0.737213	0.124327	0.315846	0.789953	0.100553	0.002352	0.00140547	0.0252493	0.884113	0.444707	0.0158462	0.337487	0.959326
2900052N01Rik	0.111555	0.450369	0.365768	NA	0.373921	0.442636	0.512358	NA	NA	NA	0.550683	0.558103	0.703966	0.602834	0.311122	0.17014	0.606494	NA	0.0977746	0.906271	0.702476	0.29515	0.683317	0.675798
2900053A13Rik	0.365734	0.973883	0.0159223	0.237009	0.244907	0.608712	0.896766	0.696122	0.0432105	0.161068	0.92006	0.640448	0.19337	0.527552	0.618962	0.584454	0.262989	0.0630994	0.552721	0.689132	0.443404	0.810043	0.00332476	0.000158312
2900055J20Rik	NA	NA	0.67096	0.247013	NA	NA	NA	NA	0.458631	NA	0.14948	0.79175	0.599215	0.590663	0.543818	0.65617	0.369789	0.365243	0.507228	NA	0.0859778	NA	0.432163	0.789012
2900056M20Rik	0.588371	0.220939	0.24376	0.967059	0.318499	0.234346	0.464373	0.267867	0.418989	0.178655	0.111398	0.0429671	0.099721	0.118884	0.27121	0.740193	0.0944205	0.795171	0.531855	0.01656	0.165733	0.194301	0.372173	0.342418
2900057B20Rik	NA	0.601001	0.67096	NA	NA	NA	NA	NA	0.205379	NA	0.650456	0.426763	0.952959	0.296638	0.537693	0.691528	0.93366	0.765925	0.613368	0.61431	0.748712	NA	0.200767	0.219379
2900060B14Rik	0.161322	0.27095	0.149191	0.238688	0.926553	0.486622	0.998003	0.691581	0.492013	0.142269	0.0644232	0.00259587	0.0598104	0.741065	0.4492	0.569837	0.200518	0.529276	0.396498	0.203082	0.133464	0.486017	0.0522311	0.191032
2900064A13Rik	0.0183644	0.0804268	0.223765	0.842715	0.591087	0.489827	0.769979	0.598682	0.0536423	0.477675	0.790163	0.451531	0.00124577	0.92477	0.000573775	0.64477	0.158967	0.067717	0.00476377	0.0560356	0.247183	0.0375509	0.130347	0.0622345
2900076A07Rik	0.335153	0.553248	0.403711	0.0249311	0.488324	0.504159	0.0417303	0.182293	0.850818	0.0990628	0.227164	0.116897	0.302772	0.659186	0.887201	0.495026	0.267279	0.354953	0.583958	0.663574	0.0566259	0.701618	0.734369	0.423496
2900079G21Rik	0.698925	0.543312	0.67096	0.330071	NA	0.354638	0.597878	NA	NA	NA	NA	0.363592	0.65824	NA	0.286298	0.353703	0.320564	0.428527	0.266194	0.228612	0.116181	0.309233	NA	NA
2900092C05Rik	NA	0.601001	NA	NA	NA	NA	NA	NA	NA	NA	NA	NA	NA	NA	NA	NA	0.298325	0.357137	0.491901	NA	NA	NA	NA	NA
2900092D14Rik	NA	NA	NA	NA	NA	NA	NA	NA	0.547892	NA	NA	NA	NA	NA	NA	NA	NA	NA	NA	NA	NA	NA	NA	0.502858
2900092E17Rik	0.618677	0.816106	0.21805	0.699894	0.423839	0.239231	0.778466	0.00807877	0.0649334	0.184141	0.133975	0.133215	0.178159	0.563165	0.628821	0.448968	0.791874	0.910002	0.952749	0.0143248	0.336812	0.0789365	0.648803	0.461972
2900093L17Rik	NA	NA	NA	0.529913	NA	NA	0.444804	NA	NA	NA	NA	0.411653	NA	NA	NA	0.411737	NA	0.375313	NA	NA	NA	NA	NA	NA
2900097C17Rik	0.407327	0.179041	0.00251999	0.0198104	0.00153048	0.00115328	0.510739	0.982328	0.0567922	0.0764131	0.0164703	0.272682	2.93955e-06	0.00231184	1.37823e-05	0.369952	0.148703	0.186885	0.00468998	1.60815e-05	0.0787094	0.000110729	0.41508	0.748684
3000002C10Rik	0.30664	0.714617	0.447819	0.215515	0.166972	0.166036	0.556194	NA	0.175182	0.390203	0.50011	0.445633	0.333893	0.281172	0.349299	0.132394	0.36987	0.449673	0.687389	0.230586	0.650385	0.625885	0.596672	0.577692
3010001F23Rik	NA	0.740438	0.757474	NA	NA	NA	NA	NA	0.404171	NA	0.178796	0.561781	0.727151	0.828285	0.243226	0.427667	0.23305	0.299307	0.380315	NA	NA	0.650068	0.938878	0.196492
3010026O09Rik	0.63195	0.355686	0.288607	0.00170129	0.761062	0.229357	0.0322348	0.31199	0.824177	0.935654	0.0490512	0.269761	0.0202327	0.053673	0.022341	0.1653	0.50432	0.0572005	0.435647	0.00225959	0.00364374	0.0636826	0.511777	0.23771
3100003L05Rik	NA	NA	NA	NA	NA	NA	NA	NA	NA	NA	0.0803492	0.0293944	0.332147	0.221521	0.318961	0.0204011	0.263028	0.116319	0.302436	NA	NA	NA	NA	0.597868
3110001D03Rik	0.830301	0.335089	0.331398	0.0529642	0.0984932	0.0982687	0.446266	0.298118	0.765759	0.650128	0.903307	0.756982	6.21503e-06	0.783859	0.00013778	0.669104	0.217274	0.102907	0.746659	7.79958e-07	0.0529454	6.53201e-07	0.525717	0.66699
3110001I22Rik	0.00495473	0.881034	0.42693	0.218112	0.207542	0.601792	0.408356	0.0874476	0.53229	0.684399	0.228362	0.233725	0.534446	0.102615	0.723462	0.89261	0.472529	0.646453	0.363867	0.423741	0.370199	0.272877	0.498767	0.425606
3110002H16Rik	0.756656	0.533616	0.919199	0.324973	0.123075	0.421924	0.793978	0.338406	0.0136972	0.299401	0.0308274	0.0100661	0.0222541	0.0539766	0.00205239	0.00792575	0.0366277	0.0343983	0.0240354	0.252013	0.29436	0.225424	0.178371	0.253108
3110003A17Rik	0.664594	0.673779	0.0282713	0.705337	0.137892	0.825766	0.997373	0.339746	0.00910217	0.0817582	0.0148991	0.343813	1.68156e-05	0.0443944	0.0173363	0.27454	0.138215	0.0447745	0.0290011	0.0421752	0.0893223	0.345501	0.927471	0.0894086
3110007F17Rik	0.0607123	0.513479	0.104539	NA	NA	0.327165	0.717903	0.224235	0.99943	0.0444537	0.173354	0.0890329	0.21695	0.245797	0.30468	0.433429	0.273877	0.937503	0.494512	0.285103	0.334388	0.839213	0.0671954	0.890068
3110009E18Rik	0.378153	0.190489	0.283601	0.917816	0.273005	0.148487	0.603487	0.0618583	0.139523	0.366577	0.516707	0.0235319	0.153798	0.826737	0.0294705	0.0292347	0.733557	0.984531	0.415609	0.0720351	0.154041	0.0135674	0.131873	0.0614558
3110009F21Rik	NA	NA	NA	0.32714	NA	NA	0.529025	NA	NA	NA	NA	NA	NA	NA	NA	NA	NA	NA	NA	0.121494	0.150962	NA	NA	NA
3110015C05Rik	NA	NA	NA	NA	NA	NA	NA	NA	NA	NA	NA	NA	NA	NA	NA	NA	NA	NA	NA	NA	NA	NA	NA	NA
3110021A11Rik	NA	0.29854	0.79617	0.389506	0.22669	0.604689	0.981708	0.134819	0.0202128	0.689381	0.0851506	0.155731	0.457626	0.131144	0.784482	0.678761	0.109273	0.319465	0.58634	0.175989	0.170452	0.724734	0.173204	0.00889567
3110021N24Rik	0.698925	0.533774	0.390784	0.26408	0.276447	0.226307	0.684924	0.640367	0.0869439	0.0540543	1.73678e-05	0.230887	0.0411902	0.00021698	0.552632	0.504664	0.170022	0.329871	0.956631	0.887219	0.0442664	0.312053	0.163039	0.323236
3110035E14Rik	0.364671	0.571297	0.67096	0.26567	NA	0.267698	NA	NA	0.240405	0.273291	0.371586	0.559112	0.256128	0.245685	0.313432	0.402812	0.491046	0.3212	0.364608	0.217613	0.386892	0.214409	0.109699	0.177897
3110039I08Rik	NA	0.579212	0.172354	NA	NA	0.354638	0.597878	NA	0.314994	0.36424	0.643007	0.938597	0.185529	0.395328	0.05341	0.887033	0.0785132	0.0638957	0.120914	0.331115	NA	0.375195	0.357561	0.635243
3110039M20Rik	NA	NA	NA	NA	NA	NA	NA	NA	0.0475468	NA	NA	NA	NA	NA	NA	NA	NA	NA	NA	NA	NA	NA	0.0714695	0.00666462
3110040N11Rik	0.691105	0.66918	0.145471	0.907912	0.579587	0.352969	0.801281	0.705587	0.48495	0.260382	0.158655	0.587925	0.122975	0.943999	0.506081	0.213627	0.667777	0.46228	0.233185	0.473118	0.275689	0.970263	0.861154	0.876066
3110043O21Rik	0.00415035	0.00327095	0.0422045	0.0452489	0.209819	0.304917	0.0167999	0.490059	0.054584	0.0115463	0.751748	0.303919	0.0610957	0.452121	0.030122	0.039309	0.847825	0.099407	0.0642025	0.0111492	0.127203	0.252689	0.0247773	0.00999854
3110045C21Rik	0.437373	0.249454	0.0418546	NA	0.130702	0.163636	0.732121	0.39586	0.139684	0.683829	0.0290428	0.0242211	0.0632342	0.869761	0.186059	0.517969	0.916315	0.910624	0.728613	0.128743	0.812559	0.0641134	0.098403	0.325508
3110047P20Rik	NA	NA	0.114776	NA	0.238277	0.303922	NA	NA	NA	0.168875	0.541343	0.301893	0.0349509	0.382981	0.114791	0.527487	0.390634	0.512823	0.458178	0.250081	NA	0.196705	NA	NA
3110052M02Rik	0.316719	0.181108	0.116091	0.212864	0.156747	0.230971	0.00154763	0.510443	0.785987	0.619235	0.71641	0.814495	0.550655	0.378996	0.249856	0.811121	0.353922	0.820156	0.297027	0.0912416	0.188708	0.385717	0.343354	0.781846
3110056K07Rik	0.418941	0.633802	0.422856	0.379381	0.527217	0.99415	0.122185	0.407475	0.201585	0.280344	0.0249846	0.905917	0.062546	0.0171093	0.643885	0.943261	0.0242466	0.434714	0.311922	0.522192	0.367736	0.818357	0.184759	0.66184
3110056O03Rik	0.775366	0.857995	0.421585	0.0574844	0.911766	0.981982	0.16101	0.543261	0.0398389	0.96587	0.170793	0.953779	0.91027	0.895529	0.929516	0.510737	0.958797	0.654891	0.895213	0.202945	0.0576779	0.458626	0.210606	0.202564
3110057O12Rik	0.0908688	0.531788	0.735108	0.220282	0.925077	0.939516	0.272076	0.884015	0.129526	0.504332	0.058359	0.26902	0.594053	0.203021	0.388171	0.446277	0.948802	0.56786	0.244847	0.572508	0.702729	0.978648	0.644908	0.978601
3110062M04Rik	0.984373	0.987879	0.262191	0.493355	0.313588	0.215561	0.367638	0.0702345	0.377068	0.512187	0.695594	0.234236	0.815571	0.663135	0.80623	0.328366	0.433564	0.925419	0.894842	0.984239	0.658973	0.185977	0.204833	0.354385
3110070M22Rik	NA	0.530588	0.849571	0.248517	0.582931	0.273866	0.602548	0.181721	0.857852	0.36424	0.756129	0.662863	0.647484	0.648157	0.395029	0.126601	0.580504	0.543157	0.604682	0.284082	0.132719	0.357882	0.869252	0.825715
3110079O15Rik	0.33413	0.859159	NA	NA	NA	NA	NA	NA	0.175413	NA	0.499912	0.194716	0.375517	0.332715	0.361142	0.11684	0.966735	0.330048	0.451121	NA	NA	NA	0.333677	0.398617
3110082D06Rik	NA	0.122611	0.630056	0.349432	0.392407	0.207254	0.903848	NA	0.125538	0.127665	0.657939	0.968385	0.830464	0.466111	0.475109	0.70452	0.459361	0.60298	0.218466	0.193351	0.600117	0.371339	0.0977752	0.195359
3110082I17Rik	0.0661849	0.328743	0.536311	0.572353	0.2458	0.173897	0.490983	0.113818	0.698201	0.0946386	0.381241	0.0030088	0.00586653	0.939519	0.00605547	0.0103601	0.927269	0.0303054	0.0151744	0.153387	0.810849	0.0303906	0.351693	0.121174
3110082J24Rik	NA	NA	0.114776	NA	0.238277	0.303922	NA	NA	NA	NA	0.207661	0.411653	0.0309098	0.187084	0.0937279	0.270868	0.330607	0.562583	NA	0.250081	NA	0.251219	NA	NA
3110099E03Rik	NA	0.601001	0.114776	NA	0.238277	0.303922	NA	NA	0.351573	NA	NA	NA	0.0309098	NA	0.0937279	NA	0.298325	0.357137	0.491901	0.250081	NA	0.178991	0.337292	0.372804
3200001D21Rik	0.0238672	0.986127	0.912674	0.351548	0.473259	0.507798	0.626829	0.23026	0.429324	0.251525	0.572975	0.667227	0.58832	0.688523	0.617754	0.0257958	0.492758	0.17441	0.186937	0.443459	0.532422	0.358005	0.357561	0.379277
3200002M19Rik	0.0920396	0.0385594	0.111804	0.541052	0.137335	0.0515176	0.156639	0.412214	0.13486	0.999637	0.155492	0.0504602	0.000127285	0.480547	0.0177565	0.403	0.841488	0.494918	0.620954	0.0112739	0.755725	0.0291229	0.675994	0.463741
3230401D17Rik	0.0740881	0.00551551	0.927346	0.0123074	0.217281	0.0263715	0.354237	0.000508793	0.883787	0.00647219	0.792512	0.514484	0.393677	0.203286	0.869115	0.300369	0.0216368	0.485995	0.251414	0.0348144	0.0376286	0.553432	0.713739	0.951575
3300002I08Rik	0.535595	0.635941	0.792104	NA	0.90549	0.606407	0.507332	0.953275	0.817555	0.251525	0.352894	0.273034	0.713207	0.765896	0.326586	0.904821	0.762885	0.656348	0.225392	0.371863	0.697034	0.656898	0.886391	0.933826
3300005D01Rik	0.0615862	0.371282	0.836812	0.126979	0.426893	0.386686	0.311322	0.260086	0.751658	0.49082	2.60385e-05	0.0731709	0.411763	0.163954	0.424675	0.714641	0.140064	0.343182	0.422019	0.229144	0.294075	0.265853	0.346419	0.259021
3425401B19Rik	0.583744	NA	NA	NA	NA	NA	NA	0.36987	0.398653	NA	NA	0.419351	0.669348	NA	0.655406	0.422674	0.29385	0.417034	0.569137	NA	NA	NA	0.813201	0.432996
3632451O06Rik	0.316889	0.367192	0.061176	0.448254	0.137567	0.394628	0.769853	0.1862	0.900732	0.168875	1.09651e-08	7.16211e-10	0.00114493	0.00531704	0.238985	0.0241721	1.11603e-09	5.11973e-08	1.48522e-06	0.441912	0.0807833	0.311168	0.205499	0.366888
3632454L22Rik	0.55571	0.150832	NA	0.558208	NA	NA	0.961301	0.36987	0.143372	NA	0.506551	0.392701	NA	0.441706	NA	0.49923	0.621971	0.328672	0.299658	0.365953	0.4158	NA	0.344896	0.381141
3830403N18Rik	0.38303	0.13236	0.711869	0.26567	0.397745	0.34281	0.967611	NA	0.027048	0.485295	0.000354554	0.77203	0.184225	0.0133167	0.147849	0.423586	1.82748e-07	2.53504e-07	0.000129699	0.402642	0.564985	0.851079	0.269533	0.0848045
3830406C13Rik	0.14856	0.14171	0.32991	0.927898	0.66154	0.0216703	0.0388096	0.540777	0.0410217	0.452086	0.0117707	0.0597905	0.598846	0.135937	0.166421	0.994644	0.136594	0.498503	0.415864	6.56959e-05	0.0177328	0.00925303	0.0196939	0.000118973
3830408C21Rik	0.352542	0.619392	0.644361	0.145153	NA	NA	0.180599	NA	0.890667	0.443414	0.248266	0.707485	0.550198	0.703562	0.546493	0.859877	0.992319	0.771521	0.863736	0.679689	0.812559	0.448612	0.390622	0.351025
3830417A13Rik	0.698925	NA	NA	NA	NA	NA	NA	NA	0.351573	NA	0.517155	0.406946	NA	0.382981	NA	NA	0.455561	NA	NA	NA	NA	NA	0.344896	0.381141
3830431G21Rik	0.0988442	NA	NA	0.330071	NA	NA	NA	0.274599	NA	NA	NA	NA	NA	NA	NA	NA	NA	NA	NA	0.0844536	0.116181	NA	0.660544	NA
3930402G23Rik	0.698925	0.0987501	0.249138	NA	NA	0.235957	0.115249	0.23026	0.77611	NA	0.308997	0.477839	0.176667	0.839715	0.367357	0.912254	0.949346	0.69762	0.349784	0.240353	NA	0.492325	0.904451	0.675857
4430402I18Rik	0.447716	0.69209	0.197628	0.268471	0.293827	0.0888233	0.185519	0.925437	NA	0.181677	0.230355	0.819425	0.682684	0.123314	0.533345	0.927429	0.0948705	0.677233	0.769054	0.387013	0.579053	0.649354	0.968306	0.201674
4632411B12Rik	0.741704	0.0371948	0.644629	0.561148	0.619789	0.161836	0.296674	0.433418	0.0991786	0.513913	0.34164	0.0613062	0.0247084	0.018938	0.00589322	0.0972734	0.224404	0.409512	0.15168	0.251308	0.359591	0.017235	0.0811575	0.102607
4632415K11Rik	0.948126	0.627139	0.847693	0.476776	0.0821906	0.916868	0.294308	0.341338	0.0186169	0.77575	0.495125	0.281047	0.370216	0.544359	0.47891	0.49541	0.828612	0.73085	0.32906	0.70905	0.389955	0.164325	0.110881	0.00843162
4632415L05Rik	0.270166	0.846784	0.670708	0.104245	0.999822	0.85517	0.262528	NA	0.199549	0.487803	0.00952168	0.474916	0.863595	0.0078743	0.143334	0.0883557	0.0758936	0.2512	0.392848	0.457202	0.269668	0.418495	0.746776	0.288333
4632427E13Rik	0.989007	0.877434	0.0506418	0.0427813	0.301788	0.907011	0.0834541	0.544613	0.172975	0.43011	0.0155248	0.0191427	0.0238391	0.00779838	0.614287	0.670886	0.00433782	0.124523	0.625854	0.389759	0.0509069	0.648312	0.142535	0.229403
4632428C04Rik	0.492728	0.496421	0.45203	0.961649	0.522519	0.27811	0.869409	NA	0.295726	0.443414	0.0965774	0.782662	0.0534153	0.076272	0.339715	0.848769	0.889535	0.74726	0.551496	0.149141	0.148388	0.368336	NA	0.25378
4632428N05Rik	0.643515	0.450731	0.261943	0.28447	0.377413	0.675743	0.872293	0.988778	0.00292122	0.208712	0.144322	0.468217	0.0628104	0.874194	0.0257116	0.0103683	0.00689859	0.000240815	0.00540558	0.66683	0.799021	0.15848	0.00162083	0.0300121
4632434I11Rik	0.42566	0.815285	0.504283	NA	0.84972	0.507577	0.8864	0.274599	0.233753	0.257029	0.306082	0.269119	0.0218413	0.138604	0.0161134	0.273891	0.00994016	0.0123775	0.0152673	0.0920958	0.472676	0.159945	0.471954	0.679403
4732415M23Rik	NA	0.436377	0.527218	NA	0.226871	0.135582	NA	0.23026	0.601206	NA	0.788748	0.487546	0.681883	0.559749	0.354924	0.200273	0.533355	0.261474	0.577301	0.119517	NA	0.11418	0.165004	0.110543
4732416N19Rik	0.0578035	0.95149	0.0181838	0.181105	0.309066	0.359669	0.144574	NA	NA	0.358954	0.758533	0.621675	0.0422963	0.178795	0.339589	0.564224	0.502995	0.495414	0.195702	0.374005	0.0780355	0.518109	NA	0.149664
4732418C07Rik	0.24094	0.567768	0.717663	0.037459	0.425878	0.162098	0.125871	0.612639	0.158192	0.248454	0.0622173	0.00727104	0.155496	0.753803	0.0208538	0.483953	0.000862437	4.3569e-06	6.49737e-05	0.122445	0.686035	0.0410921	0.309831	0.00844712
4732456N10Rik	NA	0.601001	NA	0.145153	NA	NA	0.180599	NA	NA	NA	NA	NA	NA	NA	NA	NA	0.298325	0.357137	0.491901	NA	NA	NA	NA	NA
4732471D19Rik	0.27917	0.689797	0.711898	0.211187	0.638624	0.388284	0.978706	0.19562	0.367165	0.0843192	0.971467	0.768544	0.466498	0.585584	0.662378	0.998011	0.802084	0.793873	0.513073	0.331849	0.45638	0.821108	0.514135	0.567645
4732471J01Rik	0.355968	0.535197	0.150806	0.0805247	0.132577	0.263831	0.0688352	0.23026	0.187135	0.636255	0.995729	0.13512	0.0332716	0.454795	0.0590351	0.125125	0.549553	0.0336979	0.0436227	0.0407846	0.364385	0.163367	0.238881	0.80732
4732490B19Rik	NA	0.154543	0.67096	NA	NA	NA	0.224216	0.39586	NA	NA	0.380633	0.224935	0.392037	NA	0.691486	0.503336	0.320564	0.433315	0.560348	NA	NA	NA	NA	0.461188
4732491K20Rik	0.0403109	0.371528	0.492015	0.695067	0.40937	0.487868	0.154926	NA	0.0419329	0.318715	0.00830326	0.126444	0.28701	0.0268688	0.927337	0.465633	0.0138447	0.301847	0.486574	0.481588	0.246964	0.415879	0.0545455	0.0346478
4831426I19Rik	0.94861	0.622244	0.819758	0.0227723	0.973835	0.311259	0.175392	0.208551	0.26525	0.0139773	0.5808	0.0267311	0.340645	0.126888	0.343325	0.467739	0.941106	0.566912	0.131476	0.390761	0.241042	0.74412	0.605386	0.254014
4831440E17Rik	0.844201	0.602836	0.979229	0.349432	0.295483	0.922688	0.576298	0.863038	0.292385	0.49379	0.1494	0.158916	0.396146	0.146594	0.0760429	0.654724	0.479675	0.773999	0.355959	0.165337	0.253218	0.567336	0.458501	0.741345
4832428D23Rik	NA	0.859159	NA	NA	NA	NA	NA	NA	NA	NA	0.380633	0.18649	0.487926	NA	0.336449	0.231586	0.18065	0.430527	0.382564	NA	NA	0.448612	NA	NA
4833403I15Rik	0.779538	0.376058	0.219345	0.32714	0.530794	NA	0.220658	0.536166	0.353799	0.36424	2.21627e-06	6.20872e-10	4.22762e-05	0.093047	0.010721	8.84069e-05	0.0140246	0.000736064	0.043405	0.121494	0.150962	NA	0.0698864	0.0259723
4833412C05Rik	NA	0.484775	0.827961	0.247013	NA	NA	NA	NA	NA	NA	0.573733	0.806328	0.860661	0.0834426	0.655406	0.422674	0.405652	0.24717	0.654126	NA	0.0859778	NA	0.683317	0.675798
4833417C18Rik	0.48911	0.750505	0.577987	0.145153	0.363308	0.187609	0.672021	0.861845	0.528513	0.355858	0.171792	0.821664	0.722569	0.137753	0.952978	0.480862	0.365067	0.693565	0.955125	0.249366	0.538475	0.356628	0.47934	0.500731
4833418N02Rik	0.927799	0.319132	0.45103	0.250137	0.50568	0.735936	0.0715858	0.203728	0.688739	0.317759	0.462202	0.590875	0.940092	0.944691	0.88439	0.868749	0.746298	0.978947	0.772904	0.751423	0.108083	0.516583	0.884219	0.460242
4833419F23Rik	0.370327	0.379188	0.0668586	0.724012	0.250687	0.329	0.150823	0.163545	0.633934	0.0673046	0.600936	0.558195	0.402755	0.978068	0.121593	0.21155	0.918996	0.970255	0.442925	0.0868167	0.873692	0.135698	0.276274	0.861133
4833420G17Rik	0.308042	0.238955	0.216878	0.78413	0.223458	0.712345	0.361618	0.744471	0.959187	0.230725	0.0838044	0.0733913	0.0125	0.0764403	0.736391	0.919503	0.128518	0.863333	0.369508	0.497331	0.960024	0.506485	0.545464	0.0722856
4833422C13Rik	0.433387	0.174029	0.482781	NA	0.392407	0.254418	0.247945	NA	0.187298	0.495797	0.492008	0.0333491	0.0347767	0.291529	0.0123785	0.119209	0.0177467	0.0522573	0.0225592	0.205338	0.702476	0.516691	0.0114994	0.0148656
4833423E24Rik	NA	NA	0.827961	0.26567	NA	NA	NA	NA	NA	NA	0.578521	0.924505	0.147589	0.852361	0.0780014	0.0367704	0.29385	0.32976	0.445955	0.567384	0.837741	0.0112709	NA	NA
4833424O15Rik	0.364671	0.49219	0.0238343	NA	NA	NA	NA	NA	NA	NA	0.284085	0.225946	0.0108819	0.221521	NA	NA	0.00981667	0.00455416	0.0480271	NA	NA	NA	NA	NA
4833427F10Rik	0.33413	NA	0.827961	0.244217	0.226871	0.199381	NA	NA	0.224166	NA	0.0688071	0.0903139	0.803904	0.185345	0.737441	0.837689	0.271213	0.545015	0.361994	0.832647	0.208594	0.958067	NA	NA
4833427G06Rik	0.491054	NA	NA	NA	NA	NA	NA	NA	NA	NA	0.244023	0.0324343	0.317942	0.221521	0.30353	0.178967	0.263028	0.224991	0.310639	NA	NA	0.650068	NA	NA
4833428L15Rik	NA	NA	NA	NA	NA	NA	NA	NA	NA	NA	0.199812	0.511596	NA	NA	NA	0.49923	NA	NA	NA	NA	NA	NA	NA	NA
4833439L19Rik	0.0353799	0.674306	0.860136	0.222174	0.272614	0.325259	0.785318	0.0106901	2.00594e-07	0.422565	0.0117043	6.96189e-05	0.0344619	0.92837	0.0438253	0.00972381	0.0166749	0.022378	0.0318355	0.183628	0.684532	0.336217	0.00956134	2.6993e-05
4833442J19Rik	0.599831	0.972086	0.161715	0.199271	0.122895	0.389339	0.375184	0.0461531	0.620412	0.0543118	0.444019	0.315054	0.461559	0.172342	0.439608	0.0383117	0.0534111	0.233704	0.601188	0.387458	0.526183	0.474642	0.577501	0.306414
4921501E09Rik	0.698925	NA	0.114776	NA	0.238277	0.303922	NA	NA	0.259404	NA	NA	0.484877	0.0309098	0.602834	0.0937279	0.448011	0.606494	NA	NA	0.278591	0.702476	0.178991	0.201395	0.32328
4921504E06Rik	NA	NA	NA	NA	NA	NA	NA	NA	NA	NA	0.322024	0.225946	NA	NA	NA	NA	NA	NA	NA	NA	NA	NA	NA	NA
4921506M07Rik	NA	NA	NA	0.248517	NA	NA	0.154276	NA	NA	NA	NA	0.311329	0.520023	0.113729	0.525737	0.345907	0.176154	0.355417	0.459308	NA	0.108958	NA	NA	NA
4921507L20Rik	NA	NA	0.287481	NA	0.392164	0.342326	NA	NA	0.186565	NA	0.316137	0.333611	0.456416	NA	0.462444	0.759375	0.271213	0.498689	0.375478	NA	NA	NA	NA	0.211027
4921507P07Rik	0.738847	0.0894813	0.105319	0.988422	0.313257	0.405851	0.194692	0.126315	0.341949	0.0513034	0.344069	0.557596	0.215735	0.0204777	0.353717	0.172047	0.835985	0.205111	0.0521921	0.356086	0.183158	0.490568	0.341353	0.41036
4921508A21Rik	NA	NA	NA	NA	NA	NA	NA	NA	NA	NA	0.483741	0.29646	NA	NA	NA	NA	NA	NA	NA	NA	NA	NA	NA	NA
4921508D12Rik	NA	NA	NA	NA	NA	NA	NA	NA	NA	NA	NA	NA	NA	NA	NA	NA	NA	NA	NA	NA	NA	NA	NA	NA
4921509C19Rik	NA	NA	NA	NA	NA	NA	NA	NA	NA	0.196133	NA	NA	NA	NA	NA	NA	NA	NA	NA	NA	NA	NA	NA	NA
4921509O07Rik	0.698925	NA	NA	NA	0.838052	0.938591	NA	NA	0.547892	NA	0.106263	0.092668	0.358307	0.45596	0.27447	0.557619	0.480832	NA	NA	0.886558	0.702476	0.670013	NA	0.12838
4921510H08Rik	NA	NA	NA	NA	NA	NA	NA	NA	NA	NA	NA	0.411653	NA	NA	NA	0.450415	0.384484	0.400889	NA	NA	NA	NA	NA	NA
4921511C10Rik	0.23329	0.149954	0.617152	0.142746	0.401197	0.332481	0.404332	0.158863	0.00163857	0.680798	0.169779	0.390635	0.059327	0.0393719	0.37279	0.0474135	0.648582	0.458609	0.851569	0.367073	0.408167	0.120079	0.36363	0.0660649
4921511C20Rik	NA	NA	NA	NA	NA	NA	NA	NA	NA	NA	NA	NA	NA	NA	NA	NA	NA	NA	NA	NA	NA	NA	NA	NA
4921511H03Rik	NA	NA	NA	NA	NA	NA	NA	NA	0.429324	NA	0.380633	0.296503	0.487926	NA	NA	0.359859	NA	0.375313	NA	NA	NA	NA	0.314027	0.306787
4921511I17Rik	0.345151	0.061925	0.71451	NA	0.889552	0.303922	NA	NA	NA	NA	0.227251	0.116619	0.902442	0.0725825	0.67449	0.2875	0.344527	0.324317	0.0400367	0.250081	NA	0.709518	0.0729245	0.0493671
4921513D23Rik	2.49574e-06	5.75504e-05	0.036446	0.0885295	0.535505	0.00525733	0.140053	0.109846	0.000342859	0.331645	0.0692158	7.93954e-05	0.00197643	0.00293762	0.000766266	0.00422324	0.0353269	6.61661e-06	1.56382e-07	0.00251391	0.000340412	0.629446	0.0141263	2.73928e-16
4921513I03Rik	NA	0.436655	0.710283	NA	NA	NA	0.182498	0.358883	0.393423	0.25423	0.196678	0.332449	0.928334	0.409268	0.59173	0.575347	0.559412	0.425518	0.633181	0.579333	0.702476	0.392508	0.183154	0.764656
4921515E04Rik	NA	NA	NA	NA	NA	NA	NA	NA	NA	0.36424	0.517155	0.406946	NA	0.382981	NA	NA	0.455561	NA	NA	NA	NA	NA	NA	NA
4921515J06Rik	NA	0.0757438	0.444213	0.606708	NA	NA	0.723841	0.274599	0.381708	0.20441	0.0015948	0.000244467	0.00855124	0.806091	0.0194685	0.0180988	0.331838	0.25899	0.0981114	0.527555	0.355503	0.103308	0.301905	0.105506
4921517D21Rik	NA	0.0266778	0.827961	NA	NA	NA	NA	NA	NA	NA	0.501357	0.563161	0.695155	NA	0.0626247	0.910098	0.271213	0.447367	0.0336022	NA	NA	NA	NA	NA
4921517D22Rik	NA	NA	NA	NA	NA	NA	NA	NA	NA	NA	0.517155	0.248084	0.669348	0.382981	0.655406	0.422674	0.211969	0.417034	0.569137	NA	NA	NA	NA	0.149664
4921517L17Rik	0.740765	0.775737	0.294363	0.773376	0.688589	0.693668	0.92594	0.673975	0.558464	0.532256	0.260462	0.112927	0.424772	0.407871	0.136512	0.607344	0.20727	0.42518	0.189173	0.253986	0.488199	0.394992	0.818615	0.142368
4921523A10Rik	0.556915	0.550811	0.806205	NA	0.112368	0.780978	0.386722	0.486434	0.534699	0.463046	0.131298	0.283382	0.814157	0.492965	0.944667	0.345704	0.74386	0.620964	0.815077	0.52575	0.792108	0.638843	0.567869	0.896088
4921524J17Rik	0.100788	0.725988	0.736925	0.199368	0.195051	0.357894	0.373403	0.0319454	0.792016	0.560836	0.688185	0.445409	0.00610388	0.408954	0.000904823	0.0447832	0.948245	0.00621548	0.00654673	0.1001	0.700693	0.0223537	0.813777	0.355681
4921524L21Rik	NA	NA	NA	NA	NA	NA	NA	NA	NA	NA	NA	NA	NA	NA	NA	NA	NA	NA	NA	NA	NA	NA	0.0729245	0.0688001
4921525B02Rik	0.607951	NA	NA	0.145153	0.40937	0.487868	0.180599	NA	NA	NA	0.517155	0.140295	NA	0.382981	NA	0.218962	0.183676	0.339165	NA	NA	NA	NA	NA	NA
4921525O09Rik	0.463661	0.188116	NA	0.133205	NA	NA	0.0532026	NA	NA	0.36424	NA	NA	NA	NA	NA	NA	NA	NA	NA	NA	NA	NA	NA	NA
4921528I01Rik	0.698925	0.340087	NA	NA	NA	NA	0.280654	0.358883	NA	NA	NA	NA	NA	NA	0.320145	NA	NA	NA	0.229564	0.276329	NA	0.392508	0.665789	0.930452
4921528O07Rik	NA	0.601001	NA	0.349432	NA	NA	0.495494	NA	NA	NA	NA	0.511596	NA	NA	NA	0.49923	0.298325	0.357137	0.491901	0.144659	0.167413	NA	NA	0.149664
4921530D09Rik	NA	0.214219	NA	NA	NA	NA	0.224216	0.39586	0.429324	NA	0.964394	0.74777	0.560348	0.382981	0.379357	0.993773	0.324731	0.740082	0.293407	0.294634	NA	0.446871	0.357561	0.351189
4921530L18Rik	0.0323506	0.349617	0.092593	0.62314	0.812743	0.487831	0.995048	NA	0.77309	0.460903	0.755522	0.830175	0.146003	0.726227	0.0959479	0.571204	0.208635	0.0652646	0.0937618	0.717646	0.856254	0.735368	0.994769	0.921402
4921530L21Rik	NA	NA	NA	NA	NA	NA	NA	NA	NA	NA	NA	NA	NA	NA	NA	NA	NA	NA	NA	NA	NA	NA	NA	NA
4921531C22Rik	0.908461	0.0249116	0.0834311	0.946446	0.615825	0.856168	0.0778992	0.00560638	0.430724	0.73407	3.02437e-12	7.0222e-21	5.08311e-06	0.00991678	0.0112065	7.95986e-05	0.000146628	0.0223205	0.00318151	0.840303	0.365766	0.608342	0.212369	0.00235952
4921531P14Rik	NA	NA	NA	0.529913	NA	NA	0.444804	NA	NA	NA	NA	NA	NA	NA	NA	NA	NA	NA	NA	NA	NA	NA	NA	NA
4921533I20Rik	NA	NA	NA	NA	NA	NA	NA	NA	NA	NA	NA	NA	NA	NA	NA	NA	NA	NA	NA	NA	NA	NA	0.683317	0.675798
4921536K21Rik	NA	0.214216	0.809581	0.351548	0.962019	0.970428	0.115249	NA	NA	0.36424	0.495786	0.171875	0.190895	0.287939	0.390853	0.336845	0.636384	0.70064	0.312422	0.262689	0.675813	0.599926	0.20664	0.432784
4921539E11Rik	NA	NA	NA	0.26567	NA	NA	NA	NA	NA	NA	0.100578	0.222661	NA	0.0676125	NA	0.218962	0.271213	0.339165	NA	NA	0.0702933	NA	NA	NA
4922501C03Rik	0.434619	0.571207	0.174584	0.87165	0.0929838	0.0150817	0.417593	0.548471	0.0753279	0.250492	0.673959	0.941713	0.0363897	0.765306	0.00145276	0.0894996	0.306526	0.43979	0.0899323	0.000287626	0.186911	0.00107671	0.165372	0.0118049
4922501L14Rik	0.364671	NA	0.67096	NA	NA	NA	NA	NA	0.259404	0.495797	0.517155	0.670909	0.950949	0.382981	0.96826	0.911416	0.21452	0.616802	0.73977	NA	NA	NA	0.201395	0.192581
4922502D21Rik	NA	NA	NA	0.529913	NA	NA	0.444804	NA	NA	NA	NA	0.222661	NA	NA	NA	0.218962	0.271213	0.339165	NA	NA	NA	NA	NA	NA
4922502H24Rik	NA	NA	NA	NA	NA	NA	NA	NA	NA	NA	NA	NA	NA	NA	NA	NA	NA	NA	NA	NA	NA	NA	NA	NA
4922502N22Rik	NA	NA	0.114776	NA	0.238277	0.303922	NA	NA	NA	NA	NA	NA	0.0309098	NA	0.0937279	NA	NA	NA	NA	0.250081	NA	0.178991	NA	NA
4922505E12Rik	NA	NA	NA	NA	NA	NA	NA	NA	NA	NA	NA	NA	NA	NA	NA	NA	NA	NA	NA	NA	NA	NA	NA	NA
4922505G16Rik	0.00203349	0.168767	0.9306	0.536476	0.808046	0.259826	0.636581	0.26093	0.00108247	0.317389	0.231948	0.436185	0.487779	0.220814	0.317533	0.659473	0.0198095	0.0884534	0.145383	0.406186	0.607058	0.776121	0.964569	0.114708
4930401C15Rik	NA	NA	NA	NA	NA	NA	NA	NA	NA	NA	NA	NA	NA	NA	NA	NA	NA	NA	NA	NA	NA	NA	NA	NA
4930401O10Rik	NA	NA	NA	NA	NA	NA	NA	NA	NA	NA	NA	NA	NA	NA	NA	NA	NA	NA	NA	NA	NA	NA	NA	NA
4930401O12Rik	NA	NA	NA	NA	NA	NA	NA	NA	NA	NA	NA	NA	NA	NA	NA	NA	NA	NA	NA	NA	NA	NA	NA	NA
4930402F06Rik	0.698925	NA	NA	0.558208	NA	NA	0.414022	NA	NA	NA	NA	0.22328	NA	NA	NA	0.131736	NA	0.0634642	NA	NA	NA	NA	NA	NA
4930402F11Rik	0.364671	NA	NA	NA	NA	NA	NA	NA	NA	NA	NA	NA	NA	NA	NA	NA	NA	NA	NA	NA	NA	NA	NA	NA
4930402H24Rik	0.855803	0.195008	0.186288	0.212994	0.900872	0.688944	0.345881	0.97545	0.788893	0.0434825	0.610903	0.580422	0.794147	0.565168	0.637222	0.376885	0.120284	0.0561921	0.313285	0.0888775	0.166612	0.615341	0.108685	0.216152
4930403N07Rik	0.0303916	0.33262	NA	NA	0.40937	0.487868	0.375945	NA	0.802624	NA	NA	0.285596	0.460638	NA	0.414162	0.270066	NA	NA	NA	NA	NA	0.333713	0.201395	0.949308
4930404A05Rik	NA	NA	NA	NA	NA	NA	NA	NA	NA	NA	NA	0.511596	NA	NA	NA	0.49923	NA	NA	NA	NA	NA	NA	NA	NA
4930404A10Rik	NA	NA	NA	NA	NA	NA	NA	NA	NA	NA	NA	NA	NA	NA	NA	NA	0.185655	0.141747	NA	NA	NA	NA	NA	NA
4930404H11Rik	NA	0.16311	0.262513	NA	NA	NA	NA	NA	0.20655	NA	0.232199	0.000433129	0.00998295	0.189431	0.00925075	7.818e-05	0.322682	0.0029271	0.00616274	NA	NA	NA	0.28004	0.0272456
4930404H21Rik	NA	NA	NA	NA	NA	NA	NA	NA	NA	NA	NA	NA	NA	NA	NA	0.263988	0.384484	0.360573	NA	NA	NA	NA	NA	NA
4930404I05Rik	0.420769	0.149505	0.213226	0.169019	0.439053	0.216694	0.307523	0.26093	0.571619	0.458149	0.194923	0.881143	0.775625	0.567049	0.119595	0.199431	0.679283	0.310187	0.282457	0.0387798	0.406939	0.049502	0.340235	0.33365
4930404N11Rik	0.440581	0.360465	0.488355	0.0848772	0.0898545	0.212507	0.638421	0.269256	0.856409	0.108519	0.704926	0.862213	0.971675	0.734924	0.258139	0.201144	0.637702	0.0777427	0.302022	0.0153911	0.217113	0.0349332	0.663321	0.210454
4930405A10Rik	NA	0.0741822	0.67096	NA	NA	NA	0.115249	NA	NA	NA	0.451273	0.43472	0.643971	NA	0.613418	0.708677	0.927353	0.517279	0.251431	NA	NA	0.166306	NA	NA
4930405A21Rik	0.565688	0.978497	0.175511	0.882982	0.155208	0.209374	0.328815	0.979396	0.356031	0.988649	0.130899	0.130524	0.589856	0.543497	0.57785	0.459234	0.659557	0.976758	0.922114	0.389652	0.586875	0.279965	0.537942	0.841112
4930405D11Rik	NA	NA	NA	NA	NA	NA	NA	NA	NA	NA	NA	NA	NA	NA	NA	NA	NA	NA	NA	NA	NA	NA	0.0729245	0.0688001
4930405J17Rik	NA	NA	NA	NA	NA	NA	NA	NA	NA	NA	NA	0.222661	NA	NA	NA	0.218962	0.271213	0.339165	NA	NA	NA	NA	NA	0.166282
4930405P13Rik	NA	0.141768	0.244832	NA	0.0983697	0.124054	0.365502	NA	NA	0.223318	0.116499	0.2112	0.95813	0.448103	0.985568	0.686759	0.113897	0.127074	0.419535	0.843288	0.447514	0.686517	NA	NA
4930406D18Rik	NA	NA	NA	NA	NA	NA	NA	NA	NA	NA	0.716585	0.95302	0.460638	0.485713	0.414162	0.270066	NA	NA	NA	0.441389	0.493685	0.333713	NA	NA
4930407I10Rik	NA	NA	0.827961	NA	NA	NA	NA	NA	NA	NA	0.657371	0.587543	0.96219	NA	NA	0.411737	NA	0.375313	NA	NA	NA	NA	0.0734134	NA
4930408F14Rik	NA	NA	NA	NA	NA	NA	NA	NA	NA	NA	NA	NA	NA	NA	NA	NA	NA	NA	NA	NA	NA	NA	NA	NA
4930412B13Rik	NA	NA	0.67096	NA	0.226871	0.199381	NA	NA	NA	NA	NA	0.304158	0.569997	NA	0.510182	0.471416	0.320564	0.38178	0.528915	0.17692	NA	0.541866	NA	NA
4930412C18Rik	NA	0.532123	0.66845	NA	NA	0.230669	NA	NA	0.121902	0.466333	0.0826655	0.0527802	0.446313	0.38267	0.494452	0.822721	0.717629	0.551834	0.588907	0.0973357	0.702476	0.0790559	0.665789	0.0763606
4930412F15Rik	0.655441	0.558044	0.171599	NA	0.22669	0.27811	0.206178	0.358883	0.0902904	0.196133	NA	0.522417	0.156404	NA	0.520114	0.464651	0.638569	0.729834	0.69783	0.276329	NA	0.392508	0.201395	0.047663
4930412O13Rik	NA	NA	NA	NA	NA	NA	NA	NA	NA	NA	NA	NA	NA	NA	NA	NA	NA	NA	NA	NA	NA	NA	NA	NA
4930413E15Rik	NA	NA	NA	0.349432	NA	NA	0.495494	NA	NA	NA	0.517155	0.406946	NA	0.382981	NA	0.280412	0.345255	0.377932	NA	0.144659	0.167413	NA	NA	NA
4930413F20Rik	NA	0.902302	0.418272	0.248517	NA	NA	0.154276	NA	NA	NA	0.00871952	0.252999	0.0383939	0.0916105	0.176123	0.714486	0.00286544	0.0658541	0.0323682	NA	0.108958	NA	0.665789	0.991821
4930413G21Rik	0.203312	0.125987	0.983701	0.698706	0.597144	0.457487	0.259736	0.72081	0.32878	0.321669	0.997796	0.162362	0.0254066	0.805443	0.0101919	0.00268029	0.124658	0.389381	0.0403642	0.779206	0.870019	0.00936016	0.979964	0.436795
4930413M19Rik	NA	NA	NA	NA	NA	NA	NA	NA	NA	NA	NA	NA	NA	NA	NA	NA	NA	NA	NA	NA	NA	NA	NA	NA
4930414L22Rik	0.0726305	0.00561963	0.18579	0.520656	0.355542	0.756786	0.151896	0.859373	0.961306	0.251688	0.00488424	0.00137822	0.552316	0.127902	0.218142	0.765341	0.938671	0.316002	0.135712	0.0457269	0.767978	0.0798336	0.816118	0.660251
4930414N06Rik	0.427444	0.388693	0.0403996	0.247013	0.392407	0.452853	NA	NA	0.341464	0.934872	0.826819	0.690442	0.272077	0.822258	0.280504	0.2327	0.879558	0.447897	0.430324	0.382653	0.380022	0.642532	NA	0.276997
4930415F15Rik	NA	NA	NA	NA	NA	NA	NA	0.274599	NA	NA	0.316137	0.532853	0.737933	NA	0.79826	0.574196	0.29385	0.619955	0.569137	NA	NA	0.171273	0.660544	NA
4930415L06Rik	0.698925	NA	NA	NA	NA	NA	NA	NA	NA	NA	NA	NA	NA	NA	NA	NA	NA	NA	NA	NA	NA	NA	NA	NA
4930415O20Rik	NA	0.571983	0.301487	NA	0.373921	0.312662	0.224216	0.39586	0.351573	0.36424	0.245819	0.790798	0.692273	0.382981	0.034456	0.109143	0.104746	0.0671581	0.0928736	0.149613	NA	0.134211	0.585338	0.640458
4930417G10Rik	0.62849	0.839931	0.61266	NA	NA	NA	NA	NA	NA	0.495797	0.81151	0.380112	0.813951	0.221521	0.483399	0.561479	0.513477	0.837086	0.779389	NA	NA	NA	0.683317	0.576755
4930417O13Rik	0.0194003	0.859159	NA	NA	NA	NA	NA	NA	NA	NA	0.716084	0.274732	0.364327	0.712527	0.308324	0.118664	0.325362	0.417281	0.559831	0.538874	0.812559	0.36244	0.20259	NA
4930417O22Rik	NA	NA	NA	NA	0.40937	0.487868	NA	0.274599	NA	NA	NA	NA	NA	NA	0.340398	0.490822	0.412797	0.453237	0.416897	0.294634	NA	0.446871	0.850928	0.675798
4930419G24Rik	NA	NA	NA	NA	NA	NA	NA	NA	NA	NA	0.322024	0.0945445	0.375517	NA	0.361142	0.211987	NA	0.262752	0.361994	NA	NA	NA	0.0729245	0.0688001
4930420K17Rik	0.0544782	0.931384	0.462517	0.722145	0.687718	0.213162	0.726295	0.673251	0.277375	0.210217	0.336997	0.00605627	0.0528284	0.517578	0.295733	0.0013086	0.878107	0.171899	0.707716	0.316421	0.71528	0.205251	0.0114532	0.00708811
4930422G04Rik	0.129999	0.38756	0.482972	NA	0.804125	0.697355	0.383321	0.23026	0.622742	0.435209	0.217767	0.00589816	0.241059	0.451825	0.285212	0.0269077	0.334384	0.0168869	0.152536	0.908016	0.361109	0.985536	0.722793	0.307797
4930423M02Rik	NA	NA	0.827961	NA	NA	NA	NA	NA	NA	NA	0.466898	0.336411	0.614311	NA	NA	NA	NA	NA	NA	NA	NA	NA	0.683317	0.675798
4930425K10Rik	NA	NA	NA	NA	NA	NA	NA	NA	NA	NA	NA	0.511596	NA	NA	NA	0.49923	NA	NA	NA	NA	NA	NA	NA	NA
4930425O10Rik	NA	0.601001	NA	NA	NA	NA	NA	NA	NA	NA	NA	NA	NA	NA	NA	NA	0.298325	0.357137	0.491901	NA	NA	NA	NA	NA
4930426L09Rik	0.0754209	0.863119	0.158561	0.133205	0.22669	0.27811	0.675362	0.358883	NA	0.206744	0.94219	0.958586	0.794594	0.78757	0.824977	0.346842	0.999954	0.944241	0.924945	0.963567	0.44066	0.550695	0.683317	0.232324
4930427A07Rik	0.208315	0.775099	0.230682	0.687817	0.210032	0.17661	0.288907	0.294826	0.411589	0.850231	0.78543	0.355682	0.0679446	0.696587	0.0704158	0.348137	0.000447027	0.00217538	0.00263831	0.298721	0.942186	0.190449	0.6654	0.486827
4930428D18Rik	NA	NA	NA	NA	NA	NA	NA	NA	NA	NA	NA	NA	NA	NA	NA	NA	NA	NA	NA	NA	NA	NA	0.683317	0.675798
4930428E07Rik	NA	NA	NA	NA	NA	NA	NA	NA	NA	NA	NA	NA	NA	NA	NA	0.382459	NA	NA	NA	NA	NA	0.326272	NA	0.166282
4930428E23Rik	NA	0.0741822	0.67096	NA	NA	NA	0.115249	NA	NA	NA	NA	0.507576	0.730781	NA	0.762875	0.524029	0.674078	0.554054	0.742113	NA	NA	NA	NA	NA
4930428G15Rik	NA	NA	NA	NA	NA	NA	NA	NA	NA	0.36424	NA	NA	NA	NA	NA	NA	NA	NA	NA	NA	NA	NA	NA	NA
4930428O21Rik	NA	NA	0.392157	NA	0.530794	NA	NA	NA	NA	NA	NA	NA	NA	NA	NA	NA	NA	NA	NA	NA	NA	NA	0.0696981	0.0782535
4930429B21Rik	0.691435	0.838848	0.651826	0.529913	NA	NA	0.617709	NA	0.205379	0.335554	0.466089	0.738776	0.243866	0.332715	0.30581	0.654742	0.978866	0.606444	0.69807	NA	NA	NA	0.193824	0.210396
4930429D17Rik	NA	NA	NA	NA	NA	NA	NA	NA	NA	NA	0.322024	0.284517	NA	NA	NA	0.289314	NA	0.375313	NA	NA	NA	NA	NA	NA
4930429F11Rik	NA	NA	NA	NA	NA	NA	NA	NA	NA	NA	NA	NA	NA	NA	NA	NA	NA	NA	NA	NA	NA	NA	NA	NA
4930429F24Rik	0.361229	0.635537	0.67096	0.22042	0.392407	0.555273	0.447602	0.157725	NA	0.520337	0.0552786	0.0285522	0.304365	0.821954	0.36043	0.97877	0.0780074	0.0153175	0.133354	0.168722	0.312872	0.257113	0.631131	0.76555
4930430A15Rik	NA	NA	NA	NA	NA	NA	NA	NA	0.429324	NA	NA	NA	NA	NA	NA	NA	NA	NA	NA	NA	NA	NA	0.763695	0.742411
4930430D24Rik	NA	NA	NA	NA	NA	NA	NA	NA	NA	NA	NA	0.511596	NA	NA	NA	0.49923	NA	NA	NA	NA	NA	NA	NA	NA
4930430F08Rik	0.447691	0.51286	0.197194	0.10743	0.325076	0.140138	0.627205	0.358883	0.23256	0.237342	0.0941042	0.17234	0.035885	0.0724476	0.0222885	0.306203	0.703817	0.368339	0.0866405	0.0447127	0.0436212	0.113557	0.555927	0.517949
4930430F21Rik	NA	NA	NA	NA	NA	NA	NA	NA	NA	NA	0.380633	0.280653	0.487926	NA	0.336449	0.290297	NA	0.412198	0.348837	NA	NA	0.448612	NA	NA
4930430J02Rik	0.698925	0.485683	NA	0.330071	NA	NA	NA	NA	NA	NA	0.316137	0.938125	0.800762	NA	0.844751	0.754119	0.355722	0.229051	0.631662	0.0844536	0.116181	0.650068	NA	NA
4930431A04Rik	0.655441	NA	NA	0.266367	NA	NA	0.139522	NA	NA	0.285626	NA	0.311329	0.520023	0.891204	0.525737	0.345907	0.991139	0.355417	0.459308	0.495625	0.716129	NA	NA	0.427009
4930431P03Rik	0.191131	NA	NA	NA	NA	NA	NA	0.274599	0.547892	NA	0.517155	0.42883	NA	0.450167	NA	0.354247	0.475894	NA	NA	0.55522	0.702476	0.207358	0.660544	0.502858
4930432J09Rik	NA	NA	NA	NA	NA	NA	NA	NA	NA	NA	0.891358	0.483653	0.476068	0.641974	0.464326	0.455122	0.271213	0.339165	NA	0.375144	0.748712	0.452119	NA	NA
4930432K09Rik	NA	0.543312	NA	NA	NA	0.354638	0.597878	NA	NA	NA	NA	NA	NA	NA	0.268111	NA	NA	NA	0.251972	0.331115	NA	0.309233	NA	NA
4930432K21Rik	0.629104	0.629522	0.617753	NA	0.226871	0.199381	0.265554	0.34646	0.428993	0.36424	0.121226	0.00630864	0.804275	0.663634	0.370598	0.0164271	0.468342	0.03801	0.361	0.490939	0.753501	0.453614	NA	0.502858
4930432M17Rik	NA	0.859159	NA	0.266367	NA	NA	0.139522	NA	NA	0.285626	NA	NA	NA	0.0933383	NA	NA	0.110455	0.417281	0.559831	NA	0.0911954	NA	NA	0.149664
4930433B08Rik	NA	NA	NA	NA	NA	NA	NA	NA	NA	NA	NA	NA	NA	NA	NA	NA	NA	NA	NA	NA	NA	NA	NA	NA
4930433I11Rik	NA	NA	NA	NA	NA	NA	NA	NA	NA	NA	NA	NA	NA	NA	NA	0.349382	NA	0.437451	NA	NA	NA	NA	NA	NA
4930433N12Rik	NA	0.859159	NA	0.266367	NA	0.673326	0.139522	0.23026	NA	0.285626	0.441859	0.294261	NA	0.372744	0.287828	0.804837	0.353074	0.843389	0.638982	0.633379	0.0911954	0.691205	NA	NA
4930434J06Rik	NA	NA	NA	0.392603	NA	NA	0.180599	NA	NA	0.36424	NA	NA	NA	NA	NA	NA	NA	NA	NA	0.0844536	0.116181	NA	NA	NA
4930435E12Rik	NA	NA	NA	NA	NA	NA	NA	NA	NA	NA	NA	NA	NA	NA	NA	NA	NA	NA	NA	NA	NA	NA	NA	NA
4930438E09Rik	NA	0.155466	0.811729	NA	0.22669	0.27811	0.507332	NA	0.0603093	NA	0.0471573	0.668356	0.357493	0.197136	0.152177	0.431892	0.00456648	0.0413914	0.0153643	0.55522	0.702476	NA	0.605164	0.237681
4930440C22Rik	NA	NA	NA	NA	NA	NA	NA	NA	NA	NA	0.322024	0.225946	NA	NA	NA	NA	NA	NA	NA	NA	NA	NA	NA	0.461188
4930441J16Rik	NA	NA	NA	NA	NA	NA	NA	NA	NA	NA	NA	NA	NA	NA	NA	NA	NA	NA	NA	NA	NA	NA	NA	NA
4930441O14Rik	0.553419	0.20379	0.474869	0.245337	0.556856	0.875981	0.652887	0.154631	0.61864	NA	0.928003	0.422134	0.388989	0.459399	0.187547	0.0663	0.886592	0.261603	0.40652	0.0781039	0.852649	0.0371401	0.20259	0.116347
4930442J19Rik	NA	NA	0.827961	NA	NA	NA	NA	NA	NA	NA	0.466898	0.336411	0.614311	NA	NA	NA	NA	NA	NA	NA	NA	NA	NA	NA
4930442L01Rik	NA	NA	NA	NA	NA	NA	NA	NA	NA	NA	NA	0.411653	NA	NA	NA	0.411737	NA	0.375313	NA	NA	NA	NA	NA	NA
4930443G12Rik	NA	NA	NA	NA	NA	NA	NA	NA	NA	0.36424	NA	0.419351	0.669348	0.602834	0.655406	0.422674	0.27601	0.417034	0.569137	0.55522	0.702476	NA	NA	NA
4930443O20Rik	NA	0.374992	0.740011	NA	NA	NA	0.280654	0.358883	0.186565	0.147684	0.488185	0.291952	0.74235	0.169692	0.611914	0.27476	0.40402	0.466391	0.412717	0.773407	NA	0.794323	0.665789	0.79318
4930444A02Rik	0.836306	0.885794	0.454491	0.0197943	0.769178	0.848799	0.861327	0.35353	0.254906	0.967824	0.722621	0.428177	0.940117	0.352259	0.322073	0.554126	0.150767	0.0215567	0.228592	0.564632	0.397583	0.839234	0.967348	0.114235
4930444F02Rik	NA	NA	NA	NA	NA	NA	NA	NA	NA	NA	NA	NA	NA	NA	NA	NA	NA	NA	NA	NA	NA	NA	NA	0.149664
4930444G20Rik	NA	NA	NA	NA	NA	NA	NA	NA	NA	NA	NA	NA	NA	NA	NA	NA	NA	NA	NA	NA	NA	NA	NA	NA
4930444M15Rik	NA	0.42129	NA	NA	NA	0.529496	0.593496	0.274599	NA	NA	0.327263	0.145484	0.0196856	0.599732	0.808734	0.116116	0.690245	0.470404	0.789929	0.922185	0.697856	0.494148	0.660544	NA
4930444P10Rik	NA	NA	NA	NA	NA	NA	NA	NA	0.205379	0.36424	0.34883	0.0956197	0.487926	0.554909	NA	0.218962	0.271213	0.339165	NA	0.5166	0.609675	NA	0.193824	0.213125
4930447A16Rik	NA	NA	NA	NA	NA	NA	NA	NA	NA	NA	0.380633	0.165852	0.487926	NA	NA	0.345036	NA	NA	NA	NA	NA	NA	NA	NA
4930447C04Rik	0.0303916	0.593053	0.770666	NA	NA	NA	0.375945	NA	0.268842	NA	0.31935	0.682386	0.921016	0.380282	0.800805	0.625134	0.210176	0.49359	0.620358	NA	NA	NA	0.91843	0.966763
4930447J18Rik	NA	NA	NA	NA	NA	NA	NA	NA	NA	NA	0.309524	0.195674	0.369948	NA	NA	NA	NA	NA	NA	NA	NA	NA	NA	NA
4930447K03Rik	0.114256	NA	0.818154	0.105993	0.236167	0.206823	NA	NA	0.205379	NA	0.399995	0.870228	0.31082	0.0623637	0.427421	0.762924	0.248749	0.635344	0.569137	0.669364	0.0468851	0.98598	0.101047	0.435317
4930447N08Rik	NA	NA	NA	NA	NA	NA	NA	NA	NA	NA	NA	NA	NA	NA	NA	NA	NA	NA	NA	NA	NA	NA	NA	NA
4930448C13Rik	NA	NA	NA	NA	NA	NA	NA	NA	NA	NA	NA	NA	NA	NA	NA	NA	NA	NA	NA	NA	NA	NA	NA	NA
4930448F12Rik	NA	NA	NA	NA	NA	NA	NA	NA	NA	NA	NA	NA	NA	NA	NA	NA	NA	NA	NA	NA	NA	NA	NA	NA
4930448H16Rik	0.698925	NA	NA	NA	NA	NA	NA	NA	NA	0.36424	0.165482	0.119689	NA	NA	NA	NA	NA	NA	NA	NA	NA	NA	NA	0.461188
4930448I06Rik	NA	0.601001	NA	NA	NA	NA	NA	NA	NA	NA	NA	NA	NA	NA	NA	NA	0.298325	0.357137	0.491901	NA	NA	NA	NA	NA
4930448I18Rik	NA	NA	NA	NA	NA	NA	NA	NA	NA	NA	NA	NA	NA	NA	NA	NA	NA	NA	NA	NA	NA	NA	NA	0.461188
4930448K20Rik	NA	NA	NA	NA	NA	NA	NA	NA	NA	NA	0.497758	0.319064	NA	0.641974	NA	NA	NA	NA	NA	0.61431	0.748712	NA	NA	NA
4930449E01Rik	0.655441	NA	NA	NA	NA	NA	NA	NA	NA	NA	NA	0.511596	NA	NA	NA	0.49923	NA	NA	NA	NA	NA	NA	NA	NA
4930449E18Rik	NA	0.387532	0.827961	0.32714	NA	0.393718	0.248353	0.944648	NA	0.251525	0.23691	0.159107	0.500002	0.277972	0.690635	0.497384	0.149213	0.575105	0.695225	0.80493	0.555731	0.547873	NA	0.427009
4930449I24Rik	NA	NA	NA	NA	NA	NA	NA	NA	0.429324	NA	NA	NA	NA	NA	NA	NA	NA	NA	NA	NA	NA	NA	0.357561	0.351189
4930451C15Rik	0.33413	0.151214	0.67096	NA	0.392407	0.452853	NA	NA	0.205379	0.36424	0.139875	0.00581385	0.039387	0.221521	0.0820622	0.0955831	0.134945	0.226612	0.242338	0.430629	NA	0.371515	0.528764	0.372771
4930451I11Rik	NA	NA	NA	NA	NA	NA	NA	NA	NA	NA	NA	NA	NA	NA	NA	NA	NA	NA	NA	NA	NA	NA	NA	NA
4930452A19Rik	NA	NA	NA	NA	NA	NA	NA	NA	NA	NA	0.48618	0.295551	NA	NA	NA	NA	NA	NA	NA	NA	NA	NA	NA	NA
4930452B06Rik	0.34672	0.0179234	0.066312	0.385496	0.156364	0.303922	0.0890677	NA	NA	0.657932	NA	0.505264	0.0318083	0.0933383	0.715015	0.118972	0.0452846	0.212223	0.0545131	0.0775668	0.140119	0.759247	0.20259	0.166282
4930452G13Rik	NA	NA	NA	0.330071	NA	NA	NA	NA	NA	NA	NA	NA	NA	0.602834	NA	NA	0.606494	NA	NA	0.971089	0.84337	NA	NA	NA
4930452N14Rik	NA	NA	NA	NA	NA	NA	NA	NA	NA	NA	NA	NA	NA	NA	NA	NA	NA	NA	NA	NA	NA	NA	NA	NA
4930453H23Rik	NA	NA	NA	NA	NA	NA	NA	NA	NA	0.36424	0.48618	0.295551	NA	NA	NA	NA	NA	NA	NA	NA	NA	NA	NA	NA
4930453N24Rik	0.794423	0.382493	0.505278	0.144322	0.109801	0.299269	0.324637	0.00209278	0.327568	0.844174	0.391354	0.790505	0.0295263	0.355177	0.26424	0.77998	0.818267	0.535993	0.561867	0.357878	0.1511	0.82049	0.32958	0.554641
4930455B14Rik	NA	NA	NA	NA	NA	NA	NA	NA	NA	NA	NA	NA	NA	NA	NA	NA	NA	NA	NA	NA	NA	NA	NA	NA
4930455C13Rik	0.298827	0.815627	0.392157	0.145153	0.258274	0.148086	0.180599	NA	NA	0.216327	0.684483	0.146428	0.300346	0.504939	0.347534	0.279255	0.363773	0.485844	0.667583	0.780469	0.541339	0.495562	NA	NA
4930455C21Rik	0.192465	0.193715	0.0701215	0.480707	0.600725	0.983203	0.107893	0.163537	0.217773	0.149291	0.00439701	0.0176934	0.234126	0.00267048	0.674028	0.151601	0.0897206	0.475478	0.536251	0.111735	0.292391	0.526254	0.358028	0.00238612
4930455D15Rik	NA	0.601001	NA	NA	NA	0.267698	NA	NA	NA	NA	0.699923	0.906549	0.624721	0.370013	0.591129	0.747665	0.893949	0.525096	0.537872	0.172014	0.354729	0.61314	0.0738259	0.0603973
4930455F16Rik	0.698925	NA	0.67096	NA	NA	NA	NA	NA	0.385891	NA	NA	0.304158	0.569997	NA	0.696625	0.971295	0.320564	0.690273	0.636983	NA	NA	0.448612	0.312874	0.190623
4930455F23Rik	0.503508	0.471055	0.412693	0.384132	0.846382	0.144935	0.0695265	0.699384	0.537169	0.128944	0.397991	0.632211	0.567604	0.702757	0.211684	0.187975	0.329159	0.216296	0.434023	0.00617922	0.4065	0.0349384	0.129552	0.111829
4930455H04Rik	NA	0.543312	NA	0.266367	NA	0.67822	0.725871	0.773979	0.399518	0.36303	0.499912	0.247279	0.669348	0.443507	0.355713	0.698748	0.265688	0.569864	0.452077	0.337136	0.476054	0.45038	0.0285271	0.453095
4930455J16Rik	NA	0.689921	NA	0.266367	NA	NA	0.139522	NA	NA	0.285626	NA	NA	NA	0.0933383	NA	NA	0.0561131	0.186288	0.266154	NA	0.0911954	NA	NA	NA
4930456L15Rik	NA	0.859159	NA	0.351548	NA	NA	NA	NA	NA	NA	NA	NA	NA	NA	NA	NA	0.17501	0.159566	0.559831	0.102026	0.13187	NA	NA	NA
4930458L03Rik	NA	NA	NA	0.145153	NA	NA	0.180599	NA	NA	NA	0.483741	0.29646	NA	NA	NA	NA	NA	NA	NA	NA	NA	NA	NA	NA
4930459L07Rik	NA	NA	NA	NA	NA	NA	NA	NA	NA	NA	NA	NA	NA	NA	NA	NA	NA	NA	NA	NA	NA	NA	NA	NA
4930461G14Rik	NA	NA	NA	NA	NA	NA	NA	NA	NA	NA	NA	0.484877	NA	NA	NA	0.448011	NA	NA	NA	NA	NA	NA	NA	NA
4930465A12Rik	NA	NA	NA	NA	NA	NA	NA	NA	NA	NA	NA	NA	NA	NA	NA	NA	NA	NA	NA	NA	NA	NA	NA	NA
4930465K10Rik	0.698925	0.435617	0.550835	NA	0.392407	0.452853	NA	NA	NA	0.36424	NA	0.637786	0.669449	NA	0.727338	0.653236	0.998816	0.906483	0.478456	0.430629	NA	0.371515	0.960695	0.724398
4930465M20Rik	NA	NA	NA	0.349432	NA	NA	0.495494	NA	NA	NA	NA	NA	NA	NA	NA	NA	NA	NA	NA	0.144659	0.167413	NA	NA	NA
4930467D21Rik	NA	NA	NA	NA	NA	NA	NA	NA	NA	NA	0.517155	0.406946	NA	0.382981	NA	NA	0.455561	NA	NA	NA	NA	NA	0.683317	0.675798
4930467E23Rik	NA	NA	NA	NA	NA	NA	NA	NA	NA	0.36424	0.207661	0.179281	NA	0.187084	NA	0.196216	0.197642	NA	NA	NA	NA	NA	NA	NA
4930467K11Rik	NA	NA	0.63361	NA	NA	NA	NA	NA	0.186565	0.443414	0.444544	0.341169	0.748807	NA	0.442638	0.47448	0.107787	0.16343	0.161365	NA	NA	0.448612	NA	0.116347
4930468A15Rik	NA	NA	NA	NA	NA	NA	NA	NA	NA	NA	0.517155	0.406946	NA	0.382981	NA	NA	0.455561	NA	NA	NA	NA	NA	NA	NA
4930469G21Rik	NA	NA	NA	0.351548	NA	NA	NA	NA	NA	NA	NA	NA	NA	NA	NA	NA	NA	NA	NA	0.102026	0.13187	NA	NA	0.149664
4930470H14Rik	NA	0.601001	0.67096	NA	NA	NA	NA	NA	NA	NA	0.48618	0.308103	0.642426	NA	0.663181	0.474506	0.921424	0.517014	0.631742	NA	NA	NA	NA	NA
4930470P17Rik	NA	NA	NA	0.145153	NA	NA	0.180599	NA	NA	NA	NA	NA	NA	NA	NA	NA	NA	NA	NA	NA	NA	NA	NA	NA
4930471C04Rik	NA	NA	0.392157	NA	0.530794	NA	NA	NA	NA	NA	NA	0.436326	0.460638	NA	0.414162	0.441757	0.118849	0.114037	NA	NA	NA	0.333713	NA	NA
4930471G03Rik	NA	NA	NA	NA	0.392407	0.452853	NA	NA	NA	NA	0.106792	0.516371	0.624721	0.406659	0.588992	0.282333	NA	0.375313	NA	0.334039	0.395604	0.732183	NA	NA
4930471I20Rik	0.0988442	NA	NA	NA	NA	NA	NA	NA	0.429324	NA	NA	0.411653	NA	NA	NA	0.411737	NA	0.375313	NA	NA	NA	NA	0.357561	0.351189
4930471M09Rik	NA	NA	NA	NA	NA	NA	NA	NA	0.205379	NA	NA	0.330675	0.410694	NA	0.464326	0.343136	0.350448	0.378	NA	0.383881	NA	0.452119	0.193824	0.213125
4930471M23Rik	0.145749	0.318796	0.194852	0.197965	0.40777	0.97573	0.678906	0.0564388	0.779153	0.44004	0.653854	0.736183	0.199029	0.660816	0.176417	0.146417	0.878545	0.265917	0.263155	0.141391	0.0403888	0.104103	0.895804	0.426999
4930473A02Rik	0.387716	0.586365	0.743687	0.133205	0.80487	0.204894	0.89844	0.718943	0.0957849	0.195016	0.745491	0.774608	0.267688	0.52312	0.185699	0.12314	0.0884214	0.119683	0.651887	0.0160608	0.314665	0.0494043	0.209271	0.163695
4930473A06Rik	0.238861	0.245999	0.105564	0.176931	0.956917	0.995758	0.436432	0.36987	0.146959	0.937694	0.0922654	0.0149352	0.732004	0.257444	0.505601	0.157254	0.294095	0.517594	0.980727	0.901008	0.50029	0.120962	0.54717	0.388281
4930473O22Rik	NA	NA	NA	NA	NA	NA	NA	NA	NA	NA	NA	NA	NA	NA	NA	NA	NA	NA	NA	NA	NA	NA	NA	NA
4930474G06Rik	NA	NA	NA	NA	NA	NA	NA	NA	NA	NA	NA	NA	NA	NA	NA	NA	NA	NA	NA	NA	NA	NA	NA	NA
4930474H20Rik	NA	NA	NA	NA	NA	NA	NA	NA	NA	NA	NA	0.411653	NA	NA	NA	0.411737	NA	0.375313	NA	NA	NA	NA	NA	NA
4930474M22Rik	NA	0.0752521	0.0711641	NA	NA	NA	NA	NA	0.0532684	NA	NA	0.0741991	0.104569	NA	0.160199	0.0728234	0.266689	0.00899813	0.0892161	NA	NA	NA	0.0680078	0.0319945
4930474N05Rik	NA	NA	NA	NA	NA	NA	NA	NA	NA	NA	0.276396	0.201962	NA	0.364811	NA	NA	0.455561	NA	NA	0.679689	0.812559	NA	NA	0.149664
4930474N09Rik	NA	NA	NA	NA	NA	NA	NA	NA	0.205379	0.443414	0.483741	0.168688	0.460638	0.602834	0.414162	0.173739	0.606494	0.375313	NA	0.55522	0.702476	0.333713	0.193824	0.213125
4930478L05Rik	0.00266992	0.519684	0.279577	0.345894	0.251219	0.836821	0.690403	0.60426	0.630404	0.36294	0.221008	0.978187	0.271043	0.51346	0.0727054	0.215902	0.109062	0.130912	0.0510349	0.314316	0.0859778	0.626354	0.326047	0.647659
4930478P22Rik	NA	NA	0.392157	NA	0.530794	NA	NA	NA	NA	NA	NA	NA	NA	NA	NA	NA	NA	NA	NA	NA	NA	NA	NA	NA
4930479D17Rik	0.698925	0.859159	NA	NA	NA	NA	NA	NA	NA	0.217588	0.180918	0.387305	0.24203	0.153736	0.3723	0.62686	0.750118	0.55105	0.300029	NA	NA	0.502829	0.552149	0.512578
4930479M11Rik	NA	NA	NA	NA	NA	NA	NA	NA	NA	NA	NA	NA	NA	NA	NA	NA	NA	NA	NA	NA	NA	NA	NA	NA
4930480E11Rik	NA	NA	NA	NA	NA	NA	NA	NA	NA	NA	NA	NA	NA	NA	NA	NA	NA	NA	NA	NA	NA	NA	NA	NA
4930480G23Rik	NA	NA	NA	NA	NA	NA	NA	NA	NA	NA	NA	NA	NA	NA	NA	NA	NA	NA	NA	NA	NA	NA	NA	NA
4930480K15Rik	NA	NA	NA	NA	NA	NA	NA	NA	0.186565	NA	0.279976	0.206012	NA	0.35885	NA	NA	0.455561	NA	NA	0.679689	0.812559	NA	NA	0.116347
4930480M12Rik	NA	NA	NA	NA	NA	NA	NA	NA	NA	NA	NA	NA	NA	NA	NA	NA	NA	NA	NA	NA	NA	NA	0.665789	0.717733
4930481A15Rik	0.879835	0.239689	0.308058	0.726511	0.642264	0.104574	0.579212	0.783054	0.870017	0.273441	0.576511	0.00500889	0.735117	0.406131	0.795076	0.0594994	0.0242209	0.00378182	0.0171251	0.136058	0.764905	0.292484	0.309786	0.894291
4930483J18Rik	NA	0.859159	0.67096	NA	NA	NA	NA	NA	NA	NA	NA	0.812178	0.380787	NA	0.367104	0.807714	0.911158	0.938097	0.679366	NA	NA	NA	NA	NA
4930483K19Rik	0.0350113	0.855063	NA	NA	NA	NA	0.150166	NA	NA	NA	0.0961856	0.50189	0.0196856	0.126621	0.0626247	0.46331	0.190832	0.339165	0.0336022	NA	NA	NA	NA	0.461188
4930483O08Rik	NA	NA	NA	NA	NA	NA	NA	NA	NA	NA	NA	NA	NA	NA	NA	NA	NA	NA	NA	NA	NA	NA	NA	NA
4930486F22Rik	NA	NA	NA	NA	NA	NA	NA	NA	NA	NA	NA	NA	NA	NA	NA	NA	NA	NA	NA	NA	NA	NA	NA	NA
4930486I03Rik	0.578235	NA	NA	NA	NA	NA	NA	0.274599	NA	NA	NA	NA	NA	NA	NA	NA	NA	NA	NA	NA	NA	NA	0.660544	0.461188
4930486L24Rik	NA	0.404558	0.735485	0.236222	0.392407	0.291368	0.803301	0.84177	0.205379	0.400739	0.681295	0.737578	0.342716	0.793726	0.160815	0.814794	0.304828	0.0675598	0.0437224	0.121828	0.372228	0.118349	0.402548	0.410527
4930487D11Rik	0.698925	NA	NA	NA	NA	NA	NA	NA	NA	NA	NA	0.0598966	0.139676	NA	0.129099	0.0542286	NA	0.0682167	0.0924026	NA	NA	NA	NA	0.149664
4930487H11Rik	0.671343	0.0154475	0.486517	0.0417213	0.278058	0.103531	0.00131573	0.115797	NA	0.0340691	0.0592713	0.276446	0.347714	0.0277123	0.0767704	0.199515	0.0565345	0.0350374	0.0280351	0.012158	0.00931378	0.0191464	0.440484	0.804537
4930488B22Rik	NA	NA	NA	NA	NA	NA	NA	NA	NA	0.443414	NA	0.511596	NA	NA	NA	0.49923	NA	NA	NA	NA	NA	NA	NA	NA
4930488L21Rik	NA	NA	NA	NA	NA	NA	NA	NA	NA	NA	NA	0.291568	0.520023	NA	0.525737	0.294599	NA	0.208021	0.459308	NA	NA	NA	NA	NA
4930500F04Rik	NA	NA	NA	NA	NA	NA	NA	NA	NA	NA	NA	NA	NA	NA	NA	NA	NA	NA	NA	NA	NA	NA	NA	NA
4930500J02Rik	NA	0.0266778	0.0243096	NA	NA	NA	NA	NA	0.205379	NA	0.00320684	0.0262803	0.00803039	NA	0.317009	0.919102	0.235739	0.503923	0.16131	NA	NA	NA	0.124008	0.376062
4930500L23Rik	NA	NA	NA	NA	NA	NA	NA	NA	NA	NA	NA	0.511596	NA	NA	NA	0.49923	NA	NA	NA	NA	NA	NA	NA	NA
4930502A04Rik	NA	0.061925	0.256746	0.32714	NA	NA	0.529025	NA	NA	NA	NA	0.23202	0.248756	NA	0.186973	0.239637	0.0357596	0.0257425	0.0470301	0.121494	0.150962	NA	NA	NA
4930502E09Rik	0.176749	0.443919	0.247109	0.145153	NA	0.241569	0.16062	NA	0.347335	0.996042	0.469084	0.319337	0.697333	0.28561	0.908088	0.538721	0.777331	0.930296	0.900851	0.215561	0.632414	0.335856	0.333195	0.227082
4930502E18Rik	NA	NA	NA	NA	0.226871	0.199381	NA	NA	NA	0.443414	0.508066	0.464764	0.520023	0.712527	0.525737	0.345907	NA	0.355417	0.459308	0.983387	0.812559	0.191529	NA	NA
4930503B20Rik	NA	0.601001	NA	NA	NA	0.267698	NA	NA	0.731999	NA	0.322024	0.608737	0.630686	NA	0.240694	0.820684	0.177972	0.412193	0.262439	0.231703	NA	0.380673	0.388719	0.145444
4930503E14Rik	NA	NA	NA	NA	NA	NA	NA	NA	NA	NA	NA	0.511596	NA	NA	NA	0.49923	NA	NA	NA	NA	NA	NA	NA	NA
4930503E24Rik	0.901652	NA	0.67096	NA	NA	NA	NA	NA	NA	NA	0.585324	0.402272	0.533338	0.377256	0.584965	0.31035	0.247315	0.448483	0.473793	0.330921	0.535897	0.57017	NA	0.059108
4930503H13Rik	NA	NA	NA	NA	NA	NA	NA	NA	NA	NA	0.207661	NA	NA	0.187084	NA	NA	0.197642	NA	NA	NA	NA	NA	NA	NA
4930503L19Rik	0.686147	0.566945	0.340464	0.0814806	0.439563	0.490869	0.765091	0.763587	0.146814	0.114244	0.765245	0.856037	0.363565	0.319493	0.168533	0.0995673	0.0324651	0.0561832	0.111241	0.0563109	0.0331674	0.314598	0.174983	0.955332
4930503O07Rik	NA	NA	NA	NA	NA	NA	NA	NA	NA	NA	NA	0.396532	0.624721	NA	0.588992	0.425205	NA	NA	NA	NA	NA	0.650068	NA	NA
4930504O13Rik	NA	NA	NA	NA	NA	NA	NA	NA	NA	NA	NA	NA	NA	NA	NA	NA	NA	NA	NA	NA	NA	NA	NA	NA
4930505A04Rik	NA	NA	0.827961	NA	NA	NA	NA	NA	0.386491	0.443414	0.480039	0.574125	0.742915	0.382981	0.394165	0.216927	0.19172	0.147212	0.22179	NA	NA	NA	0.380305	0.417058
4930505G20Rik	NA	NA	NA	NA	NA	NA	NA	NA	NA	NA	NA	NA	NA	NA	NA	NA	NA	NA	NA	NA	NA	NA	0.683317	0.675798
4930506M07Rik	0.217898	0.134761	0.0078057	0.145978	0.00769338	0.0532811	0.0311141	0.637272	0.19899	0.349742	0.150523	0.395078	0.000824401	0.315985	0.00521727	0.170325	0.885716	0.0267267	0.100702	0.000194304	0.018129	0.00467844	0.524988	0.121046
4930507D05Rik	0.670371	0.260683	0.68225	0.212063	0.227703	0.231093	0.237635	0.9851	0.837434	0.193465	0.344629	0.795338	0.757909	0.963212	0.761681	0.591129	0.173424	0.350579	0.304616	0.133042	0.384461	0.563606	0.70219	0.34308
4930509E16Rik	0.655441	0.543312	NA	0.529913	NA	0.354638	0.568304	NA	NA	0.149026	0.322024	0.201116	0.375517	NA	0.360126	0.206535	0.243284	0.161076	0.316879	0.331115	NA	0.309233	0.665789	0.717733
4930509J09Rik	NA	NA	NA	NA	NA	NA	NA	NA	NA	NA	NA	NA	NA	NA	NA	NA	NA	NA	NA	NA	NA	NA	NA	NA
4930509K18Rik	NA	0.154543	NA	NA	NA	NA	0.224216	0.39586	NA	NA	NA	NA	0.0482376	NA	0.124904	NA	NA	NA	NA	0.205716	NA	0.270138	NA	NA
4930511A02Rik	NA	NA	NA	NA	NA	NA	NA	NA	NA	NA	NA	0.311329	0.520023	NA	0.525737	0.345907	NA	0.355417	0.459308	NA	NA	NA	NA	NA
4930511E03Rik	0.0303916	0.33262	NA	NA	0.370807	0.451759	0.375945	NA	NA	NA	0.508066	0.320046	NA	0.712527	NA	NA	NA	NA	NA	0.679689	0.812559	NA	NA	NA
4930511I11Rik	NA	NA	NA	NA	0.226871	0.199381	NA	NA	NA	NA	0.517155	0.406946	NA	0.382981	NA	NA	0.894486	0.378	NA	0.17692	NA	0.191529	NA	NA
4930511M06Rik	NA	0.150832	NA	NA	NA	NA	0.307523	NA	0.388532	0.36424	0.457206	0.513212	0.520023	0.303364	0.484942	0.259813	0.142359	0.172038	0.512143	NA	NA	0.371983	0.36478	0.995302
4930511M11Rik	NA	NA	NA	NA	NA	NA	NA	NA	NA	NA	0.23977	0.911688	0.520023	NA	0.525737	0.502997	0.115144	0.307859	0.459308	NA	NA	0.502829	NA	NA
4930512B01Rik	0.42268	0.812309	0.190439	0.160162	0.290119	0.276659	0.397602	0.331761	0.263738	0.399968	0.140404	0.00127145	0.0221886	0.694878	0.161883	0.0411953	0.248859	0.0608587	0.564177	0.113931	0.303507	0.426815	0.610468	0.316394
4930513D17Rik	NA	0.859159	NA	NA	NA	NA	NA	0.274599	NA	NA	NA	NA	NA	NA	NA	NA	0.31352	0.328152	0.559831	NA	NA	NA	0.660544	NA
4930513N10Rik	0.961656	0.303312	0.288259	0.258892	0.40937	0.993695	0.191822	NA	0.878405	0.36424	0.121114	0.0226047	0.688403	0.0935639	0.567476	0.184436	0.202056	0.986638	0.417155	0.857172	0.0441466	0.19731	0.684139	0.210007
4930513O06Rik	NA	NA	NA	NA	NA	NA	NA	NA	NA	NA	NA	NA	NA	NA	NA	NA	NA	NA	NA	NA	NA	NA	NA	NA
4930515B02Rik	0.698925	NA	NA	NA	NA	NA	NA	NA	NA	NA	NA	NA	NA	NA	NA	NA	NA	NA	NA	NA	NA	NA	NA	NA
4930515G01Rik	0.609531	0.550587	0.274322	0.689412	0.160937	0.163079	0.667635	0.164731	0.547892	0.0565676	0.171589	0.479947	0.994834	NA	0.467061	0.617726	0.175234	0.131806	0.14563	0.783448	0.167413	0.411744	0.577124	0.502858
4930515G16Rik	NA	NA	NA	NA	NA	NA	NA	NA	NA	NA	NA	NA	NA	NA	NA	NA	NA	NA	NA	NA	NA	NA	NA	NA
4930515L03Rik	NA	NA	NA	NA	NA	NA	NA	NA	NA	NA	NA	NA	NA	NA	NA	NA	NA	NA	NA	NA	NA	NA	NA	NA
4930515L19Rik	NA	NA	NA	NA	NA	NA	NA	NA	NA	NA	0.508066	0.320046	NA	0.712527	NA	NA	NA	NA	NA	0.679689	0.812559	NA	NA	NA
4930517E11Rik	NA	NA	NA	NA	NA	NA	NA	NA	NA	NA	0.707482	0.579875	NA	0.382981	NA	NA	0.455561	NA	NA	NA	NA	NA	NA	NA
4930518P08Rik	NA	NA	NA	NA	NA	NA	NA	NA	0.682604	NA	NA	NA	NA	NA	NA	NA	NA	NA	NA	NA	NA	NA	0.868177	0.887989
4930519D14Rik	NA	0.281874	0.158561	NA	0.22669	0.27811	0.507332	NA	NA	0.495797	0.508066	0.914684	0.460638	0.712527	0.414162	0.270066	NA	NA	NA	0.679689	0.812559	0.333713	NA	NA
4930519F09Rik	NA	NA	NA	0.529913	0.392407	0.452853	0.444804	NA	0.205379	NA	0.380633	0.302771	0.640765	NA	0.308868	0.0826894	0.29385	0.417034	0.569137	0.251176	NA	0.203607	0.832805	0.818718
4930519F16Rik	NA	NA	NA	NA	NA	NA	NA	NA	NA	NA	NA	NA	NA	NA	NA	NA	NA	NA	NA	NA	NA	NA	NA	NA
4930519F24Rik	NA	0.64586	NA	NA	NA	NA	NA	NA	NA	NA	NA	NA	NA	NA	NA	NA	0.157365	0.158105	0.226942	NA	NA	NA	NA	NA
4930519G04Rik	NA	0.37895	NA	0.282392	0.942566	0.853063	NA	NA	NA	0.251525	0.458243	0.154078	0.322772	0.712527	0.440443	0.167007	0.966647	0.358242	0.197946	0.243531	0.0757004	0.505002	NA	NA
4930519H02Rik	0.0350113	0.188116	NA	NA	NA	NA	0.150166	NA	0.259404	NA	0.499912	0.405801	NA	0.332715	NA	NA	0.360271	NA	NA	NA	NA	NA	0.201395	0.192581
4930520O04Rik	0.55571	NA	0.287481	NA	0.392164	0.342326	NA	NA	NA	0.251525	0.0861688	0.236557	0.375517	0.103554	0.336694	0.218375	0.0775173	0.447661	0.332031	NA	NA	0.448612	0.0729245	0.0688001
4930520P13Rik	NA	NA	NA	NA	NA	NA	NA	NA	NA	NA	NA	NA	NA	NA	NA	NA	NA	NA	NA	NA	NA	NA	NA	NA
4930521A18Rik	NA	NA	NA	NA	NA	NA	NA	NA	NA	NA	0.553	0.360565	0.609046	0.187084	NA	NA	0.197642	NA	NA	NA	NA	NA	NA	NA
4930521E06Rik	NA	0.601001	0.827961	NA	NA	NA	NA	0.274599	0.648919	NA	0.617043	0.55774	0.77415	0.308594	0.318597	0.109161	0.175046	0.420297	0.599734	NA	NA	0.448612	0.548866	0.517289
4930522H14Rik	NA	NA	0.114776	NA	0.238277	0.303922	NA	NA	NA	NA	NA	0.311329	0.0573897	NA	0.144125	0.345907	NA	0.355417	0.459308	0.250081	NA	0.178991	NA	NA
4930522O17Rik	NA	NA	NA	NA	NA	NA	NA	NA	NA	NA	0.24613	0.157969	NA	0.50936	NA	NA	NA	NA	NA	0.474364	0.557817	NA	NA	NA
4930523C07Rik	0.568911	0.666035	0.409604	0.918767	0.621202	0.168903	0.577317	0.320702	0.129612	0.0486602	0.00796287	0.129716	0.765251	0.291033	0.154989	0.861667	0.00121446	0.00288723	0.00216698	0.318408	0.495064	0.195673	0.481833	0.85149
4930523O13Rik	NA	NA	NA	NA	NA	NA	NA	NA	NA	NA	NA	NA	NA	NA	NA	NA	NA	NA	NA	NA	NA	NA	NA	NA
4930524B15Rik	NA	NA	NA	0.529913	NA	NA	0.444804	NA	NA	NA	0.508066	0.320046	NA	0.533406	NA	NA	0.606494	NA	NA	0.480839	0.590931	NA	NA	0.166282
4930524C18Rik	0.0303916	0.33262	NA	NA	NA	NA	0.375945	NA	NA	NA	NA	NA	NA	NA	NA	NA	NA	NA	NA	NA	NA	NA	NA	NA
4930524E20Rik	NA	NA	NA	NA	NA	NA	NA	NA	NA	NA	NA	NA	NA	NA	NA	NA	NA	NA	NA	NA	NA	NA	NA	NA
4930524L23Rik	0.101338	0.364401	0.946217	0.529913	0.859935	0.349433	0.511895	NA	0.239368	0.306944	0.383359	0.106254	0.609711	0.142775	0.404981	0.189931	0.0207082	0.235992	0.732537	0.0981195	0.812559	0.444009	0.344896	0.455385
4930524N10Rik	NA	NA	NA	NA	NA	NA	NA	NA	NA	NA	NA	NA	NA	NA	NA	NA	NA	NA	NA	NA	NA	NA	NA	NA
4930524O05Rik	NA	NA	NA	NA	NA	NA	NA	NA	NA	NA	0.322024	0.168935	NA	NA	NA	0.49923	NA	NA	NA	NA	NA	NA	NA	NA
4930524O08Rik	NA	NA	NA	NA	NA	NA	NA	NA	NA	NA	NA	NA	NA	0.602834	NA	NA	0.606494	NA	NA	0.55522	0.702476	NA	NA	NA
4930525D18Rik	NA	NA	0.67096	NA	NA	NA	NA	NA	NA	NA	0.346194	0.447592	0.643667	0.219115	0.820719	0.944784	0.0861892	0.315176	0.4467	0.679689	0.812559	0.333713	NA	NA
4930525F21Rik	0.33413	0.402842	0.483152	NA	0.509475	NA	NA	NA	NA	NA	0.617635	0.0281698	0.339685	0.647801	0.631574	0.0544182	0.928782	0.568067	0.628031	0.679689	0.812559	0.448612	0.683317	0.158381
4930525G20Rik	0.583744	0.0266778	0.0238343	NA	NA	NA	NA	NA	NA	0.495797	0.0858049	0.0429049	0.000366175	0.221521	0.0626247	0.49923	0.162052	0.210798	0.0336022	NA	NA	NA	NA	NA
4930525M21Rik	NA	NA	NA	NA	NA	NA	NA	NA	NA	NA	0.497758	0.319064	NA	0.477699	NA	NA	0.493926	NA	NA	0.434011	0.539216	NA	NA	NA
4930526D03Rik	NA	NA	NA	NA	0.226871	0.199381	NA	NA	NA	NA	NA	0.429103	NA	NA	NA	0.394991	NA	0.375313	NA	0.17692	NA	0.191529	NA	NA
4930526I15Rik	0.195593	0.229993	0.100955	0.470189	0.535922	0.764142	0.632554	0.892868	0.0879386	0.751557	0.530275	0.0364971	0.201765	0.953557	0.564575	0.825305	0.309722	0.328267	0.387782	0.386357	0.548695	0.344357	0.0504998	0.0348546
4930526L06Rik	NA	NA	0.67096	NA	NA	NA	NA	NA	NA	0.443414	0.250696	0.883494	0.764287	0.725665	0.75888	0.943096	0.814323	0.298372	0.683929	0.383881	NA	0.452119	0.0729245	0.0688001
4930527F14Rik	NA	NA	0.67096	NA	NA	0.128766	NA	NA	NA	0.36424	NA	0.870727	0.569997	NA	0.0685658	0.282062	0.149223	0.153296	0.0568416	0.110138	NA	0.0986169	NA	NA
4930527G23Rik	NA	NA	NA	NA	NA	NA	NA	NA	NA	NA	NA	NA	NA	0.602834	NA	NA	0.606494	NA	NA	0.55522	0.702476	NA	NA	NA
4930528A17Rik	0.6969	0.28886	0.827961	NA	0.58079	0.204684	0.150166	0.409323	0.232968	0.661306	0.559395	0.612479	0.239344	0.393038	0.0403273	0.413726	0.739439	0.385278	0.205891	0.0939123	NA	0.042542	0.427927	0.214596
4930528D03Rik	NA	NA	NA	NA	NA	NA	NA	NA	NA	NA	NA	NA	NA	NA	NA	NA	NA	NA	NA	NA	NA	NA	NA	NA
4930528F23Rik	NA	0.000100806	0.743603	NA	0.530794	NA	NA	NA	0.259404	NA	7.02848e-05	0.406603	0.643436	0.0044559	0.16492	0.007418	8.02221e-10	9.17782e-08	9.23454e-05	0.476552	0.702476	0.446871	0.685549	0.508286
4930528P14Rik	NA	NA	NA	NA	NA	NA	NA	NA	NA	NA	NA	NA	NA	NA	NA	NA	NA	NA	NA	NA	NA	NA	NA	NA
4930529C04Rik	NA	0.281874	0.211624	0.145153	0.22669	0.27811	0.984844	0.24145	NA	0.36424	0.557069	0.451649	0.635107	NA	0.911205	0.823327	0.320564	0.574263	0.691044	NA	NA	NA	NA	0.149664
4930529F22Rik	NA	NA	NA	NA	NA	NA	NA	NA	NA	NA	NA	NA	NA	NA	NA	NA	NA	NA	NA	NA	NA	NA	NA	NA
4930529F24Rik	NA	NA	NA	NA	NA	NA	NA	NA	NA	NA	NA	NA	NA	NA	NA	NA	NA	NA	NA	NA	NA	NA	NA	NA
4930529K09Rik	NA	NA	NA	NA	NA	NA	NA	NA	NA	NA	NA	NA	NA	NA	NA	NA	NA	NA	NA	NA	NA	NA	NA	NA
4930529L06Rik	NA	NA	NA	NA	NA	NA	NA	NA	NA	NA	NA	NA	NA	NA	NA	NA	NA	NA	NA	NA	NA	NA	NA	NA
4930529M08Rik	NA	NA	NA	NA	NA	NA	NA	NA	NA	NA	NA	0.411653	NA	NA	NA	0.411737	NA	0.375313	NA	NA	NA	NA	NA	NA
4930533B01Rik	NA	0.340087	NA	NA	NA	NA	0.280654	0.358883	NA	0.880731	0.346888	0.186042	0.265995	0.78141	0.683259	0.54079	0.76196	0.529821	0.579298	0.460954	NA	0.673669	NA	NA
4930533P14Rik	NA	NA	NA	NA	NA	NA	NA	NA	NA	NA	0.517155	0.406946	NA	0.382981	NA	NA	0.455561	NA	NA	NA	NA	NA	NA	NA
4930534B04Rik	0.133477	0.20104	0.329372	0.363204	0.821755	0.207825	0.869933	0.23026	0.973208	0.0487117	0.330042	0.319943	0.759849	0.180422	0.464587	0.257178	0.16299	0.055056	0.0707705	0.668915	0.583046	0.965194	0.789168	0.833472
4930538K18Rik	0.698925	0.8673	NA	NA	NA	0.969891	0.597878	0.274599	0.261924	0.36424	0.324658	0.290614	0.703909	0.249062	0.486233	0.479333	0.41424	0.517301	0.339682	0.925421	NA	0.846066	0.568082	0.508946
4930539C22Rik	0.698925	NA	NA	NA	NA	NA	NA	NA	NA	NA	0.41308	0.273596	NA	0.838511	NA	NA	0.821997	NA	NA	NA	NA	NA	NA	0.149664
4930539E08Rik	0.655441	0.118161	0.658738	NA	0.530794	NA	NA	NA	0.642938	NA	0.346001	0.151629	0.0995855	0.221521	0.171044	0.245302	0.642632	0.417506	0.194733	0.383881	NA	0.452119	NA	0.54524
4930539J05Rik	0.241047	0.200312	0.401851	0.598168	0.0281334	0.172708	0.404009	0.195361	0.704675	0.178355	0.653244	0.0198384	0.166081	0.32194	0.146642	0.0974809	0.763362	0.273615	0.348229	0.0999167	0.981113	0.0766413	0.91298	0.422895
4930539M17Rik	NA	NA	NA	NA	NA	NA	NA	NA	NA	NA	NA	NA	NA	NA	NA	NA	NA	NA	NA	NA	NA	NA	NA	NA
4930539N22Rik	NA	NA	NA	NA	NA	NA	NA	NA	NA	NA	NA	NA	NA	NA	NA	NA	NA	NA	NA	NA	NA	NA	NA	NA
4930540M03Rik	NA	NA	0.67096	0.248517	NA	NA	0.154276	NA	NA	NA	0.322024	0.343075	0.569997	0.113729	0.28639	0.0403582	0.385276	0.0257224	0.253745	0.294634	0.108958	0.446871	NA	0.166282
4930542C21Rik	0.698925	0.061925	0.0403996	NA	NA	NA	NA	NA	NA	NA	NA	NA	0.0129039	NA	0.048189	NA	NA	NA	0.0400367	NA	NA	NA	NA	NA
4930542D17Rik	NA	NA	NA	NA	NA	0.267698	NA	NA	NA	NA	NA	NA	NA	NA	0.287828	0.31995	0.445552	0.404021	0.361626	0.243322	NA	0.290196	NA	NA
4930542H20Rik	NA	NA	NA	NA	NA	NA	NA	NA	NA	NA	NA	NA	NA	NA	NA	NA	NA	NA	NA	NA	NA	NA	NA	NA
4930543E12Rik	NA	0.150832	NA	NA	NA	NA	0.307523	NA	NA	NA	NA	NA	NA	NA	NA	NA	0.223856	0.328672	0.299658	NA	NA	NA	NA	NA
4930544D05Rik	NA	NA	NA	NA	NA	NA	NA	NA	NA	NA	0.380633	0.280653	0.487926	NA	NA	NA	NA	NA	NA	NA	NA	NA	NA	NA
4930544G11Rik	NA	NA	NA	NA	NA	NA	NA	NA	NA	0.393321	NA	0.396532	0.624721	NA	0.588992	0.425205	NA	NA	NA	NA	NA	0.650068	0.0734134	NA
4930544M13Rik	NA	NA	NA	NA	NA	NA	NA	NA	NA	NA	NA	0.112279	0.198418	NA	0.193388	0.121129	NA	0.0938702	0.122465	NA	NA	NA	NA	NA
4930544O15Rik	NA	NA	NA	0.558208	NA	NA	0.414022	NA	NA	0.443414	NA	0.34108	0.410694	NA	0.48018	0.68555	NA	0.412198	0.348837	0.383881	NA	0.607651	0.665789	0.717733
4930545E07Rik	NA	NA	NA	NA	NA	NA	NA	NA	NA	NA	NA	NA	NA	NA	NA	NA	NA	NA	NA	NA	NA	NA	NA	NA
4930545H06Rik	NA	NA	NA	NA	NA	NA	NA	NA	NA	NA	NA	NA	NA	NA	NA	NA	NA	NA	NA	NA	NA	NA	NA	NA
4930545L23Rik	NA	0.340087	0.234552	0.908297	0.0374158	0.0538845	0.251737	0.150485	NA	0.0977306	0.746531	0.291794	0.369294	0.801805	0.0516862	0.0514496	0.0209614	0.00959306	0.015118	0.00485773	0.894125	0.0140454	0.876229	0.678551
4930546C10Rik	NA	NA	NA	NA	0.392407	0.452853	NA	NA	NA	0.495797	0.199812	0.131515	NA	NA	NA	0.0707746	0.384484	0.360573	NA	0.430629	NA	0.371515	0.665789	0.717733
4930546K05Rik	0.364671	NA	NA	0.529913	NA	0.267698	0.444804	NA	0.429324	NA	0.316137	0.226692	NA	NA	0.287828	0.31995	0.946626	0.529715	0.361626	0.243322	NA	0.290196	0.314202	0.307048
4930547C10Rik	NA	NA	NA	NA	NA	NA	NA	NA	NA	NA	0.199812	NA	NA	NA	NA	NA	NA	NA	NA	NA	NA	NA	NA	NA
4930547E08Rik	NA	NA	NA	NA	NA	NA	NA	NA	NA	0.248681	0.223029	NA	NA	0.221521	NA	NA	0.167573	0.378	NA	NA	NA	NA	NA	NA
4930547E14Rik	NA	NA	NA	NA	NA	NA	NA	NA	NA	0.36424	0.0936583	NA	NA	NA	NA	0.263988	0.384484	0.360573	NA	NA	NA	NA	0.683317	0.675798
4930547N16Rik	0.00661984	0.273379	0.510683	NA	0.252654	0.223115	0.35098	NA	NA	NA	0.403169	0.553729	0.272454	0.527592	0.439413	0.720515	0.208385	0.140484	0.269939	0.249607	0.668676	0.545171	0.566535	0.556827
4930548G14Rik	NA	NA	NA	NA	NA	NA	NA	NA	NA	NA	NA	NA	NA	NA	NA	NA	NA	NA	NA	NA	NA	NA	NA	NA
4930548H24Rik	0.707841	0.33262	NA	NA	NA	NA	0.375945	NA	NA	NA	NA	0.685028	0.312133	NA	0.355447	0.728982	0.29385	0.417034	0.569137	0.383881	NA	0.452119	NA	NA
4930548J01Rik	NA	NA	NA	NA	NA	NA	NA	NA	NA	NA	NA	NA	NA	NA	NA	NA	NA	NA	NA	NA	NA	NA	NA	NA
4930548K13Rik	NA	NA	NA	NA	NA	NA	NA	NA	NA	NA	NA	NA	NA	NA	NA	NA	NA	NA	NA	NA	NA	NA	NA	NA
4930549C01Rik	NA	NA	NA	NA	NA	NA	NA	0.274599	0.186565	0.36424	NA	0.309762	0.624721	NA	0.588992	0.34161	0.384484	0.395764	NA	NA	NA	0.650068	0.297323	0.416764
4930549G23Rik	0.912264	0.0742433	0.518811	0.773919	0.409417	0.0777381	0.445704	0.197182	0.0149147	0.484955	0.834526	0.785368	0.874257	0.331301	0.122888	0.112973	0.536123	0.640641	0.310141	0.0328633	0.338438	0.0606932	0.00481437	2.90378e-07
4930550C14Rik	NA	0.481416	0.238021	NA	0.288484	0.375608	0.280654	0.248227	0.391291	0.36424	0.406608	0.694786	0.12088	0.16329	0.0763061	0.174128	0.76619	0.145846	0.208527	0.260373	0.394709	0.0615288	0.19865	0.637136
4930550L24Rik	NA	NA	NA	NA	NA	NA	NA	NA	NA	NA	NA	0.593695	NA	NA	NA	0.539836	NA	NA	NA	NA	NA	0.502829	NA	NA
4930552N02Rik	NA	NA	NA	NA	NA	NA	NA	NA	NA	NA	NA	NA	NA	NA	NA	NA	NA	NA	NA	NA	NA	NA	NA	0.166282
4930552P12Rik	0.698925	0.132516	0.332519	NA	0.407479	0.0409904	0.272615	NA	NA	0.236569	0.494655	0.161512	0.267699	0.219874	0.230274	0.945935	0.181556	0.614514	0.295718	0.0238842	NA	0.0835022	NA	0.274561
4930553E22Rik	NA	NA	NA	NA	NA	NA	NA	NA	NA	NA	NA	0.311329	0.520023	NA	0.525737	0.345907	NA	0.355417	0.459308	NA	NA	NA	NA	NA
4930554C24Rik	NA	NA	NA	NA	NA	NA	NA	NA	NA	NA	NA	NA	NA	NA	NA	NA	NA	NA	NA	NA	NA	NA	NA	NA
4930555B11Rik	NA	NA	NA	0.248517	NA	NA	0.154276	NA	NA	NA	NA	NA	NA	0.113729	NA	NA	0.176154	NA	NA	NA	0.108958	NA	NA	NA
4930555G01Rik	0.655441	NA	NA	NA	NA	NA	NA	NA	NA	NA	NA	0.217753	0.375517	NA	0.181013	0.650244	0.384484	0.608629	0.156355	NA	NA	0.448612	NA	NA
4930555I21Rik	NA	NA	0.67096	NA	NA	NA	NA	NA	NA	NA	0.30108	0.204666	0.390948	NA	0.510182	0.268232	0.320564	0.38178	0.528915	NA	NA	NA	0.683317	0.0817476
4930556C24Rik	NA	NA	NA	NA	NA	NA	NA	NA	NA	NA	0.947268	0.881095	0.669348	0.876216	0.655406	0.449043	0.976621	0.505076	0.569137	0.55522	0.702476	NA	NA	NA
4930556G01Rik	NA	NA	NA	NA	NA	NA	NA	NA	NA	0.36424	0.517155	0.406946	NA	0.382981	NA	NA	0.455561	NA	NA	NA	NA	NA	NA	NA
4930556J02Rik	NA	NA	NA	0.558208	NA	NA	0.414022	NA	0.429324	NA	NA	NA	NA	NA	NA	NA	NA	NA	NA	NA	NA	NA	0.357561	0.351189
4930556M19Rik	0.506983	0.664319	0.615024	0.235369	0.238277	0.736919	0.526367	0.221358	0.445262	0.020495	0.30825	0.113466	0.904866	0.0833052	0.140946	0.0621853	0.985803	0.0210157	0.105817	0.274152	0.309592	0.180717	0.155718	0.115462
4930556N09Rik	NA	NA	NA	NA	NA	NA	NA	NA	NA	NA	NA	NA	NA	NA	NA	NA	NA	NA	NA	NA	NA	NA	NA	NA
4930557A04Rik	NA	0.859159	NA	NA	NA	NA	NA	NA	NA	NA	NA	0.311329	0.520023	NA	0.525737	0.345907	0.325362	0.539196	0.695428	NA	NA	NA	NA	NA
4930557J02Rik	0.480562	NA	0.67096	NA	NA	NA	NA	NA	NA	0.318715	NA	0.285561	0.512314	NA	0.481064	0.282691	0.196941	0.254219	0.363901	NA	NA	NA	NA	NA
4930558C23Rik	NA	NA	NA	NA	NA	NA	NA	NA	NA	NA	0.67785	0.475036	0.609046	0.712527	NA	NA	NA	NA	NA	0.679689	0.812559	NA	NA	NA
4930558G05Rik	NA	NA	NA	NA	NA	NA	NA	NA	NA	NA	NA	NA	NA	NA	NA	NA	NA	NA	NA	NA	NA	NA	NA	NA
4930558J18Rik	0.321737	NA	0.579561	0.558208	0.530794	NA	0.414022	NA	NA	0.495797	0.48618	0.569826	0.84905	NA	0.735156	0.869096	0.320564	0.594903	0.659981	NA	NA	0.374953	NA	NA
4930558K02Rik	0.655441	NA	0.589971	NA	NA	NA	NA	0.14108	0.393688	0.36424	0.474018	0.448911	0.560708	0.359701	0.800827	0.892474	0.51723	0.432856	0.394572	0.349837	0.702476	0.452119	0.245039	0.717733
4930562C15Rik	0.457135	0.120209	0.0735903	0.260833	0.0410718	0.028571	0.222522	0.393344	0.0206443	0.455065	0.179432	0.440061	0.38526	0.0798495	0.559159	0.428059	0.882133	0.70208	0.338908	0.0112841	0.35868	0.0412578	0.775393	0.204625
4930562F07Rik	0.239548	0.128193	0.077033	0.191008	0.0159149	0.0421381	0.246349	0.8741	0.618266	0.163732	0.0941481	0.00896749	0.157309	0.565046	0.159361	0.185163	0.145545	0.254625	0.414085	0.280369	0.715691	0.660818	0.163956	0.786014
4930563D23Rik	NA	NA	NA	0.558208	NA	NA	0.414022	NA	0.458631	NA	NA	NA	NA	NA	NA	NA	NA	NA	NA	NA	NA	NA	NA	0.540003
4930563E18Rik	NA	NA	NA	NA	NA	NA	NA	NA	NA	NA	NA	0.222661	0.0482376	NA	0.124904	0.218962	0.271213	0.339165	NA	0.205716	NA	0.270138	NA	0.149664
4930563E22Rik	0.292639	0.613962	0.968444	0.0991699	0.791868	0.826673	0.0988582	NA	0.985377	0.291074	0.258487	0.162394	0.714463	0.0429857	0.495798	0.905392	0.0129643	0.386874	0.291688	0.383893	0.0785255	0.687786	0.220955	0.912331
4930563F08Rik	0.364671	0.177046	0.980172	NA	NA	0.393718	0.12151	0.39586	0.190246	0.195316	0.623863	0.272257	0.864479	0.920139	0.215273	0.689679	0.288215	0.29132	0.305635	0.153707	NA	0.194379	0.852729	0.288691
4930563M20Rik	NA	0.601001	NA	NA	NA	NA	NA	NA	NA	NA	NA	NA	NA	NA	NA	NA	0.298325	0.357137	0.491901	NA	NA	NA	NA	NA
4930564B18Rik	0.698925	NA	0.67096	NA	NA	NA	NA	NA	NA	NA	NA	0.304158	0.569997	NA	0.510182	0.268232	0.320564	0.38178	0.528915	NA	NA	NA	NA	NA
4930564D02Rik	NA	NA	NA	NA	NA	NA	NA	NA	NA	0.36424	NA	NA	NA	NA	NA	NA	NA	NA	NA	NA	NA	NA	NA	NA
4930564G21Rik	NA	NA	NA	NA	NA	NA	NA	NA	NA	NA	NA	NA	NA	NA	NA	NA	NA	NA	NA	NA	NA	NA	NA	NA
4930564K09Rik	NA	0.340087	NA	0.330071	NA	NA	0.280654	0.358883	NA	NA	NA	0.419351	0.669348	NA	0.682507	0.422674	0.29385	0.417034	0.494972	0.20866	0.116181	0.392508	NA	NA
4930565A17	NA	NA	NA	NA	NA	NA	NA	NA	NA	NA	NA	NA	NA	NA	NA	NA	NA	NA	NA	NA	NA	NA	NA	NA
4930565D16Rik	NA	NA	NA	NA	NA	NA	NA	NA	NA	NA	NA	NA	NA	NA	NA	NA	NA	NA	NA	NA	NA	NA	NA	NA
4930565N06Rik	0.111555	0.925553	0.648405	0.330071	0.40937	0.487868	NA	0.274599	NA	0.439283	0.932816	0.482365	0.307278	0.675488	0.284143	0.843844	0.62922	0.694208	0.718736	0.599776	0.868836	0.856836	0.403723	0.467121
4930567H12Rik	NA	0.340087	NA	NA	NA	NA	0.280654	0.358883	NA	NA	NA	0.396532	0.624721	NA	0.429858	0.425205	NA	NA	0.229564	0.276329	NA	0.473812	NA	NA
4930567H17Rik	NA	NA	NA	NA	NA	NA	NA	NA	NA	NA	NA	NA	NA	NA	NA	NA	NA	NA	NA	NA	NA	NA	NA	NA
4930567J20Rik	NA	NA	NA	NA	NA	NA	NA	NA	NA	0.318715	NA	NA	NA	NA	NA	NA	NA	NA	NA	NA	NA	NA	NA	NA
4930567K20Rik	NA	NA	NA	NA	NA	NA	NA	NA	NA	NA	NA	NA	NA	NA	NA	NA	NA	NA	NA	NA	NA	NA	NA	NA
4930568D16Rik	NA	NA	NA	NA	NA	NA	NA	NA	NA	NA	0.199812	0.454674	NA	0.537168	NA	0.433134	0.432583	0.344095	NA	0.495625	0.632414	NA	NA	NA
4930568E12Rik	NA	NA	NA	NA	NA	NA	NA	NA	NA	NA	NA	NA	NA	NA	NA	NA	NA	NA	NA	NA	NA	NA	NA	NA
4930568G15Rik	NA	NA	NA	NA	NA	0.235957	NA	0.23026	NA	NA	NA	NA	NA	NA	NA	NA	NA	NA	NA	0.240353	NA	0.310833	NA	NA
4930568K20Rik	0.606834	0.583231	0.67096	0.248517	0.392407	0.452853	0.809528	0.944648	0.224166	0.36424	NA	0.0903936	0.351806	0.113729	0.424889	0.0310069	0.216189	0.0346901	0.56076	0.339689	0.108958	0.458171	0.0309755	0.675798
4930570G19Rik	NA	0.39185	0.705169	0.247013	0.226136	0.296318	NA	0.274599	0.293868	0.318715	0.321023	0.956753	0.707011	0.139681	0.537382	0.84466	0.446871	0.0756181	0.276218	0.145994	0.546404	0.0790329	0.592429	0.565021
4930571K23Rik	NA	NA	0.67096	NA	NA	NA	NA	NA	0.351573	NA	NA	0.304158	0.569997	NA	0.510182	0.616157	0.320564	0.604873	0.528915	NA	NA	NA	0.344896	0.381141
4930572J05Rik	0.0284335	0.182015	0.109065	0.544732	0.143214	0.181921	0.56676	0.0625322	0.822377	0.443414	0.43484	0.768294	0.45214	0.586751	0.63976	0.928924	0.552067	0.749595	0.643018	0.194445	0.632414	0.371023	0.636107	0.950066
4930572K03Rik	NA	NA	NA	NA	NA	NA	NA	NA	NA	NA	NA	NA	NA	0.602834	NA	NA	0.606494	NA	NA	0.55522	0.702476	NA	NA	NA
4930572O13Rik	0.698925	NA	NA	NA	NA	NA	NA	NA	NA	NA	NA	NA	NA	NA	NA	NA	NA	NA	NA	NA	NA	NA	NA	NA
4930573O16Rik	0.0988442	NA	NA	NA	NA	NA	NA	NA	NA	NA	NA	NA	NA	NA	NA	NA	NA	NA	NA	NA	NA	NA	NA	0.166282
4930578C19Rik	0.60371	0.517285	NA	0.76416	0.226871	0.498514	0.509376	0.449557	NA	0.471736	0.426134	0.280653	0.487926	0.144353	0.448623	0.226257	0.732398	0.504545	0.606332	0.809347	0.1037	0.242936	0.352401	0.675798
4930578E11Rik	NA	NA	NA	NA	NA	NA	NA	NA	NA	NA	0.380633	0.280653	0.487926	NA	NA	NA	NA	NA	NA	NA	NA	NA	NA	NA
4930578I06Rik	NA	NA	NA	NA	NA	NA	NA	NA	NA	NA	NA	0.511596	NA	NA	NA	0.535983	0.384484	0.360573	NA	NA	NA	NA	NA	0.149664
4930578M01Rik	0.4647	0.187472	0.0517062	0.539185	0.378484	0.320008	0.164578	0.109197	0.452509	0.0553553	0.875147	0.126344	0.0788388	0.328735	0.247934	0.298141	0.675823	0.726093	0.578822	0.76896	0.659246	0.832644	0.436558	0.328687
4930578N16Rik	0.589295	0.780017	0.174993	0.558208	0.0858276	0.173902	0.929971	0.39586	0.351936	0.136097	0.232313	0.0473984	0.971052	0.0238962	0.860152	0.0588322	0.000638157	0.0252337	0.17545	0.521765	0.72732	0.317667	0.251461	0.727769
4930578N18Rik	NA	NA	NA	NA	NA	NA	NA	NA	NA	NA	NA	NA	NA	NA	NA	NA	NA	NA	NA	NA	NA	NA	NA	NA
4930579C15Rik	NA	0.859159	NA	NA	NA	NA	NA	NA	0.186565	NA	0.0632361	0.115075	0.609046	NA	NA	0.239272	0.710797	0.83795	0.559831	NA	NA	NA	NA	0.116347
4930579F01Rik	NA	NA	NA	NA	NA	0.235957	NA	0.23026	NA	0.195316	NA	0.311329	0.520023	NA	0.525737	0.345907	NA	0.355417	0.459308	0.240353	NA	0.310833	NA	NA
4930579G18Rik	0.77525	0.994251	0.776191	0.27367	0.695844	0.11768	0.646765	0.231513	0.879253	0.175097	0.396641	0.377659	0.725787	0.576484	0.223688	0.525753	0.168792	0.431263	0.351881	0.126962	0.165427	0.221475	0.684106	0.687523
4930579G22Rik	0.501435	0.270876	0.441454	0.32714	0.326409	0.212626	0.762561	NA	0.351573	0.112628	0.546218	0.84418	0.177166	0.703087	0.178289	0.441508	0.681579	0.247349	0.348842	0.650323	0.593564	0.975613	0.344896	0.430517
4930579G24Rik	0.0178655	0.462742	0.305064	0.42394	0.0495497	0.0217283	0.81932	0.570614	0.285449	0.6367	0.502953	0.766201	0.828769	0.440292	0.580863	0.486965	0.678891	0.388228	0.394594	0.798039	0.295842	0.765198	0.770615	0.0483008
4930579K19Rik	0.549871	0.411343	0.01725	0.349432	0.577874	0.90965	0.20148	0.358883	0.996962	0.297714	0.827754	0.20953	0.257461	0.671455	0.467218	0.174239	0.813256	0.380888	0.762066	0.438183	0.693241	0.376515	0.975831	0.350726
4930581F22Rik	0.39511	0.861818	0.17324	0.187404	0.763748	0.832888	0.529379	0.312543	0.17689	0.237526	0.0962293	0.871115	0.2716	0.47399	0.474704	0.822169	0.790365	0.708917	0.522823	0.986061	0.568263	0.730015	0.310948	0.169475
4930583H14Rik	0.698925	0.194325	0.473058	NA	0.1497	NA	NA	NA	0.189544	NA	0.000145246	0.052075	0.129807	0.012561	0.696484	0.305194	3.26834e-05	7.84693e-07	0.000285393	0.679689	0.812559	0.502829	0.0416536	0.0359965
4930583K01Rik	NA	NA	NA	NA	NA	0.235957	NA	0.23026	NA	0.251525	0.383698	0.396347	0.669348	0.332715	0.655406	0.422674	0.457931	0.36647	0.569137	0.240353	NA	0.310833	NA	NA
4930583P06Rik	NA	NA	NA	NA	NA	NA	NA	NA	NA	NA	0.499912	0.405801	NA	0.332715	NA	NA	0.360271	NA	NA	NA	NA	NA	NA	NA
4930584F24Rik	NA	NA	NA	NA	NA	NA	NA	NA	NA	NA	NA	NA	NA	NA	NA	NA	NA	NA	NA	NA	NA	NA	NA	0.166282
4930588N13Rik	NA	0.500403	0.858837	NA	NA	NA	NA	NA	0.165827	NA	0.285595	0.0395827	0.010022	0.176677	0.0955117	0.0746649	0.0777972	0.251847	0.343589	0.294634	NA	0.59894	0.654346	0.70146
4930590J08Rik	0.523464	0.4779	0.390193	0.266367	0.751681	0.869358	0.925386	0.358883	0.458631	0.686727	0.0621753	0.122624	0.401266	0.0475832	0.690254	0.129646	0.00627974	0.119553	0.714124	0.388493	0.0911954	0.742793	0.560976	0.529661
4930590L20Rik	NA	0.0266778	NA	NA	NA	NA	NA	NA	0.226007	NA	NA	0.186956	0.063684	NA	0.133223	0.193414	0.271213	0.134897	0.0901182	NA	NA	NA	0.238831	0.287529
4930591A17Rik	NA	NA	NA	NA	NA	NA	NA	NA	NA	NA	NA	NA	NA	NA	NA	NA	NA	NA	NA	NA	NA	NA	NA	NA
4930592A05Rik	NA	0.246168	0.665514	NA	NA	NA	0.307523	NA	0.69734	NA	0.399901	0.504147	0.896225	0.714457	0.942614	0.42027	0.444018	0.74224	0.837952	NA	NA	0.326272	0.939157	0.717523
4930592I03Rik	NA	NA	0.261376	NA	0.28673	0.312662	NA	NA	NA	0.290734	0.336107	0.086232	0.0205093	0.343308	0.0376915	0.249347	0.268481	0.0898708	0.114156	0.114989	0.812559	0.391698	NA	NA
4930593A02Rik	NA	0.346172	0.67096	0.351548	0.226871	0.927239	0.60984	0.358883	0.240146	0.255217	0.144932	0.0273461	0.598273	0.928381	0.686226	0.384348	0.908999	0.917286	0.674197	0.442605	0.551999	0.646858	0.281719	0.231179
4930593C16Rik	NA	NA	NA	NA	NA	NA	NA	NA	NA	NA	NA	NA	NA	NA	NA	0.349382	NA	0.437451	NA	NA	NA	NA	NA	NA
4930594C11Rik	0.231782	0.258077	0.329638	0.262378	0.0511728	0.0584527	0.768143	0.282589	0.95233	0.203548	0.326222	0.955975	0.417486	0.2356	0.245051	0.857468	0.610457	0.422715	0.394955	0.0296029	0.459761	0.146021	0.67473	0.742871
4930595M18Rik	NA	NA	NA	NA	NA	NA	NA	NA	NA	0.251525	0.517155	0.406946	NA	0.382981	NA	NA	0.329643	0.291244	NA	NA	NA	NA	NA	NA
4930596D02Rik	NA	NA	NA	NA	NA	NA	NA	NA	NA	NA	NA	NA	NA	NA	NA	NA	NA	NA	NA	NA	NA	NA	NA	NA
4930596M17Rik	NA	NA	NA	NA	NA	NA	NA	NA	NA	NA	NA	NA	NA	NA	NA	NA	NA	NA	NA	NA	NA	NA	NA	NA
4930597G03Rik	NA	NA	NA	NA	NA	NA	NA	NA	NA	NA	NA	NA	NA	NA	NA	NA	NA	NA	NA	NA	NA	NA	NA	NA
4930598F16Rik	NA	NA	NA	NA	NA	NA	NA	NA	NA	NA	NA	NA	NA	NA	NA	NA	NA	NA	NA	NA	NA	NA	0.683317	0.675798
4930599N23Rik	NA	0.359158	0.232813	0.881788	0.205909	0.262496	0.315816	0.244757	0.652339	0.067312	0.444813	0.0250733	0.0846321	0.860072	0.150211	0.379103	0.897058	0.810854	0.0147109	0.516125	0.734586	0.285436	0.780024	0.0620148
4931402G19Rik	0.631935	0.601001	NA	0.558208	0.240153	0.323481	0.414022	NA	NA	NA	0.57113	0.969883	0.453983	0.777408	0.525737	0.116799	0.210186	0.0995847	0.468381	0.679689	0.812559	NA	NA	NA
4931403E22Rik	0.520268	NA	NA	NA	0.392407	0.452853	NA	NA	0.259404	NA	0.888557	0.908257	0.543377	0.712527	0.648929	0.991575	0.369739	0.356171	0.55827	0.239148	0.812559	0.565794	0.323468	0.298786
4931403G20Rik	0.605614	0.716505	0.0783331	NA	0.354781	0.153279	0.59315	NA	0.278253	NA	0.501056	0.245679	0.129375	0.294971	0.394731	0.399225	0.886943	0.432156	0.447859	0.485242	NA	0.335086	0.907044	0.705783
4931406B18Rik	0.0350113	0.175081	NA	NA	NA	NA	0.142345	NA	NA	0.443414	0.380633	0.159204	0.275141	NA	0.452874	0.752575	0.403599	0.65631	0.372023	NA	NA	0.502829	NA	0.149664
4931406C07Rik	0.0787838	0.132342	0.293575	0.0127968	0.217693	0.0364819	0.0746435	0.395613	0.128462	0.642318	0.0569316	0.854778	0.00491262	0.498108	0.000607344	0.340829	0.310082	0.0876533	0.00336549	2.42791e-06	0.0111792	0.00213749	0.313663	0.191515
4931406H21Rik	0.0540564	0.651249	0.220935	0.54381	0.698546	0.420287	0.450887	0.0616965	0.221911	0.428574	0.0629463	0.0146041	0.293941	0.23201	0.907983	0.20034	0.987035	0.997793	0.902927	0.444577	0.0925032	0.103498	0.913314	0.764747
4931406P16Rik	0.852542	0.127429	0.677121	0.259562	0.376511	0.151709	0.371753	0.771001	0.859419	0.564815	0.221371	0.000279028	0.00152309	0.00876518	0.000130693	0.000776813	6.2699e-08	3.99651e-06	0.000153772	0.728299	0.0945956	0.223032	0.376869	0.889173
4931407G18Rik	NA	NA	NA	NA	NA	NA	NA	NA	NA	NA	0.207661	NA	NA	0.187084	NA	NA	0.197642	NA	NA	NA	NA	NA	NA	NA
4931408A02Rik	0.655441	0.120762	0.0141886	0.0291993	NA	0.886533	0.00926855	0.858232	0.220359	0.590829	0.253879	3.05772e-06	3.80787e-05	0.00234405	0.000920046	0.000171909	0.0025279	2.18294e-05	0.00178511	0.838942	0.000334924	0.988399	0.413321	0.58343
4931408C20Rik	0.33413	NA	NA	0.558208	NA	NA	0.414022	NA	NA	0.36424	NA	NA	NA	NA	NA	NA	NA	NA	NA	NA	NA	NA	NA	NA
4931408D14Rik	0.980087	0.469356	0.493141	0.0815054	0.746425	0.24326	0.894688	0.0526055	0.173724	0.639613	0.00516498	0.00061499	0.00547394	0.200952	0.0167812	0.180278	0.00896057	0.007266	0.000550284	0.320513	0.0895632	0.416941	0.523009	0.212167
4931409K22Rik	0.698925	NA	NA	NA	NA	NA	NA	NA	0.837606	0.36424	0.164785	0.167893	0.310356	NA	0.341361	0.223067	NA	0.177454	0.227916	NA	NA	NA	0.758943	0.709864
4931414P19Rik	0.258527	0.811873	0.434014	0.535076	0.883251	0.74236	0.500186	0.10335	0.259404	0.946222	0.943108	0.0289227	0.0535125	0.908107	0.0650435	0.00732337	0.474057	0.0898363	0.681116	0.707548	0.912324	0.0341872	0.96935	0.990972
4931417E11Rik	NA	NA	NA	NA	NA	NA	NA	NA	NA	0.36424	NA	0.419351	0.669348	NA	0.655406	0.422674	0.29385	0.417034	0.569137	NA	NA	NA	NA	NA
4931417G12Rik	NA	0.601001	0.457354	NA	0.448762	0.294315	NA	NA	0.429324	NA	0.206964	0.211949	0.389084	0.597684	0.426191	0.811134	0.848358	0.450532	0.657058	0.473455	0.748712	0.254393	0.456498	0.706072
4931419H13Rik	NA	NA	NA	NA	NA	NA	NA	NA	NA	NA	NA	NA	NA	NA	NA	NA	NA	NA	NA	NA	NA	NA	NA	NA
4931420L22Rik	NA	NA	NA	NA	NA	NA	NA	NA	NA	NA	NA	NA	NA	NA	NA	NA	NA	NA	NA	NA	NA	NA	NA	0.149664
4931423N10Rik	0.655441	NA	NA	NA	NA	NA	NA	NA	0.351573	0.36424	0.568355	0.506707	NA	0.382981	NA	NA	0.455561	NA	NA	NA	NA	NA	0.344896	0.566749
4931428F04Rik	0.501435	0.793204	0.547964	0.133205	0.462059	0.198503	0.198006	0.325887	0.207624	0.251525	0.0772614	0.666158	0.569991	0.596277	0.358625	0.698854	0.208518	0.529582	0.50312	0.779947	NA	0.643899	0.872756	0.210932
4931428L18Rik	0.655441	NA	NA	NA	NA	NA	NA	NA	NA	NA	NA	0.449531	0.0482376	NA	0.124904	0.384836	NA	NA	NA	0.205716	NA	0.38179	NA	NA
4931429I11Rik	NA	NA	0.827961	NA	NA	NA	NA	NA	0.394339	NA	0.492466	0.439728	0.614311	0.699394	NA	0.448011	0.606494	NA	NA	0.665019	0.797412	NA	0.392885	0.848483
4931429L15Rik	NA	0.072435	NA	NA	NA	NA	0.115249	NA	NA	0.191949	0.517155	0.619174	0.0482376	0.367489	0.124904	0.49923	0.402301	0.0998662	0.230658	0.311292	0.702476	0.270138	NA	0.0545182
4931429P17Rik	NA	NA	NA	NA	NA	NA	NA	NA	NA	NA	NA	0.311329	0.520023	NA	0.525737	0.345907	NA	0.355417	0.459308	NA	NA	NA	NA	NA
4931430N09Rik	NA	0.859159	NA	NA	NA	NA	NA	NA	0.458631	NA	0.134073	0.435243	0.868947	0.382981	0.704824	0.473787	0.88424	0.802546	0.895989	NA	NA	NA	NA	0.477651
4931431B13Rik	NA	NA	NA	NA	NA	NA	NA	NA	NA	NA	NA	NA	NA	NA	NA	NA	NA	NA	NA	NA	NA	NA	NA	NA
4931431C16Rik	0.340121	0.0714611	0.563849	0.0720059	0.460228	0.224311	0.896017	0.44345	0.61081	0.660637	0.47351	0.0299141	0.175826	0.699642	0.903419	0.561939	0.756397	0.768147	0.914353	0.721067	0.727688	0.788643	0.235249	0.0300186
4931431F19Rik	NA	NA	NA	NA	NA	NA	NA	NA	NA	NA	NA	NA	NA	NA	NA	NA	NA	NA	NA	NA	NA	NA	NA	NA
4931440F15Rik	0.698925	0.750451	0.392157	0.248517	0.530794	0.267698	0.154276	NA	NA	0.4785	0.145014	0.381181	0.691572	0.783923	0.528333	0.378553	0.351254	0.23938	0.284978	0.141405	0.108958	0.500938	0.683317	0.675798
4931440J10Rik	NA	0.543312	0.365768	NA	0.373921	0.490076	0.597878	NA	NA	NA	0.00916487	0.0397208	0.673657	0.752448	0.920594	0.494372	0.861297	0.923718	0.735211	0.491223	NA	0.176531	NA	NA
4931440L10Rik	NA	NA	NA	NA	NA	0.393718	NA	NA	NA	NA	NA	NA	NA	NA	NA	0.238085	NA	NA	NA	0.333964	NA	0.409983	NA	NA
4931440P22Rik	0.593665	0.891641	0.547332	0.0619304	0.52748	0.692197	0.471439	0.577949	0.285118	0.678633	0.024766	0.0396637	0.143265	0.939069	0.828977	0.66614	0.233875	0.0581514	0.336983	0.194765	0.215802	0.792455	0.832928	0.0232827
4932411E22Rik	NA	NA	NA	NA	0.226871	0.199381	NA	NA	NA	NA	NA	0.285596	0.460638	NA	0.414162	0.270066	NA	NA	NA	0.17692	NA	0.511997	0.0765483	0.0723178
4932411G14Rik	NA	0.601001	NA	NA	NA	NA	NA	NA	NA	0.168875	0.557069	0.336236	0.385484	NA	0.588992	0.259313	0.498508	0.47395	0.491901	NA	NA	0.650068	NA	0.406986
4932411L15	NA	NA	NA	NA	NA	NA	NA	NA	NA	NA	0.536105	0.337416	0.307361	0.382981	0.313503	0.368797	0.211798	0.152545	0.1973	NA	NA	NA	0.554905	0.579951
4932411N23Rik	NA	NA	NA	NA	NA	NA	NA	NA	NA	NA	0.70537	0.406946	NA	0.929011	NA	NA	0.996274	NA	NA	NA	NA	NA	0.683317	0.675798
4932412D23Rik	NA	0.809014	0.827961	0.558208	NA	0.215008	0.414022	NA	NA	0.281664	0.468888	0.214968	0.614311	NA	0.287828	0.590395	0.355294	0.439757	0.413064	0.188191	NA	0.205275	NA	NA
4932412H11Rik	0.10359	0.647727	0.214856	0.248517	0.96591	0.973343	0.113399	NA	0.224166	0.36424	0.813529	0.552814	0.446223	0.208082	0.458925	0.884068	0.237113	0.469691	0.864554	0.850734	0.42855	0.958174	0.552213	0.580866
4932413F04Rik	NA	NA	NA	NA	NA	NA	NA	NA	NA	NA	NA	0.311329	0.520023	NA	0.525737	0.345907	NA	0.355417	0.459308	NA	NA	NA	0.558391	0.594744
4932414J04Rik	NA	NA	NA	NA	NA	NA	NA	NA	NA	0.36424	0.461488	0.170234	0.320349	0.221521	0.361142	0.211987	0.263028	0.262752	0.361994	NA	NA	NA	NA	NA
4932414N04Rik	0.0303916	0.934111	0.184576	NA	0.238277	0.265862	0.959595	NA	0.429324	NA	0.194935	0.138183	0.0576766	0.515749	0.128829	NA	0.455561	NA	0.251972	0.29117	0.812559	0.173538	0.357561	0.351189
4932415G12Rik	0.424204	0.0348969	0.0633484	0.238744	0.0930785	0.148108	0.0801061	0.182397	0.176528	0.113341	0.627898	0.238344	0.453061	0.811977	0.377952	0.284453	0.219914	0.292976	0.125064	0.356821	0.468672	0.694827	0.0970187	0.198178
4932415M13Rik	NA	NA	NA	NA	NA	NA	NA	NA	NA	0.495797	NA	NA	NA	NA	NA	NA	NA	NA	NA	NA	NA	NA	0.683317	0.675798
4932416H05Rik	0.492932	0.829299	0.554177	0.924399	0.142411	0.104828	0.182748	0.3391	0.101117	0.426285	0.576301	0.0535521	0.138131	0.6652	0.00112515	0.0100748	0.764812	0.176759	0.0454349	0.421849	0.664276	0.00937412	0.204839	0.00776175
4932416K20Rik	NA	NA	NA	NA	NA	NA	NA	NA	NA	NA	NA	0.511596	NA	NA	NA	0.49923	NA	NA	NA	NA	NA	NA	NA	NA
4932418E24Rik	NA	0.551179	NA	NA	NA	NA	NA	NA	NA	0.495797	0.430569	0.0550404	0.0209695	0.293657	0.0210138	0.0659979	0.194428	0.106891	0.0205408	NA	NA	NA	NA	NA
4932425I24Rik	NA	NA	NA	NA	NA	NA	NA	NA	0.429324	NA	0.436383	0.232446	0.675568	0.283776	0.760266	0.536111	0.449754	0.14541	0.18329	0.383881	NA	0.498023	0.311871	0.326752
4932429P05Rik	NA	NA	NA	NA	NA	NA	NA	NA	NA	NA	NA	NA	NA	NA	NA	NA	NA	NA	NA	NA	NA	NA	NA	NA
4932435O22Rik	NA	NA	NA	NA	NA	NA	NA	NA	NA	NA	NA	0.190732	NA	NA	NA	0.190865	NA	0.0829066	NA	NA	NA	NA	0.0696981	0.22044
4932438A13Rik	0.358625	0.574143	0.254387	0.0912164	0.383262	0.301578	0.363971	0.0382414	0.159869	0.000876771	0.0609009	0.816845	0.502126	0.0148594	0.483852	0.902286	0.682611	0.0694058	0.849568	0.604589	0.572702	0.975913	0.270183	0.187557
4932438H23Rik	0.282762	0.51196	0.181544	0.351548	0.0960956	0.160823	NA	NA	0.990658	0.443414	0.625427	0.837299	0.319611	0.857663	0.629044	0.314145	0.0235683	0.0082453	0.0484975	0.239838	0.834604	0.450957	0.862018	0.756984
4932441B19Rik	NA	NA	NA	NA	NA	NA	NA	NA	NA	0.168875	NA	0.396532	0.624721	NA	0.588992	0.425205	NA	NA	NA	NA	NA	0.650068	NA	NA
4932441J04Rik	0.698925	0.836593	0.724429	0.145153	NA	0.393718	0.180599	NA	0.515211	0.318715	0.837104	0.506031	0.909487	0.491207	0.992075	0.559851	0.639057	0.932662	0.989456	0.276539	0.702476	0.529324	0.20996	0.911262
4932443I19Rik	NA	NA	NA	NA	NA	NA	NA	NA	NA	NA	NA	NA	NA	NA	NA	NA	NA	NA	NA	NA	NA	NA	NA	NA
4932702P03Rik	NA	NA	NA	NA	NA	NA	NA	NA	NA	0.36424	0.600583	0.523802	0.234272	0.382981	0.361142	0.177459	0.455561	0.262752	0.361994	NA	NA	NA	NA	NA
4933400A11Rik	0.655441	0.319606	0.854633	NA	NA	NA	0.115249	NA	0.864144	NA	0.288602	0.690166	0.939923	NA	0.985267	0.853321	0.0514926	0.0431429	0.29891	NA	NA	0.448612	0.941746	0.71766
4933400B14Rik	NA	0.543312	NA	NA	NA	0.354638	0.597878	NA	NA	NA	0.517155	0.406946	NA	0.382981	0.268111	NA	0.455561	NA	0.251972	0.331115	NA	0.309233	NA	NA
4933400C05Rik	NA	NA	0.67096	NA	NA	NA	NA	NA	NA	NA	0.430639	0.0911371	0.165944	0.622651	0.149376	0.193089	0.138423	0.174005	0.178407	0.603187	0.812559	0.452119	NA	NA
4933400C23	0.698925	NA	0.827961	NA	NA	NA	NA	NA	0.259404	NA	0.413524	0.303236	0.614311	0.382981	NA	0.349382	0.455561	0.437451	NA	NA	NA	NA	0.201395	0.184964
4933400F21Rik	0.669194	0.47294	0.228737	0.248517	0.141675	0.0863183	0.925861	0.432851	0.0502921	0.461782	0.504139	0.118899	0.0824002	0.869198	0.0190496	0.15351	0.0739779	0.0310465	0.0202325	0.640335	0.736855	0.470286	0.0091115	0.122563
4933400L20Rik	NA	NA	NA	NA	NA	NA	NA	0.36987	0.393688	NA	NA	NA	NA	NA	NA	NA	NA	NA	NA	NA	NA	NA	NA	NA
4933401B06Rik	NA	NA	NA	NA	NA	NA	NA	NA	NA	NA	NA	NA	NA	NA	NA	NA	NA	NA	NA	NA	NA	NA	NA	NA
4933401D09Rik	NA	NA	NA	NA	NA	NA	NA	NA	NA	NA	NA	0.330675	0.410694	NA	0.464326	0.343136	NA	NA	NA	0.383881	NA	0.452119	NA	NA
4933401H06Rik	0.364671	NA	0.67096	NA	NA	NA	NA	NA	NA	NA	0.584726	0.880748	0.569997	0.291777	0.510182	0.268232	0.281071	0.38178	0.528915	NA	NA	NA	NA	NA
4933401P06Rik	NA	NA	NA	0.558208	NA	NA	0.414022	NA	NA	NA	NA	NA	NA	NA	NA	NA	NA	NA	NA	NA	NA	NA	NA	NA
4933402C06Rik	NA	NA	NA	NA	NA	NA	NA	NA	0.143916	0.168875	NA	NA	NA	NA	NA	NA	NA	NA	NA	NA	NA	NA	NA	0.130268
4933402D24Rik	NA	NA	NA	NA	0.392407	0.452853	NA	0.274599	NA	NA	NA	0.131515	NA	NA	NA	0.15029	NA	NA	NA	0.430629	NA	0.371515	0.660544	NA
4933402E13Rik	NA	NA	NA	NA	NA	NA	NA	NA	NA	NA	NA	NA	NA	NA	NA	NA	NA	NA	NA	NA	NA	NA	NA	NA
4933402J07Rik	NA	NA	0.827961	NA	NA	NA	NA	NA	NA	NA	0.466898	0.476436	0.614311	NA	NA	0.49923	NA	NA	NA	NA	NA	NA	NA	0.461188
4933402J10Rik	NA	NA	NA	NA	NA	NA	NA	NA	NA	NA	NA	NA	NA	NA	NA	NA	NA	NA	NA	NA	NA	NA	NA	NA
4933402J15Rik	NA	NA	NA	NA	NA	NA	NA	NA	NA	NA	NA	NA	NA	NA	0.336449	0.290297	NA	0.412198	0.348837	NA	NA	0.448612	NA	NA
4933402N03Rik	NA	NA	NA	NA	NA	NA	NA	NA	NA	NA	NA	NA	NA	NA	NA	NA	NA	NA	NA	NA	NA	NA	NA	NA
4933402N22Rik	0.698925	NA	NA	NA	NA	NA	NA	NA	0.458631	NA	0.483741	0.29646	NA	NA	NA	NA	NA	NA	NA	NA	NA	NA	NA	0.540003
4933402P03Rik	NA	0.859159	0.67096	NA	NA	NA	NA	NA	0.351573	0.443414	0.540514	0.78202	0.928424	0.206972	0.68125	0.240229	0.137238	0.362492	0.602438	NA	NA	0.148019	0.344896	0.831734
4933403F05Rik	0.573245	0.692741	0.195427	0.543178	0.0339527	0.365957	0.4195	0.413013	0.640291	0.00761391	0.61029	0.109743	0.197524	0.649703	0.655537	0.295605	0.64698	0.236614	0.586247	0.969646	0.235831	0.728203	0.128578	0.256346
4933403G14Rik	0.673152	0.47736	0.545989	0.268728	0.692933	0.243851	0.154447	0.24145	0.348729	NA	0.569904	0.128611	0.857249	0.25083	0.690076	0.345972	0.0431141	0.393209	0.378377	0.896176	0.762358	0.848892	0.512438	0.774539
4933403O08Rik	NA	NA	0.486517	NA	0.509475	NA	NA	NA	NA	NA	0.444573	0.648612	0.640136	NA	0.588992	0.425205	NA	NA	NA	NA	NA	0.650068	NA	0.461188
4933404G15Rik	0.0303916	0.33262	NA	NA	NA	0.393718	0.375945	NA	NA	NA	NA	NA	NA	0.602834	NA	0.238085	0.606494	NA	NA	0.264754	0.702476	0.409983	NA	NA
4933404K08Rik	NA	NA	NA	NA	NA	NA	NA	NA	NA	NA	0.207661	0.285596	0.460638	0.187084	0.414162	0.270066	0.197642	NA	NA	NA	NA	0.333713	0.683317	0.675798
4933404M02Rik	NA	0.186997	0.67096	NA	NA	NA	0.307523	NA	NA	0.865842	0.207661	0.211522	0.358038	0.187084	0.349238	0.210112	0.0218739	0.201622	0.418747	NA	NA	NA	0.0734134	0.343196
4933404O12Rik	0.831305	0.195561	0.00409816	NA	0.272995	0.180597	0.150166	NA	0.458631	0.443414	0.842779	0.95048	0.243775	0.553652	0.346587	0.371124	0.90724	0.306181	0.493517	0.125932	0.546353	0.497358	0.627933	0.477546
4933405D12Rik	0.757829	NA	NA	0.248517	0.392407	0.452853	0.154276	NA	NA	NA	0.81623	0.140863	0.342064	0.579915	0.333766	0.102707	0.644179	0.0613775	0.295875	0.430629	0.108958	0.371515	NA	NA
4933405E24Rik	NA	NA	NA	NA	NA	NA	NA	NA	NA	NA	NA	NA	NA	NA	NA	NA	NA	NA	NA	NA	NA	NA	NA	NA
4933405L10Rik	NA	0.0266778	NA	NA	NA	NA	NA	NA	NA	NA	0.252877	0.929632	0.0196856	NA	0.0626247	0.218962	0.506545	0.471774	0.0336022	NA	NA	NA	NA	0.149664
4933405O20Rik	NA	NA	NA	NA	NA	NA	NA	NA	NA	NA	0.199812	NA	NA	0.602834	NA	NA	0.606494	NA	NA	0.55522	0.702476	NA	NA	NA
4933406C10Rik	0.698925	0.733167	0.553501	0.517726	0.226871	0.574078	NA	0.274599	0.346688	NA	0.0770348	0.658796	0.745293	0.0582056	0.890332	0.336129	0.133478	0.699667	0.571007	0.136787	0.166782	0.651525	0.580041	0.388854
4933406D12Rik	NA	NA	NA	NA	NA	NA	NA	NA	NA	NA	NA	NA	NA	NA	NA	NA	0.350448	0.378	NA	NA	NA	NA	NA	NA
4933406F09Rik	NA	NA	NA	NA	NA	NA	NA	NA	NA	NA	NA	0.217753	0.375517	NA	0.361142	0.211987	NA	0.262752	0.361994	NA	NA	NA	NA	NA
4933406G16Rik	NA	0.601001	NA	NA	NA	NA	NA	NA	NA	NA	0.223029	0.311329	0.520023	0.221521	0.525737	0.345907	0.0825199	0.478003	0.734309	NA	NA	NA	NA	NA
4933406I18Rik	0.796777	0.684181	0.172562	0.558208	0.339017	0.666594	0.889279	0.546614	0.142174	0.786096	0.889812	0.983281	0.294015	0.712527	0.49285	0.863322	0.775784	0.350812	0.760673	0.0866371	0.812559	0.0869399	0.717237	0.433483
4933406J08Rik	NA	NA	NA	NA	NA	NA	NA	0.274599	0.172624	0.281033	0.574821	0.728017	NA	0.497964	NA	0.411737	0.455561	0.375313	NA	0.586455	0.701754	NA	0.405069	0.773029
4933406J10Rik	0.339511	0.0266778	0.874236	NA	0.238277	0.303922	NA	NA	0.454917	NA	0.21453	0.598963	0.235301	0.347088	0.204571	0.461118	0.570712	0.623942	0.341157	0.902269	0.812559	0.548826	0.38366	0.377519
4933406K04Rik	NA	NA	NA	NA	NA	NA	NA	NA	NA	NA	NA	NA	NA	NA	NA	NA	NA	NA	NA	NA	NA	NA	NA	NA
4933406M09Rik	NA	NA	NA	NA	0.392407	0.452853	NA	NA	NA	NA	0.557069	0.801859	0.659766	NA	0.464326	0.111056	NA	NA	NA	0.347266	NA	0.270207	NA	NA
4933407C03Rik	0.591364	0.150094	0.79604	0.102113	0.376946	0.228366	0.713017	0.748484	0.00042336	0.0267406	0.109795	0.180973	0.100549	0.597267	0.0315508	0.0025636	0.857546	0.00262741	0.0557471	0.410478	0.159955	0.107947	0.00713395	0.000298654
4933407E24Rik	0.655441	NA	NA	NA	NA	NA	NA	NA	NA	NA	0.316137	0.116099	0.520023	NA	0.525737	0.345907	0.350448	0.50847	0.459308	NA	NA	NA	0.683317	0.675798
4933407G14Rik	NA	0.950028	0.0403996	0.26567	NA	NA	NA	NA	NA	NA	0.328036	0.29646	0.0129039	0.0676125	0.048189	NA	0.325362	0.417281	0.569283	NA	0.0702933	NA	NA	0.166282
4933407H18Rik	0.226946	0.805707	0.605057	0.289091	0.724318	0.800812	0.387572	0.957275	0.178	0.555637	0.00399481	0.00418287	0.00684341	0.00493265	0.0696749	0.017019	0.0269253	0.116169	0.102009	0.434743	0.851807	0.602834	0.269721	0.00817664
4933407I05Rik	NA	NA	NA	NA	NA	NA	NA	NA	0.351573	NA	0.560972	0.106238	NA	0.742967	NA	0.218962	0.504046	0.339165	NA	NA	NA	NA	0.344896	0.381141
4933407K13Rik	0.395826	0.173101	0.0957532	0.781322	0.271045	0.320997	0.858753	0.558062	0.681842	0.270538	0.849829	0.446676	0.00527589	0.593833	0.0130471	0.451841	0.431155	0.285383	0.00557828	0.487035	0.377284	0.894221	0.732958	0.261167
4933407L21Rik	NA	0.601001	0.392157	NA	0.530794	0.267698	NA	NA	0.143916	NA	0.0486997	0.402209	0.624721	0.494119	0.361628	0.543428	0.82636	0.322121	0.520313	0.158403	0.443779	0.613433	NA	0.141626
4933407P14Rik	NA	NA	NA	NA	NA	NA	NA	NA	NA	NA	NA	NA	NA	NA	NA	NA	NA	NA	NA	NA	NA	NA	NA	NA
4933408B17Rik	0.425798	0.326969	0.0945043	0.330071	0.0828698	0.500591	0.764195	NA	0.475894	0.732689	0.277829	0.521627	0.208243	0.394244	0.733391	0.697712	0.502637	0.0776962	0.785671	0.256276	0.305664	0.802809	0.195663	0.0317602
4933408J17Rik	0.479014	0.0737539	0.764794	0.766426	NA	NA	0.849823	0.24145	0.377728	0.197284	0.854126	0.949998	0.277444	0.806961	0.0480639	0.430095	0.138275	0.159992	0.074067	0.0838668	0.486841	0.106011	0.398974	0.484541
4933408N05Rik	NA	NA	NA	NA	NA	NA	NA	NA	NA	NA	NA	NA	NA	NA	NA	NA	NA	NA	NA	NA	NA	NA	NA	NA
4933409G03Rik	NA	NA	NA	NA	NA	NA	NA	NA	NA	NA	NA	0.222661	NA	NA	NA	0.218962	0.271213	0.339165	NA	NA	NA	NA	NA	NA
4933409K07Rik	0.585937	0.162677	0.954494	0.439477	0.530794	NA	0.280874	0.274599	0.576587	0.175491	0.344623	0.620675	0.545729	0.334354	0.796782	0.666189	0.696112	0.741341	0.487181	0.127683	0.267208	0.478921	0.279811	0.675839
4933411E08Rik	NA	0.747823	0.67096	NA	NA	NA	NA	NA	NA	0.36424	0.290836	0.233202	0.325298	0.332715	0.602203	0.453299	0.939912	0.717241	0.82352	NA	NA	NA	NA	NA
4933411G06Rik	NA	NA	NA	NA	NA	NA	NA	NA	NA	NA	NA	NA	NA	NA	NA	NA	NA	NA	NA	NA	NA	NA	NA	NA
4933411G11Rik	NA	0.154543	NA	NA	NA	NA	0.224216	0.39586	NA	0.495797	0.508066	0.320046	NA	0.712527	NA	NA	NA	NA	NA	0.679689	0.812559	NA	0.683317	0.675798
4933411K16Rik	NA	NA	NA	NA	NA	NA	NA	NA	NA	NA	0.380633	0.298259	0.509137	0.602834	0.540168	0.641551	0.247169	0.608135	0.540256	0.55522	0.702476	0.448612	NA	NA
4933411K20Rik	0.427388	0.850105	0.109442	0.190065	0.999775	0.866881	0.691757	0.806836	0.994026	0.312907	0.032445	0.0016899	0.551855	0.0209425	0.546657	0.054993	0.0233978	0.105038	0.432439	0.273548	0.256014	0.535701	0.415426	0.277665
4933412E12Rik	0.774276	0.877464	0.41635	0.00774873	0.814692	0.389744	0.810955	0.0719045	0.216429	0.286681	0.918839	0.935747	0.344444	0.345389	0.593647	0.774018	0.812552	0.604316	0.558944	0.157674	0.00730831	0.705253	0.801766	0.947494
4933412E24Rik	NA	NA	NA	NA	NA	NA	NA	NA	NA	NA	NA	NA	NA	NA	NA	NA	NA	NA	NA	NA	NA	NA	NA	NA
4933412O06Rik	NA	NA	0.827961	NA	NA	NA	NA	NA	NA	NA	0.512149	0.261902	0.43915	0.797379	0.655406	0.852473	0.18527	0.309407	0.569137	0.679689	0.812559	0.502829	NA	NA
4933413G19Rik	0.698925	NA	NA	NA	NA	NA	NA	NA	0.351573	NA	0.260985	0.187424	NA	NA	NA	NA	NA	NA	NA	NA	NA	NA	0.334079	0.369297
4933413J09Rik	0.657925	0.322308	0.670418	0.23529	0.552922	0.723113	0.153044	NA	0.631765	0.443414	0.525887	0.343725	0.851739	0.917811	0.96024	0.634719	0.358125	0.0749551	0.593225	0.101015	0.205767	0.348642	0.783281	0.401115
4933413L06Rik	NA	NA	NA	NA	NA	NA	NA	NA	NA	NA	NA	0.304669	0.460638	NA	0.414162	0.288612	0.271213	0.339165	NA	NA	NA	0.333713	NA	NA
4933415F23Rik	NA	NA	NA	NA	NA	NA	NA	NA	NA	NA	NA	NA	NA	NA	NA	NA	NA	NA	NA	NA	NA	NA	NA	NA
4933416C03Rik	NA	NA	NA	NA	NA	NA	NA	NA	NA	NA	NA	NA	NA	NA	NA	NA	NA	NA	NA	NA	NA	NA	NA	NA
4933416E03Rik	NA	NA	0.139405	NA	0.373921	0.312662	NA	NA	NA	0.36424	NA	0.880414	0.0593576	NA	0.352646	0.91013	NA	NA	NA	0.321994	NA	0.826403	0.0734134	NA
4933416I08Rik	NA	NA	0.827961	NA	NA	NA	NA	NA	NA	NA	0.466898	0.336411	0.614311	NA	NA	NA	NA	NA	NA	NA	NA	NA	NA	NA
4933416M06Rik	NA	0.0414145	0.0251237	NA	NA	NA	NA	NA	NA	NA	0.634069	0.497008	0.0736393	0.857638	0.156128	0.165295	0.884962	0.355417	0.131273	NA	NA	NA	0.665789	0.656629
4933416M07Rik	0.00958145	0.184201	0.873795	0.218147	0.848651	0.775497	0.104368	0.212173	0.299807	0.793622	0.734609	0.901296	0.486139	0.400626	0.433694	0.76381	0.423257	0.145996	0.491901	0.683048	0.14933	0.409276	0.376691	0.489038
4933417A18Rik	NA	NA	NA	NA	NA	NA	NA	NA	NA	NA	NA	0.411653	NA	NA	NA	0.411737	NA	0.375313	NA	NA	NA	NA	NA	NA
4933417D19Rik	0.584696	0.154543	NA	NA	NA	NA	0.224216	0.598821	0.205379	NA	0.125113	0.0488314	0.669348	0.221521	0.655406	0.363415	0.931841	0.901513	0.569137	NA	NA	0.186514	0.720225	0.502232
4933417E11Rik	NA	NA	0.486517	NA	0.252429	0.441227	NA	NA	NA	0.0784505	0.673054	0.411222	0.876251	0.488047	0.998675	0.438926	NA	NA	NA	0.30699	0.499434	0.816536	NA	NA
4933417G07Rik	0.698925	NA	NA	0.3184	NA	NA	0.447495	NA	NA	0.168875	0.0445843	0.210507	0.510327	0.221521	0.542869	0.204529	0.742821	0.164632	0.354187	0.144659	0.167413	NA	0.665789	0.838011
4933417O13Rik	NA	0.859159	NA	NA	NA	NA	NA	NA	NA	0.247314	0.199812	0.656477	0.707185	NA	0.721376	0.967899	0.500826	0.482078	0.708759	0.269108	NA	0.278465	NA	NA
4933421E11Rik	0.157421	0.452454	0.0355134	0.698112	0.0422341	0.0570549	0.331485	0.38218	0.345528	0.948148	0.0248074	0.25263	0.165983	0.391686	0.0300954	0.576224	0.446295	0.719747	0.237443	0.385342	0.914483	0.081307	0.388942	0.354686
4933421I07Rik	NA	NA	NA	NA	NA	NA	NA	NA	NA	NA	NA	NA	NA	NA	NA	NA	NA	NA	NA	NA	NA	NA	NA	NA
4933421O10Rik	0.603038	0.429414	0.0604047	0.224518	0.0251721	0.246429	0.847967	0.720802	0.0873946	0.703661	0.44641	0.451717	0.721617	0.932826	0.704942	0.950339	0.93833	0.675296	0.955213	0.0884146	0.199196	0.0938931	0.0414875	0.0625839
4933422A05Rik	0.698925	NA	0.827961	NA	NA	NA	NA	NA	NA	NA	0.325633	0.399733	0.614311	NA	NA	0.349382	NA	0.437451	NA	NA	NA	NA	NA	NA
4933422H20Rik	NA	0.616247	0.67096	NA	NA	NA	NA	NA	0.351573	NA	0.203196	0.919059	0.808276	NA	0.885979	0.871451	0.784033	0.927748	0.973407	NA	NA	NA	0.486936	0.494874
4933424B01Rik	0.597493	0.429791	0.583964	0.102788	0.148928	0.159892	0.292992	0.916475	0.0249126	0.0408293	0.783816	0.875503	0.427458	0.114493	0.454726	0.702092	0.578242	0.750378	0.612312	0.845678	0.483099	0.203262	0.197732	0.311699
4933424G05Rik	NA	NA	NA	NA	NA	NA	NA	NA	0.473801	NA	0.322024	0.225946	NA	NA	NA	NA	0.350448	0.378	NA	NA	NA	NA	0.201395	0.881225
4933424G06Rik	NA	NA	NA	NA	NA	NA	NA	NA	NA	NA	0.187503	0.176374	0.669348	0.0829003	0.655406	0.422674	0.0781354	0.425362	0.569137	NA	NA	NA	NA	NA
4933425B07Rik	NA	NA	0.114776	NA	0.238277	0.303922	NA	NA	0.418686	0.168875	NA	NA	0.0309098	NA	0.72284	0.290297	NA	0.412198	0.348837	0.250081	NA	0.761758	0.637163	0.544128
4933425H06Rik	0.698925	0.152725	0.64851	NA	0.214027	0.17891	0.115249	0.26093	0.186565	NA	0.499912	0.0632313	0.113841	0.332715	0.0876352	0.0758168	0.0110249	0.0249334	0.0240837	NA	NA	NA	NA	0.116347
4933425L06Rik	NA	NA	0.114776	NA	0.261749	0.327967	NA	NA	NA	NA	NA	0.131515	0.0309098	NA	0.0937279	0.15029	0.350448	0.378	NA	0.2724	NA	0.18235	NA	NA
4933425O20Rik	NA	0.601001	NA	NA	NA	NA	NA	NA	0.547892	NA	NA	0.183431	0.789557	NA	0.81486	0.176794	0.298325	0.523088	0.583427	0.383881	NA	0.452119	NA	0.502858
4933426D04Rik	0.635397	0.232104	0.522307	0.86957	0.493582	0.739824	0.311232	0.274599	0.29888	0.64269	0.452453	0.805008	0.946074	0.443778	0.219672	0.682278	0.691431	0.698662	0.0423935	0.768753	0.873935	0.671521	0.84705	0.748988
4933426M11Rik	0.000232579	0.051126	0.880757	0.0618306	0.862716	0.098469	0.018544	0.0173994	0.203312	0.00147866	0.0407337	0.281221	0.345374	0.106595	0.0388221	0.215103	0.163638	0.274711	0.0209904	0.434533	0.688998	0.127605	0.976325	0.645057
4933427D06Rik	NA	NA	NA	NA	NA	NA	NA	NA	NA	NA	0.557069	0.360565	0.609046	0.602834	NA	NA	0.606494	NA	NA	0.55522	0.702476	NA	NA	NA
4933427D14Rik	0.532798	0.796381	0.922151	0.340353	0.0844381	0.105548	0.335673	0.248097	0.206091	0.434836	0.753028	0.654389	0.740623	0.378041	0.133698	0.197501	0.180343	0.202149	0.12618	0.338189	0.65181	0.16323	0.576025	0.38047
4933427E11Rik	NA	NA	NA	NA	NA	NA	NA	NA	NA	NA	NA	0.282315	NA	NA	NA	0.263686	NA	0.375313	NA	NA	NA	NA	0.665789	0.717733
4933427E13Rik	NA	NA	NA	0.26567	NA	NA	NA	NA	NA	NA	0.100578	NA	NA	0.0676125	NA	NA	NA	NA	NA	NA	0.0702933	NA	0.0696981	0.0782535
4933427G17Rik	NA	0.557734	0.819955	NA	NA	0.354638	0.727359	NA	0.259404	NA	0.487367	0.683996	0.538482	0.50287	0.421107	0.383644	0.893156	0.978392	0.982658	0.927157	0.560018	0.268572	0.201395	0.180354
4933427I22Rik	NA	NA	NA	NA	NA	NA	NA	NA	NA	NA	NA	NA	NA	NA	NA	NA	NA	NA	NA	NA	NA	NA	NA	NA
4933428C19Rik	NA	NA	NA	NA	NA	NA	NA	NA	NA	0.168875	NA	0.419351	0.669348	NA	0.655406	0.422674	0.29385	0.417034	0.569137	NA	NA	NA	NA	NA
4933429K18Rik	NA	NA	NA	NA	NA	NA	NA	NA	NA	NA	0.557069	0.360565	0.609046	NA	NA	NA	NA	NA	NA	NA	NA	NA	NA	NA
4933429O19Rik	NA	NA	NA	NA	NA	NA	NA	NA	NA	NA	NA	NA	NA	NA	NA	NA	NA	NA	NA	NA	NA	NA	NA	NA
4933430H15Rik	0.688203	0.687937	0.727502	0.351548	NA	0.634951	0.307523	0.400634	0.458631	0.114731	0.971415	0.0174454	0.335606	0.634277	0.440908	0.0225855	0.659274	0.0342656	0.281815	0.179819	0.756311	0.199857	0.36804	0.540003
4933430H16Rik	NA	NA	0.287481	NA	0.392164	0.342326	NA	NA	NA	NA	NA	0.360778	0.624721	NA	0.588992	0.363956	NA	0.375313	NA	NA	NA	0.650068	NA	NA
4933430I17Rik	0.419347	0.571106	0.979976	NA	NA	NA	0.150166	NA	0.205379	0.36424	0.504978	0.987595	0.971808	0.93778	0.248991	0.480564	0.314086	0.624649	0.356693	0.679689	0.812559	NA	0.193824	0.228595
4933430M04Rik	NA	NA	NA	NA	NA	NA	NA	NA	NA	NA	NA	NA	NA	NA	NA	NA	NA	NA	NA	NA	NA	NA	NA	NA
4933430N04Rik	NA	NA	NA	NA	NA	NA	NA	NA	NA	NA	NA	0.311329	0.520023	NA	0.525737	0.345907	NA	0.355417	0.459308	NA	NA	NA	NA	NA
4933431E20Rik	0.60581	0.710452	0.237056	0.32714	0.373921	0.312662	0.529025	NA	0.523749	0.36424	0.145778	0.00457779	0.307105	0.378766	0.48655	0.0247985	0.399206	0.00782902	0.00935069	0.901462	0.150962	0.848303	0.344814	0.376268
4933431G14Rik	NA	0.601001	0.475467	0.247013	0.498517	0.973296	NA	NA	NA	0.115746	0.642947	0.376239	0.000678577	0.852604	0.00280876	0.643988	0.383808	0.0907739	0.72145	0.184548	0.748482	0.0926392	0.0696981	0.0808849
4933432B09Rik	0.655441	0.598621	0.39471	0.32714	0.474475	0.871749	0.51168	0.382462	0.638449	NA	0.0850577	0.207925	0.354687	0.696988	0.562148	0.598351	0.357605	0.643253	0.741843	0.17982	0.188472	0.469147	0.588068	0.605617
4933432G23Rik	NA	NA	NA	NA	NA	NA	NA	NA	NA	NA	NA	NA	NA	NA	NA	NA	NA	NA	NA	NA	NA	NA	NA	NA
4933432I03Rik	0.33413	0.458973	NA	NA	0.0623673	0.0417405	NA	NA	NA	NA	0.109047	0.8397	0.164596	NA	0.303991	0.836677	0.520817	0.359926	0.456546	0.0144158	NA	0.0550083	NA	0.149664
4933432I09Rik	NA	0.601001	0.73265	NA	NA	NA	NA	NA	NA	NA	0.572041	0.0552054	0.215839	0.187084	0.237059	0.0925285	0.292446	0.043595	0.385504	NA	NA	NA	NA	NA
4933433C11Rik	NA	0.77898	0.459385	NA	NA	0.452591	0.984003	0.358883	0.143916	NA	0.223241	0.148138	0.364898	0.243715	0.595138	0.883886	0.492699	0.295267	0.599049	0.706793	0.748712	0.64712	NA	0.130268
4933433F19Rik	NA	NA	NA	0.351548	NA	NA	NA	NA	NA	NA	NA	0.511596	NA	NA	NA	0.49923	NA	NA	NA	0.102026	0.13187	NA	NA	0.166282
4933433G15Rik	0.931682	0.472293	0.653172	0.26567	0.218685	0.947104	0.532732	0.865131	0.1238	0.758103	0.83988	0.081955	0.318636	0.768962	0.561982	0.630615	0.119532	0.222926	0.247327	0.12246	0.467597	0.648591	0.20259	0.994365
4933433G19Rik	0.153573	0.326465	0.940535	0.349432	NA	0.237597	0.264347	0.358883	0.475598	0.892721	0.632743	0.132179	0.204498	0.475382	0.689328	0.282979	0.213087	0.0684499	0.255388	0.845135	0.537603	0.827107	0.451679	0.0330375
4933433H22Rik	NA	0.132497	NA	NA	0.24266	0.305237	0.307523	NA	0.338091	0.424812	0.293678	0.782419	0.427298	0.0764107	0.54196	0.482495	0.355453	0.550881	0.24346	0.108479	0.748712	0.350008	0.329545	0.923506
4933433P14Rik	0.186447	0.515575	0.299225	0.938818	0.636369	0.989115	0.931523	0.980386	0.333248	0.525703	0.0550297	0.838503	0.867128	0.177538	0.890221	0.511001	0.357909	0.775862	0.468094	0.586354	0.632575	0.837675	0.111517	0.0460711
4933434E20Rik	0.860646	0.0151473	0.745651	0.570575	0.528377	0.0688797	0.153114	0.4579	0.0701493	0.847357	0.194243	0.810744	0.739025	0.0045927	0.0168513	0.741021	0.075647	0.613952	0.0148121	0.00192751	0.0115445	0.0780602	0.010899	0.158926
4933434I20Rik	NA	NA	NA	0.529913	NA	NA	0.444804	NA	NA	NA	0.557069	0.360565	0.609046	NA	NA	NA	NA	NA	NA	NA	NA	NA	NA	NA
4933436C20Rik	0.33413	0.00724307	0.483967	0.248517	0.509475	NA	0.154276	NA	0.0988672	0.251525	0.00396533	0.000263935	0.0985436	0.124068	0.409138	0.146686	0.0219582	0.0901393	0.263282	0.27675	0.610532	0.256983	0.135316	0.148603
4933436E23Rik	NA	0.601001	NA	NA	NA	NA	NA	NA	NA	NA	NA	NA	NA	NA	NA	NA	0.298325	0.357137	0.491901	NA	NA	NA	NA	NA
4933436H12Rik	NA	NA	NA	NA	NA	NA	NA	NA	NA	NA	NA	NA	NA	NA	NA	NA	NA	NA	NA	NA	NA	NA	NA	NA
4933436I01Rik	NA	NA	NA	NA	NA	NA	NA	NA	NA	NA	NA	NA	NA	NA	NA	NA	NA	NA	NA	NA	NA	NA	NA	NA
4933437F05Rik	0.159406	0.724013	0.258133	0.427376	0.3473	0.545555	0.598834	0.714731	0.836804	0.12923	0.35357	0.0478083	0.246776	0.291646	0.860591	0.388977	0.125479	0.613387	0.298563	0.582846	0.438001	0.669489	0.683317	0.675798
4933438B17Rik	NA	NA	NA	NA	NA	NA	NA	NA	NA	NA	0.603052	0.406946	NA	0.735935	NA	NA	0.686484	NA	NA	NA	NA	NA	NA	NA
4933438K21Rik	NA	NA	0.67096	NA	NA	NA	NA	NA	NA	NA	NA	0.785804	0.932209	NA	0.924325	0.706228	0.320564	0.604111	0.738029	NA	NA	NA	NA	0.149664
4933439C10Rik	0.32316	0.74961	0.995107	0.753395	0.986055	0.759616	0.673168	0.979307	0.71084	0.0767368	0.704543	0.00569085	0.0576548	0.569099	0.0950764	0.00902489	0.35007	0.140968	0.0557284	0.853906	0.629746	0.718299	0.592779	0.492126
4933439F18Rik	0.547591	0.87267	0.367765	0.419915	0.427687	0.329258	0.233724	0.662342	0.738512	0.289699	0.0466854	0.12821	0.541198	0.51436	0.0884938	0.0661962	0.0596496	0.0205586	0.0524703	0.0145739	0.0683853	0.0925489	0.0286775	0.000247337
4933439K11Rik	0.446806	0.28818	0.614751	0.650309	0.622719	0.683727	0.363133	0.175118	0.143916	0.643771	0.549459	0.590288	0.895886	0.574049	0.902641	0.939238	0.039854	0.131904	0.121105	0.501964	0.430408	0.795017	NA	0.130268
4933440J02Rik	NA	NA	NA	NA	NA	NA	NA	NA	NA	NA	NA	NA	NA	NA	NA	NA	NA	NA	NA	NA	NA	NA	NA	NA
4933440M02Rik	NA	NA	NA	NA	NA	NA	NA	NA	NA	NA	0.316137	0.226692	NA	NA	NA	0.349382	NA	0.437451	NA	NA	NA	NA	NA	NA
5031410I06Rik	NA	0.601001	NA	NA	NA	NA	NA	NA	0.458631	NA	NA	NA	NA	NA	NA	NA	0.298325	0.357137	0.491901	NA	NA	NA	NA	0.540003
5031414D18Rik	0.0460064	0.154415	0.46556	0.438584	0.518623	0.583943	0.0973471	0.0045137	0.245875	0.501729	0.119131	0.339043	0.172807	0.95128	0.42407	0.957987	0.0898765	0.260868	0.14648	0.156	0.873505	0.460184	0.317142	0.906073
5031425E22Rik	0.852409	0.000231244	0.0159178	0.440068	0.199423	0.845033	0.100573	0.13049	0.59165	0.458177	0.0273554	0.0755806	0.475898	0.00453552	0.48675	0.651681	0.358167	0.00547087	0.000683418	0.22584	0.0529639	0.144899	0.529242	0.204328
5031425F14Rik	NA	NA	0.402045	0.145153	0.652713	0.862881	0.180599	NA	0.784113	0.733605	0.294973	0.0177747	0.0351756	0.336397	0.028646	0.0530906	0.350448	0.492908	0.10355	0.0452577	0.287022	0.00744598	0.340505	0.629471
5031426D15Rik	0.586924	0.45706	0.107477	0.355739	NA	NA	0.0955303	NA	0.958918	NA	0.0119636	0.0663593	0.750726	0.978779	0.963376	0.969168	0.533488	0.776698	0.978005	0.0996846	0.134466	0.270138	0.90253	0.312177
5031434C07Rik	NA	0.132268	NA	0.248517	NA	0.227441	0.153278	0.24145	0.547892	0.101233	0.0936583	NA	NA	0.448573	0.340398	0.790184	0.248463	0.616281	0.332848	0.0712121	0.438201	0.207422	0.331688	0.436873
5031434O11Rik	0.353879	0.66785	0.0800304	NA	0.14454	0.604157	0.61501	0.247528	0.812506	0.758623	0.0884347	0.00162349	0.680637	0.498	0.887874	0.0442999	0.71915	0.632721	0.959741	0.57113	0.684672	0.911258	0.924545	0.962876
5031439G07Rik	0.685095	0.0189739	0.0732622	0.803563	0.048319	0.0667977	0.0339839	0.0218459	0.0010777	0.56641	0.3119	0.629517	0.00894716	0.0978963	0.158854	0.863921	0.0345855	0.053794	0.0817952	0.0229533	0.354035	0.0617698	0.116344	0.257956
5033403H07Rik	NA	NA	NA	0.441018	NA	NA	0.348674	NA	NA	NA	NA	NA	0.0482376	NA	0.124904	NA	NA	NA	NA	0.205716	NA	0.270138	NA	NA
5033404E19Rik	NA	NA	NA	0.349432	NA	NA	0.495494	NA	NA	NA	0.380633	0.280653	0.487926	NA	NA	NA	NA	NA	NA	0.144659	0.167413	NA	NA	NA
5033406O09Rik	0.161738	0.330228	0.158561	0.108919	0.550367	0.0854308	0.0652102	0.665005	0.547892	0.27042	0.681314	0.80466	0.295046	0.27235	0.121291	0.199781	0.0558719	0.234918	0.22947	0.209679	0.201879	0.286216	0.660544	0.502858
5033411D12Rik	0.294481	0.744823	0.530407	0.373412	NA	0.181412	0.117626	0.358883	0.437974	0.979463	0.325014	0.698385	0.121406	0.391813	0.439036	0.646278	0.193615	0.193191	0.418212	0.461729	0.606659	0.93534	0.954732	0.902303
5033414D02Rik	0.975968	0.483158	0.0970015	0.905832	0.404694	0.875588	0.868	0.357935	0.105459	0.915785	0.793129	0.797948	0.130993	0.225029	0.0386824	0.470849	0.00711651	0.0393391	0.0311726	0.200033	0.977521	0.225809	0.60818	0.244759
5133401N09Rik	0.269839	0.266303	0.157295	0.902409	0.352165	0.0283299	0.670623	0.37772	0.78404	0.239517	0.438656	0.391478	0.0415056	0.0366223	0.00117751	0.100193	0.00406309	0.155393	0.00902996	0.000113926	0.110637	0.00148029	0.369338	0.0545276
5330411J11Rik	NA	NA	NA	NA	NA	NA	NA	NA	NA	NA	NA	NA	NA	NA	NA	NA	NA	NA	NA	NA	NA	NA	0.340483	NA
5330413P13Rik	NA	NA	NA	NA	NA	NA	NA	NA	NA	NA	NA	NA	NA	NA	0.336449	0.290297	NA	0.412198	0.348837	NA	NA	0.448612	NA	NA
5330417C22Rik	0.395993	0.40227	0.201264	NA	0.442022	0.741535	0.238181	0.950097	0.463532	0.501252	0.00295178	0.00519485	0.775817	0.0466533	0.534276	0.387641	0.167863	0.946382	0.617348	0.298396	0.0870168	0.329786	0.348441	0.0479805
5330426P16Rik	0.816209	0.552118	0.373703	0.318928	0.150905	0.55093	0.549751	0.797319	0.799255	0.144835	0.00281027	0.0473409	0.70545	0.065032	0.749734	0.798329	0.105644	0.926517	0.344464	0.262807	0.634285	0.0830263	0.399204	0.0441781
5330434G04Rik	0.655441	NA	NA	NA	NA	NA	NA	NA	0.351573	NA	NA	NA	NA	NA	NA	NA	NA	NA	NA	NA	NA	NA	0.344896	0.381141
5330437I02Rik	0.655441	NA	NA	NA	NA	NA	NA	NA	0.259404	NA	0.508066	0.320046	NA	0.712527	NA	NA	NA	NA	NA	0.679689	0.812559	NA	0.201395	0.192581
5330439B14Rik	NA	NA	NA	NA	NA	NA	NA	NA	NA	NA	NA	NA	NA	NA	NA	NA	NA	NA	NA	NA	NA	NA	NA	NA
5430401F13Rik	NA	NA	NA	NA	NA	NA	NA	NA	NA	NA	NA	0.311329	0.520023	NA	0.525737	0.345907	NA	0.355417	0.459308	NA	NA	NA	NA	NA
5430402E10Rik	NA	NA	NA	NA	NA	NA	NA	NA	NA	NA	NA	NA	NA	NA	NA	NA	NA	NA	NA	NA	NA	NA	NA	NA
5430402O13Rik	0.110585	0.333753	0.172608	0.875685	0.062723	0.125771	0.0668055	0.547276	0.617742	0.165745	0.236901	0.0330436	0.097422	0.133247	0.148408	0.0486468	0.0590141	0.225168	0.0574966	0.331105	0.579854	0.22474	0.530343	0.608022
5430403N17	NA	NA	NA	NA	NA	NA	NA	NA	NA	NA	0.483741	0.29646	NA	NA	0.21223	0.17268	NA	0.31273	0.290758	NA	NA	0.19366	NA	NA
5430405G05Rik	NA	0.601001	0.63799	NA	NA	NA	NA	NA	0.297707	NA	0.750566	0.60421	0.915012	0.758204	0.400627	0.0797049	0.791266	0.254025	0.67619	0.61431	0.748712	NA	0.234272	0.166207
5430405H02Rik	0.250755	0.279795	0.108041	0.282857	0.0275478	0.0571566	0.968681	0.199578	0.401835	0.0689451	0.809242	0.0139523	0.182837	0.641662	0.120753	0.0602264	0.69393	0.0929484	0.25323	0.0341624	0.176761	0.315938	0.246633	0.592977
5430407P10Rik	0.321406	0.00824136	0.465051	0.479691	0.415522	0.164858	0.0190942	NA	0.515486	0.0137361	0.428671	0.000248872	0.012884	0.369604	0.0612308	0.208263	0.524518	0.99279	0.0803593	0.199885	0.53761	0.194249	0.607004	0.58804
5430411K18Rik	0.110703	0.0176757	0.484137	0.58161	0.755525	0.647701	0.00535992	0.257515	0.873808	0.924218	0.229447	0.0587081	0.329966	0.960808	0.0421657	0.31999	0.322951	0.0135179	0.0193648	0.138672	0.181984	0.440314	0.912522	0.998479
5430416N02Rik	0.76059	0.182329	0.939549	0.0857845	0.577495	0.60665	0.465475	0.166034	0.214126	0.311754	0.0541526	0.0546258	0.0111629	0.311906	0.458761	0.557469	0.554562	0.276436	0.556442	0.278396	0.112894	0.978354	0.990395	0.0954768
5430416O09Rik	0.694559	0.869936	0.478235	0.820679	0.059559	0.0066664	0.381879	0.0930648	0.8288	0.00151407	0.420428	0.001242	0.0151147	0.903985	0.0143717	0.00254715	0.0386331	0.036285	0.00283843	0.00451142	0.951262	0.00085556	0.225557	0.49746
5430417L22Rik	0.126253	0.247209	0.676544	0.813308	0.813462	0.0014708	0.956682	0.439798	0.159462	0.000605131	0.00107595	0.00996738	0.00222274	0.742485	4.42776e-05	0.000182188	0.845886	3.83197e-09	3.34109e-08	0.0410267	0.734761	0.0248369	0.173424	0.92834
5430419D17Rik	NA	NA	NA	NA	NA	NA	NA	NA	NA	0.495797	0.557069	0.245398	0.359909	NA	0.525737	0.22722	0.271213	0.347695	0.459308	NA	NA	NA	NA	NA
5430421F17Rik	NA	0.601001	NA	NA	NA	NA	NA	NA	NA	NA	NA	NA	NA	NA	NA	0.349382	0.298325	0.363028	0.491901	NA	NA	NA	NA	0.427009
5430421N21Rik	0.216432	0.543312	0.561248	0.318882	0.243425	0.211297	0.597878	NA	NA	NA	0.607487	0.16723	0.102767	0.641974	0.369664	0.536151	NA	0.412198	0.38482	0.0752356	0.106834	0.266453	NA	NA
5430425J12Rik	0.142228	NA	NA	NA	NA	NA	NA	NA	NA	NA	NA	0.396532	0.624721	NA	0.588992	0.425205	NA	NA	NA	NA	NA	0.650068	NA	NA
5430427M07Rik	0.655441	0.601001	NA	0.26567	NA	NA	NA	NA	NA	0.443414	0.0672815	0.203302	0.442763	0.0446996	0.489681	0.263854	0.396348	0.893457	0.491901	NA	0.0702933	0.537206	0.435083	0.826444
5430427O19Rik	0.952113	0.255429	0.0501449	0.831354	0.285194	0.570486	0.427881	0.0301093	0.90001	0.0087193	0.609641	0.450815	0.104627	0.331537	0.205485	0.698695	0.942883	0.167031	0.571997	0.980118	0.590606	0.811806	0.180718	0.134965
5430428K19Rik	NA	NA	NA	NA	NA	NA	NA	NA	NA	NA	0.380633	0.280653	0.487926	NA	NA	0.263988	0.384484	0.360573	NA	NA	NA	NA	0.0734134	NA
5430434I15Rik	NA	NA	NA	NA	NA	NA	NA	NA	NA	NA	NA	NA	NA	NA	NA	NA	NA	NA	NA	NA	NA	NA	NA	NA
5430435G22Rik	0.280391	0.332339	7.94851e-06	0.101832	0.0358041	0.158807	0.640392	NA	0.823121	3.26566e-06	0.166072	0.17012	1.39365e-15	0.405442	4.17955e-09	0.851664	0.633722	0.969328	0.384356	7.40317e-09	0.0275515	1.93245e-06	0.20424	0.118963
5430437J10Rik	NA	0.859159	0.486517	0.78163	0.219887	0.385856	NA	NA	NA	0.0855174	0.977972	0.715056	0.232874	0.881296	0.533701	0.808079	0.325362	0.417281	0.559831	0.258223	0.968885	0.435268	NA	NA
5430437P03Rik	0.792694	0.431403	0.194672	0.0474051	0.210247	0.0187995	0.353837	0.460919	0.00641016	0.378336	0.730492	0.16105	0.0287228	0.615764	1.70527e-05	0.0779042	0.00906247	0.000144428	6.92957e-06	1.04097e-06	0.0259606	8.48625e-05	0.0192375	0.00840712
5430440P10Rik	NA	NA	0.827961	NA	NA	NA	NA	NA	NA	NA	0.234138	0.203671	0.614311	0.332715	0.336449	0.290297	0.360271	0.412198	0.348837	NA	NA	0.448612	NA	0.149664
5530400C23Rik	0.698925	NA	NA	NA	NA	NA	NA	NA	NA	NA	NA	NA	NA	NA	NA	NA	NA	NA	NA	NA	NA	NA	NA	NA
5530401A14Rik	0.655441	0.0832941	0.0403996	NA	NA	NA	NA	NA	NA	NA	0.508066	0.320046	0.0129039	0.712527	0.048189	NA	0.325362	0.417281	0.0590001	0.679689	0.812559	NA	NA	NA
5530601H04Rik	0.77769	0.813925	0.307893	0.712221	0.667421	0.877052	0.405761	0.381699	0.66837	0.761055	0.0351722	0.00356891	0.00201075	0.367656	0.0128628	0.211574	0.131329	0.230908	0.147604	0.627948	0.323207	0.843602	0.379764	0.485629
5730403B10Rik	0.109577	0.441802	0.229275	0.0689792	0.0456787	0.0183429	0.00548612	0.0312636	0.0713332	0.360813	0.198616	0.0116904	0.0267364	0.0264848	0.0039623	0.0018046	0.0174771	0.0572377	0.0379022	0.00219158	0.0254438	1.06276e-05	0.0565196	0.0134495
5730403I07Rik	NA	NA	0.392157	NA	0.530794	NA	NA	NA	NA	NA	NA	NA	NA	NA	NA	NA	NA	NA	NA	NA	NA	NA	NA	0.166282
5730405O15Rik	0.146536	0.19279	0.0825831	0.404533	0.332941	0.45231	0.215296	0.274599	0.205379	0.302752	0.164273	0.968495	0.336827	0.213356	0.929797	0.681237	0.246882	0.207814	0.769804	0.328308	0.504593	0.777484	0.300511	0.388225
5730408K05Rik	0.182289	0.642719	0.417833	0.349184	0.319026	0.282991	0.779373	0.334961	0.00595347	0.709303	0.0162505	0.0161423	0.211448	0.0745672	0.115961	0.0820906	0.269642	0.507068	0.0354106	0.0587451	0.243621	0.423359	0.0626594	0.0819094
5730409E04Rik	0.317391	0.434525	0.595424	0.0217558	0.583838	0.477336	0.970444	0.390499	0.552887	0.508364	0.0055318	0.000355544	0.0106242	0.127539	0.38931	0.133604	0.0547533	0.331351	0.399598	0.291027	0.0653658	0.91635	0.453271	0.359616
5730412P04Rik	NA	NA	NA	NA	NA	NA	NA	NA	NA	NA	NA	0.411653	NA	NA	NA	0.411737	NA	0.375313	NA	NA	NA	NA	NA	0.770645
5730416F02Rik	NA	NA	NA	0.32714	NA	NA	0.529025	NA	NA	NA	0.736945	0.966348	NA	0.332715	0.336449	0.290297	0.392764	0.434631	0.348837	0.121494	0.150962	0.448612	0.665789	0.670788
5730419I09Rik	0.748342	0.128443	0.200973	0.583521	0.0359338	0.0148512	0.196468	0.115312	0.200583	0.156108	0.249237	0.435515	0.390433	0.160495	0.013854	0.298051	0.00639501	0.0919941	0.074412	0.0178463	0.779915	0.0214172	0.283343	0.424689
5730420D15Rik	0.698925	0.672983	0.80455	0.248517	NA	0.574175	0.817578	NA	0.186565	0.251525	0.0517965	0.163579	0.394291	0.941601	0.510842	0.530871	0.810675	0.721046	0.952125	0.161578	0.15962	0.396708	0.0113124	0.0454037
5730422E09Rik	0.34669	0.0741822	0.67096	NA	NA	NA	0.115249	NA	NA	0.495797	0.454007	0.148205	0.640791	NA	0.614182	0.365244	0.235145	0.324966	0.268416	NA	NA	0.650068	0.0729245	0.0962759
5730435O14Rik	NA	NA	NA	NA	NA	NA	NA	0.274599	NA	0.443414	NA	NA	NA	NA	NA	NA	NA	NA	NA	NA	NA	NA	0.660544	NA
5730437N04Rik	0.854358	0.604623	0.411232	0.493023	0.475855	0.435731	0.846112	0.357343	0.242824	0.449792	0.659908	0.0733759	0.0148879	0.623221	0.0835421	0.0375206	0.41773	0.0457237	0.275381	0.101928	0.167382	0.0200052	0.427452	0.325964
5730455O13Rik	0.741033	0.13463	0.379724	0.515825	0.890413	0.0686889	0.308047	0.206083	0.508879	0.125272	0.462791	0.435385	0.207773	0.0648083	0.0237329	0.162953	0.253577	0.783942	0.084603	0.0236983	0.358776	0.0121779	0.974337	0.712524
5730455P16Rik	0.843247	0.401734	0.876894	0.505842	0.429	0.872313	0.59323	0.733977	0.28786	0.315888	0.026677	1.22509e-05	0.00303556	0.0559689	0.149633	0.0011678	0.185122	0.00487385	0.25043	0.780564	0.74644	0.634831	0.153766	0.758078
5730457N03Rik	NA	NA	NA	NA	NA	NA	NA	NA	0.295726	NA	NA	NA	NA	NA	NA	NA	NA	NA	NA	NA	NA	NA	NA	NA
5730460C07Rik	NA	NA	NA	NA	NA	NA	NA	NA	NA	NA	NA	0.168036	0.167058	NA	0.213742	0.179015	NA	NA	NA	0.216636	NA	0.202324	NA	NA
5730469M10Rik	0.61975	0.0869138	0.0314555	0.665402	0.0528443	0.097275	0.385991	0.803187	0.66334	0.20697	0.0684655	0.00957149	0.26474	0.110132	0.622951	0.399373	0.00581046	0.129895	0.214844	0.200123	0.2868	0.626519	0.170231	0.363858
5730480H06Rik	0.969681	0.340087	0.375599	0.248517	0.238277	0.901956	0.713104	0.985653	0.192151	0.261402	0.354986	0.832015	0.173265	0.421545	0.117308	0.995572	0.270647	0.412231	0.413169	0.820979	0.716274	0.733317	NA	NA
5730494M16Rik	0.875127	0.790246	0.818208	0.398373	0.824428	0.783394	0.99181	0.711274	0.693451	0.52097	0.790772	0.93125	0.230158	0.628147	0.665525	0.773837	0.634547	0.780605	0.741517	0.226776	0.0569686	0.9814	0.49939	0.735282
5730494N06Rik	0.0224661	0.927886	0.122412	0.920156	0.0584273	0.0488775	0.913796	0.969816	0.052941	0.331509	0.146935	0.0203824	0.10462	0.246882	0.220117	0.0997909	0.16891	0.450497	0.958181	3.10324e-05	0.0416148	0.00208862	0.0215291	0.0530519
5730507C01Rik	0.650501	0.444184	0.375024	0.491536	0.212323	0.0731857	0.562184	0.618729	0.307122	0.316164	0.0902142	0.12475	0.29317	0.0479938	0.359827	0.705983	0.135247	0.987535	0.645941	0.959591	0.398816	0.725383	0.339585	0.644633
5730508B09Rik	3.63522e-05	0.0461872	0.677352	0.977399	0.953593	0.198149	0.0616767	0.499762	0.460716	0.50772	0.847082	0.0807548	0.260331	0.733604	0.112706	0.887598	0.642306	0.299156	0.102378	0.0612121	0.658875	0.139534	0.854184	0.89711
5730522E02Rik	0.698925	0.061925	0.595082	0.26567	NA	NA	NA	NA	NA	NA	0.913956	0.393866	0.980408	0.0770243	0.54351	0.403592	0.441863	0.19624	0.0441073	0.55522	0.0807202	0.495906	NA	0.149664
5730528L13Rik	0.655441	0.812533	0.969571	0.262791	0.0227399	0.434182	0.0431789	0.220835	0.605483	0.713944	0.562728	0.425593	0.796674	0.668031	0.792488	0.727352	0.554726	0.371305	0.635608	0.801768	0.41399	0.766702	0.563593	0.605632
5730559C18Rik	0.38664	0.456654	0.220078	0.170843	0.331641	0.17891	0.380088	0.26093	0.647042	NA	0.998534	0.867409	0.598442	0.976659	0.738764	0.798429	0.352919	0.427497	0.504307	0.176052	0.0287867	0.349834	0.914003	0.612996
5730577I03Rik	0.00844322	0.0335142	0.587054	0.0628597	0.530794	0.149014	0.00832914	0.146826	0.0873784	0.242231	0.886651	0.907443	0.947666	0.476333	0.564374	0.269501	0.599312	0.199655	0.234459	0.0932864	0.485835	0.490142	0.150295	0.69777
5730590G19Rik	0.0561569	0.796838	0.0394029	NA	0.582093	0.360701	0.878818	0.358883	NA	0.245753	0.483186	0.734883	0.487763	0.534477	0.345946	0.410293	0.559703	0.740651	0.966315	0.143125	0.557689	0.0954801	0.0724319	0.35036
5830403L16Rik	NA	0.859159	0.67096	NA	NA	NA	NA	NA	NA	NA	NA	0.167025	0.57051	0.602834	0.582793	0.159349	0.545836	0.395084	0.840592	0.55522	0.702476	NA	NA	NA
5830403M04Rik	NA	NA	NA	NA	NA	NA	NA	NA	NA	NA	NA	NA	NA	NA	NA	0.263988	0.384484	0.360573	NA	NA	NA	NA	NA	NA
5830411N06Rik	NA	NA	0.114776	0.266367	0.238277	0.303922	0.139522	NA	NA	0.374957	NA	NA	0.0309098	0.0933383	0.0937279	NA	0.128106	NA	NA	0.250081	0.0911954	0.178991	NA	NA
5830415F09Rik	0.984698	0.321077	0.0974202	0.661905	0.0724119	0.142392	0.51538	0.815003	0.802484	0.13796	0.816395	0.19328	0.304794	0.943473	0.331291	0.0866879	0.255972	0.50671	0.604443	0.28123	0.54681	0.331169	0.907262	0.496953
5830416I19Rik	0.521858	0.260156	0.108786	0.341821	0.77131	0.785875	0.733576	0.39586	NA	0.305944	0.695459	0.524499	0.0552347	0.584362	0.00740931	0.823623	0.389037	0.497161	0.276131	0.00973472	0.27636	0.0116071	NA	NA
5830416P10Rik	0.250972	0.815148	0.662156	0.124528	0.587346	0.392422	0.450092	0.779074	0.98576	0.283239	0.0376402	0.993771	0.000474375	0.159501	0.000456642	0.564819	0.726502	0.0441679	0.182695	0.00171311	0.227986	0.00159346	0.303692	0.632976
5830417I10Rik	0.0640741	0.749853	0.805684	0.622256	0.627251	0.608094	0.700354	0.453799	0.182623	0.0584693	0.237259	0.169651	0.362677	0.632171	0.273593	0.999919	0.644839	0.782686	0.626994	0.0469608	0.69239	0.136184	0.342046	0.0917533
5830418K08Rik	0.970635	0.395164	0.344961	0.916828	0.048278	0.108995	0.778176	0.177474	0.987504	0.884781	0.862289	0.728878	0.452377	0.203912	0.663043	0.734536	0.300054	0.146788	0.368819	0.0485357	0.0487173	0.176149	0.806446	0.818085
5830418P13Rik	0.472945	NA	0.287481	NA	0.813185	0.781389	NA	0.26093	NA	NA	NA	0.32596	0.505315	NA	0.478248	0.3592	0.591215	0.40701	0.469906	0.383881	NA	0.680461	NA	NA
5830428M24Rik	0.0884144	0.16106	0.523399	0.764584	0.616893	0.425837	0.122949	0.183739	0.603482	0.640623	0.327578	0.548288	8.14899e-06	0.294188	0.00143769	0.0375887	0.366559	0.854375	0.516089	0.104081	0.122403	0.0566195	0.958763	0.902084
5830432E09Rik	0.685901	0.613461	0.610826	0.239747	0.895112	0.876712	0.571153	0.370673	0.393688	0.901384	0.631419	0.603924	0.540123	0.274378	0.871171	0.155265	0.175924	0.154262	0.616205	0.704161	0.500037	0.502571	NA	0.427009
5830433M19Rik	0.737168	0.440607	0.0151652	0.105247	0.0260019	0.17713	0.185904	0.173277	0.360696	0.0728892	0.192776	0.24647	0.187512	0.953408	0.731237	0.440977	0.508472	0.885911	0.508382	0.616806	0.532022	0.856398	0.773564	0.514483
5830473C10Rik	0.364671	NA	0.114776	NA	0.238277	0.303922	NA	NA	0.259404	NA	NA	NA	0.00434427	NA	0.0246534	NA	NA	NA	NA	0.133573	NA	0.0768063	0.201395	0.192581
5930403L14Rik	NA	0.543312	0.827961	0.248517	NA	0.25972	0.368969	0.23026	0.205379	0.251525	0.328177	0.207169	0.585668	0.16481	0.292505	0.29639	0.297594	0.538743	0.269277	0.278517	0.119374	0.448862	0.135405	0.151856
5930412G12Rik	NA	0.819193	0.559822	0.248517	NA	NA	0.154276	NA	0.0368144	NA	1.28663e-08	7.85904e-10	1.6061e-05	0.00374742	0.00233977	5.05175e-06	2.01546e-07	8.78054e-08	0.000217405	NA	0.108958	NA	0.0059436	0.00484352
5930416I19Rik	0.267079	0.636405	0.569536	0.76374	0.189399	0.0492921	0.925228	0.59128	0.426444	0.607331	0.694931	0.994202	0.351225	0.805162	0.594555	0.213212	0.28584	0.188336	0.461946	0.076541	0.235616	0.596971	0.766089	0.421486
5930434B04Rik	0.543061	0.405672	0.387963	0.762821	0.833257	0.340816	0.750331	0.10198	0.310613	0.0815548	0.363297	0.888776	0.411407	0.155629	0.441076	0.451701	0.880536	0.773162	0.414976	0.821307	0.0550768	0.629805	0.93779	0.334338
5930438M14	NA	NA	NA	NA	NA	NA	NA	NA	NA	NA	NA	0.511596	NA	NA	NA	0.49923	NA	NA	NA	NA	NA	NA	NA	NA
6030405A18Rik	NA	NA	NA	NA	NA	NA	NA	NA	NA	NA	NA	NA	NA	NA	NA	NA	NA	NA	NA	NA	NA	NA	NA	NA
6030407O03Rik	0.698925	0.859159	0.639526	NA	NA	0.267698	NA	NA	0.429324	0.906537	0.34548	0.373974	0.868684	0.382981	0.524098	0.906842	0.374544	0.529716	0.545083	0.243322	NA	0.290196	0.357561	0.351189
6030408B16Rik	0.91142	0.676832	0.492532	NA	0.651036	0.691134	0.303997	NA	0.754643	0.370589	5.498e-11	1.2885e-44	1.35412e-28	0.58253	1.07691e-27	7.20697e-40	0.576751	1.2819e-69	1.00553e-45	0.692439	0.646161	0.897558	0.577066	0.246472
6030419C18Rik	NA	0.579256	0.259973	NA	NA	NA	NA	NA	0.392631	NA	0.0072831	0.218046	0.297835	0.0472287	0.41525	0.457162	0.0131919	0.227486	0.0929877	NA	NA	NA	0.401651	0.0653587
6030422M02Rik	0.765583	0.121751	0.346422	0.380095	0.342287	0.4679	0.450357	0.39586	0.71917	0.371994	0.355727	0.166962	0.691213	0.880727	0.251613	0.120948	0.433681	0.0345027	0.192095	0.643095	0.33639	0.262514	0.810335	0.874824
6030429G01Rik	0.64151	0.143066	0.718504	0.704494	0.469644	0.188934	0.0919425	NA	0.868916	0.352423	0.270231	0.832004	0.576539	0.164628	0.201376	0.22538	0.369833	0.915222	0.195155	0.0622347	0.368005	0.301725	0.401903	0.588315
6030440G07Rik	0.698925	0.154543	NA	NA	NA	NA	0.224216	0.39586	NA	NA	NA	0.230657	0.669348	NA	0.655406	0.234741	0.189743	0.384221	0.569137	NA	NA	NA	NA	0.461188
6030446N20Rik	0.214679	0.677319	0.534516	0.56324	0.15731	0.0202198	0.686335	0.0476803	0.492288	0.670001	0.544464	0.901284	0.859598	0.345548	0.257672	0.650375	0.306395	0.893645	0.545894	0.00420855	0.452873	0.0145837	0.722333	0.573863
6030458C11Rik	0.643906	0.069279	0.143562	0.0681343	0.135288	0.00720221	0.960056	0.190746	0.257542	0.262828	0.109401	0.283786	0.538769	0.113085	0.00199563	0.799411	0.200766	0.563571	0.00944861	0.1296	0.218348	0.00254285	0.403494	0.619383
6030466F02Rik	NA	NA	NA	NA	NA	NA	NA	NA	NA	NA	NA	NA	NA	NA	NA	NA	NA	NA	NA	NA	NA	NA	NA	NA
6030468B19Rik	0.927025	0.325864	0.326749	0.525778	0.4546	0.210757	0.631437	0.36987	0.194619	0.766767	0.266884	0.787188	0.465262	0.221521	0.611116	0.698363	0.234825	0.278539	0.596571	0.169441	NA	0.383216	0.56693	0.557228
6030498E09Rik	NA	0.639965	NA	NA	NA	NA	NA	NA	NA	NA	NA	0.311329	0.520023	NA	0.525737	0.345907	0.132492	0.384525	0.518729	NA	NA	NA	NA	NA
6230400D17Rik	0.291476	0.210248	0.139013	0.677937	0.90098	0.129766	0.193676	0.980793	0.0426313	0.158814	0.0654078	0.256245	0.174262	0.405886	0.143492	0.106266	0.0346097	0.0801301	0.00852233	0.931027	0.269836	0.721528	0.119864	0.159865
6230409E13Rik	0.655441	0.330161	0.261687	NA	NA	NA	NA	0.274599	0.169021	NA	0.809992	0.669803	0.184431	0.494218	0.684382	0.602151	0.335749	0.422271	0.866997	NA	NA	0.403485	0.36672	0.400398
6230427J02Rik	0.597593	0.169094	0.729018	0.880362	0.574341	0.992379	0.16239	0.00121902	0.120744	0.317423	0.752854	0.301726	0.651197	0.226486	0.0782841	0.225736	0.00229765	0.0159986	0.109878	0.0136161	0.163223	0.051288	0.990295	0.934347
6330403A02Rik	NA	0.12444	0.264332	NA	0.202686	0.0623899	0.326216	NA	0.273682	0.0744855	0.750303	0.457592	0.133242	0.34604	0.0999294	0.365684	0.735941	0.655598	0.16731	0.0206302	0.343947	0.192256	0.344896	0.282915
6330403K07Rik	0.137737	0.93723	0.31225	0.271868	0.22669	0.27811	0.389315	NA	0.228986	NA	0.134158	0.010189	0.243324	0.0799852	0.107373	0.0242622	0.0206233	0.247153	0.444758	0.102026	0.13187	NA	0.164814	0.172957
6330406I15Rik	0.417977	0.782682	0.673879	0.30624	0.207848	0.632576	0.246425	0.424117	1.64795e-09	0.224112	0.116836	0.00256524	0.000732102	0.130054	0.0139171	0.00480502	0.754069	0.00205728	0.012612	0.813556	0.61087	0.15577	2.39049e-12	1.39383e-12
6330407A03Rik	0.827444	0.478748	0.224668	0.385696	0.230767	0.303417	0.683332	0.170726	0.554346	0.82107	0.0503813	0.607904	0.000263464	0.130336	0.00406845	0.0268861	0.19645	0.395416	0.471822	0.140237	0.130474	0.00270336	0.640098	0.182233
6330407J23Rik	0.851974	0.862701	NA	0.330071	NA	NA	0.449738	0.39586	NA	NA	0.11144	0.229288	0.414925	NA	NA	0.260723	0.31791	0.536995	0.546524	0.0844536	0.116181	NA	NA	0.149664
6330408A02Rik	0.343829	0.596189	0.85797	0.714282	0.249492	0.212511	0.701203	0.438922	0.144858	0.470032	0.825178	0.752477	0.947205	0.0188293	0.426503	0.574241	0.0706178	0.844044	0.386349	0.0819702	0.632314	0.0814564	0.336699	0.105494
6330409D20Rik	0.566559	0.290193	0.0329377	0.564983	0.591082	0.19701	0.73549	0.57719	0.0884943	0.442075	0.500999	0.590796	0.0151916	0.955617	0.24369	0.0109489	0.771464	0.766128	0.51888	0.91484	0.627573	0.274421	0.56116	0.114233
6330409N04Rik	0.0456254	0.281789	0.00813104	0.475969	0.0556224	0.0786903	0.234782	0.814443	0.42962	6.22661e-06	0.278688	0.0188112	0.00887002	0.647608	0.0173592	0.01229	0.0761466	0.164499	0.299155	0.0199429	0.710673	0.033441	0.715839	0.262334
6330410L21Rik	NA	NA	0.67096	NA	NA	NA	NA	NA	NA	NA	0.517155	0.231865	0.569997	0.382981	0.254708	0.340967	0.202	0.289368	0.272389	0.294634	NA	0.446871	NA	NA
6330415B21Rik	NA	NA	NA	NA	NA	NA	NA	NA	NA	NA	NA	NA	NA	NA	NA	NA	NA	NA	NA	NA	NA	NA	NA	NA
6330416G13Rik	0.887727	0.224046	0.482718	0.312562	0.218929	0.716334	0.380742	0.0467133	0.202763	0.0741568	0.355269	0.0284816	0.304857	0.120219	0.185112	0.220635	0.232536	0.251221	0.229677	0.456875	0.204621	0.842394	0.531811	0.945683
6330418K02Rik	0.100822	0.568316	0.752481	0.199138	0.116867	0.142357	0.339957	0.236675	0.543482	0.183618	0.0833446	0.337924	0.280245	0.802948	0.126444	0.537168	0.614414	0.142026	0.0390349	0.386093	0.504978	0.679582	0.781056	0.531931
6330439K17Rik	0.933738	0.195496	0.825723	0.321194	0.0979973	0.0788597	0.322802	NA	0.275915	0.298356	0.0225058	0.000102168	0.00377491	0.125337	0.0150995	0.00772932	0.00839511	0.0330247	0.0327467	0.020751	0.120444	0.0454921	0.332661	0.803757
6330503K22Rik	0.854338	0.812438	0.422786	0.248517	0.454788	0.426088	0.506772	0.44372	0.290075	0.778506	0.3708	0.459487	0.600747	0.334058	0.329075	0.84409	0.172538	0.646003	0.256831	0.665565	0.31279	0.737436	0.313812	0.0245856
6330512M04Rik	0.109524	0.990141	0.783815	0.32714	0.509475	0.33171	0.815814	0.128213	0.872841	0.110032	0.750552	0.997932	0.658064	0.262767	0.546803	0.552897	0.570693	0.549641	0.635323	0.995431	0.325107	0.65638	0.376462	0.231429
6330527O06Rik	NA	NA	0.67096	NA	NA	NA	NA	NA	NA	NA	NA	0.304158	0.569997	NA	0.510182	0.268232	0.320564	0.38178	0.528915	NA	NA	NA	NA	NA
6330545A04Rik	0.313922	0.137573	0.428707	NA	0.226871	0.199381	0.27195	0.774833	0.926604	0.443414	0.846021	0.98547	0.447029	0.0528008	0.181519	0.894957	0.151371	0.864414	0.339884	0.997625	0.632414	0.420313	0.736243	0.887814
6330549D23Rik	0.573482	0.971014	0.34232	0.576237	0.369219	0.268068	0.527794	0.0865226	0.173107	0.106796	0.642448	0.991191	0.366456	0.700942	0.368645	0.572198	0.272925	0.384023	0.255109	0.176814	0.580843	0.602834	0.230752	0.15859
6330578E17Rik	0.0472005	0.405184	0.454052	0.891377	0.51268	0.106648	0.78982	0.512976	0.0974167	0.250677	0.449935	0.215342	0.00265652	0.0290838	0.000915484	0.237069	0.00980258	0.0689323	0.0458162	0.000623959	0.0112184	0.00448612	0.568387	0.277164
6430527G18Rik	0.00840047	0.938432	0.0321751	0.228291	0.0146101	0.001469	0.154522	0.966493	4.45555e-06	0.0137311	0.0310413	2.52669e-08	1.70414e-07	0.340926	3.21845e-06	0.000245673	0.515163	0.000132433	4.44878e-09	0.00138003	0.31046	0.000918409	0.690003	0.0290296
6430531B16Rik	NA	0.47831	0.662293	0.362376	0.461241	0.300444	NA	0.23026	0.936566	0.132055	0.0121976	0.00128875	0.0128239	0.357939	0.0354626	0.0507682	0.063675	0.0809144	0.034386	0.510263	0.597791	0.62194	0.909561	0.75418
6430548G04	NA	0.859159	NA	NA	NA	NA	NA	NA	0.205379	NA	NA	0.294359	NA	NA	NA	0.272441	0.325362	0.476048	0.559831	NA	NA	NA	0.895002	0.878354
6430548M08Rik	0.0492624	0.472485	0.554586	0.220202	0.67725	0.743976	0.569127	0.792899	0.852973	0.747143	0.259442	0.00406138	0.000492638	0.479415	0.0171258	0.0736903	0.518731	0.304964	0.978576	0.68304	0.272285	0.291306	0.484914	0.764566
6430550D23Rik	0.719683	0.280075	NA	NA	NA	NA	0.221806	0.298536	NA	0.318715	0.837881	0.800678	0.160128	0.210699	0.574272	0.282081	0.323729	0.61514	0.144021	0.885791	NA	0.467262	0.665789	0.182194
6430562O15Rik	0.657417	0.228313	0.377825	0.175655	0.575984	0.153453	0.511136	0.75842	0.831579	0.368872	0.857366	0.958159	0.81865	0.540933	0.327801	0.375706	0.0593299	0.0685608	0.107739	0.159629	0.633272	0.202414	0.136492	0.134179
6430571L13Rik	NA	0.9351	NA	NA	NA	NA	NA	NA	0.495373	NA	0.499912	0.851512	0.668561	0.292352	0.749365	0.770599	0.797049	0.595936	0.570071	0.301815	0.702476	0.685102	0.0268514	0.085766
6430573F11Rik	0.0350113	0.654494	0.0140447	NA	0.22669	0.871405	0.589453	NA	NA	NA	0.329195	3.25659e-05	0.000596391	0.438708	0.0165854	3.493e-05	0.907529	0.000128409	0.00973219	0.597526	0.702476	0.46832	NA	NA
6430584L05	NA	0.620107	NA	NA	NA	0.393718	NA	NA	0.351573	NA	0.0571171	0.17384	0.520023	0.0290525	0.525737	0.605995	0.0127937	0.157947	0.227239	0.333964	NA	0.580524	0.336475	0.434614
6430598A04Rik	0.0303916	0.350991	0.420966	0.26567	0.530794	NA	0.375945	NA	NA	NA	0.211344	0.0169194	0.0148884	0.111123	0.13324	0.0964537	0.219157	0.263024	0.248433	NA	0.0702933	0.650068	NA	NA
6430704M03Rik	0.31132	0.33262	NA	NA	NA	NA	0.375945	NA	0.351573	NA	0.403894	0.29925	NA	0.595976	NA	0.448011	NA	NA	NA	0.565484	0.686258	NA	0.344896	0.381141
6530401N04Rik	0.62729	0.267063	0.121039	0.383811	0.378038	0.291971	0.94721	0.322704	0.277284	0.322956	0.0688009	0.00138644	0.507913	0.860907	0.426856	0.0723049	0.477312	0.448876	0.309815	0.14537	0.32566	0.31728	0.314891	0.187168
6530402F18Rik	0.105101	0.0811402	0.0689591	0.441596	0.234796	0.166648	0.0959706	0.436756	0.708373	0.736932	0.0695566	0.55332	0.335128	0.0232894	0.139878	0.31675	0.0389245	0.706408	0.300468	0.237152	0.485251	0.090667	0.366705	0.688626
6530411M01Rik	NA	NA	NA	NA	NA	NA	NA	0.122453	NA	NA	NA	0.511596	NA	NA	NA	0.49923	NA	NA	NA	NA	NA	NA	0.660544	NA
6530418L21Rik	0.798881	0.453638	0.456493	0.944402	0.425736	0.728325	0.520121	0.822128	0.882134	0.301961	0.374036	0.493712	0.162229	0.596677	0.200098	0.0731077	0.0511558	0.103025	0.17325	0.0587282	0.759874	0.0914116	0.610045	0.504673
6530439I21	0.595504	NA	NA	NA	NA	NA	NA	NA	NA	0.443414	NA	0.363015	0.624721	NA	0.588992	0.386978	NA	NA	NA	NA	NA	0.650068	NA	NA
6720401G13Rik	0.211912	0.0676201	0.887014	0.793449	0.503946	0.41882	0.121451	NA	0.713817	0.284994	0.573719	0.057819	0.0643136	0.816179	0.0359014	0.113964	0.74503	0.620438	0.137259	0.048175	0.790699	0.0309309	0.0514509	0.911104
6720456B07Rik	0.37617	0.846503	0.647421	0.401105	0.21385	0.634668	0.828985	0.00234543	0.00345002	0.0358471	0.167151	0.659592	0.142401	0.464331	0.0234297	0.150594	0.741349	0.193999	0.0503183	0.149123	0.801222	0.0615407	0.238197	0.850323
6720456H20Rik	0.681403	0.0961614	0.736121	0.385011	0.990173	0.0768885	0.308924	0.295605	0.423736	0.393793	0.885607	0.536044	0.503662	0.81802	0.132304	0.560829	0.683255	0.821536	0.0818359	0.0633642	0.55663	0.143103	0.782383	0.14071
6720463M24Rik	0.149617	0.993516	0.583667	0.0923111	0.40614	0.951657	0.116867	0.133598	0.374621	0.101704	0.884535	0.929436	0.957408	0.786543	0.659237	0.712201	0.54577	0.745985	0.648589	0.99154	0.333103	0.161779	0.362705	0.715684
6720468P15Rik	NA	NA	NA	NA	NA	NA	NA	NA	NA	NA	0.621953	0.430526	0.375517	0.832063	0.361142	0.145	0.817754	0.222865	0.361994	NA	NA	NA	0.20259	NA
6720483E21Rik	NA	0.601001	0.827961	NA	NA	NA	NA	NA	0.186565	NA	0.455888	0.875113	0.635166	0.138506	0.414162	0.423527	0.171695	0.357137	0.491901	NA	NA	0.333713	NA	0.116347
6720489N17Rik	0.538065	0.763195	0.284913	0.110798	0.393109	0.388415	0.205291	0.606407	0.583024	0.838426	0.178794	0.00802905	0.653077	0.0111418	0.225607	0.00697423	0.230259	0.0822983	0.687516	0.382205	0.222211	0.0497493	0.27086	0.496099
6820408C15Rik	NA	NA	NA	NA	NA	NA	NA	NA	NA	0.443414	0.292456	0.120789	0.609046	NA	NA	0.219192	NA	0.375313	NA	NA	NA	NA	NA	NA
6820431F20Rik	0.0542041	0.522275	0.0847075	0.425192	0.343089	0.419281	0.335108	0.103839	0.863258	0.049469	0.371671	0.187759	0.450872	0.185239	0.444868	0.528519	0.216236	0.929068	0.448703	0.914046	0.580244	0.685146	0.332665	0.936779
7420426K07Rik	NA	NA	NA	NA	NA	NA	NA	NA	NA	NA	NA	NA	NA	NA	NA	NA	NA	NA	NA	NA	NA	NA	NA	NA
7420461P10Rik	NA	0.0741822	0.827961	NA	0.392407	0.452853	0.115249	NA	0.351573	NA	0.540803	0.667	0.962931	0.42096	0.655406	0.596547	0.556653	0.745226	0.464411	0.430629	NA	0.371515	0.344896	0.679886
7420700N18Rik	NA	NA	NA	NA	NA	NA	NA	NA	NA	0.36424	0.322024	0.176784	NA	0.602834	NA	0.448011	0.606494	NA	NA	0.55522	0.702476	NA	NA	NA
7420701I03Rik	NA	NA	NA	0.529913	NA	NA	0.444804	NA	NA	0.168875	NA	NA	NA	NA	NA	NA	NA	NA	NA	NA	NA	NA	0.665789	0.717733
7530416G11Rik	NA	0.601001	0.67096	NA	NA	NA	NA	NA	NA	NA	0.316137	0.84846	0.569997	NA	0.510182	0.752887	0.496977	0.780992	0.637378	NA	NA	NA	NA	NA
7530420F21Rik	NA	0.321364	0.733307	NA	NA	NA	NA	NA	0.208051	0.476568	0.00125173	0.00362837	0.0303873	0.00799863	0.194941	0.125161	0.000260508	0.00664666	0.0490383	NA	NA	NA	0.944675	0.337951
7630403G23Rik	0.698925	NA	NA	NA	NA	NA	NA	0.274599	NA	NA	NA	0.217753	0.375517	NA	0.361142	0.211987	NA	0.262752	0.361994	NA	NA	NA	0.660544	NA
8030411F24Rik	NA	NA	NA	NA	NA	NA	NA	NA	NA	NA	NA	0.511596	NA	NA	NA	0.49923	NA	NA	NA	NA	NA	NA	NA	NA
8030423F21Rik	NA	0.145875	0.0204952	NA	0.238277	0.303922	NA	NA	0.186565	0.265678	1.52571e-09	0.027751	0.0648155	8.25721e-06	0.508341	0.554474	1.55892e-07	0.000225287	0.000438836	0.250081	NA	0.178991	NA	0.116347
8030423J24Rik	NA	NA	NA	NA	NA	NA	NA	NA	NA	NA	NA	0.344647	NA	NA	NA	0.318863	NA	NA	NA	NA	NA	NA	0.683317	0.7214
8030442B05Rik	0.698925	0.150832	NA	NA	NA	NA	0.307523	NA	0.205379	0.282904	0.589838	0.902907	NA	0.712527	NA	0.448011	0.223856	0.328672	0.299658	0.679689	0.812559	NA	0.368908	0.213125
8030443G20Rik	NA	0.601001	NA	NA	NA	NA	NA	NA	NA	NA	NA	0.163309	NA	NA	NA	0.159948	0.233866	0.262162	0.491901	NA	NA	NA	NA	NA
8030462N17Rik	0.62198	0.33593	0.186895	0.537512	0.0365417	0.00141771	0.579687	0.0295724	0.722443	0.0621246	0.614079	0.515093	0.00190025	0.93207	0.113459	0.194672	0.525192	0.158686	0.536924	0.242811	0.162397	0.0263969	0.993982	0.807114
8430403D17Rik	0.123123	0.372318	0.511779	0.246954	0.332684	0.341541	0.927546	0.752075	0.937454	0.312555	0.0498515	0.334488	0.368783	0.238431	0.0413969	0.255561	0.616277	0.51484	0.123142	0.405375	0.0498852	0.0211102	0.620657	0.750819
8430406I07Rik	0.281933	0.879534	0.923097	0.57414	0.30955	0.592857	0.714586	0.0826869	0.340191	0.450906	0.152948	0.412995	0.905818	0.202412	0.795883	0.828328	0.0599155	0.257082	0.94403	0.74715	0.386273	0.743083	0.248913	0.709191
8430408G22Rik	0.366803	0.0438812	0.0204422	0.0182349	0.126489	0.637205	0.0061448	0.000148993	0.907963	0.000769981	0.832187	0.690031	3.67729e-05	0.0751426	0.222006	0.010433	0.00167428	0.0274032	0.12888	0.407512	0.0262702	0.000281582	0.0128112	0.0856592
8430410A17Rik	0.0193436	0.643038	0.348876	0.890314	0.30634	0.321543	0.628621	0.111164	0.949895	0.21617	0.121455	0.00481761	0.182531	0.836996	0.40661	0.075849	0.18575	0.0322871	0.368023	0.841728	0.583059	0.815145	0.371355	0.833104
8430410K20Rik	0.572522	0.394766	0.467611	0.655454	0.106687	0.00556077	0.381134	0.779978	0.626154	0.795165	0.973528	0.926526	0.725597	0.936071	0.524904	0.712132	0.634674	0.727824	0.3555	0.0423498	0.854476	0.0479756	0.542782	0.519726
8430419L09Rik	0.242047	0.259536	0.0984458	0.529474	0.692976	0.732926	0.570628	0.263484	0.0821987	0.0437681	0.622047	0.11722	0.0408418	0.691797	0.0760063	0.0913135	0.100033	0.176795	0.116176	0.93972	0.565915	0.349611	0.842669	0.261442
8430422H06Rik	NA	NA	NA	NA	NA	NA	NA	NA	NA	NA	0.517155	0.717989	NA	0.382981	NA	0.49923	0.455561	NA	NA	NA	NA	NA	NA	0.149664
8430423G03Rik	NA	NA	NA	NA	NA	NA	NA	NA	0.547892	NA	0.207661	0.325678	NA	0.187084	0.340398	0.523442	0.22067	0.381887	0.416897	0.294634	NA	0.446871	0.683317	0.441554
8430427H17Rik	0.822262	0.196102	0.794934	0.629538	0.466785	0.902611	0.887825	0.0824529	0.210463	0.747848	0.96607	0.00668623	0.0735461	0.863859	0.536641	0.205534	0.150386	0.270617	0.486715	0.864229	0.796559	0.799751	0.750995	0.77422
8430429K09Rik	0.508957	0.511114	0.23541	0.321868	0.129642	0.703033	0.494494	0.333125	0.0942836	0.339431	0.317472	0.351715	0.127605	0.281298	0.155012	0.0437175	0.496589	0.596543	0.223004	0.606286	0.0513133	0.349553	0.878754	0.947509
8430431K14Rik	NA	0.678855	0.60656	0.26567	NA	0.354638	0.63166	0.274599	0.195729	NA	0.20661	0.266681	0.72112	0.474162	0.808748	0.618816	0.681703	0.314245	0.750659	0.331115	0.0702933	0.327128	0.73074	0.906052
8430436N08Rik	0.364671	NA	0.815632	NA	NA	NA	NA	NA	0.588302	NA	0.523642	0.0535293	0.402936	0.804722	0.629747	0.142645	0.364167	0.133067	0.537058	NA	NA	NA	0.492611	0.894859
8430437L04Rik	NA	NA	0.392157	NA	0.530794	NA	NA	NA	NA	NA	NA	NA	NA	NA	NA	NA	NA	NA	NA	NA	NA	NA	NA	NA
9030025P20Rik	0.278031	0.575983	0.504072	0.687959	0.452898	0.279328	0.385035	0.413063	0.177954	0.927275	0.696202	0.380925	0.0136534	0.772447	0.969387	0.812955	0.757648	0.896666	0.705057	0.837329	0.94617	0.643015	0.31685	0.12606
9030204H09Rik	NA	0.0266778	NA	NA	NA	NA	NA	NA	NA	NA	NA	0.217753	0.12073	NA	0.182972	0.211987	NA	0.262752	0.118411	NA	NA	NA	NA	NA
9030224M15Rik	0.390629	0.313338	0.156725	NA	NA	0.354638	0.940179	NA	0.58237	NA	0.223754	0.859125	0.247296	0.731959	0.225532	0.0243571	0.688452	0.253197	0.357286	0.331115	NA	0.661037	0.748781	0.861027
9030404E10Rik	0.290176	NA	NA	NA	0.392407	0.452853	NA	0.0356167	0.106323	0.384312	0.483741	0.687216	NA	NA	NA	0.405339	NA	NA	NA	0.430629	NA	0.730821	NA	NA
9030418K01Rik	0.0342019	0.379758	0.68857	0.150146	0.817079	0.365408	0.191584	0.144537	0.102314	0.67684	0.109848	0.669594	0.043045	0.480077	0.00964812	0.906513	0.463627	0.922767	0.195603	0.0452128	0.0910814	0.036675	0.239374	0.200649
9030425E11Rik	0.741725	0.142646	0.478851	0.162046	0.921403	0.820179	0.836649	0.311004	0.278327	0.267643	0.00675788	6.70697e-08	6.11488e-09	0.0700413	6.74212e-15	1.22487e-18	0.495489	9.775e-15	4.15099e-13	0.0354813	0.257404	0.204804	0.118049	0.00851293
9030612E09Rik	NA	0.929786	0.644407	0.145153	NA	0.354638	0.617477	NA	0.889575	NA	0.118661	0.0584169	0.199068	0.622788	0.743795	0.684243	0.875225	0.768207	0.896821	0.331115	NA	0.309233	0.430909	0.120888
9030617O03Rik	0.289708	0.0784437	0.407393	0.307234	0.239238	0.52977	0.0934528	0.655543	0.24494	0.310793	0.275451	0.215299	0.1328	0.37934	0.100569	0.0676539	0.247007	0.142971	0.0275971	0.135825	0.273892	0.148013	0.915789	0.785132
9030619P08Rik	0.150675	0.609824	0.600943	NA	0.766748	0.750931	0.844801	NA	NA	0.36424	NA	0.905889	0.068174	0.602834	0.151244	0.852619	0.385528	0.169509	0.245027	0.600634	0.702476	0.351498	0.0734134	0.0197628
9030624G23Rik	0.639021	0.800349	0.704712	0.805528	0.865515	0.63937	0.378826	0.302896	0.427494	0.278777	0.958045	0.711664	0.726797	0.645353	0.539423	0.430845	0.400396	0.693775	0.743784	0.750203	0.558555	0.64777	0.485652	0.251904
9030624J02Rik	0.639682	0.0175721	0.0160924	0.0169071	0.0571479	0.0713127	0.0120953	0.190183	0.00695702	0.0380178	0.984676	0.0342936	0.000924731	0.156201	0.0036705	0.0747455	0.858928	0.394461	0.151737	0.00100073	0.0094874	0.0322503	0.110507	0.0595632
9030625A04Rik	0.613319	0.674211	0.0646772	0.0243092	0.216545	0.179889	0.576342	0.293808	0.067641	0.000374643	0.0074714	0.411372	0.000143166	0.164322	0.00032599	0.0980381	5.43912e-06	2.4163e-06	0.00305518	1.08925e-05	0.025833	0.0027141	0.00378207	0.00760767
9130008F23Rik	0.0303916	0.809795	0.54044	0.0354351	0.256734	0.127073	0.0141452	NA	0.744163	0.891691	0.00553553	0.428431	0.205641	0.0943131	0.202418	0.9505	0.179846	0.626305	0.203104	0.15201	0.655887	0.141111	0.864716	0.941326
9130011E15Rik	0.264356	0.36371	0.496749	0.476359	0.957486	0.400031	0.933596	0.110153	0.861849	0.141987	0.782034	0.0884755	0.179842	0.653489	0.46227	0.0156625	0.151943	0.14624	0.401794	0.745505	0.376534	0.173263	0.972442	0.165621
9130011J15Rik	0.296762	0.890127	0.595614	0.221104	0.940243	0.18875	0.403845	0.198326	0.693608	0.733302	0.140302	0.633558	0.354923	0.198151	0.00536923	0.670349	0.103749	0.47823	0.0281894	0.000730845	0.0234753	0.0340593	0.331861	0.685455
9130014G24Rik	0.583976	0.206568	0.936381	0.247013	0.0923119	0.150814	0.307523	0.24145	NA	0.34779	0.542447	0.957043	0.628673	0.627482	0.0937279	0.30698	0.370692	0.572195	0.0581289	0.843997	0.134132	0.54702	0.566122	0.227813
9130015A21Rik	NA	NA	NA	NA	0.392407	0.452853	NA	NA	0.547892	0.215447	0.0600549	0.231467	0.281144	0.602953	0.167304	0.751064	NA	NA	NA	0.908139	0.692127	0.582126	0.683317	0.559367
9130015L21Rik	NA	NA	0.114776	NA	0.238277	0.303922	NA	NA	NA	NA	NA	NA	0.0309098	NA	0.0937279	NA	NA	NA	NA	0.250081	NA	0.178991	0.0729245	0.0688001
9130017N09Rik	0.181988	0.667862	0.348776	0.248517	0.365812	0.276852	0.320938	NA	0.345167	0.248558	0.821779	0.180726	0.319436	0.917442	0.208613	0.176982	0.3097	0.447563	0.358759	0.213412	0.695598	0.191425	0.556867	0.305599
9130019O22Rik	0.357036	0.563539	0.650337	0.998724	0.708631	0.970558	0.405994	0.0981811	0.532793	0.314126	0.605329	0.0441179	0.27849	0.320992	0.326971	0.141727	0.809422	0.0358255	0.470096	0.772167	0.590526	0.678847	0.696905	0.186826
9130019P16Rik	0.0350113	0.236641	0.317504	0.247013	0.202928	0.452853	0.120981	NA	NA	0.393292	0.532118	0.633055	0.369991	0.918273	0.255486	0.344541	0.834842	0.528748	0.366759	0.18795	0.696531	0.0469504	NA	0.166282
9130023H24Rik	0.570692	0.0737294	0.864809	0.228819	0.527154	0.630964	0.0230161	0.542989	0.188657	0.516312	0.510517	0.287109	0.612133	0.449225	0.805431	0.933168	0.93924	0.708929	0.372754	0.243738	0.268544	0.747259	0.115165	0.0920603
9130024F11Rik	NA	0.400746	0.114776	NA	0.238277	0.303922	0.307523	NA	NA	0.36424	0.618285	0.758373	0.399475	0.371406	0.375947	0.854643	0.380983	0.797251	0.951807	0.272725	0.812559	0.178991	0.683317	0.29706
9130204L05Rik	NA	NA	NA	NA	NA	NA	NA	NA	NA	NA	NA	NA	NA	NA	NA	NA	NA	NA	NA	NA	NA	NA	NA	NA
9130206I24Rik	0.464002	0.0304741	0.847463	0.389711	0.322143	0.986601	0.101873	0.656174	0.484602	0.138351	0.0165212	0.000219008	0.0162068	0.377803	0.0374394	0.0332515	0.61009	0.00196058	0.00320989	0.16544	0.748806	0.30721	0.306585	0.219081
9130209A04Rik	NA	NA	NA	NA	NA	NA	NA	NA	0.429324	0.495797	NA	0.484877	NA	NA	NA	0.448011	NA	NA	NA	NA	NA	NA	0.357561	0.351189
9130221F21Rik	NA	NA	NA	NA	NA	NA	NA	NA	NA	NA	NA	0.403522	0.460638	0.602834	0.414162	0.356804	0.606494	0.375313	NA	0.55522	0.702476	0.312576	0.683317	0.675798
9130221H12Rik	0.183561	0.24799	0.447315	0.26567	0.310358	0.0467169	0.282228	0.62454	0.44835	0.672284	0.47373	0.612725	0.443494	0.924156	0.511194	0.945733	0.937338	0.891877	0.465262	0.0238352	0.336687	0.151247	0.678199	0.82429
9130227L01Rik	NA	NA	NA	NA	NA	NA	NA	NA	NA	NA	NA	NA	NA	NA	NA	NA	NA	NA	NA	NA	NA	NA	NA	NA
9130230L23Rik	0.0988442	0.543312	0.195173	0.157314	0.0348697	0.0798945	0.597878	NA	NA	0.0413692	0.149129	0.0404227	0.0768071	0.187563	0.264894	0.126957	0.209944	0.482304	0.643869	0.00628996	0.152215	0.0968067	NA	NA
9130401M01Rik	0.0655237	0.482537	0.0231017	0.31065	0.0196828	0.00716738	0.23549	0.129849	0.0160834	0.760304	0.280052	0.621766	0.288238	0.499203	0.00313695	0.0032344	0.279933	0.0271685	0.0406075	0.00477708	0.558027	0.00326498	0.017622	0.0149971
9130404H23Rik	NA	NA	0.114776	NA	0.238277	0.7064	NA	NA	NA	0.495797	NA	NA	0.0309098	NA	0.485727	0.31995	0.445552	0.404021	0.361626	0.718801	NA	0.354417	NA	NA
9130409I23Rik	NA	NA	NA	NA	NA	NA	NA	NA	0.351573	0.36424	0.509825	0.372229	0.487926	0.332715	NA	0.630693	0.154001	0.515158	NA	NA	NA	NA	0.277921	0.320092
9230009I02Rik	NA	NA	NA	NA	NA	NA	NA	NA	NA	NA	NA	NA	NA	NA	NA	NA	NA	NA	NA	NA	NA	NA	NA	NA
9230102K24Rik	NA	NA	NA	NA	NA	NA	NA	NA	NA	NA	NA	0.222661	NA	NA	NA	0.218962	0.271213	0.339165	NA	NA	NA	NA	NA	NA
9230102O04Rik	NA	NA	NA	NA	NA	NA	NA	NA	NA	NA	NA	NA	NA	NA	NA	NA	NA	NA	NA	NA	NA	NA	NA	NA
9230104L09Rik	NA	NA	NA	NA	NA	NA	NA	NA	NA	NA	NA	0.319174	0.624721	NA	0.588992	0.309122	0.939256	0.559445	NA	NA	NA	0.650068	NA	0.166282
9230105E05Rik	NA	NA	NA	NA	NA	NA	NA	NA	NA	NA	NA	NA	NA	NA	NA	NA	NA	NA	NA	NA	NA	NA	NA	NA
9230110C19Rik	0.334096	0.394897	0.854507	NA	NA	NA	NA	NA	0.614714	0.653622	0.187516	0.102272	0.775406	0.410072	0.725361	0.555693	0.832582	0.916933	0.838607	NA	NA	NA	0.418924	0.582301
9230110F15Rik	NA	NA	NA	NA	NA	NA	NA	NA	0.205379	NA	NA	NA	NA	NA	NA	NA	NA	NA	NA	NA	NA	NA	0.193824	0.213125
9230112D13Rik	NA	NA	NA	NA	NA	NA	NA	NA	0.351573	NA	NA	0.3857	NA	NA	NA	0.385789	NA	0.334851	NA	NA	NA	NA	0.344896	0.381141
9230112J17Rik	NA	0.811456	NA	NA	NA	0.354638	0.929656	NA	NA	NA	0.52406	0.418226	NA	0.382981	0.268111	0.165708	0.717643	0.328672	0.512271	0.331115	NA	0.147785	0.178981	0.160995
9230114K14Rik	0.355693	0.0395394	0.962393	0.195691	0.283436	0.865165	0.00736752	0.384816	0.120914	0.419946	0.000495656	0.000925041	0.497365	0.103807	0.442952	0.234886	0.113563	0.690256	0.675833	0.0421308	0.438977	0.134423	0.293532	0.123777
9230115E21Rik	0.0988442	NA	0.669251	NA	NA	NA	NA	NA	0.458631	NA	0.597376	0.743846	0.414486	0.122368	0.626052	0.77184	0.787021	0.109888	0.309377	NA	NA	NA	0.683317	0.882138
9230116N13Rik	0.596498	0.26528	0.398501	0.529913	0.343861	0.574486	0.251687	0.36987	0.231648	0.443414	0.188461	0.052854	0.0546107	0.12782	0.0427843	0.00776273	0.180601	0.0133043	0.0218174	0.268951	0.496237	0.0347066	0.296082	0.310276
9330020H09Rik	0.483786	0.607624	0.117848	0.00693441	0.160781	0.789636	0.0344508	0.446125	0.101766	0.0749433	0.228038	0.311199	0.991463	0.0788964	6.57941e-05	0.219334	0.177034	0.000715403	1.93932e-06	0.00351621	0.183402	0.00415246	0.404596	0.637008
9330111N05Rik	NA	0.732642	0.158561	NA	0.104696	0.102277	0.507332	NA	0.089946	0.36424	0.15872	0.339768	NA	0.602834	NA	0.196216	0.15604	0.126526	0.183883	0.207817	0.702476	0.191529	0.214903	0.206252
9330117O12	0.698925	0.0741822	NA	NA	NA	NA	0.115249	NA	NA	0.443414	0.473734	0.398498	NA	0.32363	NA	0.411737	0.381408	0.609823	0.242827	0.61431	0.748712	NA	0.0696981	0.0782535
9330133O14Rik	0.665539	0.472276	0.147143	0.00896528	0.0688053	0.136077	0.00504267	0.0176419	0.753539	0.0508718	0.00492662	0.00321913	0.339388	0.105894	0.0199563	0.0920257	0.0243742	0.0883909	0.0760611	0.00397048	0.0537861	0.00735393	0.361468	0.494176
9330151L19Rik	0.260967	0.601009	0.76583	0.643985	0.109963	0.108353	0.772915	0.289379	0.0965698	0.415272	0.290535	0.504743	0.897258	0.403655	0.452992	0.527695	0.667438	0.802478	0.245316	0.439543	0.923853	0.383047	0.118869	0.167595
9330158H04Rik	NA	NA	NA	NA	NA	NA	NA	NA	NA	NA	NA	NA	NA	NA	NA	NA	NA	NA	NA	NA	NA	NA	0.0729245	0.0688001
9330159F19Rik	0.698925	0.551085	0.0213497	0.253031	0.243031	0.308823	0.158423	NA	0.0803328	NA	0.000680952	8.78087e-12	1.55497e-11	0.0033253	2.92212e-11	1.09036e-11	4.24079e-10	1.97779e-09	1.25887e-09	0.256028	0.109627	0.182825	0.428159	0.388417
9330159M07Rik	0.322932	0.231101	0.280249	0.349432	0.421417	0.304396	0.306149	0.603992	0.336732	0.161231	0.758969	0.106827	0.472608	0.518177	0.375589	0.0147257	0.219173	0.151361	0.555352	0.813233	0.661718	0.659072	0.190294	0.462181
9330162B11Rik	NA	NA	NA	NA	NA	NA	NA	NA	NA	0.36424	NA	NA	NA	NA	NA	NA	NA	NA	NA	NA	NA	NA	NA	NA
9330175E14Rik	0.543096	0.413206	0.034299	0.355824	0.0638484	0.168007	0.189279	0.370055	0.761208	0.00541818	0.116177	0.566521	0.161254	0.166752	0.0548623	0.0073474	0.000206201	1.91134e-05	0.0101805	0.286671	0.63543	0.198003	0.900798	0.830975
9330175M20Rik	NA	NA	0.600689	NA	NA	0.256289	NA	NA	0.129309	NA	0.149037	0.0545504	0.254232	0.44692	0.55575	0.260489	0.0987877	0.411396	0.505732	0.187327	0.702476	0.478437	0.104541	0.0289425
9330178D15Rik	NA	NA	0.114776	NA	0.238277	0.303922	NA	NA	NA	NA	0.508066	0.320046	0.0309098	0.712527	0.0937279	NA	NA	NA	NA	0.475289	0.812559	0.178991	NA	NA
9330179D12Rik	0.384676	0.468798	0.589496	0.351548	0.682102	0.263902	0.392438	0.104421	0.895858	0.495797	0.307855	0.734708	0.118585	0.0664546	0.15863	0.347616	0.0815205	0.457108	0.102543	0.228589	0.722461	0.532219	0.852454	0.744107
9330182L06Rik	NA	0.457464	0.114776	NA	0.238277	0.436344	NA	0.274599	0.500548	0.196133	0.322024	0.151597	0.0589372	NA	0.223213	0.320352	0.16023	0.183313	0.253369	0.29987	NA	0.661205	0.423516	0.352107
9330182O14Rik	NA	NA	NA	NA	NA	NA	NA	NA	0.205379	NA	NA	NA	NA	0.602834	NA	NA	0.606494	NA	NA	0.55522	0.702476	NA	0.193824	0.213125
9430007A20Rik	NA	NA	NA	NA	NA	NA	NA	0.36987	0.393688	NA	NA	NA	NA	NA	NA	0.349382	NA	0.437451	NA	NA	NA	NA	NA	0.166282
9430008C03Rik	0.75385	0.641821	0.158755	0.859155	0.801276	0.73956	0.680341	0.937794	0.667197	0.100715	0.308251	0.222159	0.147296	0.321705	0.0501084	0.0690745	0.272486	0.220253	0.119246	0.963763	0.477921	0.661098	0.899917	0.938112
9430014N10Rik	NA	NA	NA	NA	NA	NA	NA	NA	NA	NA	0.705871	0.332379	0.520023	0.382981	0.525737	0.345907	0.455561	0.355417	0.459308	NA	NA	NA	NA	NA
9430015G10Rik	0.267824	0.278345	0.539379	0.23837	0.798512	0.764444	0.124907	0.599841	0.777327	0.748237	0.440926	0.0442418	0.0108495	0.609041	0.147283	0.167804	0.204493	0.070189	0.10016	0.113581	0.213329	0.173772	0.109187	0.473837
9430016H08Rik	0.165825	0.475665	0.0201859	0.232809	0.239917	0.20362	0.639226	0.490566	0.268804	0.954846	0.738642	0.725753	0.12274	0.100513	0.0167053	0.0976257	0.945581	0.0312372	0.0946529	0.0695228	0.0820262	0.0632319	0.102775	0.355363
9430018G01Rik	NA	NA	NA	NA	NA	NA	NA	NA	NA	0.495797	0.497053	0.309644	NA	0.712188	NA	NA	0.979991	NA	NA	0.679689	0.812559	NA	0.665789	0.717733
9430019J16Rik	NA	NA	NA	NA	NA	NA	NA	NA	NA	NA	0.517155	0.406946	NA	0.382981	NA	NA	0.455561	NA	NA	NA	NA	NA	NA	NA
9430020K01Rik	0.323752	0.598672	0.461416	0.0299103	0.282056	0.157099	0.966979	0.0506335	0.268828	0.578825	0.00249534	0.0310071	0.00888169	0.000267389	0.0590971	0.142002	0.000227813	0.0211652	0.10915	0.860244	0.0669868	0.826725	0.644596	0.120932
9430021M05Rik	NA	NA	NA	NA	NA	NA	NA	NA	NA	NA	NA	NA	NA	NA	0.336449	0.290297	NA	0.412198	0.348837	NA	NA	0.448612	0.0729245	0.24121
9430023L20Rik	8.60919e-12	0.460854	0.224032	0.949846	0.353609	0.24127	0.925744	0.0297664	0.647946	0.75286	0.0600272	0.310903	0.0357412	0.0403865	0.0128957	0.892896	0.0715742	0.285375	0.126934	0.254598	0.275234	0.363204	0.256369	0.174353
9430031J16Rik	NA	NA	0.392157	0.529913	0.530794	NA	0.444804	NA	NA	NA	NA	0.511596	NA	NA	NA	0.49923	NA	NA	NA	NA	NA	NA	NA	NA
9430032N09Rik	NA	0.281874	0.158561	NA	0.22669	0.531673	0.507332	NA	NA	NA	0.508066	0.928585	0.520023	0.712527	0.302265	0.339598	0.445552	0.42435	0.376185	0.237531	0.812559	0.290196	NA	0.149664
9430037G07Rik	0.150082	0.388442	0.200887	NA	0.22669	0.27811	0.507332	NA	0.351573	NA	0.211812	0.00541575	0.23456	0.0940956	0.115863	0.0221449	0.104695	0.0133025	0.0985159	0.245111	0.748712	0.467421	0.596905	0.679196
9430038I01Rik	0.0434659	0.592869	0.966095	0.374952	0.823604	0.356385	0.848658	0.363726	0.158487	0.158704	0.234024	0.157903	0.177417	0.099308	0.583054	0.881471	0.0772839	0.578185	0.717386	0.108849	0.65794	0.262293	0.270193	0.348834
9430041J12Rik	0.613521	0.601001	NA	NA	NA	NA	NA	NA	0.607635	NA	0.46657	0.0856769	0.507105	0.602834	0.56159	0.160926	0.635345	0.0577998	0.265733	0.298459	0.702476	0.452119	0.344896	0.755712
9430060I03Rik	0.915385	0.491065	0.243959	0.0874347	0.479411	0.0195354	0.275848	0.39586	0.27199	0.196133	0.0652367	0.974315	0.399997	0.0959555	0.6334	0.887422	0.0227799	0.00415926	0.124758	0.366313	0.0363771	0.0720531	0.344896	0.727593
9430069I07Rik	0.655441	0.688293	NA	NA	NA	NA	NA	NA	NA	NA	0.252166	0.701914	0.132153	0.554909	0.10538	0.0772444	0.175244	0.441914	0.589542	0.5166	0.609675	0.23345	NA	NA
9430076C15Rik	NA	0.885449	0.679688	0.529913	0.543598	0.348808	0.588226	0.409323	0.77351	0.487412	7.18575e-06	2.61009e-07	0.00140827	0.000132338	0.0129725	0.000169735	1.38748e-11	1.22823e-08	5.8078e-05	0.752822	0.595338	0.548915	0.0398872	0.0336184
9430076G02Rik	NA	NA	NA	NA	NA	NA	NA	NA	NA	NA	NA	NA	NA	NA	NA	NA	NA	NA	NA	NA	NA	NA	0.683317	0.675798
9430083A17Rik	0.669499	0.261534	0.523938	0.248517	0.78868	0.68483	0.162126	0.26093	0.476417	NA	0.292899	0.452014	0.962329	0.568067	0.821543	0.788926	0.251197	0.587935	0.721718	0.501677	0.606793	0.928793	0.242434	0.328371
9430091E24Rik	0.163339	0.63447	0.181662	0.56962	0.345328	0.0777811	0.976554	0.707671	0.410801	0.266982	0.748155	0.754473	0.360243	0.179939	0.043718	0.585733	0.176728	0.45776	0.098264	0.0295566	0.612633	0.128541	0.603365	0.259872
9530002B09Rik	NA	NA	NA	NA	NA	NA	NA	NA	NA	NA	NA	NA	NA	NA	NA	NA	NA	NA	NA	NA	NA	NA	NA	NA
9530003J23Rik	NA	NA	NA	NA	NA	NA	NA	NA	NA	NA	NA	NA	NA	NA	NA	NA	NA	NA	NA	NA	NA	NA	NA	NA
9530008L14Rik	0.459995	0.0910346	0.304318	0.326129	0.18041	0.166176	0.52651	0.26093	0.610591	0.547826	0.600378	0.107657	0.574922	0.326441	0.598626	0.0846921	0.193791	0.255586	0.286748	0.607953	0.146273	0.240756	0.677667	0.853596
9530026F06Rik	0.698925	NA	NA	NA	NA	NA	NA	NA	NA	NA	NA	NA	NA	NA	NA	0.349382	NA	0.437451	NA	NA	NA	NA	NA	NA
9530026P05Rik	NA	0.754352	0.243711	0.803221	NA	0.172921	0.803172	0.919212	0.620952	0.0210889	0.00100201	0.00536521	0.0127305	0.0687654	0.847203	0.0576183	0.0765047	0.701708	0.967056	0.648571	0.84385	0.707387	0.460991	0.168088
9530027J09Rik	0.561887	0.761535	0.17367	0.598026	0.126704	0.175999	0.196312	0.358883	0.444425	0.401062	0.702675	0.989658	0.237997	0.725327	0.519983	0.820798	0.837677	0.945268	0.570617	0.933814	0.82629	0.771796	0.636901	0.67206
9530036O11Rik	NA	NA	NA	NA	NA	NA	NA	NA	NA	NA	NA	NA	NA	0.602834	NA	NA	0.606494	NA	NA	0.55522	0.702476	NA	NA	NA
9530048J24Rik	0.268508	0.340087	0.413422	0.558208	0.423403	0.653618	0.185037	0.358883	0.205379	0.93635	0.879373	0.683045	0.388504	0.91304	0.437306	0.506325	0.749994	0.363497	0.25257	0.671633	NA	0.557507	0.518838	0.361946
9530051G07Rik	NA	0.757661	NA	NA	NA	0.393718	NA	NA	NA	0.36424	0.497386	0.199357	0.487926	0.277753	0.340398	0.0874834	0.324846	0.471031	0.44337	0.289225	NA	0.351971	0.683317	0.50524
9530052E02Rik	0.698925	0.496363	NA	NA	0.392407	0.901956	0.597878	NA	NA	NA	0.0618872	0.127244	0.100277	0.221521	0.3049	0.122608	0.757095	0.161006	0.272763	0.980063	NA	0.406227	NA	NA
9530053A07Rik	0.111555	0.859159	0.827961	NA	NA	NA	NA	0.274599	NA	NA	0.451471	0.593155	0.477112	NA	0.655406	0.54145	0.469261	0.674769	0.728652	NA	NA	NA	0.65917	0.717733
9530059O14Rik	NA	NA	0.114776	0.812218	0.761533	0.793458	0.95173	NA	NA	NA	0.906151	0.911249	0.404848	0.636489	0.310658	0.993759	NA	NA	NA	0.965491	0.741047	0.814301	NA	0.166282
9530068E07Rik	0.00802963	0.00106599	3.75635e-05	0.0676299	0.0119686	0.00291361	0.000206072	0.474351	1.95385e-11	0.00313967	0.0199389	0.802265	0.0135274	0.879727	0.000207321	0.881838	0.640251	0.80237	0.00232133	0.000603963	0.0957655	0.000678842	0.0445824	3.09752e-05
9530077C05Rik	0.217232	0.89513	0.220283	0.558208	0.0440433	0.0328729	0.396277	0.223805	0.877923	0.296098	0.00328919	0.000502397	0.00992325	0.0714197	0.0638157	0.0047167	0.0245579	0.0941382	0.174201	0.00640251	NA	0.0461158	0.494112	0.976109
9530080O11Rik	0.0349923	0.1241	0.287481	NA	0.392164	0.342326	0.0959894	0.328516	0.174485	NA	0.508066	0.855144	0.460638	0.712527	0.414162	0.250385	NA	NA	NA	0.679689	0.812559	0.290447	0.660544	NA
9530082P21Rik	0.423724	0.00732795	0.733588	0.00986444	0.803847	0.313829	0.000463847	0.131482	0.801127	0.552981	0.0278276	0.0163675	0.228282	0.932746	0.00876308	0.543919	0.667742	0.699694	0.0195972	6.57852e-05	0.0174583	0.0113701	0.274771	0.84731
9530091C08Rik	0.73037	0.632238	0.870635	0.457325	0.0957506	0.200954	0.410142	0.806031	0.0876466	0.251525	0.000811527	3.26747e-06	0.0817692	0.413191	0.17698	0.0022159	0.291009	0.0100362	0.480273	0.19676	0.395354	0.368838	0.323393	0.0363091
9630013A20Rik	NA	0.427974	NA	0.320187	NA	0.533383	0.8182	0.274599	0.85007	0.111173	0.513645	0.567491	0.480806	0.435705	0.330629	0.62552	0.533195	0.871724	0.508746	0.271062	0.584465	0.239216	0.625233	0.522346
9630028B13Rik	NA	0.586766	0.799207	0.308963	NA	NA	0.153697	NA	0.462371	0.285626	0.787735	0.680476	0.718976	0.632027	0.515162	0.496278	0.446778	0.266557	0.252509	0.740025	0.724157	0.448612	0.193824	0.435209
9630028H03Rik	NA	NA	NA	NA	NA	NA	NA	NA	NA	NA	NA	NA	NA	NA	0.336449	0.290297	NA	0.412198	0.348837	NA	NA	0.448612	NA	NA
9630033F20Rik	0.168621	0.690325	0.510505	0.638971	0.614118	0.452084	0.698518	0.333181	0.161596	0.498533	0.42386	0.169343	0.470494	0.822821	0.202232	0.615771	0.487313	0.215886	0.0273509	0.77412	0.724027	0.723089	0.543004	0.808081
9830001H06Rik	0.148064	0.0926886	0.0408583	0.259815	0.0231552	0.172424	0.126907	0.219783	0.0486139	0.0647214	0.185984	0.118935	0.000268969	0.87423	0.0064209	0.00820734	5.98311e-06	1.13554e-06	1.34148e-05	0.00223368	0.376177	0.0151849	0.0231534	0.387099
9830107B12Rik	NA	NA	0.115201	0.247013	0.0734668	0.0399552	NA	NA	0.143916	NA	0.212224	0.684133	4.38094e-06	0.0837559	6.91756e-06	0.987116	0.369431	0.373126	0.517799	0.000980091	0.0905437	0.00416494	NA	0.130268
9830132P13	NA	NA	NA	NA	NA	NA	NA	0.274599	NA	NA	0.207661	NA	NA	0.187084	NA	0.349382	0.197642	0.437451	NA	NA	NA	NA	0.660544	NA
9830147E19Rik	0.591525	0.633417	0.0943099	0.248517	0.924758	0.806899	0.926055	0.989614	0.261789	0.318715	0.0030351	0.0783256	0.291152	0.00261154	0.427876	0.543974	0.0331152	0.452236	0.286909	0.867807	0.358886	0.99446	0.716434	0.127101
9830166K06Rik	NA	NA	0.114776	NA	0.252472	0.317943	NA	NA	NA	0.36424	NA	NA	0.0309098	NA	0.0937279	NA	NA	NA	NA	0.250081	NA	0.178991	NA	NA
9930005F22Rik	0.655441	0.543312	NA	NA	NA	0.354638	0.597878	NA	NA	0.36424	0.288735	0.182306	0.468109	0.733982	0.330568	0.150941	0.932094	0.0949367	0.295047	0.92897	0.812559	0.309233	NA	NA
9930012K11Rik	0.213676	0.857124	0.31683	NA	0.719965	0.318494	0.42573	0.39586	0.117495	0.36424	0.774591	0.586203	0.41692	0.399776	0.0796745	0.143123	0.142921	0.224466	0.0839263	0.19322	0.319174	0.0618076	0.195698	0.0698505
9930013L23Rik	NA	NA	0.224187	NA	0.238277	0.542059	NA	0.24145	0.186565	NA	0.355796	0.228946	0.121716	NA	0.530218	0.621478	0.445552	0.426698	0.361626	0.538189	NA	0.399388	NA	0.136356
9930014A18Rik	0.0137672	0.095501	0.391387	0.248517	0.481499	0.0651885	0.0650135	NA	NA	0.0910508	0.0187477	0.00564443	0.22622	0.44132	0.228713	0.380468	0.898048	0.951137	0.293458	0.011923	0.388586	0.0524229	0.665789	0.725201
9930021J03Rik	0.438855	0.953213	0.185475	0.447901	0.316505	0.80695	0.355012	0.0366301	0.827232	0.157401	0.309684	0.962018	0.598072	0.388671	0.452684	0.760174	0.642326	0.542204	0.291021	0.363766	0.190278	0.486108	0.159047	0.537447
9930023K05Rik	NA	0.150832	0.555149	NA	NA	0.035703	0.307523	0.274599	NA	NA	0.48618	0.650324	0.597761	0.602834	0.0198837	0.457116	0.123293	0.285732	0.0176406	0.0137054	0.702476	0.0572459	0.649929	0.675798
9930104L06Rik	0.598103	0.700588	0.164761	0.179476	0.942384	0.77029	0.685933	0.31087	0.864246	0.972174	0.0075272	0.00312377	0.0701195	0.50574	0.892792	0.201274	0.242777	0.479537	0.884815	0.862007	0.815526	0.278822	0.870087	0.293873
9930111J21Rik1	0.738462	0.986045	0.493764	0.0263618	0.836261	0.651574	0.268297	0.157968	0.345151	0.240556	0.150178	0.0366211	0.28174	0.480979	0.609719	0.824414	0.56135	0.842609	0.404099	0.266352	0.0784329	0.841956	0.803699	0.702105
9930111J21Rik2	0.667779	0.0616112	0.253892	0.00444501	0.317549	0.0288581	0.00525389	0.0302135	0.351573	0.0295483	0.316084	0.101923	0.199525	0.489074	0.00432669	0.167923	0.197433	0.47417	0.0103141	0.00706643	0.457003	0.0343269	0.253962	0.270971
A030009H04Rik	0.693355	0.00345531	0.138307	0.319635	0.380224	0.599669	0.50748	0.196418	0.14506	0.42264	0.250096	0.0535455	0.146141	0.721142	0.0268891	0.674868	0.882288	0.310409	0.00329729	0.869188	0.963032	0.668888	0.259909	0.310608
A130010J15Rik	0.767973	0.454779	0.628602	0.548309	0.795647	0.515877	0.740626	0.635946	0.588738	0.041	0.758457	0.567188	0.617429	0.941324	0.173563	0.48589	0.855016	0.812635	0.508534	0.0570878	0.341958	0.160224	0.560973	0.138203
A130022J15Rik	0.652483	0.845881	0.587269	0.00605869	0.081981	0.0872013	0.102087	0.232718	0.202923	0.459464	0.188873	0.549289	0.147365	0.476802	0.0675232	0.199697	0.898557	0.060266	0.0262314	0.0708607	0.00165757	0.328893	0.67476	0.19908
A130040M12Rik	0.00208431	0.000304878	0.00531217	0.75653	0.00122495	0.0532314	0.36408	3.84275e-08	4.50253e-07	0.0644171	3.92775e-09	7.66261e-26	5.46852e-14	0.000119925	5.19791e-17	2.65562e-17	1.12095e-26	3.17151e-27	2.57886e-29	5.14108e-06	0.0229667	3.27285e-06	0.00195561	0.000280008
A130049A11Rik	0.249195	0.768575	0.401115	0.351548	0.36415	0.12357	0.230229	0.878625	0.418619	0.443414	0.695624	0.0204474	0.0694779	0.329662	0.0394749	0.0118248	0.341284	0.229251	0.190525	0.100467	0.13187	0.0138474	0.424943	0.736565
A130077B15Rik	NA	NA	NA	0.286008	NA	NA	0.529025	NA	0.429324	NA	0.123938	0.14607	0.322255	0.591328	0.443825	0.57267	NA	0.355417	0.459308	0.248532	0.612117	0.424989	0.0939779	0.0891292
A1bg	0.427146	0.131271	NA	0.430753	NA	0.267698	0.0733046	0.1968	NA	NA	0.223029	NA	NA	0.221521	0.213284	0.31995	0.494227	0.418203	0.0821023	0.281306	NA	0.274134	0.456518	0.0287118
A1cf	NA	0.289037	0.158561	NA	0.22669	0.17961	0.430917	NA	NA	NA	NA	0.29525	0.0950253	NA	0.0737065	0.28671	0.271213	0.339165	0.251972	0.120469	NA	0.16718	NA	NA
A230001M10Rik	0.58375	0.601001	0.827961	NA	NA	NA	NA	NA	0.458631	NA	0.558798	0.498071	0.899184	0.221521	0.155932	0.0972633	0.264984	0.0301436	0.0550156	0.626466	NA	0.65061	NA	0.540003
A230020J21Rik	0.0918067	0.489547	0.0176045	0.247013	0.265591	0.735908	0.934478	0.336723	0.248614	0.121401	0.176617	0.559674	0.00484661	0.577171	0.0333833	0.399104	0.235471	0.483395	0.136444	0.582942	0.452149	0.976197	0.102292	0.0751207
A230028O05Rik	NA	NA	0.419378	0.401696	0.308453	0.452853	0.284177	NA	0.429324	0.477969	0.196308	0.199154	0.0486279	0.495311	0.0899928	0.316021	0.145379	0.495047	0.528915	0.135478	0.618752	0.253342	0.440578	0.468082
A230046K03Rik	0.133253	0.876949	0.83474	0.0654245	0.811711	0.441516	0.48134	0.443057	0.518502	0.0285428	0.973611	0.0225165	0.0678036	0.498797	0.0133763	0.0037288	0.0625496	0.015157	0.0484934	0.0291753	0.471038	0.010826	0.714054	0.722878
A230050P20Rik	0.619843	0.754276	0.215598	0.319697	0.279044	0.106919	0.0924051	0.736923	0.417402	0.221451	0.0261065	0.0913855	0.325179	0.212395	0.926615	0.955051	0.257945	0.991058	0.899439	0.0057743	0.0545819	0.147026	0.573997	0.506775
A230051G13Rik	0.338085	0.432709	0.447317	0.803135	0.496319	0.811552	0.187099	0.517721	0.984819	0.651106	0.126787	0.883223	0.104864	0.0934605	0.222521	0.0472566	0.437673	0.128479	0.671542	0.583549	0.245001	0.314157	0.0497746	0.168127
A230056J06Rik	NA	0.340087	0.577992	0.248517	0.238277	0.303922	0.809528	0.358883	0.205379	0.196133	0.483741	0.118615	0.174075	0.113729	0.476819	0.602118	0.978145	0.490866	0.716286	0.115134	0.108958	0.276853	0.193824	0.213125
A230056P14Rik	0.6483	0.744695	0.23066	NA	0.942931	0.533881	0.358294	0.358883	0.691027	0.301385	0.97094	0.629239	0.683869	0.756164	0.268832	0.319491	0.58252	0.703136	0.46519	0.790266	0.32706	0.711367	0.550214	0.677842
A230057D06Rik	NA	0.601001	0.827961	NA	NA	NA	NA	NA	0.11804	0.36424	0.235537	0.0521214	0.650966	0.332715	0.525737	0.132604	0.650495	0.310095	0.49792	NA	NA	NA	0.683317	0.0679917
A230065H16Rik	NA	0.601001	NA	NA	NA	0.267698	NA	NA	NA	NA	NA	0.0850987	0.225206	NA	0.53521	0.692269	0.602379	0.570466	0.572269	0.179183	NA	0.20765	NA	NA
A230070E04Rik	NA	NA	0.827961	NA	NA	NA	NA	NA	NA	NA	0.466898	0.336411	0.614311	NA	NA	NA	NA	NA	NA	NA	NA	NA	NA	NA
A230072C01Rik	0.535282	0.495157	0.830403	0.454336	0.739861	0.0622988	0.706362	0.95888	0.00282195	0.122753	0.297642	0.337478	0.0855521	0.523369	0.586281	0.504369	0.100998	0.117057	0.574671	0.788218	0.525095	0.0312237	0.0441053	0.114448
A230072E10Rik	0.698925	0.154543	NA	0.247013	NA	NA	0.224216	0.297517	0.305966	0.941866	0.109494	0.486217	NA	0.0834426	0.340398	0.835602	0.802117	0.604125	0.416897	0.294634	0.0859778	0.503954	0.660544	0.461188
A230073K19Rik	0.468365	0.116347	0.143289	0.653501	0.277929	0.679519	0.577254	0.133272	0.456367	0.112883	0.0594044	0.0422585	0.100558	0.0547661	0.381538	0.0815272	0.36506	0.725066	0.992435	0.296823	0.01225	0.37147	0.174235	0.705678
A230077H06Rik	NA	0.601001	0.114776	NA	0.238277	0.303922	NA	NA	0.259404	NA	0.47356	0.280653	0.180173	0.187084	0.0937279	NA	0.187244	0.357137	0.491901	0.250081	NA	0.178991	0.201395	0.192581
A230108P19Rik	0.330149	NA	0.287481	NA	0.1851	0.181623	NA	NA	NA	0.168875	0.318458	0.193068	0.246013	NA	0.588992	0.384672	NA	NA	NA	0.278789	NA	0.377241	0.0729245	0.0688001
A2ld1	0.0744656	0.2318	0.206712	0.537808	0.174967	0.575354	0.994029	0.781953	0.335334	0.769273	0.115311	0.0397328	0.0864442	0.101275	0.1021	0.00203179	0.818453	0.0785783	0.448379	0.609147	0.741859	0.0298965	0.891091	0.366921
A2m	0.698925	0.601001	0.67096	NA	NA	NA	NA	NA	NA	NA	0.146851	0.690255	0.569997	NA	0.306768	0.158444	0.208224	0.203428	0.420628	0.294634	NA	0.446871	NA	NA
A330009N23Rik	0.0167132	0.198964	0.459944	0.504059	0.207736	0.365628	0.578333	0.65462	0.202069	0.445452	0.0052972	0.000107749	0.403572	0.00588684	0.796803	0.584863	0.084904	0.96671	0.849465	0.456095	0.598698	0.256105	0.487901	0.344553
A330021E22Rik	NA	0.601001	0.68321	NA	NA	NA	NA	0.274599	0.216379	0.205041	0.764847	0.755182	0.800585	0.637679	0.823286	0.189909	0.690736	0.706537	0.972679	NA	NA	0.502829	0.529188	0.393287
A330023F24Rik	0.534502	0.14798	0.155366	0.494332	0.390741	0.956791	0.109399	0.745434	0.181794	0.297838	0.146129	0.264344	0.461813	0.688373	0.212362	0.0481069	0.796919	0.0338393	0.479405	0.463074	0.590988	0.25606	0.109329	0.0828624
A330032B11Rik	NA	0.354239	0.662499	NA	0.351585	0.655563	0.597878	NA	0.458631	0.228333	0.181368	0.0216812	0.0704813	0.457159	0.0890666	0.020619	0.0268881	0.0106511	0.078995	0.357042	0.674984	0.867603	0.665789	0.471968
A330035P11Rik	0.442005	0.991266	0.286012	0.26567	0.508034	0.835957	0.752245	0.998186	0.686639	0.75988	0.94986	0.127499	0.275731	0.99003	0.669289	0.0927934	0.689058	0.730217	0.832728	0.651842	0.713796	0.978631	0.663888	0.480754
A330040F15Rik	0.297556	0.168255	0.311266	0.167222	0.208856	0.376767	0.218298	0.167561	0.0802046	0.164873	0.250487	0.967111	0.165296	0.227702	0.235615	0.272005	0.330805	0.806804	0.851471	0.126238	0.697945	0.349105	0.0357835	0.0192878
A330041J22Rik	NA	0.601001	NA	NA	NA	NA	NA	NA	NA	NA	NA	0.769549	0.375517	NA	0.361142	0.778701	0.257395	0.283809	0.698723	NA	NA	NA	NA	NA
A330048O09Rik	NA	NA	NA	NA	NA	NA	NA	NA	NA	NA	0.639384	0.298763	0.110605	0.382981	0.193521	0.113081	0.455561	0.115953	0.160511	NA	NA	NA	NA	NA
A330049M08Rik	0.0269256	0.970858	0.228256	0.195144	0.339755	0.986586	0.376612	NA	0.249094	0.36424	0.0727936	0.479982	0.756735	0.0472019	0.792134	0.907945	0.0362716	0.365602	0.692457	0.959386	0.0852104	0.593342	0.0988422	0.139646
A330049N07Rik	0.698925	NA	NA	NA	NA	NA	NA	NA	NA	0.318715	NA	NA	NA	NA	NA	NA	NA	NA	NA	NA	NA	NA	NA	NA
A330050B17Rik	0.00643222	0.203459	0.739186	NA	0.226871	0.199381	0.150166	0.36987	0.393688	NA	0.358695	0.893192	0.815046	0.60763	0.791184	0.363849	0.358327	0.227375	0.815103	0.920699	0.702476	0.203571	0.386005	0.675798
A330050F15Rik	NA	NA	NA	NA	NA	NA	NA	0.274599	NA	NA	NA	NA	NA	NA	NA	NA	NA	NA	NA	NA	NA	NA	0.660544	NA
A330069E16Rik	0.826243	0.589272	0.460812	0.119485	0.698938	0.420677	0.22862	0.467517	0.189467	0.495797	0.196499	0.15771	0.443114	0.931886	0.459208	0.743688	0.775226	0.420213	0.470654	0.0511464	0.293692	0.225657	0.199712	0.383439
A330070K13Rik	NA	NA	NA	NA	NA	NA	NA	NA	NA	NA	0.219582	0.226692	NA	NA	NA	NA	NA	NA	NA	NA	NA	NA	NA	NA
A330076C08Rik	0.0210921	NA	0.114776	NA	0.238277	0.303922	NA	NA	NA	NA	0.497758	0.154507	0.310361	0.641974	0.290014	0.143221	NA	0.142113	0.193929	0.309922	0.748712	0.178991	NA	NA
A330076H08Rik	0.821974	0.825623	0.63664	0.330071	NA	NA	0.375945	NA	NA	0.318715	0.199459	0.0562178	0.877538	0.100996	0.805744	0.671586	0.118652	0.652598	0.711401	0.0844536	0.116181	NA	NA	0.461188
A330093E20Rik	NA	NA	NA	NA	NA	NA	NA	NA	NA	NA	NA	NA	NA	0.602834	NA	0.349382	0.606494	0.437451	NA	0.55522	0.702476	NA	NA	NA
A330102I10Rik	NA	NA	0.114776	NA	0.888632	0.905481	NA	NA	0.259404	NA	0.166971	0.881966	0.0476548	0.332715	0.120335	0.140861	0.171374	0.531564	0.569137	0.863302	NA	0.304566	0.201395	0.192581
A3galt2	0.698925	0.0326571	0.260099	NA	NA	0.224861	0.293981	0.358883	0.326212	0.121452	0.852857	0.0958966	0.570052	0.605985	0.501263	0.185102	0.112464	0.0679457	0.419701	0.0577313	0.619523	0.0431116	0.699914	0.53042
A430005L14Rik	0.181872	0.22788	0.11863	0.594083	0.330556	0.172645	0.584864	0.652421	0.208987	0.0360136	0.533534	0.345174	0.0953537	0.145303	0.109032	0.2907	0.17684	0.590729	0.849577	0.0164663	0.192345	0.0664281	0.199126	0.939633
A430033K04Rik	0.848625	0.989589	0.950519	0.210549	0.314917	0.741546	0.92003	0.26279	0.0398282	0.492584	0.643011	0.961966	0.0803663	0.546911	0.314196	0.839652	0.898887	0.963469	0.66807	0.277873	0.678296	0.615334	0.297426	0.0588078
A430035B10Rik	0.307018	0.885806	0.995623	0.394817	0.545792	0.436894	0.478443	0.65813	0.410392	0.994434	0.731404	0.126004	0.6724	0.670745	0.845194	0.457236	0.957284	0.997286	0.813697	0.820826	0.265957	0.697199	0.541263	0.118293
A430071A18Rik	0.461928	0.0575029	0.28606	0.247013	0.415726	0.475342	0.507332	0.0778894	0.625021	0.0507205	0.22496	0.919533	0.780459	0.0834426	0.831863	0.800261	0.110374	0.435866	0.416587	0.186159	0.0859778	0.556822	0.199046	0.695506
A430078G23Rik	0.0303457	0.819525	0.373535	0.45641	0.60218	0.0710178	0.589611	0.106059	0.623974	0.0548026	0.691512	0.641287	0.0084584	0.462281	0.039052	0.389084	0.28638	0.480996	0.663241	0.152525	0.695074	0.0387162	0.683317	0.481897
A430084P05Rik	0.914431	0.668806	0.307055	0.0541671	0.17326	0.247581	0.294506	0.530583	0.212024	0.0779822	0.50093	0.217957	0.000630541	0.985102	0.00881565	0.442803	0.549551	0.790104	0.546017	0.0013241	0.461519	0.0024905	0.590289	0.587059
A430088P11Rik	0.64815	0.658914	0.33178	0.411181	0.40937	0.487868	0.916723	NA	0.186565	0.495797	0.25238	0.067428	0.152462	0.333029	0.16266	0.182032	0.942565	0.209864	0.381032	0.760533	0.808582	0.502829	NA	0.214259
A430089I19Rik	NA	NA	NA	NA	NA	NA	NA	NA	NA	NA	0.508066	0.320046	NA	0.712527	NA	NA	NA	NA	NA	0.679689	0.812559	NA	NA	NA
A430090L17Rik	0.334361	0.132657	0.86017	0.889283	0.784055	0.848217	0.613167	0.306756	0.608981	0.405725	0.992196	0.616888	0.915224	0.959823	0.697142	0.858756	0.285298	0.285005	0.33268	0.437185	0.598248	0.864115	0.146294	0.23988
A430092G05Rik	0.422072	0.821968	0.468886	0.421729	0.789815	0.23082	NA	NA	NA	0.806546	0.336552	0.436438	0.524842	0.0475495	0.284669	0.198758	0.0931802	0.508967	0.65312	0.346838	0.193711	0.57432	0.683317	0.675798
A430093F15Rik	0.366868	0.0741822	0.365768	NA	0.340161	0.286427	0.115249	NA	NA	NA	0.316137	0.299318	0.395921	NA	0.409249	0.183199	0.202833	0.330208	0.287644	0.294064	NA	0.206118	NA	NA
A430105I19Rik	0.655441	0.16408	0.351417	0.202323	0.1497	0.526242	0.0850873	0.23026	0.429324	0.501981	1.63438e-05	0.00233803	0.0731432	0.000707691	0.00938737	3.79401e-05	0.00560462	7.79159e-05	0.00115004	0.234026	0.165589	0.0289943	0.459932	0.620399
A430107O13Rik	0.944487	0.342146	0.469145	0.929836	0.486728	0.0932235	0.120284	0.0449218	0.0151275	0.202157	1.19308e-06	1.46837e-16	2.73318e-07	0.00111263	0.0051394	4.65925e-05	0.000235079	0.000401966	0.00689242	0.0529671	0.807673	0.0102306	0.0988119	0.0109869
A430107P09Rik	0.0837505	NA	NA	0.293089	NA	NA	0.16315	NA	NA	0.285626	NA	NA	NA	0.0933383	NA	NA	0.128106	NA	NA	NA	0.0911954	NA	0.683317	0.675798
A430110N23Rik	0.583843	0.791123	0.0233487	0.134578	0.131162	0.175789	0.115365	NA	0.000147126	0.36424	1.02557e-08	1.02883e-05	1.66006e-07	0.000462636	2.2084e-10	1.80001e-08	1.00343e-11	3.11856e-11	5.23133e-12	0.394425	0.6907	0.512762	0.0944337	0.000337255
A4galt	0.635785	0.183937	0.889035	0.00351917	0.167954	0.0477288	0.00236743	0.0616662	0.21209	0.940732	2.79394e-16	4.81056e-07	0.00153269	0.855952	0.000182335	0.524657	0.000168247	5.99067e-06	2.13533e-06	5.18207e-06	0.0187667	0.00038933	0.274858	0.212526
A4gnt	NA	NA	NA	NA	NA	0.267698	NA	0.409323	0.547892	NA	0.316137	0.226692	NA	NA	0.198889	0.365109	0.328579	0.305451	0.235547	0.195312	NA	0.281934	0.20259	0.502858
A530006G24Rik	0.655441	NA	NA	NA	NA	NA	NA	NA	NA	NA	NA	0.482796	0.520023	NA	0.525737	0.455837	NA	0.161887	0.459308	NA	NA	NA	NA	NA
A530013C23Rik	NA	0.285402	0.429055	0.659866	0.904982	0.715762	NA	NA	0.94122	0.435153	0.495549	0.181279	0.0701745	0.309216	0.120876	0.27935	0.13199	0.000413442	0.0690976	0.31306	0.891314	0.280822	0.4296	0.953163
A530016L24Rik	NA	0.0741822	NA	NA	NA	0.267698	0.115249	NA	0.186565	0.251525	0.235969	0.0548971	0.313959	0.318356	0.0259256	0.0286928	0.275936	0.0616936	0.0189685	0.0569398	0.300985	0.0959103	0.0696981	0.204975
A530032D15Rik	0.466752	0.189377	0.637379	0.000382153	0.510423	0.214462	0.224252	0.279693	0.467959	0.0727463	0.874138	0.404805	0.791025	0.68129	0.363901	0.176157	0.210227	0.175617	0.0457927	0.678451	0.582196	0.257949	0.683317	0.987516
A530046M15	0.0303916	0.119013	0.1818	0.145153	0.0448489	0.0324895	0.111736	NA	0.94624	NA	0.126976	0.863817	0.143849	0.061207	0.0734875	0.561682	0.0306569	0.378349	0.188435	0.0247557	NA	0.0162164	0.788677	0.899446
A530050N04Rik	NA	0.894468	NA	NA	0.392407	0.321615	0.992124	0.23026	0.429324	NA	NA	0.139424	NA	NA	0.268111	0.160285	0.223856	0.328672	0.483423	0.318916	NA	0.186659	0.357561	0.351189
A530053G22Rik	NA	0.543312	0.308667	NA	NA	0.354638	0.597878	NA	NA	NA	0.639384	0.0322007	0.11827	NA	0.259079	0.0154265	1.05552e-06	2.28919e-06	0.00292277	0.331115	NA	0.608067	NA	NA
A530054K11Rik	0.796991	0.684833	0.24564	0.278143	0.244838	0.712926	0.0039197	0.933425	0.334208	0.141073	0.0802412	0.0915452	0.134455	0.0621962	0.850439	0.445999	0.0851478	0.0113593	0.24659	0.124217	0.370947	0.415821	0.918816	0.754856
A530058N18Rik	NA	NA	0.67096	NA	NA	NA	NA	NA	NA	NA	NA	0.304158	0.569997	0.602834	0.510182	0.268232	0.501139	0.38178	0.528915	0.55522	0.702476	NA	NA	0.0497752
A530064D06Rik	0.364671	0.693394	0.570957	0.615584	0.134479	0.0339729	NA	NA	0.186565	0.930316	0.164989	0.203794	5.3443e-06	0.354663	2.69227e-05	0.786454	0.600968	0.189115	0.270056	1.77338e-05	0.154469	0.000221783	NA	0.116347
A530065N20	NA	0.859159	NA	0.145153	NA	NA	0.180599	NA	0.111565	0.36424	0.0118091	0.0130075	0.609046	NA	NA	0.245035	0.325362	0.537352	0.559831	NA	NA	NA	0.753676	0.695826
A530072M11Rik	0.681529	0.219639	0.278498	0.41028	0.691541	0.721123	0.94376	0.122899	0.393688	0.168875	0.50596	0.881583	0.369352	0.333417	0.206359	0.142952	0.169458	0.134359	0.331818	0.72078	0.692339	0.380113	0.708472	0.315441
A530088E08Rik	0.410895	0.776171	0.661344	0.195875	0.551272	0.685693	0.413448	0.127045	0.0939836	0.332029	0.759994	0.853392	0.54006	0.630511	0.330228	0.325105	0.462499	0.364062	0.139095	0.45851	0.314477	0.464658	0.309325	0.715427
A530098C11Rik	0.698925	0.430527	0.205349	0.266367	0.226804	0.248789	0.597283	0.137085	0.1912	0.322948	0.349332	0.502124	0.535942	0.18482	0.763114	0.532938	0.400516	0.120968	0.548165	0.856526	0.142653	0.998994	0.382985	0.262989
A530099J19Rik	0.41889	NA	0.286143	0.183173	0.14108	0.140519	NA	0.36987	0.393688	0.574532	0.0229117	0.202807	0.0466235	0.300426	0.154031	0.972169	0.128604	0.161538	0.435964	0.783457	0.0169457	0.092162	NA	NA
A630001G21Rik	0.133884	0.0515081	0.177534	0.0395534	0.0214681	0.0186486	0.00819311	0.730678	0.0453276	0.0613613	0.425041	0.976652	0.0262742	0.758997	0.134261	0.625654	0.343472	0.679169	0.734909	0.00259537	0.06572	0.0626986	0.149285	0.195381
A630007B06Rik	0.614838	0.128145	0.0451737	0.928869	0.638175	0.145521	0.517836	0.626783	0.707177	0.0253203	0.00308832	0.0515192	0.907917	0.288929	0.534661	0.561271	0.580242	0.108926	0.206982	0.517703	0.582514	0.122618	0.870969	0.4005
A630010A05Rik	NA	NA	0.67096	NA	NA	NA	NA	NA	NA	NA	NA	0.304158	0.569997	NA	0.510182	0.268232	0.320564	0.38178	0.528915	NA	NA	NA	NA	NA
A630012P03Rik	NA	0.578212	0.67096	0.10598	NA	NA	0.726159	0.39586	NA	0.495797	0.021867	0.0253315	0.769749	0.00213202	0.832725	0.352479	0.0391939	0.448842	0.727391	0.339398	0.0608512	0.452119	0.736529	0.603843
A630019I02Rik	NA	NA	NA	NA	NA	NA	NA	NA	NA	NA	NA	0.217753	0.375517	NA	0.153093	0.11893	NA	0.136941	0.124189	NA	NA	0.448612	NA	0.166282
A630020A06	0.300496	0.33262	NA	NA	NA	NA	0.375945	NA	NA	NA	0.497758	0.185862	0.339329	0.641974	0.386455	0.299808	0.608065	0.580187	0.569137	0.436577	0.748712	0.452119	NA	0.166282
A630023A22Rik	NA	NA	NA	NA	NA	NA	NA	NA	NA	NA	NA	NA	NA	NA	NA	NA	NA	NA	NA	NA	NA	NA	NA	NA
A630033H20Rik	0.53987	0.392629	0.683061	0.872447	0.917399	0.545264	0.863815	0.987574	0.75692	0.0136888	0.439825	0.277315	0.824436	0.135603	0.920647	0.577117	0.00292124	0.112945	0.490883	0.693335	0.695887	0.998199	0.600745	0.310749
A630055G03Rik	0.0825863	0.65819	0.125626	0.266367	0.927961	0.944273	0.301511	NA	0.14	0.673195	0.518498	0.99765	0.10556	0.431832	0.113643	0.469446	0.21463	0.449038	0.452758	0.396912	0.68774	0.197538	0.396445	0.307608
A630066F11Rik	0.967421	0.48584	0.58089	0.462848	0.19797	0.62832	0.51902	0.358883	0.695303	0.771503	0.0608858	0.686444	0.170575	0.073165	0.461369	0.156502	0.713394	0.542672	0.602569	0.777631	0.510247	0.38188	0.320967	0.624397
A630072M18Rik	0.927559	0.939559	0.48485	0.952346	0.263007	0.30204	0.996312	0.954673	0.107778	0.525493	0.0276499	0.00318967	0.558065	0.139233	0.143729	0.885987	0.87896	0.674221	0.337921	0.62468	0.174093	0.237649	0.321658	0.0118439
A630073D07Rik	NA	NA	NA	NA	NA	NA	NA	NA	NA	NA	NA	NA	NA	NA	NA	NA	NA	NA	NA	NA	NA	NA	NA	NA
A630075F10Rik	NA	0.252916	0.600732	NA	NA	0.186211	NA	0.274599	0.349262	0.318715	0.593011	0.0329473	0.433808	0.479245	0.261184	0.178532	0.004352	0.00315868	0.0110415	0.121717	0.632414	0.141829	0.757707	0.339512
A630076J17Rik	NA	NA	NA	NA	NA	NA	NA	NA	0.143916	0.217725	NA	NA	NA	NA	0.340398	0.490822	0.412797	0.453237	0.416897	0.294634	NA	0.446871	0.0734134	0.130268
A630077J23Rik	NA	0.169456	0.67096	0.234105	NA	0.306288	0.106142	0.358883	NA	NA	0.57717	0.521135	0.736313	0.711168	0.87512	0.784439	0.545861	0.822523	0.876442	0.254657	0.574349	0.478024	NA	NA
A630089N07Rik	0.258229	0.707064	0.107925	0.244511	0.243125	0.398385	0.695544	0.321598	0.606491	0.443414	0.0860961	0.0351788	0.0121623	0.0104934	0.228237	0.0988229	0.710243	0.00152103	0.334082	0.284101	0.112007	0.56216	0.543799	0.503105
A630095E13Rik	NA	NA	0.67096	NA	NA	NA	NA	NA	NA	NA	NA	0.304158	0.569997	NA	0.510182	0.268232	0.320564	0.38178	0.528915	NA	NA	NA	NA	0.149664
A630095N17Rik	0.655441	0.859159	NA	NA	NA	NA	NA	NA	NA	NA	0.134883	0.0127961	0.35106	0.221521	0.588992	0.115272	0.23282	0.172252	0.559831	NA	NA	0.43535	NA	NA
A730008H23Rik	0.157383	0.150023	0.926173	0.731683	0.33896	0.306687	NA	NA	0.192216	0.251525	0.751393	0.769405	0.430704	0.349731	0.805714	0.247801	0.579875	0.671002	0.464012	0.660234	0.555026	0.0125019	0.177602	0.703876
A730011L01Rik	0.483449	0.833503	0.706307	0.487872	0.993744	0.972368	0.970258	0.278619	0.360576	0.834162	0.455488	0.250529	0.352831	0.343161	0.413299	0.448252	0.115463	0.407079	0.680931	0.39554	0.759949	0.193646	0.840909	0.99062
A730015I17	NA	NA	NA	NA	NA	NA	NA	NA	NA	NA	NA	0.311329	0.520023	NA	0.525737	0.345907	NA	0.355417	0.459308	NA	NA	NA	0.62182	0.613086
A730017C20Rik	NA	0.503793	0.651029	0.529913	NA	NA	0.444804	NA	0.458631	NA	0.0618007	0.465862	0.381443	0.115874	0.204234	0.0374469	0.112437	0.00942398	0.0933922	NA	NA	NA	NA	0.540003
A730017L22Rik	0.813568	0.446832	0.60699	0.393557	0.325079	0.393556	0.249859	NA	0.145745	0.726152	0.0491769	0.401802	0.920399	0.218458	0.505946	0.593686	0.810737	0.310311	0.794484	0.297324	0.725355	0.214053	0.658688	0.579187
A730018C14Rik	NA	NA	0.114776	NA	0.238277	0.303922	NA	NA	NA	NA	0.207661	0.511596	0.0309098	0.187084	0.0937279	0.251915	0.197642	0.437451	NA	0.250081	NA	0.178991	NA	NA
A730020E08Rik	0.655441	0.0166161	0.585955	NA	0.496694	0.452853	NA	0.36987	0.393688	NA	0.0226023	0.0250526	0.127549	0.192435	0.302808	0.483421	0.162228	0.454252	0.211347	0.430629	NA	0.20155	NA	NA
A730020M07Rik	NA	0.513036	0.0326685	0.861583	NA	NA	0.933008	NA	0.299671	NA	0.000529711	3.18666e-06	0.00484298	0.0309518	0.206407	0.0221298	1.60258e-09	4.97076e-10	2.5395e-06	0.679689	0.812559	NA	0.201395	0.0534557
[truncated: 20,967 more rows]

## Sheet: FACS_celltype_pvalue
	unit1	unit2	unit3	unit4	unit5	unit6	unit7	unit8	unit9	unit10	unit11	unit12	unit13	unit14	unit15	unit16	unit17	unit18	unit19	unit20	unit21	unit22	unit23	unit24
0610005C13Rik	0.659989	0.255146	NA	0.713781	NA	0.466188	0.321445	0.215386	0.302156	0.52971	NA	0.0879356	0.396533	NA	0.452703	0.153875	NA	0.412403	0.373941	0.452571	0.338871	0.477451	0.317288	0.129444
0610007C21Rik	0.164773	3.64675e-17	7.82982e-22	0.707423	0.432441	0.0360846	0.938413	0.252398	6.98304e-10	0.017374	3.13077e-60	4.1197e-131	6.1147e-77	6.14757e-19	3.77675e-51	3.3612e-70	1.30858e-11	1.92772e-16	2.57696e-23	8.74126e-05	0.00321071	9.19665e-05	6.27615e-13	1.97947e-23
0610007L01Rik	0.464122	0.186267	0.303935	0.252925	0.801453	0.0649865	0.355616	0.320426	0.0956086	0.522867	0.329102	0.00648108	0.228498	0.13919	0.482772	0.00610782	0.00924351	0.115306	0.124172	0.288583	0.388767	0.552922	0.0548557	0.489593
0610007N19Rik	0.243817	8.34109e-44	1.70127e-37	0.646693	0.0398816	0.0663588	0.845599	0.947409	7.38111e-55	0.0989151	1.94027e-88	2.46625e-206	6.05521e-116	9.55803e-38	1.27177e-149	1.15168e-187	2.28431e-52	7.25343e-69	1.50024e-71	0.158456	0.831192	9.70371e-05	3.50328e-56	2.37441e-76
0610007P08Rik	0.0232485	0.0911459	0.253959	0.229603	0.0742491	0.0477742	0.822374	0.314173	0.0835312	0.581753	0.0344145	0.00100519	0.0360325	0.102308	0.819095	0.0139888	0.0267977	0.0741608	0.219226	0.675814	0.63814	0.49994	0.0636904	0.0572508
0610007P14Rik	0.206515	0.0421214	0.00664894	0.0461637	0.0566048	0.258399	0.00936205	0.0587433	0.00548153	0.514785	2.56851e-05	3.75493e-10	2.53884e-07	0.0069382	0.000110968	1.39543e-09	5.83802e-07	1.4826e-05	0.000315615	0.135629	0.445473	0.655865	0.0183515	0.000132108
0610007P22Rik	0.28027	0.00396841	0.0770539	0.30916	0.126066	0.448175	0.00674682	0.013947	0.0270112	0.443729	0.0113618	0.00429794	0.00362974	0.104298	0.000118171	0.000389725	3.5304e-05	0.000236901	2.69875e-06	0.0384656	0.317438	0.0107456	0.0381808	0.0217668
0610008F07Rik	NA	NA	NA	NA	NA	NA	NA	NA	NA	NA	NA	NA	NA	NA	NA	NA	NA	NA	NA	NA	NA	NA	0.71903	0.594189
0610009B14Rik	NA	NA	NA	NA	NA	NA	NA	NA	NA	NA	NA	0.135665	NA	NA	NA	0.238099	NA	NA	NA	NA	NA	NA	0.736268	0.554685
0610009B22Rik	0.840914	0.0680219	0.00562714	0.622498	0.339322	0.0950903	0.0596314	0.920153	0.0143058	0.657873	2.82881e-07	2.04835e-10	0.000131952	0.000620806	0.09671	0.0117991	0.0642029	0.129303	0.265559	0.909934	0.777415	0.564088	0.0626543	0.0358014
0610009D07Rik	0.0170065	7.26001e-05	0.00111668	0.0139249	0.145127	0.0689822	1.93669e-05	0.001911	1.39661e-08	0.0563737	0.255684	0.18442	0.814405	0.217411	0.792828	0.0252521	0.172224	0.0116367	0.109296	0.0161125	0.057337	0.0495176	0.0440953	0.791544
0610009L18Rik	0.280304	0.685341	0.587016	0.128597	0.236291	0.460624	0.944286	0.412501	0.409118	0.146733	0.211793	0.019323	0.00411238	0.073727	0.337274	0.0639393	0.557501	0.40005	0.263589	0.14636	0.0910797	0.347593	0.463143	0.920739
0610009O20Rik	0.498722	0.46589	0.023263	0.0180635	0.0757066	0.00146889	0.038878	0.412175	0.0937775	0.334754	2.06144e-06	7.20019e-17	1.17046e-07	0.0587869	0.000254699	2.91924e-10	0.737757	0.629573	0.781573	3.74019e-05	0.038982	7.25896e-06	0.89819	0.824386
0610010B08Rik	0.847701	0.287644	0.0895694	0.332169	0.131878	0.540492	NA	NA	0.911229	NA	0.312386	0.345137	0.638934	0.50853	0.478615	0.527543	0.0171869	0.0720119	0.143622	0.0426456	0.293002	0.384899	0.688818	0.336017
0610010F05Rik	0.40859	0.0174539	0.000389765	0.431719	0.0697245	3.84406e-06	0.194983	0.176037	0.00327971	0.729322	0.053934	0.000182496	0.00058521	0.0546638	0.0254061	0.00121683	0.453994	0.656583	0.855028	0.0343641	0.363149	0.00202906	0.544036	0.0115411
0610010K14Rik	0.051318	0.860232	0.238153	0.333492	0.131697	0.314454	0.511263	0.507077	0.14187	0.194175	0.000483272	0.00374531	0.419713	0.000357938	0.997511	0.640466	0.000585812	0.454097	0.714943	0.153701	0.180413	0.323871	0.238344	0.0109253
0610010O12Rik	0.687916	0.0280521	0.811835	0.178509	0.499828	0.209144	0.195798	0.483171	0.0113869	0.586185	0.0316864	1.53034e-09	1.26099e-05	0.0938774	0.000324518	7.00091e-12	0.501473	0.55147	0.768093	0.108868	0.0981952	3.45269e-05	0.00474937	0.0018807
0610011F06Rik	0.510002	0.000749898	0.00422444	0.160703	0.00809232	0.0456393	0.00147937	5.43239e-05	0.251829	0.569422	1.05116e-08	1.56482e-13	1.05634e-08	0.00159526	1.69126e-07	2.61828e-06	5.88897e-05	0.0030593	6.33005e-06	0.94273	0.670463	0.355026	0.0177652	0.939834
0610011L14Rik	0.669029	0.150688	0.130805	0.189682	0.0178035	0.19223	0.164736	0.267406	0.0121991	0.696627	0.000271882	1.3695e-05	1.91598e-05	0.0592011	0.0233866	0.000652235	0.880023	0.270812	0.769806	0.112603	0.124236	0.0493179	0.130732	0.0366762
0610012G03Rik	0.593504	0.0668321	0.00120408	0.462291	0.00387711	3.92159e-05	0.126302	0.40053	6.53281e-05	0.880475	0.786136	0.803407	0.408907	0.130486	0.157994	0.649488	0.00109182	0.00623957	0.0511911	0.720286	0.506826	0.905054	2.21211e-05	1.38703e-07
0610012H03Rik	0.743525	0.279917	0.742715	NA	NA	NA	NA	NA	NA	0.52971	0.555223	0.0303764	0.116424	0.854216	0.2064	0.0653634	0.459534	0.388539	0.190148	0.300195	NA	0.296692	NA	NA
0610030E20Rik	0.94776	0.11985	0.83865	0.910387	0.285902	0.356826	0.255958	0.0185449	0.029804	0.20662	0.179417	0.784983	0.0580956	0.239203	0.0289574	0.283262	0.883816	0.620272	0.861758	0.90716	0.305435	0.0607684	0.0519256	0.0154897
0610031J06Rik	0.0489512	0.032221	0.0324539	0.895733	0.955436	0.65508	0.570745	0.24856	2.28488e-10	0.265932	0.00366013	0.0013288	0.00375027	0.00151385	0.200693	0.000533639	0.00015983	0.00146343	0.00408411	0.294995	0.0929658	0.934194	1.44287e-06	2.78508e-30
0610031O16Rik	NA	NA	NA	NA	NA	NA	NA	NA	NA	NA	0.262085	0.264522	0.392106	NA	0.258054	NA	NA	NA	NA	0.300195	NA	0.296692	NA	NA
0610037L13Rik	0.0523851	0.0803272	9.75787e-08	0.133754	0.504424	0.0965498	0.10334	0.1467	0.126628	0.0654915	3.69892e-15	3.51031e-26	2.92874e-17	2.5927e-06	1.08684e-10	3.66878e-14	0.735291	0.189952	0.0246258	0.0355652	0.0179779	0.0186173	0.505734	0.988823
0610037P05Rik	0.291752	0.0194074	5.48431e-05	0.0302587	0.373985	0.620103	0.0331402	0.096638	0.0161893	0.605081	1.84782e-11	2.66991e-17	9.25518e-09	0.00107453	0.000160354	7.67253e-08	0.0241146	0.0182462	0.000976437	0.438985	0.281791	0.309355	0.0296349	5.22688e-06
0610038B21Rik	0.00636631	0.00674749	0.000177358	0.285332	0.0205173	0.254937	0.0566319	0.116563	0.0135438	0.601637	0.106793	1.81124e-05	0.0151278	0.00549493	0.00419199	2.65907e-09	1.03128e-07	7.63373e-07	0.000116337	0.182071	0.123883	0.28469	0.0514738	0.000554318
0610038L08Rik	0.743525	0.815123	0.222478	0.315204	0.84185	0.595482	0.197059	NA	0.315216	0.324857	0.630413	0.0710693	0.554962	0.0864191	0.567092	0.154116	0.251586	0.0925167	0.362081	0.45584	0.25689	0.956534	0.812973	0.622562
0610039K10Rik	0.00539941	0.0930641	0.00686215	0.0870609	0.237234	0.209979	0.605581	0.325035	0.411574	0.367348	0.159753	0.00455517	0.00601046	0.123141	0.00119785	7.40141e-05	0.016149	0.000546727	0.0054314	0.0857278	0.464486	0.22567	0.0603695	0.186419
0610040B10Rik	0.587042	0.0447955	0.031308	0.728278	0.448366	0.221449	0.244672	0.157388	0.0854946	0.362891	0.606162	0.0773272	0.929997	0.765811	0.0113931	0.0548452	0.265954	0.0248826	0.0347506	0.0584806	0.244284	0.0477065	0.486167	0.139303
0610040F04Rik	NA	NA	NA	NA	NA	NA	NA	NA	NA	NA	0.315216	0.137468	0.173298	NA	0.259068	0.106241	0.468936	0.541486	0.545695	NA	NA	0.453611	0.71903	0.594189
0610040J01Rik	0.566143	0.511446	0.0648755	0.396496	0.0216863	0.0261218	0.344779	0.408074	0.00218266	0.108722	1.0967e-06	6.46373e-10	7.36647e-05	0.00175828	1.2518e-06	3.26801e-06	0.00365131	0.00593404	0.0124436	0.000394039	0.0743889	0.000335336	0.00326744	0.338753
0610043K17Rik	0.362164	0.455809	0.0310895	NA	0.100066	0.133426	0.25165	0.513781	0.24933	0.524355	6.23887e-06	2.68644e-08	0.000896681	0.000988885	0.00401207	0.00133293	0.0104759	0.320242	0.257857	0.752202	NA	0.105144	0.835658	0.650993
0910001L09Rik	0.431827	0.284435	0.39462	0.00143053	0.0432916	0.000145639	0.466135	0.200355	0.000981678	0.0551427	1.54615e-09	9.60502e-24	2.06653e-09	1.46535e-08	1.72891e-13	5.66367e-26	0.00932978	0.0110028	0.00159585	3.9251e-12	2.21646e-06	3.10689e-14	1.60588e-05	2.65365e-11
100043387	0.65322	0.0112281	0.000243287	0.316026	0.426407	0.216508	0.199627	0.1907	0.0295451	0.220722	6.21751e-07	2.87906e-13	2.91824e-07	7.22075e-06	0.000543691	4.73183e-08	0.000176929	0.015008	0.075174	0.361984	0.406188	0.0574573	3.17915e-05	0.00033451
1100001G20Rik	0.492807	0.790161	2.11039e-10	2.43997e-06	5.23853e-10	6.51537e-16	0.502673	0.204887	0.0232495	0.190353	4.58851e-08	1.17592e-17	1.63155e-12	0.00438698	2.27535e-17	6.10255e-17	0.0111625	0.00659509	0.0285442	3.07451e-14	0.00148759	1.18429e-13	2.6056e-06	0.062695
1110001A16Rik	0.450124	0.343442	0.132618	0.617338	0.485334	0.632326	0.995356	0.22535	0.00232865	0.570897	0.210944	0.0691902	0.402264	0.30775	0.688691	0.175683	0.994037	0.32723	0.988971	0.409031	0.302784	0.392929	0.101863	0.0170051
1110001J03Rik	0.179981	0.503635	7.49888e-05	0.795026	0.00108277	0.0824944	0.69528	0.435621	0.490669	0.86894	5.93404e-07	1.06995e-07	0.000114529	0.00943511	0.0836497	0.0422947	0.889609	0.974333	0.428963	0.0415356	0.204267	0.050734	0.00818137	0.15556
1110002B05Rik	0.000440652	0.399495	0.0214628	0.119078	0.733224	0.312781	0.244813	0.98579	0.00793319	0.151519	3.44835e-06	3.47028e-10	9.22733e-06	0.0384811	0.0509359	4.08034e-08	0.517961	0.542981	0.473703	0.342784	0.0899547	0.34013	0.00631204	4.72258e-09
1110002L01Rik	0.31385	0.58867	0.197715	0.661685	0.753242	0.126809	0.182831	0.0924567	0.105274	0.504593	0.843654	0.376385	0.323286	0.923147	0.293496	0.223496	0.24513	0.117169	0.213966	0.469088	0.737437	0.130613	0.576071	0.551181
1110002N22Rik	0.0810903	0.826835	0.0670634	0.543625	0.850633	0.177983	0.994673	0.883182	0.286784	0.239999	0.0369756	0.00044019	0.000292255	0.0512487	0.0343089	0.00218009	0.0104469	0.0987987	0.159063	0.752055	0.406555	0.237507	0.261513	0.0896289
1110003E01Rik	2.81885e-16	1.03476e-23	1.40035e-18	1.79877e-06	3.18943e-22	1.47773e-23	1.65403e-18	4.478e-17	4.32701e-42	0.263202	3.20863e-54	1.60517e-117	1.49539e-62	2.24046e-19	3.81608e-46	1.64085e-74	2.93214e-12	7.21398e-18	2.15769e-21	0.280076	0.119679	0.0237205	2.08983e-24	2.63808e-50
1110004E09Rik	0.790224	0.452122	0.035764	0.385439	0.141364	0.00453397	0.242053	0.315839	0.000730218	0.36238	0.000455913	2.04687e-10	7.98108e-09	0.00739713	2.00509e-05	9.87748e-08	0.679699	0.490245	0.689055	0.000143999	0.012912	2.68792e-05	0.000452159	0.000145703
1110004F10Rik	0.438261	0.453878	0.00348997	0.0359533	0.433543	0.00116992	0.130516	0.214795	0.453831	0.6879	1.81205e-16	2.89942e-31	1.36993e-16	1.66976e-06	6.68053e-08	1.91275e-14	3.14576e-06	0.00174294	0.00246391	0.972078	0.679009	0.126088	0.316809	0.620962
1110005A03Rik	0.775108	6.17451e-13	6.44374e-06	0.0572434	3.2195e-05	7.6249e-06	3.95389e-07	3.2625e-10	5.97627e-08	0.678747	0.360775	0.932525	0.212337	0.0593469	0.0562729	0.675255	0.125866	0.916229	0.00356313	0.050416	0.117239	0.273527	0.0243169	0.153876
1110006O24Rik	0.336296	0.0297791	0.615356	0.696869	0.460301	0.151438	0.16901	0.137943	0.368623	0.9177	0.730046	0.51963	0.0312309	0.419539	0.146837	0.346945	0.254407	0.878473	0.816445	0.0257496	0.543617	0.0719525	0.423373	0.26256
1110007C09Rik	0.439873	0.00889118	2.8021e-21	2.5042e-10	1.60488e-25	1.99905e-23	0.000148032	0.079091	0.000324424	1.45381e-06	7.43327e-32	4.16005e-67	1.14139e-50	1.41868e-16	9.6033e-39	1.23849e-45	1.58387e-09	0.000843687	0.0137743	6.23944e-20	3.41996e-05	4.16555e-26	3.71907e-06	1.18927e-10
1110008F13Rik	0.865648	0.668253	0.0546068	0.229592	3.95033e-08	1.87333e-13	0.925837	0.736325	0.0580584	0.381374	2.52632e-05	6.73763e-15	7.32332e-09	0.0082722	2.04646e-14	3.89421e-17	0.121801	0.0859813	0.00100864	6.44429e-17	0.0011757	4.99754e-18	0.272705	0.0399177
1110008J03Rik	0.537467	0.0252827	0.174641	0.379641	0.0950373	0.500885	0.316369	0.138931	0.502146	0.756814	5.47927e-05	5.71349e-08	0.000249397	0.0322234	0.0434885	0.00372378	0.587969	0.729223	0.0611813	0.142559	0.0644586	0.258233	0.420095	0.619486
1110008L16Rik	0.224324	0.141163	0.318485	0.43898	0.672761	0.816588	0.313159	0.332598	0.570288	0.383432	0.385303	0.603848	0.29057	0.618163	0.286942	0.592119	0.961233	0.746218	0.692096	0.665065	0.367878	0.426567	0.650733	0.833855
1110008P14Rik	0.824361	0.0583209	0.00578997	0.698587	0.800233	0.344006	0.842969	0.000124376	6.29139e-19	0.198356	0.060137	0.295313	0.565291	0.0375046	0.446285	0.744506	0.00709798	0.0383943	0.0118329	0.917378	0.267045	0.621259	0.0983047	0.000302073
1110012J17Rik	0.567865	0.270098	0.0339078	0.315204	0.468194	0.0319736	0.378663	0.513781	0.215302	0.0605562	0.000616626	1.77201e-05	0.00404058	0.0351275	0.021208	0.00935904	0.0115655	0.0470824	0.219533	0.00841434	0.149533	0.00157721	0.00365454	0.011386
1110012L19Rik	0.704233	0.0607687	0.0177286	0.108077	0.0135074	0.100165	0.341348	0.456051	0.0911131	0.0709602	3.73657e-09	5.49292e-17	1.33274e-06	3.49186e-06	0.00144044	1.98999e-09	5.81191e-05	0.00146834	0.00885715	0.475174	0.592303	0.309299	0.0621724	0.0121983
1110014N23Rik	0.683553	0.0306386	0.407508	0.431152	0.10021	0.139286	0.00194333	0.965335	0.799302	0.00400145	0.0378797	0.0449724	0.544328	0.259853	0.455381	0.409611	0.0060458	0.0941893	0.31445	0.0436995	0.16409	0.271045	0.1904	0.940108
1110015O18Rik	NA	NA	NA	0.633992	NA	NA	0.491035	NA	NA	NA	NA	NA	NA	NA	NA	NA	NA	NA	NA	NA	NA	NA	NA	NA
1110017D15Rik	0.429126	0.390099	0.461343	0.577223	NA	NA	0.165094	NA	0.402487	0.52971	0.90064	0.745276	0.149933	0.653216	0.401804	0.672574	0.23321	0.511879	0.975376	0.279529	0.468834	0.447777	0.0421965	0.131208
1110017F19Rik	0.185104	0.434019	0.0526671	0.332169	0.688173	0.89146	0.973525	0.513781	0.468081	0.12689	0.0462651	0.0530175	0.0307393	0.264282	0.178626	0.255714	0.793267	0.697063	0.0262453	0.323231	0.220214	0.674788	0.702703	0.209369
1110018G07Rik	0.151992	0.540562	0.117899	0.147037	0.632367	0.932257	0.137678	0.775933	0.17813	0.775616	0.499002	0.995005	0.813682	0.48401	0.978626	0.956075	0.723738	0.532995	0.662864	0.382967	0.592272	0.901465	0.823905	0.7626
1110018J18Rik	0.41771	9.32783e-06	0.0219636	0.573414	0.109487	0.0103186	0.0572902	0.202371	0.000471528	0.402779	3.79984e-09	2.69575e-14	3.3075e-09	2.28774e-05	7.64086e-05	2.70602e-07	0.434983	0.734612	0.910613	0.0221074	0.00427046	0.000696829	0.0013078	1.14504e-05
1110019D14Rik	0.615328	0.00437535	0.503173	0.594874	0.628164	0.135991	0.401055	0.46093	0.682378	0.327417	0.00228465	0.0181599	0.420294	0.274897	0.0565439	0.467318	0.0510465	0.0105375	0.00212202	0.539421	0.701239	0.470741	0.902811	0.907846
1110020A21Rik	0.0671783	0.0704346	0.17228	NA	0.141255	0.388729	0.273644	0.558417	0.225853	0.377475	0.0114253	0.00102008	0.0336107	0.374279	0.0555491	0.146238	0.350583	0.758697	0.135461	0.438533	NA	0.109934	0.0516616	0.751599
1110020G09Rik	0.57477	0.441087	0.300594	0.274265	0.431358	0.658846	0.638286	0.601242	0.245303	0.0355352	9.61808e-05	0.00165077	0.00370535	0.0500971	0.338526	0.295073	0.306497	0.689478	0.393719	0.720598	0.271204	0.234817	0.511999	0.338053
1110021J02Rik	0.640115	0.512693	0.366204	0.874708	0.256303	0.0334099	0.885365	0.358124	0.0675444	0.583422	0.887558	0.390995	0.269827	0.394669	0.25852	0.0256084	0.29658	0.0283465	0.371854	0.152014	0.796231	0.0946963	0.0381036	0.00106597
1110021L09Rik	0.519355	0.0863185	0.00294847	0.402018	0.158112	0.000658471	0.0630942	0.297077	0.113888	0.319158	0.0267756	4.3151e-09	2.8581e-05	0.29443	0.00142318	5.96939e-07	0.215872	0.425031	0.123117	0.0268582	0.299071	0.00262143	0.931727	0.454185
1110028C15Rik	0.495473	0.867234	0.0508629	0.0171961	0.645184	0.397575	0.816078	0.354724	0.505773	0.253215	0.00580613	0.0220363	0.116993	2.10729e-05	0.131715	0.0475413	0.770458	0.465203	0.741578	0.678778	0.00258169	0.815559	0.254646	0.491915
1110028F11Rik	0.0205308	NA	0.21809	0.377612	0.48791	0.448418	0.456274	NA	NA	NA	NA	NA	NA	NA	NA	NA	NA	NA	NA	0.278902	0.270756	NA	NA	NA
1110028F18Rik	NA	NA	NA	NA	NA	NA	NA	NA	NA	NA	NA	NA	NA	NA	NA	NA	NA	NA	NA	NA	NA	NA	NA	NA
1110031I02Rik	0.171586	0.162588	0.202101	0.431509	0.0290571	0.0866887	0.124107	0.0261847	0.422861	0.160481	0.603308	0.00105833	0.0127025	0.263912	0.0637788	6.66359e-05	0.0269585	0.153989	0.644794	0.187045	0.303209	0.00707531	0.425413	0.239168
1110032A03Rik	0.350158	0.0455059	0.0954473	0.733195	0.0481129	0.791871	0.135454	0.0671502	0.905713	0.161452	0.269864	0.205402	0.638001	0.739678	0.0531295	0.18557	0.407768	0.129222	0.0411169	0.843086	0.913981	0.657399	0.00270196	0.00536371
1110032A04Rik	0.446326	0.465324	0.09698	0.279316	0.157912	0.181613	0.178001	NA	0.366977	0.795827	0.895305	0.861119	0.349499	0.461992	0.135679	0.172353	0.0324722	0.0407159	0.0861926	0.0831095	0.344435	0.137753	0.348931	0.887842
1110032F04Rik	0.0133832	0.124222	0.21809	0.315204	0.48791	0.448418	0.117407	NA	0.76681	0.0712277	0.15486	0.049516	0.0512201	0.0619858	0.00522214	3.92746e-06	8.48542e-05	1.32677e-06	0.000426581	0.393132	0.25689	0.00135322	0.702703	0.469999
1110034A24Rik	0.636086	0.22307	0.103817	0.0962771	0.114706	0.594639	0.183961	0.00896101	0.00251615	0.691065	0.00243876	6.62879e-06	0.000436831	0.0199583	8.43312e-05	0.00203464	0.010427	0.128251	0.00561386	0.545573	0.680261	0.678887	0.44117	0.0472229
1110034B05Rik	0.346505	0.107476	0.609022	0.37452	0.634802	0.141845	0.246795	0.947857	0.800678	0.825998	0.0696231	0.0323849	0.611216	0.810071	0.965986	0.259225	0.529912	0.478569	0.399197	0.115907	0.708354	0.336979	0.202576	0.91563
1110034G24Rik	0.255675	0.89281	0.50563	0.264568	0.685838	0.998576	0.300622	0.208413	0.293169	0.707953	0.573064	0.00941653	0.0404228	0.76261	0.249003	0.0613756	0.537059	0.665394	0.678181	0.674907	0.970111	0.49006	0.99978	0.0708227
1110035M17Rik	0.743525	0.555908	0.157987	0.332169	0.303956	0.566098	0.331459	0.558417	0.506229	0.898917	0.0352006	0.0826873	0.174857	0.150572	0.0756758	0.170334	0.317261	0.0798623	0.394274	0.0520253	0.199881	0.0333799	0.343294	0.307348
1110036E04Rik	NA	0.0666458	NA	NA	NA	NA	NA	NA	0.0704854	0.290051	0.00402643	8.19563e-05	0.00499176	0.0335353	0.00767791	0.00188397	0.0132177	0.00938835	0.0260628	NA	NA	NA	NA	NA
1110037F02Rik	0.581263	0.0348888	0.90051	0.629407	0.247429	0.233083	0.29239	0.723545	0.902062	0.449551	0.492059	0.893573	0.0701263	0.0809777	0.282376	0.519892	0.887954	0.852584	0.94582	0.48689	0.343229	0.134021	0.142372	0.818249
1110038B12Rik	0.973483	0.190101	0.517561	0.171039	0.34001	0.0308076	0.0699072	0.836474	8.23121e-09	0.415123	2.42971e-10	1.58441e-14	1.12401e-05	0.170049	0.0274324	0.000348718	0.584978	0.723685	0.851247	0.0255344	0.127827	0.0850682	1.6288e-06	1.31218e-08
1110038D17Rik	0.757135	0.00731116	0.00593691	0.00259354	0.0684593	0.0972511	0.000165144	0.000585635	0.812994	0.152772	0.68759	0.601762	0.974131	0.448157	0.0230356	0.437153	0.0723749	0.0503523	0.000423725	0.0105066	0.132742	0.240382	0.301954	0.886603
1110038F14Rik	0.732466	0.318727	0.113757	0.302118	0.741674	2.43631e-05	0.334891	0.348196	0.654454	0.0217056	8.78743e-07	1.46189e-07	0.000135646	0.00312363	0.0119895	3.16728e-05	0.00020222	0.0021971	0.0434139	2.33502e-05	0.00187399	0.000436289	0.704934	0.424703
1110046J04Rik	NA	0.00143522	0.000688388	0.53608	0.100726	0.172919	0.591962	0.404968	0.0578709	NA	3.5645e-07	2.04038e-10	2.27562e-05	0.0166285	9.22212e-06	6.65405e-06	0.000984996	0.000768734	2.22355e-05	0.086627	0.508629	0.931999	0.00884095	0.00229988
1110049F12Rik	0.207161	0.852977	0.627067	0.0460514	0.400744	0.630184	0.703236	0.793116	4.6705e-07	0.414499	0.515055	0.466224	0.6614	0.1516	0.643959	0.360099	0.10962	0.365363	0.871328	0.0645477	0.0974186	0.354787	0.0370803	0.527501
1110050K14Rik	0.743525	0.330212	0.646717	0.224856	0.468194	0.38361	0.073538	NA	0.132604	0.0634156	0.0706963	0.0605257	0.207524	0.240197	0.280447	0.491837	0.853514	0.236344	0.828748	0.206703	0.10393	0.964381	0.263619	0.157901
1110051M20Rik	0.638234	0.00908999	4.07104e-05	0.0743969	0.355965	0.00022462	0.234341	0.00752021	0.00629011	0.0122466	8.48932e-20	8.30431e-33	6.35678e-16	4.59293e-09	6.24139e-13	4.28978e-20	4.39604e-07	8.62267e-07	7.13143e-06	0.00456755	0.0732582	0.00131481	0.0119043	0.650388
1110054M08Rik	0.0917001	0.187624	0.278547	0.512617	0.617623	0.909963	0.306894	0.711419	0.383355	0.307284	0.020696	2.13432e-06	0.00242657	0.0403891	0.00626822	0.000230944	0.893937	0.993643	0.578767	0.00282599	0.0203575	0.00194046	0.00424645	7.13309e-07
1110054O05Rik	0.638529	3.69368e-06	0.0181477	0.509497	0.0771544	0.00668197	0.0253706	0.012145	2.76768e-09	0.330644	0.00248238	0.000102822	0.148837	0.0274203	0.513498	0.0216001	0.0035805	0.00978808	0.181021	0.296674	0.258837	0.0717849	0.651067	0.423359
1110057K04Rik	0.265109	0.00518567	0.41797	0.888726	0.682743	0.105263	0.200445	0.859579	0.0809124	0.327278	0.578126	0.587484	0.122201	0.704064	0.000383935	0.00715716	0.00907465	0.000235155	1.87741e-06	0.1063	0.678331	0.0326571	0.00745373	0.00468646
1110058L19Rik	0.222095	0.0409194	0.0259292	0.0363408	0.0246602	0.121921	0.865512	0.139587	0.00149597	0.147147	1.78785e-05	2.85304e-07	0.000748008	0.265743	0.0951693	0.0123311	0.00363596	0.000749244	0.00250994	0.326598	0.896862	0.515771	0.328901	5.14866e-06
1110059E24Rik	0.000170533	2.44777e-05	0.0153424	0.000505766	1.6896e-05	0.000199786	0.000206752	0.0100759	0.00176609	0.0121268	1.5388e-05	3.63027e-07	0.000138401	0.0010429	0.0239325	0.00238816	0.484305	0.837125	0.791165	0.000382688	0.000697154	0.00865431	0.65379	0.271245
1110059G10Rik	0.404128	0.148892	0.0633157	0.18106	0.283392	0.0718534	0.178522	0.998969	0.285529	0.185449	0.000313045	0.0016725	0.284815	0.110506	0.127642	0.472921	0.39432	0.24437	0.442313	0.133307	0.297372	0.245901	0.292324	0.0603163
1110059M19Rik	NA	NA	NA	NA	NA	NA	NA	NA	NA	NA	NA	NA	NA	NA	NA	NA	NA	NA	NA	NA	NA	NA	NA	NA
1110065P20Rik	0.464812	0.199576	0.0443532	0.735019	0.37342	0.0864596	0.168216	0.146413	0.0397466	0.359834	0.000902348	2.55293e-10	0.000718925	0.0194501	0.000605632	1.19816e-07	0.000215893	0.000138516	0.0216753	0.849422	0.372023	0.582215	0.0110667	7.92174e-05
1110067D22Rik	0.0327371	0.000234386	7.01013e-08	0.128921	0.227297	2.73834e-08	0.00339412	0.0391667	1.18573e-05	0.0070789	5.86207e-09	1.87543e-26	3.49685e-12	7.47612e-05	3.16799e-07	1.45534e-16	0.0195733	0.144181	0.126339	4.26966e-07	0.011388	3.60026e-11	0.0614797	6.09236e-05
1190002F15Rik	0.417597	0.581074	0.889196	0.324967	0.86421	0.717512	0.532626	0.159414	0.554011	0.0494532	0.00911142	0.00438577	0.784564	0.26987	0.861193	0.792898	0.645844	0.577008	0.345737	0.247995	0.0686396	0.695802	0.672093	0.257343
1190002H23Rik	7.22924e-21	1.97858e-126	0.298433	7.03876e-47	0.00367447	8.5631e-151	1.30366e-92	6.40418e-40	5.02795e-06	3.51803e-28	0.0241897	0.152524	0.276355	1.65843e-184	2.20123e-277	9.86777551812888e-319	0	3.74446e-281	2.29215e-231	5.77482e-216	2.6403e-93	8.09502e-138	4.14158e-146	5.74573e-07
1190002N15Rik	0.667575	0.0455128	2.9032e-05	0.000386501	0.948436	9.9862e-09	0.000100374	0.0140239	0.0108394	0.180595	3.29363e-08	4.8228e-12	1.48216e-06	0.0263827	3.38218e-09	2.68852e-18	0.0200207	7.15769e-09	1.12201e-05	5.04593e-07	0.00636842	1.87928e-09	0.769697	0.748156
1190003J15Rik	0.118685	0.622278	0.818388	0.367559	0.329086	0.858019	0.679845	0.409527	0.820495	NA	0.42443	0.366403	0.56476	0.770504	0.724483	0.798231	0.814818	0.924765	0.410985	0.477531	0.361969	0.543277	0.353561	0.392954
1190003K10Rik	NA	NA	NA	NA	NA	NA	NA	NA	NA	NA	NA	NA	NA	0.114238	NA	0.0875388	0.0935535	0.0671541	NA	0.206562	0.195173	NA	0.219844	0.112277
1190005F20Rik	0.881278	0.773419	0.476994	0.153421	0.0839609	0.0203824	0.918254	0.193872	0.0688352	0.937127	0.131618	0.0911398	0.351085	0.934254	0.210846	0.0525078	0.450816	0.0912338	0.341637	0.0255123	0.847595	0.0339042	0.518776	0.809181
1190005I06Rik	0.136401	0.0432411	0.359629	NA	0.264478	0.278722	0.207396	0.513781	0.671695	NA	0.653434	0.297859	0.838769	0.792516	0.738559	0.443959	0.389145	0.107428	0.0385075	0.427562	0.468834	0.355208	0.754901	0.538448
1190007F08Rik	0.347372	2.16729e-15	8.82321e-28	0.260129	0.483287	0.0657177	0.0543116	0.390965	2.40571e-06	0.0711576	6.70124e-26	1.68177e-88	2.73758e-48	2.95523e-12	3.10983e-75	3.63688e-112	1.95594e-23	1.35244e-36	8.74786e-33	0.557048	0.617337	0.652479	9.12439e-07	9.05388e-13
1190007I07Rik	0.383805	0.630355	0.767927	0.551745	0.478005	0.842797	0.472126	0.0987423	0.0490968	0.449778	0.0660028	0.0455165	0.243413	0.36138	0.117484	0.441956	0.696536	0.0890674	0.0218639	0.258607	0.254945	0.545569	0.244328	0.27152
1200009I06Rik	0.429048	0.0617961	0.00693249	0.100763	0.382978	0.4304	0.00989237	0.431794	0.0028786	0.0381795	5.57523e-08	1.07165e-14	1.57028e-05	0.0273904	0.000897198	4.02071e-06	0.574519	0.115311	0.16326	0.011956	0.0156904	0.0441717	0.000148636	6.02509e-06
1200011I18Rik	0.957487	0.766928	0.651263	0.742071	0.573206	0.895194	0.530187	0.753348	0.977926	0.411269	0.745705	0.376878	0.335173	0.164874	0.888566	0.984328	0.576176	0.523798	0.654296	0.730925	0.211214	0.870977	0.115537	0.357172
1200011M11Rik	0.548069	0.664425	0.085018	0.466044	0.356651	0.0177321	0.820564	0.0807201	0.290579	0.211805	0.0525024	0.047179	0.0760241	0.320162	0.44036	0.0357717	0.65932	0.716083	0.469693	0.56176	0.747475	0.0589596	0.217837	0.53546
1200014J11Rik	0.321031	0.758356	0.192344	0.0184019	0.310964	0.568657	0.0626901	0.975667	0.147409	0.59556	0.490433	0.078055	0.192582	0.0436038	0.0932126	0.0115719	0.72971	0.00333629	0.00819565	0.444656	0.082066	0.702045	0.790663	0.150433
1200016B10Rik	0.401221	0.184149	0.275471	0.187265	0.784002	0.899719	0.10194	0.159135	0.0903915	0.868743	0.0458417	0.528257	0.566765	0.0966499	0.878581	0.25662	0.0642349	0.798953	0.729316	0.255282	0.150355	0.44123	0.191638	0.0659566
1300001I01Rik	0.480645	0.801897	0.0237171	0.226686	0.423066	0.671466	0.244996	0.835444	0.0624361	0.61183	0.242058	0.120472	0.301942	0.0137091	0.201837	0.299435	0.538248	0.867811	0.0381892	0.0710848	0.0747108	0.117261	0.100211	0.0453608
1300002E11Rik	0.525974	0.876842	0.00353788	0.0327624	0.0332962	0.0436372	0.347508	0.0890143	0.454439	0.00497821	1.73456e-11	1.67748e-19	1.54184e-09	0.000630592	5.49872e-05	1.33501e-08	0.710113	0.740327	0.768608	0.000111442	0.000400897	1.65279e-05	0.825105	0.309048
1300002K09Rik	0.743525	0.400186	0.821275	0.2862	0.17052	0.466188	0.34046	NA	NA	0.838196	0.0494979	0.0191178	0.616131	0.214303	0.243325	0.409765	0.126917	0.0480241	0.861283	0.132966	0.290588	0.368876	0.214753	0.895576
1300010F03Rik	0.967804	0.0040628	0.117008	0.0420754	0.685691	0.00118032	0.0100704	0.0999104	0.553129	0.879388	0.0698253	0.00163177	0.000302845	0.793166	0.0264347	0.00593645	0.369507	0.433576	0.0725263	0.000849687	0.231444	0.0012847	0.200473	0.529013
1300014I06Rik	4.40538e-06	0.0993807	4.06797e-06	0.0523905	2.18141e-09	3.80314e-11	0.398633	7.00795e-06	1.11918e-07	0.000556116	2.4687e-06	1.57177e-23	4.48474e-19	4.83945e-07	2.88144e-26	2.20259e-44	6.20824e-10	2.01129e-12	2.18536e-09	8.25441e-32	2.59065e-07	7.75883e-40	3.14712e-06	6.41535e-16
1300015D01Rik	NA	0.702085	NA	NA	NA	NA	NA	NA	NA	NA	NA	0.428295	0.333977	NA	0.338401	0.352194	0.502457	0.186123	0.459561	0.300195	NA	0.233564	NA	0.443108
1300017J02Rik	0.514879	0.697254	0.47939	NA	0.166644	0.197112	NA	0.558417	0.76681	NA	0.21707	0.189	0.842713	0.48941	0.1462	0.593069	0.338117	0.426549	0.425666	0.146395	NA	0.149513	0.71055	0.766335
1300018I17Rik	0.117702	0.780315	0.311601	0.510374	0.00616338	0.0247311	0.237013	0.191725	0.327939	0.109891	0.00827544	0.000669871	0.0360075	0.139058	0.835106	0.00502447	0.243966	0.0618518	0.47173	0.716758	0.209815	0.188601	0.974786	0.954859
1300018J18Rik	0.558956	0.54449	0.00423381	0.103937	0.917652	0.935925	0.261722	0.109945	0.895412	0.0328974	0.00148311	4.93905e-06	0.0359408	0.0064805	0.0338663	0.00251414	0.06506	0.218327	0.025344	0.791398	0.58347	0.986177	0.371608	0.46384
1500001M20Rik	0.456287	0.872876	0.279339	0.322651	0.127284	0.0283095	0.643792	0.20228	0.963962	0.609882	0.0339342	0.00719318	0.0415271	0.398486	0.150675	0.224467	0.0757737	0.026612	0.124423	0.762731	0.506654	0.892666	0.774446	0.19764
1500002O10Rik	NA	0.523094	NA	NA	NA	NA	0.425234	0.513781	0.463356	NA	NA	0.135665	NA	NA	0.421377	0.238099	NA	NA	0.503606	0.296326	NA	0.28722	NA	0.271223
1500002O20Rik	0.797308	0.242267	0.805738	0.943889	0.739913	0.954329	0.309128	0.906975	0.826723	0.00427904	0.000201866	1.98318e-06	0.043842	0.0581757	0.338021	0.0201818	0.280999	0.298835	0.842586	0.999432	0.375392	0.70317	0.130128	0.514583
1500003O03Rik	0.368448	0.00222259	1.76751e-05	0.507737	1.24275e-05	4.56301e-05	0.154791	0.845394	1.66566e-05	0.0507633	3.05083e-06	2.36835e-07	0.0102578	2.17174e-05	1.14045e-05	4.52345e-05	7.0195e-11	3.89874e-07	6.61373e-06	1.29705e-06	0.0912494	9.78066e-06	0.000131531	0.00267129
1500004A13Rik	0.611783	0.0668814	0.104799	0.577223	0.212195	0.278027	0.329078	NA	0.423724	0.646198	0.00501874	0.123749	0.531661	0.862361	0.389837	0.501055	0.471385	0.91272	0.0412711	0.231028	0.195173	0.263946	0.690654	0.252228
1500009C09Rik	0.567865	NA	NA	NA	NA	NA	NA	NA	NA	NA	NA	NA	NA	NA	NA	NA	NA	NA	NA	NA	NA	NA	0.736268	0.554685
1500009L16Rik	0.040318	0.00128977	0.000525625	NA	0.114073	0.331793	0.551384	0.37925	0.00473324	0.52971	0.00186053	4.01197e-12	1.20011e-07	0.00733631	2.64909e-08	4.54006e-12	0.000235948	3.10117e-05	0.000113743	0.276757	0.234843	0.00278252	0.0548337	9.78956e-07
1500010J02Rik	0.219246	0.343122	0.000100559	0.0108939	0.000604014	0.00385599	0.522313	0.207187	0.418197	0.322261	0.489075	0.0289741	0.11378	0.328305	0.0316235	0.0129395	0.431965	0.3563	0.502539	0.00324663	0.0573061	0.0113456	0.0414582	0.688719
1500011B03Rik	0.163681	0.000202014	0.0228077	0.348786	0.127712	0.451458	0.00850609	0.0291761	0.00997088	0.183398	0.344543	0.328052	0.242586	0.350332	0.236719	0.487143	0.691804	0.14701	0.0480916	0.906102	0.597333	0.873285	0.309337	0.346122
1500011H22Rik	0.389837	0.10997	0.0002785	0.218096	0.805671	0.648889	0.608342	0.412529	0.732414	0.18795	1.01804e-07	7.47649e-18	3.2463e-13	0.0853027	1.48937e-07	5.50387e-11	0.33059	0.0130154	0.00305332	0.025562	0.0510962	0.00312019	0.257456	0.228439
1500011K16Rik	0.686404	0.0463257	0.0455315	0.00277922	0.0215985	0.00346791	0.000354239	0.0450256	0.0971322	0.170577	0.917214	0.356228	0.171386	0.0921391	0.172512	0.00538907	0.00104643	0.0159965	0.221244	0.00965772	0.0652217	0.00262771	0.172404	0.00603259
1500012F01Rik	0.114728	7.63128e-05	0.00968781	0.574972	0.0784762	0.0390783	0.00798786	0.00030672	1.67196e-15	0.00612858	0.00145737	0.00460812	0.273676	0.324234	0.933691	0.333673	0.384314	0.803052	0.560806	0.398154	0.461261	0.985211	1.56963e-16	1.03115e-19
1500012K07Rik	NA	NA	NA	NA	NA	NA	NA	NA	NA	NA	NA	0.311174	NA	NA	NA	0.44071	NA	NA	NA	NA	NA	0.67981	NA	NA
1500015A07Rik	0.896467	0.213987	0.0199574	0.360283	0.401153	0.475737	0.240809	0.508332	0.0793504	0.295834	0.0267585	9.81792e-05	9.05848e-06	0.00374765	0.00123575	0.000237891	7.70202e-06	3.29627e-07	6.39339e-05	0.94433	0.0637432	0.766725	0.276356	0.0487642
1500015L24Rik	NA	NA	NA	NA	NA	NA	NA	NA	NA	NA	0.297367	0.318748	NA	NA	NA	NA	NA	NA	NA	NA	NA	NA	NA	NA
1500015O10Rik	0.931939	0.138832	0.0205173	0.673032	0.169781	0.301881	0.577663	NA	0.0190074	0.474981	9.40789e-06	2.8131e-13	1.94839e-08	2.01448e-05	9.71047e-11	4.45749e-12	2.05491e-05	1.32486e-05	1.06542e-05	0.594911	0.856569	0.192918	8.03607e-05	0.00207705
1500016L03Rik	NA	NA	NA	NA	0.463817	0.550881	NA	NA	NA	NA	NA	0.240961	NA	NA	NA	0.351271	NA	NA	NA	0.56651	NA	0.506616	NA	NA
1500017E21Rik	0.743525	0.828215	NA	NA	NA	NA	NA	NA	0.423724	NA	0.705877	0.594439	0.392106	0.347416	0.258054	0.785747	0.782939	0.488304	0.704006	0.316147	0.450935	0.296692	NA	0.052459
1500031L02Rik	0.56081	0.070301	0.00476197	0.0727306	0.374402	0.237479	0.0194859	0.850969	0.642185	0.900821	9.85428e-08	1.06602e-09	0.000108453	0.00233328	0.00357341	0.00152686	0.248619	0.503154	0.12789	0.752554	0.413591	0.401352	0.167924	0.0420663
1500032L24Rik	0.0611632	0.00251081	6.62457e-05	0.181832	0.000110977	0.000477733	0.005454	0.502889	0.0214947	0.171777	5.83159e-08	3.28603e-33	2.76145e-15	0.000615825	1.21277e-10	1.19998e-20	0.236514	0.259501	0.276098	0.00385407	0.0586273	0.000825955	0.549428	0.115478
1520402A15Rik	0.17879	0.011071	0.635976	0.229275	NA	0.0815752	0.0678006	0.380198	0.402888	0.245442	0.0825574	0.00782549	0.242057	0.0174538	0.0143953	0.139929	5.27251e-06	0.00980652	0.00296941	0.0182467	0.01914	0.0456061	0.00752686	0.108075
1600002D24Rik	NA	NA	0.0790741	0.49382	0.179573	0.0754231	0.237251	NA	NA	NA	0.00554803	0.00670425	0.0286832	0.255469	0.00306633	0.000479642	0.00199171	0.0014884	0.00194619	0.00784221	0.56618	0.0126439	NA	0.408732
1600002H07Rik	0.49752	0.678166	0.331081	0.7929	0.55284	0.0092973	0.993223	0.205225	0.223306	0.13297	0.025077	0.0193549	0.022455	0.0205446	0.108164	0.0404513	0.118113	0.204253	0.849394	0.0354188	0.349168	0.0111639	0.523336	0.0200961
1600002K03Rik	0.32288	0.170941	0.306685	0.187677	0.517894	0.110383	0.226496	0.0662166	0.000110261	0.0233262	0.0537067	6.16651e-05	0.00846604	0.0119189	4.11119e-05	1.06285e-06	0.000222487	0.000498163	0.00105834	1.06114e-06	0.000601768	5.40341e-06	0.00030223	0.0011789
1600010M07Rik	NA	0.210177	7.97965e-18	1.91764e-10	3.23035e-12	7.35631e-15	0.275108	NA	0.302156	0.00104391	7.05399e-38	2.57741e-60	6.7236e-26	8.13905e-18	6.14141e-25	1.88488e-47	0.544158	0.758046	0.301914	1.04924e-16	4.60779e-08	6.61176e-16	0.407655	0.810196
1600012F09Rik	0.575897	0.41504	0.0161051	0.196176	0.256133	0.0869429	0.432082	0.660951	0.0268788	0.80946	9.12261e-10	8.92366e-26	1.02947e-12	0.00171955	1.21873e-06	9.7014e-14	0.353053	0.323392	0.37958	5.70388e-07	0.000157597	0.000707303	0.189701	0.560335
1600012H06Rik	0.25903	0.875085	0.181467	0.442675	0.539657	0.40388	0.83885	0.316126	0.409357	0.352874	1.03873e-06	1.19939e-06	0.00411277	0.0019034	0.0404152	0.000210909	0.000123081	0.000471841	0.00534506	0.919262	0.67571	0.52251	0.476334	0.886952
1600014C10Rik	0.00014947	2.56285e-05	0.153385	0.28794	0.0529273	0.00203654	0.264145	0.545619	0.280563	0.800618	0.662245	0.00182092	0.0199111	0.469128	0.00399188	0.0020286	0.125703	0.310145	0.721802	0.00426121	0.984779	0.00130531	0.493899	0.0319253
1600014C23Rik	NA	NA	NA	NA	0.482584	0.540492	NA	NA	NA	NA	NA	NA	NA	NA	NA	NA	NA	NA	NA	0.449984	NA	0.396876	NA	NA
1600014K23Rik	NA	NA	NA	NA	NA	NA	NA	NA	NA	NA	NA	NA	NA	NA	NA	NA	NA	NA	NA	NA	NA	NA	NA	NA
1600015I10Rik	NA	NA	NA	NA	NA	NA	NA	NA	NA	NA	NA	0.47724	0.444044	NA	0.616341	0.655218	NA	0.55592	0.545601	NA	NA	NA	NA	NA
1600016N20Rik	0.35207	0.111601	0.21809	NA	0.48791	0.448418	0.340093	NA	NA	NA	0.246344	0.270925	NA	NA	NA	NA	NA	NA	NA	NA	NA	NA	NA	NA
1600019K03Rik	NA	NA	NA	NA	NA	NA	NA	NA	NA	NA	NA	NA	NA	NA	NA	NA	NA	NA	NA	NA	NA	NA	NA	NA
1600020E01Rik	0.177229	0.0561632	0.00546293	0.63101	0.149072	0.376708	0.209994	0.331119	0.113172	0.10699	0.185995	0.631284	0.430381	0.339093	0.057834	0.403186	0.62395	0.210355	0.227277	0.143114	0.253808	0.0470118	0.0132907	0.142896
1600021P15Rik	0.7648	0.23092	0.481308	NA	0.157611	0.149824	0.123032	0.513781	0.287452	0.98355	0.00490475	0.000343488	0.00768711	0.179749	0.0998926	0.0261596	0.911372	0.766259	0.920254	0.0356899	0.114285	0.0114889	0.0639616	0.211752
1600025M17Rik	NA	NA	NA	NA	NA	NA	NA	NA	NA	NA	NA	NA	NA	NA	NA	NA	NA	NA	NA	NA	NA	NA	NA	NA
1600027N09Rik	0.588095	0.0858385	0.533622	0.597925	0.12349	0.245411	0.246761	0.00157652	0.332279	0.233002	0.265045	0.236898	0.629783	0.81969	0.667064	0.606943	0.517392	0.55982	0.558127	0.897754	0.723876	0.728119	0.87902	0.274891
1600029D21Rik	0.030175	0.0452748	0.0540504	0.0383564	0.136197	0.263879	0.169955	0.200754	0.297656	0.0205015	0.0575693	0.00318371	0.00530648	0.382148	0.0573467	0.0329877	0.796318	0.788547	0.0647065	0.339401	0.120148	0.18459	0.30529	0.0489772
1600029I14Rik	NA	0.828215	0.0294161	NA	0.124634	0.153604	NA	NA	0.352882	0.0814854	0.00749307	0.000451235	0.00315394	0.316164	0.0303026	0.0181428	0.583596	0.52441	0.516314	0.136055	0.468834	0.0491848	0.270843	0.145862
1600029O15Rik	0.728104	0.287711	0.148989	NA	0.157611	0.20464	0.349144	NA	0.053424	0.0381178	0.00145212	0.00030817	0.103277	0.0263113	0.205586	0.0293705	0.0433745	0.0802122	0.156117	0.190075	NA	0.925446	0.0857154	0.00164489
1700001C02Rik	0.0255282	0.185565	NA	NA	NA	NA	0.2118	0.137943	NA	NA	NA	NA	NA	NA	NA	NA	0.59594	0.633026	0.660043	NA	NA	NA	NA	NA
1700001C19Rik	NA	NA	NA	NA	NA	0.209301	NA	0.231885	NA	NA	0.814226	0.393858	0.0712493	0.09303	0.10418	0.504906	0.00985135	0.874652	NA	0.162006	0.184697	0.807186	0.71903	0.594189
1700001D01Rik	0.0557707	0.231144	0.323397	NA	0.361869	0.0174286	0.22854	0.301844	0.0474523	0.216597	0.18102	0.0013512	0.0666333	0.378997	0.122878	0.0123487	0.940045	0.492189	0.514554	0.00558283	0.195173	0.00734549	0.0604145	0.0619162
1700001F09Rik	NA	NA	NA	NA	NA	NA	NA	NA	NA	NA	NA	NA	NA	NA	NA	0.0875388	NA	0.0671541	NA	NA	NA	NA	NA	NA
1700001G11Rik	0.340549	0.750812	0.755273	0.249933	NA	0.209301	0.267557	NA	0.423724	0.414341	0.966836	0.416937	0.0417206	0.368121	0.0709527	0.282835	0.235946	0.0932292	0.11466	0.890844	0.324834	0.663705	NA	0.435757
1700001G17Rik	0.332318	0.00563942	0.742715	NA	NA	0.394254	0.0930278	NA	0.423724	NA	0.00412989	0.00197772	0.280839	0.191557	0.415856	0.429353	0.774363	0.6772	0.216854	0.59155	NA	0.424781	0.214753	0.065696
1700001J03Rik	0.743525	0.235861	0.550277	NA	0.482584	0.659208	0.231489	0.422698	0.163886	NA	0.183711	0.0489524	0.266466	0.83405	0.510426	0.428102	0.623156	0.565305	0.696877	0.838701	NA	0.849148	0.0864804	0.945966
1700001J11Rik	NA	NA	NA	NA	NA	NA	NA	NA	0.870426	NA	0.526935	0.705081	NA	0.413104	NA	0.0875388	0.353121	0.0671541	NA	NA	NA	NA	0.809872	0.444145
1700001K19Rik	0.376872	0.543121	0.738518	0.393311	0.472946	0.849829	0.526089	0.513781	0.442428	0.324857	0.656977	0.462929	0.0879063	0.0785785	0.142903	0.130543	0.800239	0.0476938	0.373505	0.471939	0.702164	0.621963	0.281029	0.191849
1700001K23Rik	0.339304	0.173675	0.342627	NA	NA	NA	NA	0.119998	NA	NA	0.22081	0.0819674	0.449038	0.369151	0.357634	0.153743	0.108028	0.240632	0.25613	0.122384	0.284636	0.282758	0.736268	0.554685
1700001L05Rik	0.68637	0.0706476	0.285871	0.249933	0.481499	0.41023	0.298169	NA	0.268345	0.0871419	0.485426	0.0247348	0.0146052	0.441313	0.0927704	0.118785	0.869701	0.0998778	0.663283	0.0572453	0.216074	0.285315	0.864082	0.506227
1700001L19Rik	0.0466464	0.821622	NA	NA	NA	0.394254	0.2118	0.137943	NA	NA	0.541845	0.324383	0.554498	0.695308	0.39095	0.616557	0.788281	0.954181	0.512654	0.974603	0.450935	0.398471	NA	NA
1700001O22Rik	0.0466464	0.766114	0.696574	NA	0.121865	0.278722	0.349144	NA	0.302156	NA	0.251927	0.198776	0.257583	0.516483	0.359408	0.531688	0.296718	0.353729	0.352468	NA	NA	0.0897843	0.263619	0.163
1700001P01Rik	0.485405	0.172269	0.022371	0.235222	0.131317	0.0016754	0.106442	0.513781	0.815839	0.0203059	1.16373e-06	6.27401e-10	0.000567755	0.0024974	0.00580001	0.000181955	0.184125	0.136143	0.0301214	0.0139052	0.661606	0.0121739	0.289731	0.58925
1700003C15Rik	NA	NA	NA	NA	NA	NA	NA	NA	NA	NA	NA	NA	NA	NA	NA	NA	NA	NA	NA	NA	NA	NA	NA	NA
1700003D09Rik	NA	NA	0.21809	NA	0.48791	0.448418	NA	NA	NA	NA	0.246344	0.270925	NA	NA	NA	NA	NA	NA	NA	NA	NA	NA	NA	NA
1700003E16Rik	NA	0.468376	0.18739	NA	NA	NA	0.349144	NA	0.495913	0.171225	0.0756752	0.0150245	0.192363	0.290163	0.126889	0.0140326	0.0622821	0.0350709	0.0873809	0.387997	NA	0.38434	0.0316232	0.0224061
1700003F12Rik	NA	0.532559	0.168701	NA	NA	0.466188	0.34046	NA	NA	NA	0.118705	0.00493748	0.0564064	0.285255	0.458842	0.081294	0.208165	0.109264	0.520023	0.44714	0.195173	0.634424	0.530399	0.79008
1700003F17Rik	NA	0.44533	0.637153	0.106976	NA	0.0018888	0.286252	0.057679	NA	0.137512	0.376475	0.267863	0.582646	0.574816	1.28802e-05	4.43907e-11	0.000941016	1.74257e-06	5.14866e-05	0.000103798	0.0734192	2.70839e-05	0.0504332	0.176959
[truncated: 22,791 more rows]
