# Supplementary material for: Systematic evaluation of the isolated effect of tissue environment on the transcriptome using a single-cell RNA-seq atlas dataset
Source: BMC Genomics. 2025 Apr 29;26:416. doi: 10.1186/s12864-025-11614-w (PMC12039055; doi:10.1186/s12864-025-11614-w)
Supplement: Supplementary file 5 — Complete results of the Gene Ontology (GO) analysis for genes affected by the tissue environment in the FACS dataset. The table was generated using the “WebGestaltR” package in R. [file 12864_2025_11614_MOESM5_ESM.csv]

geneSet	description	link	size	overlap	expect	enrichmentRatio	pValue	FDR	overlapId	userId
GO:0046677	response to antibiotic	http://amigo.geneontology.org/amigo/term/GO:0046677	339	26	5.31723002117481	4.88976401179941	1.95300442484836e-11	1.58583959297687e-08	12759;12842;12925;13010;13629;14828;15251;15368;15387;15439;15519;16598;16600;16898;16952;17390;19156;20296;20306;20655;20692;26362;27050;56338;66713;216850	Actr2;Anxa1;Axl;Ccl2;Ccl7;Clu;Col1a1;Crip1;Cst3;Eef2;Hif1a;Hmox1;Hnrnpk;Hp;Hsp90aa1;Hspa5;Kdm6b;Klf2;Klf4;Mmp2;Psap;Rps2;Rps3;Sod1;Sparc;Txnip
GO:0009611	response to wounding	http://amigo.geneontology.org/amigo/term/GO:0009611	458	28	7.18375029409458	3.89768558951965	6.23579410330422e-10	2.53173240594151e-07	11490;12192;12389;12490;12527;12842;13010;13179;14114;14268;14456;14489;14683;15251;15368;16600;16852;16952;17390;19124;20296;20655;20692;21813;26362;56745;67866;72043	Adam15;Anxa1;Axl;C1qtnf1;Cav1;Ccl2;Cd34;Cd9;Col1a1;Cst3;Dcn;Fbln1;Fn1;Gas6;Gnas;Hif1a;Hmox1;Klf4;Lgals1;Mmp2;Mtpn;Procr;Sod1;Sparc;Sulf2;Tgfbr2;Wfdc1;Zfp36l1
GO:0035690	cellular response to drug	http://amigo.geneontology.org/amigo/term/GO:0035690	343	23	5.37997019841581	4.2751166180758	4.22694390600498e-09	1.14409281722535e-06	11490;13010;13479;14456;14828;14862;15368;15387;16598;16600;16952;17069;19156;19822;19951;20296;20306;20317;20655;22040;26362;27050;216850	Adam15;Anxa1;Axl;Ccl2;Ccl7;Cst3;Dpep1;Gas6;Gstm1;Hmox1;Hnrnpk;Hspa5;Kdm6b;Klf2;Klf4;Ly6e;Psap;Rnf4;Rpl32;Rps3;Serpinf1;Sod1;Trex1
GO:0002181	cytoplasmic translation	http://amigo.geneontology.org/amigo/term/GO:0002181	77	11	1.20774841188926	9.10785714285714	2.90687198756245e-08	5.90095013475178e-06	11837;13629;16898;19951;20090;22121;27370;54127;67248;67945;68193	Eef2;Rpl13a;Rpl24;Rpl32;Rpl39;Rpl41;Rplp0;Rps2;Rps26;Rps28;Rps29
GO:0001525	angiogenesis	http://amigo.geneontology.org/amigo/term/GO:0001525	460	25	7.21512038271508	3.46494565217391	5.80545540529442e-08	9.42805957819815e-06	11421;11490;12389;12490;13036;13179;13601;14268;14645;15251;15368;16598;16600;16952;17387;17390;20296;20317;20692;21810;21813;29876;54409;57875;94352	Ace;Adam15;Angptl4;Anxa1;Cav1;Ccl2;Cd34;Clic4;Ctsh;Dcn;Ecm1;Fn1;Glul;Hif1a;Hmox1;Klf2;Klf4;Loxl2;Mmp14;Mmp2;Ramp2;Serpinf1;Sparc;Tgfbi;Tgfbr2
GO:0070482	response to oxygen levels	http://amigo.geneontology.org/amigo/term/GO:0070482	309	20	4.8466786918673	4.12653721682848	8.28653217155306e-08	1.12144402055018e-05	11490;12192;12389;12490;12494;12842;13010;14688;15251;15368;17387;17390;18453;18791;20296;21813;57875;94352;110213;246154	Adam15;Angptl4;Cav1;Ccl2;Cd34;Cd38;Col1a1;Cst3;Gnb1;Hif1a;Hmox1;Loxl2;Mmp14;Mmp2;P4hb;Plat;Tgfbr2;Tmbim6;Vasn;Zfp36l1
GO:0043062	extracellular structure organization	http://amigo.geneontology.org/amigo/term/GO:0043062	264	18	4.14085169790605	4.34693181818182	1.75558336423798e-07	1.98301597612027e-05	11303;11820;12406;12490;12842;12843;14114;14268;14456;18073;18830;18858;21810;53378;54409;72043;76293;94352	Abca1;App;Cd34;Col1a1;Col1a2;Fbln1;Fn1;Gas6;Loxl2;Mfap4;Nid1;Pltp;Pmp22;Ramp2;Sdcbp;Serpinh1;Sulf2;Tgfbi
GO:0052547	regulation of peptidase activity	http://amigo.geneontology.org/amigo/term/GO:0052547	422	23	6.61908869892557	3.47479857819905	1.95371032130076e-07	1.98301597612027e-05	11820;12268;12389;12406;13010;13036;13479;13601;14114;14268;14456;16600;16913;19141;19186;20317;20719;27050;67866;69550;74116;76933;269523	App;Bst2;C4b;Cav1;Cst3;Ctsh;Dpep1;Ecm1;Fbln1;Fn1;Gas6;Ifi27l2a;Klf4;Lgmn;Pi16;Psmb8;Psme1;Rps3;Serpinb6a;Serpinf1;Serpinh1;Vcp;Wfdc1
GO:0010038	response to metal ion	http://amigo.geneontology.org/amigo/term/GO:0010038	345	20	5.41134028703631	3.69594202898551	4.90072601166958e-07	4.42154391275077e-05	11770;11820;12010;12389;12870;12925;13479;14268;14282;14828;15251;15368;16478;19141;20317;20655;20692;29876;56338;94352	App;B2m;Cav1;Clic4;Cp;Crip1;Dpep1;Fabp4;Fn1;Fosb;Hif1a;Hmox1;Hspa5;Jund;Lgmn;Loxl2;Serpinf1;Sod1;Sparc;Txnip
GO:0071241	cellular response to inorganic substance	http://amigo.geneontology.org/amigo/term/GO:0071241	199	15	3.12132381773978	4.80565326633166	5.45063666868018e-07	4.4259169749683e-05	11770;11820;12010;13479;14268;14282;14828;15368;16478;19141;19822;20317;20655;22040;29876	App;B2m;Clic4;Dpep1;Fabp4;Fn1;Fosb;Hmox1;Hspa5;Jund;Lgmn;Rnf4;Serpinf1;Sod1;Trex1
GO:0006979	response to oxidative stress	http://amigo.geneontology.org/amigo/term/GO:0006979	416	22	6.52497843306407	3.37165865384615	6.12357737295177e-07	4.52031347894258e-05	11820;12494;12842;13010;13479;13629;15251;15368;15439;16598;16600;16952;17387;17390;18453;19156;20655;22040;26362;27050;56338;216850	Anxa1;App;Axl;Cd38;Col1a1;Cst3;Dpep1;Eef2;Hif1a;Hmox1;Hp;Kdm6b;Klf2;Klf4;Mmp14;Mmp2;P4hb;Psap;Rps3;Sod1;Trex1;Txnip
GO:0044419	interspecies interaction between organisms	http://amigo.geneontology.org/amigo/term/GO:0044419	368	20	5.77209630617206	3.46494565217391	1.34678485286255e-06	9.11324417103658e-05	12389;13030;14114;14268;14456;15481;15894;15944;16149;16852;18412;18453;20085;20296;23983;26362;66141;69550;217069;269523	Axl;Bst2;Cav1;Ccl2;Cd74;Ctsb;Fbln1;Fn1;Gas6;Hspa8;Icam1;Ifitm3;Irgm1;Lgals1;P4hb;Pcbp1;Rps19;Sqstm1;Trim25;Vcp
GO:0031099	regeneration	http://amigo.geneontology.org/amigo/term/GO:0031099	191	14	2.99584346325778	4.67314136125654	1.83831537725609e-06	0.000114824006640919	11421;11490;12608;14456;14489;15368;16600;16952;17390;19951;20296;21813;26362;72043	Ace;Adam15;Anxa1;Axl;Ccl2;Cebpb;Gas6;Hmox1;Klf4;Mmp2;Mtpn;Rpl32;Sulf2;Tgfbr2
GO:0097305	response to alcohol	http://amigo.geneontology.org/amigo/term/GO:0097305	232	15	3.63893027997804	4.12209051724138	3.74320004914441e-06	0.00020719388445567	11303;11490;13629;14282;14683;15387;16598;16600;16898;20296;20306;20655;20692;21813;66713	Abca1;Actr2;Adam15;Ccl2;Ccl7;Eef2;Fosb;Gnas;Hnrnpk;Klf2;Klf4;Rps2;Sod1;Sparc;Tgfbr2
GO:0032963	collagen metabolic process	http://amigo.geneontology.org/amigo/term/GO:0032963	79	9	1.23911850050976	7.26322784810127	3.82747323501853e-06	0.00020719388445567	11490;12406;12842;13030;15251;17387;17390;20296;76293	Adam15;Ccl2;Col1a1;Ctsb;Hif1a;Mfap4;Mmp14;Mmp2;Serpinh1
GO:0035456	response to interferon-beta	http://amigo.geneontology.org/amigo/term/GO:0035456	43	7	0.674456905340758	10.3787209302326	4.19933539164141e-06	0.000213116271125802	15944;15950;15951;15953;22040;66141;69550	Bst2;Ifi203;Ifi204;Ifi47;Ifitm3;Irgm1;Trex1
GO:0034612	response to tumor necrosis factor	http://amigo.geneontology.org/amigo/term/GO:0034612	179	13	2.80762293153478	4.63025139664805	4.79618891735534e-06	0.000229088552993678	11770;12192;12842;14456;16598;20296;20306;20307;27050;74117;74186;84094;98496	Actr3;Ccdc3;Ccl2;Ccl7;Ccl8;Col1a1;Fabp4;Gas6;Klf2;Pid1;Plvap;Rps3;Zfp36l1
GO:0050900	leukocyte migration	http://amigo.geneontology.org/amigo/term/GO:0050900	301	17	4.7211983373853	3.60078073089701	5.2154366241286e-06	0.000235274141044024	11820;12490;13601;14456;15894;16149;16952;17387;17965;19141;20085;20296;20306;20307;22121;22388;84094	Anxa1;App;Ccl2;Ccl7;Ccl8;Cd34;Cd74;Ecm1;Gas6;Icam1;Lgmn;Mmp14;Nbl1;Plvap;Rpl13a;Rps19;Wdr1
GO:0060759	regulation of response to cytokine stimulus	http://amigo.geneontology.org/amigo/term/GO:0060759	108	10	1.69398478550702	5.90324074074074	7.33797011753801e-06	0.000313601670286361	12389;13601;14456;15944;16149;16178;16600;22040;26362;74186	Axl;Cav1;Ccdc3;Cd74;Ecm1;Gas6;Il1r2;Irgm1;Klf4;Trex1
GO:0016049	cell growth	http://amigo.geneontology.org/amigo/term/GO:0016049	452	21	7.08964002823308	2.9620685840708	8.56466826371083e-06	0.00034772553150666	11490;11820;12494;12934;14268;14451;14489;15387;15519;17387;20348;21813;29817;53378;56177;67866;67891;69550;74116;74117;245688	Actr3;Adam15;App;Bst2;Cd38;Dpysl2;Fn1;Gas1;Hnrnpk;Hsp90aa1;Igfbp7;Mmp14;Mtpn;Olfm1;Pi16;Rbbp7;Rpl4;Sdcbp;Sema3c;Tgfbr2;Wfdc1
GO:0045861	negative regulation of proteolysis	http://amigo.geneontology.org/amigo/term/GO:0045861	350	18	5.48976550858756	3.27882857142857	9.99876458696036e-06	0.000364616948988652	11820;12268;12406;13010;13479;13601;14451;14456;16178;16600;18791;20317;20719;53378;67866;69550;74116;100503670	App;Bst2;C4b;Cst3;Dpep1;Ecm1;Gas1;Gas6;Il1r2;Klf4;Pi16;Plat;Rpl5;Sdcbp;Serpinb6a;Serpinf1;Serpinh1;Wfdc1
GO:0070555	response to interleukin-1	http://amigo.geneontology.org/amigo/term/GO:0070555	112	10	1.75672496274802	5.69241071428571	1.01578413980175e-05	0.000364616948988652	12494;12608;14268;15251;16178;16598;16952;20296;20306;20307	Anxa1;Ccl2;Ccl7;Ccl8;Cd38;Cebpb;Fn1;Hif1a;Il1r2;Klf2
GO:0019882	antigen processing and presentation	http://amigo.geneontology.org/amigo/term/GO:0019882	89	9	1.39596894361227	6.44713483146067	1.03278199836687e-05	0.000364616948988652	12010;14972;15040;15894;16149;16913;19186;21356;22040	B2m;Cd74;H2-K1;H2-T23;Icam1;Psmb8;Psme1;Tapbp;Trex1
GO:0001101	response to acid chemical	http://amigo.geneontology.org/amigo/term/GO:0001101	323	17	5.06626931221081	3.35552631578947	1.32012141702553e-05	0.000404255137132159	11303;12494;12527;12608;12842;12843;13036;13629;14683;16598;16600;17390;20296;20317;20692;98496;110213	Abca1;Ccl2;Cd38;Cd9;Cebpb;Col1a1;Col1a2;Ctsh;Eef2;Gnas;Klf2;Klf4;Mmp2;Pid1;Serpinf1;Sparc;Tmbim6
GO:1901654	response to ketone	http://amigo.geneontology.org/amigo/term/GO:1901654	197	13	3.08995372911928	4.20718274111675	1.35792753890307e-05	0.000404255137132159	11490;12389;12494;14282;14683;15387;16598;16600;19822;19951;20296;20317;56338	Adam15;Cav1;Ccl2;Cd38;Fosb;Gnas;Hnrnpk;Klf2;Klf4;Rnf4;Rpl32;Serpinf1;Txnip
GO:0007568	aging	http://amigo.geneontology.org/amigo/term/GO:0007568	291	16	4.5643478942828	3.5054295532646	1.3939832314902e-05	0.000404255137132159	11820;12389;12577;13179;13629;16478;17390;18569;18858;20296;20317;20655;21813;22040;28146;76933	App;Cav1;Ccl2;Cdkn1c;Dcn;Eef2;Ifi27l2a;Jund;Mmp2;Pdcd4;Pmp22;Serp1;Serpinf1;Sod1;Tgfbr2;Trex1
GO:0050867	positive regulation of cell activation	http://amigo.geneontology.org/amigo/term/GO:0050867	291	16	4.5643478942828	3.5054295532646	1.3939832314902e-05	0.000404255137132159	11820;12389;12494;14456;15040;15519;16149;16190;16783;16852;16952;17387;20296;21813;26362;27050	Anxa1;App;Axl;Cav1;Ccl2;Cd38;Cd74;Gas6;H2-T23;Hsp90aa1;Il4ra;Lamp1;Lgals1;Mmp14;Rps3;Tgfbr2
GO:1901342	regulation of vasculature development	http://amigo.geneontology.org/amigo/term/GO:1901342	291	16	4.5643478942828	3.5054295532646	1.3939832314902e-05	0.000404255137132159	12490;13036;13179;13601;14645;15251;15368;16598;16600;16952;18569;20296;20317;20692;21813;54409	Anxa1;Ccl2;Cd34;Ctsh;Dcn;Ecm1;Glul;Hif1a;Hmox1;Klf2;Klf4;Pdcd4;Ramp2;Serpinf1;Sparc;Tgfbr2
GO:0002443	leukocyte mediated immunity	http://amigo.geneontology.org/amigo/term/GO:0002443	328	17	5.14469453376206	3.304375	1.61086268013477e-05	0.000440900099687017	11421;12010;12268;13036;14972;15040;15368;15481;15894;16149;16190;16783;22040;22388;22631;50909;69550	Ace;B2m;Bst2;C1ra;C4b;Cd74;Ctsh;H2-K1;H2-T23;Hmox1;Hspa8;Icam1;Il4ra;Lamp1;Trex1;Wdr1;Ywhaz
GO:0009266	response to temperature stimulus	http://amigo.geneontology.org/amigo/term/GO:0009266	172	12	2.69782762136303	4.44802325581395	1.68181978761339e-05	0.000440900099687017	12490;14828;15368;15481;15519;18858;19652;20296;20655;29810;245688;269523	Bag3;Ccl2;Cd34;Hmox1;Hsp90aa1;Hspa5;Hspa8;Pmp22;Rbbp7;Rbm3;Sod1;Vcp
GO:0007584	response to nutrient	http://amigo.geneontology.org/amigo/term/GO:0007584	201	13	3.15269390636029	4.12345771144279	1.68323929683467e-05	0.000440900099687017	11303;12842;13629;14456;15368;19659;20296;20382;20655;20692;21813;110213;217069	Abca1;Ccl2;Col1a1;Eef2;Gas6;Hmox1;Rbp1;Sod1;Sparc;Srsf2;Tgfbr2;Tmbim6;Trim25
GO:0097028	dendritic cell differentiation	http://amigo.geneontology.org/amigo/term/GO:0097028	36	6	0.564661595169006	10.6258333333333	1.81769274478771e-05	0.000459886966629107	12608;14456;21813;26362;65963;66058	Axl;Cebpb;Gas6;Tgfbr2;Tmem176a;Tmem176b
GO:0035966	response to topologically incorrect protein	http://amigo.geneontology.org/amigo/term/GO:0035966	120	10	1.88220531723002	5.31291666666667	1.86899875600499e-05	0.000459886966629107	12759;14828;15481;15519;18858;27362;28146;29810;110213;269523	Bag3;Clu;Dnajb9;Hsp90aa1;Hspa5;Hspa8;Pmp22;Serp1;Tmbim6;Vcp
GO:0009612	response to mechanical stimulus	http://amigo.geneontology.org/amigo/term/GO:0009612	204	13	3.19974903929104	4.06281862745098	1.97030423403355e-05	0.000470555011186836	11928;12389;12842;13179;14282;14489;16478;17387;17390;20296;21813;29810;56338	Atp1a1;Bag3;Cav1;Ccl2;Col1a1;Dcn;Fosb;Jund;Mmp14;Mmp2;Mtpn;Tgfbr2;Txnip
GO:0035455	response to interferon-alpha	http://amigo.geneontology.org/amigo/term/GO:0035455	23	5	0.360756019135754	13.8597826086957	2.41447004465378e-05	0.000560157050359678	14456;15951;26362;66141;69550	Axl;Bst2;Gas6;Ifi204;Ifitm3
GO:0034341	response to interferon-gamma	http://amigo.geneontology.org/amigo/term/GO:0034341	128	10	2.00768567171202	4.980859375	3.27733319412937e-05	0.000739220709342514	15944;20296;20306;20307;22121;53421;66141;66713;69550;74117	Actr2;Actr3;Bst2;Ccl2;Ccl7;Ccl8;Ifitm3;Irgm1;Rpl13a;Sec61a1
GO:0002694	regulation of leukocyte activation	http://amigo.geneontology.org/amigo/term/GO:0002694	458	20	7.18375029409458	2.78406113537118	3.45300643522783e-05	0.000757794925785136	11820;12192;12389;12494;12608;14456;15040;15368;15519;16149;16190;16783;16852;16952;17387;20296;21813;22040;26362;27050	Anxa1;App;Axl;Cav1;Ccl2;Cd38;Cd74;Cebpb;Gas6;H2-T23;Hmox1;Hsp90aa1;Il4ra;Lamp1;Lgals1;Mmp14;Rps3;Tgfbr2;Trex1;Zfp36l1
GO:0007162	negative regulation of cell adhesion	http://amigo.geneontology.org/amigo/term/GO:0007162	248	14	3.88989098894204	3.59907258064516	3.64999666783161e-05	0.000779946656389281	11490;12527;12608;12842;14114;16149;16190;16600;16852;16952;17387;17390;50918;56745	Adam15;Anxa1;C1qtnf1;Cd74;Cd9;Cebpb;Col1a1;Fbln1;Il4ra;Klf4;Lgals1;Mmp14;Mmp2;Myadm
GO:0001818	negative regulation of cytokine production	http://amigo.geneontology.org/amigo/term/GO:0001818	217	13	3.40365461532429	3.81942396313364	3.770374551193e-05	0.000785011316812491	12490;14114;14268;14456;15368;16178;16598;16600;16952;18569;22350;26362;69550	Anxa1;Axl;Bst2;Cd34;Ezr;Fbln1;Fn1;Gas6;Hmox1;Il1r2;Klf2;Klf4;Pdcd4
GO:0046683	response to organophosphorus	http://amigo.geneontology.org/amigo/term/GO:0046683	131	10	2.05474080464277	4.86679389312977	4.0008653706014e-05	0.000812175670232085	11820;12192;12842;14282;14828;16478;20296;20655;20692;22350	App;Ccl2;Col1a1;Ezr;Fosb;Hspa5;Jund;Sod1;Sparc;Zfp36l1
GO:0001501	skeletal system development	http://amigo.geneontology.org/amigo/term/GO:0001501	473	20	7.41902595874833	2.69577167019027	5.42509491359144e-05	0.00107443343166738	12406;12577;12842;12843;13601;14451;14683;15251;17132;17313;17387;17390;20692;21384;21810;21813;28146;30791;72043;94352	Cdkn1c;Col1a1;Col1a2;Ecm1;Gas1;Gnas;Hif1a;Loxl2;Maf;Mgp;Mmp14;Mmp2;Serp1;Serpinh1;Slc39a1;Sparc;Sulf2;Tbx15;Tgfbi;Tgfbr2
GO:1903706	regulation of hemopoiesis	http://amigo.geneontology.org/amigo/term/GO:1903706	362	17	5.67798604031056	2.99401933701657	5.61968091370435e-05	0.00108647164331617	11421;12010;12192;12608;14456;14683;15251;15519;16149;16190;16952;17387;19659;21813;26362;65963;66058	Ace;Anxa1;Axl;B2m;Cd74;Cebpb;Gas6;Gnas;Hif1a;Hsp90aa1;Il4ra;Mmp14;Rbp1;Tgfbr2;Tmem176a;Tmem176b;Zfp36l1
GO:0097193	intrinsic apoptotic signaling pathway	http://amigo.geneontology.org/amigo/term/GO:0097193	268	14	4.20359187514705	3.33048507462687	8.45485720378791e-05	0.00159659163941297	12389;12608;12759;12925;15251;15368;15387;15951;16149;18453;20655;26943;27050;110213	Cav1;Cd74;Cebpb;Clu;Crip1;Hif1a;Hmox1;Hnrnpk;Ifi204;P4hb;Rps3;Serinc3;Sod1;Tmbim6
GO:0046685	response to arsenic-containing substance	http://amigo.geneontology.org/amigo/term/GO:0046685	30	5	0.470551329307505	10.6258333333333	9.35262493290123e-05	0.00172598441943541	15368;17347;19822;20317;269523	Hmox1;Mknk2;Rnf4;Serpinf1;Vcp
GO:0034976	response to endoplasmic reticulum stress	http://amigo.geneontology.org/amigo/term/GO:0034976	206	12	3.23111912791154	3.71388349514563	9.83854426589437e-05	0.00173671694432744	12608;12759;13629;14828;18453;18858;26943;27362;28146;110213;217069;269523	Cebpb;Clu;Dnajb9;Eef2;Hspa5;P4hb;Pmp22;Serinc3;Serp1;Tmbim6;Trim25;Vcp
GO:0071559	response to transforming growth factor beta	http://amigo.geneontology.org/amigo/term/GO:0071559	206	12	3.23111912791154	3.71388349514563	9.83854426589437e-05	0.00173671694432744	12192;12389;12577;12842;12843;14828;20296;21813;53378;74117;108075;246154	Actr3;Cav1;Ccl2;Cdkn1c;Col1a1;Col1a2;Hspa5;Ltbp4;Sdcbp;Tgfbr2;Vasn;Zfp36l1
GO:0014074	response to purine-containing compound	http://amigo.geneontology.org/amigo/term/GO:0014074	148	10	2.32138655791703	4.30777027027027	0.000112212127163724	0.00193204770382454	11820;12192;12842;14282;14828;16478;20296;20655;20692;22350	App;Ccl2;Col1a1;Ezr;Fosb;Hspa5;Jund;Sod1;Sparc;Zfp36l1
GO:0061458	reproductive system development	http://amigo.geneontology.org/amigo/term/GO:0061458	460	19	7.21512038271508	2.63335869565217	0.000114209716482239	0.00193204770382454	11490;12192;12577;12608;13010;13030;13179;14828;15251;15387;15894;16952;17387;17390;19156;20317;20655;20719;26362	Adam15;Anxa1;Axl;Cdkn1c;Cebpb;Cst3;Ctsb;Dcn;Hif1a;Hnrnpk;Hspa5;Icam1;Mmp14;Mmp2;Psap;Serpinb6a;Serpinf1;Sod1;Zfp36l1
GO:0022407	regulation of cell-cell adhesion	http://amigo.geneontology.org/amigo/term/GO:0022407	351	16	5.50545055289781	2.90621082621083	0.000131972141736103	0.00218696692019828	12389;12527;12608;15040;15519;15894;16149;16190;16600;16852;16952;20296;21813;27050;50918;56745	Anxa1;C1qtnf1;Cav1;Ccl2;Cd74;Cd9;Cebpb;H2-T23;Hsp90aa1;Icam1;Il4ra;Klf4;Lgals1;Myadm;Rps3;Tgfbr2
GO:0032535	regulation of cellular component size	http://amigo.geneontology.org/amigo/term/GO:0032535	355	16	5.56819073013881	2.87346478873239	0.00015034273881398	0.00244156607833903	12343;12934;14268;14489;15519;15894;19240;19241;20348;22350;22388;50918;56177;66713;67891;74117	Actr2;Actr3;Capza2;Dpysl2;Ezr;Fn1;Hsp90aa1;Icam1;Mtpn;Myadm;Olfm1;Rpl4;Sema3c;Tmsb10;Tmsb4x;Wdr1
GO:0032355	response to estradiol	http://amigo.geneontology.org/amigo/term/GO:0032355	126	9	1.97631558309152	4.55392857142857	0.000162540961028523	0.00258790706578747	12494;12842;13010;13629;16952;17390;20296;56338;67866	Anxa1;Ccl2;Cd38;Col1a1;Cst3;Eef2;Mmp2;Txnip;Wfdc1
GO:2001057	reactive nitrogen species metabolic process	http://amigo.geneontology.org/amigo/term/GO:2001057	75	7	1.17637832326876	5.95046666666667	0.000169378985124258	0.00263614322998651	12389;12490;12759;15519;15894;16598;16600	Cav1;Cd34;Clu;Hsp90aa1;Icam1;Klf2;Klf4
GO:0097237	cellular response to toxic substance	http://amigo.geneontology.org/amigo/term/GO:0097237	219	12	3.43502470394479	3.49342465753425	0.00017515804431667	0.00263614322998651	13010;15368;15439;16598;16600;16952;19156;20306;20655;26362;27050;216850	Anxa1;Axl;Ccl7;Cst3;Hmox1;Hp;Kdm6b;Klf2;Klf4;Psap;Rps3;Sod1
GO:0070371	ERK1 and ERK2 cascade	http://amigo.geneontology.org/amigo/term/GO:0070371	323	15	5.06626931221081	2.96075851393189	0.000175310017757724	0.00263614322998651	11820;12192;12389;13036;14114;14268;14456;15894;16149;16600;20296;20306;20307;22350;26362	App;Axl;Cav1;Ccl2;Ccl7;Ccl8;Cd74;Ctsh;Ezr;Fbln1;Fn1;Gas6;Icam1;Klf4;Zfp36l1
GO:0045785	positive regulation of cell adhesion	http://amigo.geneontology.org/amigo/term/GO:0045785	362	16	5.67798604031056	2.81790055248619	0.00018790203761454	0.0027646572291673	12389;14114;14268;15040;15519;15894;16149;16190;16852;16952;18073;20296;21813;21817;27050;50918	Anxa1;Cav1;Ccl2;Cd74;Fbln1;Fn1;H2-T23;Hsp90aa1;Icam1;Il4ra;Lgals1;Myadm;Nid1;Rps3;Tgfbr2;Tgm2
GO:0070206	protein trimerization	http://amigo.geneontology.org/amigo/term/GO:0070206	54	6	0.846992392753509	7.08388888888889	0.000190666015804641	0.0027646572291673	12842;12843;14688;16149;56745;69183	C1qtnf1;C1qtnf2;Cd74;Col1a1;Col1a2;Gnb1
GO:0072593	reactive oxygen species metabolic process	http://amigo.geneontology.org/amigo/term/GO:0072593	256	13	4.01537134342404	3.23755859375	0.000200685453570215	0.00281213508864253	12389;12490;12759;13627;15251;15439;15519;15894;16598;16600;20655;21813;98496	Cav1;Cd34;Clu;Eef1a1;Hif1a;Hp;Hsp90aa1;Icam1;Klf2;Klf4;Pid1;Sod1;Tgfbr2
GO:0007159	leukocyte cell-cell adhesion	http://amigo.geneontology.org/amigo/term/GO:0007159	291	14	4.5643478942828	3.06725085910653	0.000200866792045895	0.00281213508864253	12389;12608;15040;15519;15894;16149;16190;16600;16852;16952;20296;21813;22350;27050	Anxa1;Cav1;Ccl2;Cd74;Cebpb;Ezr;H2-T23;Hsp90aa1;Icam1;Il4ra;Klf4;Lgals1;Rps3;Tgfbr2
GO:1904019	epithelial cell apoptotic process	http://amigo.geneontology.org/amigo/term/GO:1904019	103	8	1.61555956395577	4.95184466019418	0.000211876664465094	0.00291599748382468	12192;14456;15368;15894;18569;21813;54409;57875	Angptl4;Gas6;Hmox1;Icam1;Pdcd4;Ramp2;Tgfbr2;Zfp36l1
GO:0043627	response to estrogen	http://amigo.geneontology.org/amigo/term/GO:0043627	78	7	1.22343345619951	5.72160256410256	0.000216705722027699	0.00293275077144153	12389;15368;15519;17387;17390;21813;217069	Cav1;Hmox1;Hsp90aa1;Mmp14;Mmp2;Tgfbr2;Trim25
GO:0001667	ameboidal-type cell migration	http://amigo.geneontology.org/amigo/term/GO:0001667	370	16	5.80346639479257	2.75697297297297	0.000240606381976538	0.00320282593713031	13036;13179;14268;14645;15251;15368;16600;16952;18858;19141;20317;20348;20692;21813;74117;94352	Actr3;Anxa1;Ctsh;Dcn;Fn1;Glul;Hif1a;Hmox1;Klf4;Lgmn;Loxl2;Pmp22;Sema3c;Serpinf1;Sparc;Tgfbr2
GO:0043620	regulation of DNA-templated transcription in response to stress	http://amigo.geneontology.org/amigo/term/GO:0043620	57	6	0.89404752568426	6.71105263157895	0.000257657385648091	0.00337448059913307	12608;15251;15368;16598;29810;110213	Bag3;Cebpb;Hif1a;Hmox1;Klf2;Tmbim6
GO:0050673	epithelial cell proliferation	http://amigo.geneontology.org/amigo/term/GO:0050673	373	16	5.85052152772332	2.73479892761394	0.00026344702970027	0.00339553949391459	12192;12389;12490;12577;12608;13601;14451;14645;15368;17387;20296;20317;20692;67866;72043;94352	Cav1;Ccl2;Cd34;Cdkn1c;Cebpb;Ecm1;Gas1;Glul;Hmox1;Loxl2;Mmp14;Serpinf1;Sparc;Sulf2;Wfdc1;Zfp36l1
GO:2001233	regulation of apoptotic signaling pathway	http://amigo.geneontology.org/amigo/term/GO:2001233	374	16	5.86620657203357	2.72748663101604	0.000271467439312723	0.00344424313628017	12389;12759;13036;14373;14451;15251;15368;15387;15894;16149;18453;18858;20655;26943;27050;110213	Cav1;Cd74;Clu;Ctsh;G0s2;Gas1;Hif1a;Hmox1;Hnrnpk;Icam1;P4hb;Pmp22;Rps3;Serinc3;Sod1;Tmbim6
GO:0050727	regulation of inflammatory response	http://amigo.geneontology.org/amigo/term/GO:0050727	303	14	4.7525684260058	2.94577557755776	0.00030393718538857	0.00374941013740162	11421;11770;11820;12608;12628;16178;16952;18569;18858;20085;20317;21817;22040;67866	Ace;Anxa1;App;Cebpb;Cfh;Fabp4;Il1r2;Pdcd4;Pmp22;Rps19;Serpinf1;Tgm2;Trex1;Wfdc1
GO:0019221	cytokine-mediated signaling pathway	http://amigo.geneontology.org/amigo/term/GO:0019221	340	15	5.33291506548506	2.81272058823529	0.000304755011168112	0.00374941013740162	12389;13601;14456;15944;16149;16178;16190;20296;20306;20307;22040;26362;66141;74186;84094	Axl;Cav1;Ccdc3;Ccl2;Ccl7;Ccl8;Cd74;Ecm1;Gas6;Ifitm3;Il1r2;Il4ra;Irgm1;Plvap;Trex1
GO:0009743	response to carbohydrate	http://amigo.geneontology.org/amigo/term/GO:0009743	234	12	3.67030036859854	3.26948717948718	0.000322555444681516	0.00390917941912524	12192;13010;14456;14645;15251;15894;16852;20296;20317;20692;21813;56338	Ccl2;Cst3;Gas6;Glul;Hif1a;Icam1;Lgals1;Serpinf1;Sparc;Tgfbr2;Txnip;Zfp36l1
GO:1902903	regulation of supramolecular fiber organization	http://amigo.geneontology.org/amigo/term/GO:1902903	307	14	4.8153086032468	2.90739413680782	0.000347130655800942	0.00414514841927008	11820;12343;12389;12759;14489;15481;15894;19240;19241;22388;27050;50918;66713;74117	Actr2;Actr3;App;Capza2;Cav1;Clu;Hspa8;Icam1;Mtpn;Myadm;Rps3;Tmsb10;Tmsb4x;Wdr1
GO:0071826	ribonucleoprotein complex subunit organization	http://amigo.geneontology.org/amigo/term/GO:0071826	203	11	3.18406399498079	3.45470443349754	0.000358673510226781	0.00419129412990564	11837;15519;16898;20085;22121;27367;54127;68193;75617;269523;100503670	Hsp90aa1;Rpl13a;Rpl24;Rpl3;Rpl5;Rplp0;Rps19;Rps2;Rps25;Rps28;Vcp
GO:0032103	positive regulation of response to external stimulus	http://amigo.geneontology.org/amigo/term/GO:0032103	272	13	4.26633205238805	3.04711397058824	0.000361318459474624	0.00419129412990564	11421;11770;11820;12608;14268;14456;16149;18569;19141;20085;20296;20306;21817	Ace;App;Ccl2;Ccl7;Cd74;Cebpb;Fabp4;Fn1;Gas6;Lgmn;Pdcd4;Rps19;Tgm2
GO:0035264	multicellular organism growth	http://amigo.geneontology.org/amigo/term/GO:0035264	172	10	2.69782762136303	3.70668604651163	0.000381071102956154	0.00435816529014644	11820;12192;12577;14683;16598;18858;19141;20655;22350;29876	App;Cdkn1c;Clic4;Ezr;Gnas;Klf2;Lgmn;Pmp22;Sod1;Zfp36l1
GO:0006898	receptor-mediated endocytosis	http://amigo.geneontology.org/amigo/term/GO:0006898	240	12	3.76441063446004	3.18775	0.000405720171421264	0.00457562193325093	12010;12389;12527;12759;15387;19039;21813;22350;53378;54409;66141;94352	B2m;Cav1;Cd9;Clu;Ezr;Hnrnpk;Ifitm3;Lgals3bp;Loxl2;Ramp2;Sdcbp;Tgfbr2
GO:0002697	regulation of immune effector process	http://amigo.geneontology.org/amigo/term/GO:0002697	353	15	5.53682064151831	2.70913597733711	0.000452952287601116	0.00501041640021283	12010;12628;14972;15040;15368;15481;16149;16190;16783;16952;20085;20296;22040;69550;110213	Anxa1;B2m;Bst2;Ccl2;Cd74;Cfh;H2-K1;H2-T23;Hmox1;Hspa8;Il4ra;Lamp1;Rps19;Tmbim6;Trex1
GO:0051051	negative regulation of transport	http://amigo.geneontology.org/amigo/term/GO:0051051	472	18	7.40334091443808	2.43133474576271	0.00045661430248245	0.00501041640021283	11421;12389;12490;14114;14268;14456;14683;15368;15894;16149;16178;16952;22350;29810;53378;69550;98496;110213	Ace;Anxa1;Bag3;Bst2;Cav1;Cd34;Cd74;Ezr;Fbln1;Fn1;Gas6;Gnas;Hmox1;Icam1;Il1r2;Pid1;Sdcbp;Tmbim6
GO:0048771	tissue remodeling	http://amigo.geneontology.org/amigo/term/GO:0048771	178	10	2.79193788722453	3.58174157303371	0.000499713901799037	0.00541023584347757	12111;12389;12494;15251;16952;17387;17390;20348;21817;26362	Anxa1;Axl;Bgn;Cav1;Cd38;Hif1a;Mmp14;Mmp2;Sema3c;Tgm2
GO:0031349	positive regulation of defense response	http://amigo.geneontology.org/amigo/term/GO:0031349	319	14	5.00352913496981	2.79802507836991	0.000509663926798742	0.00544535669158656	11421;11770;11820;12389;12608;15040;15944;15950;15951;16149;16783;18569;20085;21817	Ace;App;Cav1;Cd74;Cebpb;Fabp4;H2-T23;Ifi203;Ifi204;Irgm1;Lamp1;Pdcd4;Rps19;Tgm2
GO:1904888	cranial skeletal system development	http://amigo.geneontology.org/amigo/term/GO:1904888	65	6	1.01952788016626	5.88507692307692	0.000528680895394817	0.00557518035143626	14451;14683;17387;21384;21813;30791	Gas1;Gnas;Mmp14;Slc39a1;Tbx15;Tgfbr2
GO:0050817	coagulation	http://amigo.geneontology.org/amigo/term/GO:0050817	149	9	2.33707160222728	3.85097315436242	0.000565187963522229	0.00588375162025705	12389;12490;12527;14114;14456;14683;19124;26362;56745	Axl;C1qtnf1;Cav1;Cd34;Cd9;Fbln1;Gas6;Gnas;Procr
GO:0097327	response to antineoplastic agent	http://amigo.geneontology.org/amigo/term/GO:0097327	93	7	1.45870912085327	4.79876344086022	0.000637831423585977	0.00651175658506358	11490;15368;19822;19951;20296;20317;22040	Adam15;Ccl2;Hmox1;Rnf4;Rpl32;Serpinf1;Trex1
GO:0002440	production of molecular mediator of immune response	http://amigo.geneontology.org/amigo/term/GO:0002440	184	10	2.88604815308603	3.46494565217391	0.000647524471383498	0.00651175658506358	12010;14456;15040;15368;16149;16190;22040;27362;69550;110213	B2m;Bst2;Cd74;Dnajb9;Gas6;H2-T23;Hmox1;Il4ra;Tmbim6;Trex1
GO:0060485	mesenchyme development	http://amigo.geneontology.org/amigo/term/GO:0060485	253	12	3.96831621049329	3.02395256916996	0.000649571777574076	0.00651175658506358	11490;12192;12842;14268;15251;18569;20348;21813;53378;56177;94352;246154	Adam15;Col1a1;Fn1;Hif1a;Loxl2;Olfm1;Pdcd4;Sdcbp;Sema3c;Tgfbr2;Vasn;Zfp36l1
GO:0010657	muscle cell apoptotic process	http://amigo.geneontology.org/amigo/term/GO:0010657	94	7	1.47439416516352	4.74771276595745	0.00068015197693394	0.00670825051189329	12389;14688;15368;15481;15519;18569;29810	Bag3;Cav1;Gnb1;Hmox1;Hsp90aa1;Hspa8;Pdcd4
GO:0002683	negative regulation of immune system process	http://amigo.geneontology.org/amigo/term/GO:0002683	407	16	6.38381303427182	2.50633906633907	0.000685695557250177	0.00670825051189329	12192;12608;15040;15368;16149;16190;16952;17965;20085;22040;22350;26362;65963;66058;69550;110213	Anxa1;Axl;Bst2;Cd74;Cebpb;Ezr;H2-T23;Hmox1;Il4ra;Nbl1;Rps19;Tmbim6;Tmem176a;Tmem176b;Trex1;Zfp36l1
GO:0071496	cellular response to external stimulus	http://amigo.geneontology.org/amigo/term/GO:0071496	299	13	4.6898282487648	2.77195652173913	0.000878525619519066	0.00842910552458826	11928;12389;12842;14456;14489;14645;14828;15368;20296;20655;26362;29810;57875	Angptl4;Atp1a1;Axl;Bag3;Cav1;Ccl2;Col1a1;Gas6;Glul;Hmox1;Hspa5;Mtpn;Sod1
GO:0090130	tissue migration	http://amigo.geneontology.org/amigo/term/GO:0090130	262	12	4.10948160928555	2.92007633587786	0.000882357105406406	0.00842910552458826	13036;13179;14645;15251;15368;16600;16952;19141;20317;20692;21813;94352	Anxa1;Ctsh;Dcn;Glul;Hif1a;Hmox1;Klf4;Lgmn;Loxl2;Serpinf1;Sparc;Tgfbr2
GO:0022604	regulation of cell morphogenesis	http://amigo.geneontology.org/amigo/term/GO:0022604	461	17	7.23080542702533	2.35105206073753	0.00095422246701804	0.00900963538626335	12934;14114;14268;15387;15894;16952;20296;20306;20348;20692;22350;22388;50918;56177;66713;67891;74117	Actr2;Actr3;Anxa1;Ccl2;Ccl7;Dpysl2;Ezr;Fbln1;Fn1;Hnrnpk;Icam1;Myadm;Olfm1;Rpl4;Sema3c;Sparc;Wdr1
GO:0104004	cellular response to environmental stimulus	http://amigo.geneontology.org/amigo/term/GO:0104004	266	12	4.17222178652655	2.87616541353384	0.00100620131426399	0.00939121226646389	11928;12192;12389;12842;12925;14489;14828;19822;20719;22040;29810;76293	Atp1a1;Bag3;Cav1;Col1a1;Crip1;Hspa5;Mfap4;Mtpn;Rnf4;Serpinb6a;Trex1;Zfp36l1
GO:0048545	response to steroid hormone	http://amigo.geneontology.org/amigo/term/GO:0048545	344	14	5.39565524272606	2.59468023255814	0.00106363741510085	0.00979287265368889	11928;12192;12389;12494;12842;14282;16952;19951;20296;20317;20692;21813;56338;245688	Anxa1;Atp1a1;Cav1;Ccl2;Cd38;Col1a1;Fosb;Rbbp7;Rpl32;Serpinf1;Sparc;Tgfbr2;Txnip;Zfp36l1
GO:0061448	connective tissue development	http://amigo.geneontology.org/amigo/term/GO:0061448	268	12	4.20359187514705	2.85470149253731	0.00107335673174669	0.00979287265368889	12406;12490;12842;13601;14683;15251;17132;17313;21810;21813;72043;94352	Cd34;Col1a1;Ecm1;Gnas;Hif1a;Loxl2;Maf;Mgp;Serpinh1;Sulf2;Tgfbi;Tgfbr2
GO:0003014	renal system process	http://amigo.geneontology.org/amigo/term/GO:0003014	102	7	1.59987451964552	4.3753431372549	0.00110471438540261	0.00996697867718795	11421;12490;14456;14683;19141;19156;72043	Ace;Cd34;Gas6;Gnas;Lgmn;Psap;Sulf2
GO:0051346	negative regulation of hydrolase activity	http://amigo.geneontology.org/amigo/term/GO:0051346	428	16	6.71319896478707	2.38336448598131	0.00116687419118144	0.0104121081674652	11820;12268;12406;13010;13479;13601;14456;16600;16952;20317;20719;57875;67866;69550;74116;110213	Angptl4;Anxa1;App;Bst2;C4b;Cst3;Dpep1;Ecm1;Gas6;Klf4;Pi16;Serpinb6a;Serpinf1;Serpinh1;Tmbim6;Wfdc1
GO:0048638	regulation of developmental growth	http://amigo.geneontology.org/amigo/term/GO:0048638	349	14	5.47408046427731	2.55750716332378	0.00122050849331234	0.0107723140931481	11820;12934;14268;15387;19141;20348;20655;21813;22350;28146;56177;67891;74116;74117	Actr3;App;Dpysl2;Ezr;Fn1;Hnrnpk;Lgmn;Olfm1;Pi16;Rpl4;Sema3c;Serp1;Sod1;Tgfbr2
GO:0018149	peptide cross-linking	http://amigo.geneontology.org/amigo/term/GO:0018149	52	5	0.815622304133009	6.13028846153846	0.00129036959995621	0.0111773256385724	12111;13179;14268;16952;21817	Anxa1;Bgn;Dcn;Fn1;Tgm2
GO:0009100	glycoprotein metabolic process	http://amigo.geneontology.org/amigo/term/GO:0009100	312	13	4.89373382479805	2.65645833333333	0.0012939268596377	0.0111773256385724	12111;13010;13179;14584;15251;16430;16432;17159;20442;22040;28146;72043;269523	Bgn;Cst3;Dcn;Gfpt2;Hif1a;Itm2b;Man2b1;Serp1;St3gal1;Stt3a;Sulf2;Trex1;Vcp
GO:0045862	positive regulation of proteolysis	http://amigo.geneontology.org/amigo/term/GO:0045862	313	13	4.9094188691083	2.64797124600639	0.00133172138636151	0.0113827133234268	11820;12389;12759;13036;14114;14268;15481;17387;19141;19186;27050;76933;269523	App;Cav1;Clu;Ctsh;Fbln1;Fn1;Hspa8;Ifi27l2a;Lgmn;Mmp14;Psme1;Rps3;Vcp
GO:0043254	regulation of protein complex assembly	http://amigo.geneontology.org/amigo/term/GO:0043254	394	15	6.17990745823857	2.42722081218274	0.00138581717219954	0.0117217035815211	12343;12389;12759;14489;15519;15894;19240;19241;19822;22121;27050;50918;66713;74117;269523	Actr2;Actr3;Capza2;Cav1;Clu;Hsp90aa1;Icam1;Mtpn;Myadm;Rnf4;Rpl13a;Rps3;Tmsb10;Tmsb4x;Vcp
GO:0051258	protein polymerization	http://amigo.geneontology.org/amigo/term/GO:0051258	243	11	3.81146576739079	2.88602880658436	0.00157970694189624	0.0132239385239149	12343;12389;14489;15519;15894;19240;19241;27050;50918;66713;74117	Actr2;Actr3;Capza2;Cav1;Hsp90aa1;Icam1;Mtpn;Myadm;Rps3;Tmsb10;Tmsb4x
GO:0071706	tumor necrosis factor superfamily cytokine production	http://amigo.geneontology.org/amigo/term/GO:0071706	143	8	2.24296133636577	3.56671328671329	0.0018608730292744	0.0154186622425593	11820;12490;12759;14456;15040;20296;22040;26362	App;Axl;Ccl2;Cd34;Clu;Gas6;H2-T23;Trex1
GO:0070670	response to interleukin-4	http://amigo.geneontology.org/amigo/term/GO:0070670	34	4	0.533291506548506	7.50058823529412	0.00188441415005891	0.0154560029277559	11837;14828;16898;27367	Hspa5;Rpl3;Rplp0;Rps2
GO:0042063	gliogenesis	http://amigo.geneontology.org/amigo/term/GO:0042063	289	12	4.5329778056623	2.64726643598616	0.00203246612511587	0.0165036249359409	11820;12527;12759;13629;14268;16952;17387;18858;20296;20655;22388;74117	Actr3;Anxa1;App;Ccl2;Cd9;Clu;Eef2;Fn1;Mmp14;Pmp22;Sod1;Wdr1
GO:0003013	circulatory system process	http://amigo.geneontology.org/amigo/term/GO:0003013	453	16	7.10532507254333	2.25183222958057	0.0020868403854134	0.0167317176772487	11421;11928;12389;12490;12494;12843;14456;14683;15251;15368;15519;15894;17390;20655;22040;54409	Ace;Atp1a1;Cav1;Cd34;Cd38;Col1a2;Gas6;Gnas;Hif1a;Hmox1;Hsp90aa1;Icam1;Mmp2;Ramp2;Sod1;Trex1
GO:0042092	type 2 immune response	http://amigo.geneontology.org/amigo/term/GO:0042092	35	4	0.548976550858756	7.28628571428572	0.00210176749147706	0.0167317176772487	13601;16149;16190;16952	Anxa1;Cd74;Ecm1;Il4ra
GO:1904950	negative regulation of establishment of protein localization	http://amigo.geneontology.org/amigo/term/GO:1904950	180	9	2.82330797584503	3.18775	0.00213580257477552	0.0168375892302692	12490;14114;14268;14456;16178;16952;22350;29810;110213	Anxa1;Bag3;Cd34;Ezr;Fbln1;Fn1;Gas6;Il1r2;Tmbim6
GO:0055076	transition metal ion homeostasis	http://amigo.geneontology.org/amigo/term/GO:0055076	115	7	1.80378009567877	3.88073913043478	0.00221047347101488	0.0172586967160008	11820;12010;12870;15251;15368;20655;213053	App;B2m;Cp;Hif1a;Hmox1;Slc39a14;Sod1
GO:0045926	negative regulation of growth	http://amigo.geneontology.org/amigo/term/GO:0045926	258	11	4.04674143204454	2.71823643410853	0.00252673952638272	0.0195401190040263	11490;14451;15251;18412;19141;20348;21813;69550;74116;74117;245688	Actr3;Adam15;Bst2;Gas1;Hif1a;Lgmn;Pi16;Rbbp7;Sema3c;Sqstm1;Tgfbr2
GO:0030099	myeloid cell differentiation	http://amigo.geneontology.org/amigo/term/GO:0030099	342	13	5.36428515410556	2.42343567251462	0.00290123918249363	0.0222245869451399	11820;12010;12192;12577;12608;14683;15251;16149;16598;19659;20085;21813;22388	App;B2m;Cd74;Cdkn1c;Cebpb;Gnas;Hif1a;Klf2;Rbp1;Rps19;Tgfbr2;Wdr1;Zfp36l1
GO:0001906	cell killing	http://amigo.geneontology.org/amigo/term/GO:0001906	154	8	2.41549682377853	3.31194805194805	0.00295304612221536	0.0224100322545689	12010;13036;14972;15040;15481;16783;20085;20296	B2m;Ccl2;Ctsh;H2-K1;H2-T23;Hspa8;Lamp1;Rps19
GO:0002532	production of molecular mediator involved in inflammatory response	http://amigo.geneontology.org/amigo/term/GO:0002532	64	5	1.00384283585601	4.980859375	0.00325406046510612	0.0244657138672794	16178;16190;18569;20085;22631	Il1r2;Il4ra;Pdcd4;Rps19;Ywhaz
GO:0001655	urogenital system development	http://amigo.geneontology.org/amigo/term/GO:0001655	350	13	5.48976550858756	2.36804285714286	0.0035333825054007	0.02627378660697	11421;12490;12577;13036;13179;16952;17390;18073;19156;20317;22040;53421;72043	Ace;Anxa1;Cd34;Cdkn1c;Ctsh;Dcn;Mmp2;Nid1;Psap;Sec61a1;Serpinf1;Sulf2;Trex1
GO:0031579	membrane raft organization	http://amigo.geneontology.org/amigo/term/GO:0031579	20	3	0.313700886205003	9.56325	0.00355925680636293	0.02627378660697	12389;18858;50918	Cav1;Myadm;Pmp22
GO:0006909	phagocytosis	http://amigo.geneontology.org/amigo/term/GO:0006909	161	8	2.52529213395028	3.16795031055901	0.00387343983036614	0.0283083165770814	11303;14456;15481;16952;20296;21817;22040;26362	Abca1;Anxa1;Axl;Ccl2;Gas6;Hspa8;Tgm2;Trex1
GO:0050663	cytokine secretion	http://amigo.geneontology.org/amigo/term/GO:0050663	197	9	3.08995372911928	2.91266497461929	0.00390459538994226	0.0283083165770814	11303;12490;14114;14268;14456;16178;16190;16952;22350	Abca1;Anxa1;Cd34;Ezr;Fbln1;Fn1;Gas6;Il1r2;Il4ra
GO:0048872	homeostasis of number of cells	http://amigo.geneontology.org/amigo/term/GO:0048872	274	11	4.29770214100855	2.55950729927007	0.00399740129250303	0.0287246889337386	12010;12192;15251;15368;16149;16598;16952;20085;20296;20655;26362	Anxa1;Axl;B2m;Ccl2;Cd74;Hif1a;Hmox1;Klf2;Rps19;Sod1;Zfp36l1
GO:0042110	T cell activation	http://amigo.geneontology.org/amigo/term/GO:0042110	441	15	6.91710454082033	2.16853741496599	0.00406667184250886	0.0289661187378701	12010;12192;12389;12608;15040;15519;15894;16149;16190;16852;16952;20296;21813;22040;27050	Anxa1;B2m;Cav1;Ccl2;Cd74;Cebpb;H2-T23;Hsp90aa1;Icam1;Il4ra;Lgals1;Rps3;Tgfbr2;Trex1;Zfp36l1
GO:0070841	inclusion body assembly	http://amigo.geneontology.org/amigo/term/GO:0070841	21	3	0.329385930515254	9.10785714285714	0.00410494225028146	0.0289844618019874	12759;18858;269523	Clu;Pmp22;Vcp
GO:0060560	developmental growth involved in morphogenesis	http://amigo.geneontology.org/amigo/term/GO:0060560	238	10	3.73304054583954	2.67878151260504	0.00434843088516901	0.0304390161961831	11820;12934;14268;15387;15519;20348;21813;56177;67891;74117	Actr3;App;Dpysl2;Fn1;Hnrnpk;Hsp90aa1;Olfm1;Rpl4;Sema3c;Tgfbr2
GO:0007548	sex differentiation	http://amigo.geneontology.org/amigo/term/GO:0007548	278	11	4.36044231824955	2.52267985611511	0.00445534109315948	0.0309028482537608	11490;12608;13010;14828;15387;15894;17387;17390;20655;20719;26362	Adam15;Axl;Cebpb;Cst3;Hnrnpk;Hspa5;Icam1;Mmp14;Mmp2;Serpinb6a;Sod1
GO:0007369	gastrulation	http://amigo.geneontology.org/amigo/term/GO:0007369	165	8	2.58803231119128	3.09115151515152	0.00449080799746771	0.0309028482537608	14268;16600;17387;17390;21813;22235;50918;216850	Fn1;Kdm6b;Klf4;Mmp14;Mmp2;Myadm;Tgfbr2;Ugdh
GO:0002791	regulation of peptide secretion	http://amigo.geneontology.org/amigo/term/GO:0002791	447	15	7.01121480668183	2.13942953020134	0.00460348146804712	0.0314119911937333	12490;12494;14114;14268;14456;14645;15040;15251;16149;16178;16190;16952;22350;28146;110213	Anxa1;Cd34;Cd38;Cd74;Ezr;Fbln1;Fn1;Gas6;Glul;H2-T23;Hif1a;Il1r2;Il4ra;Serp1;Tmbim6
GO:0030323	respiratory tube development	http://amigo.geneontology.org/amigo/term/GO:0030323	203	9	3.18406399498079	2.8265763546798	0.00474862238072382	0.0321323447762312	11421;11886;13036;16598;17313;17387;20692;21813;22121	Ace;Asah1;Ctsh;Klf2;Mgp;Mmp14;Rpl13a;Sparc;Tgfbr2
GO:0051271	negative regulation of cellular component movement	http://amigo.geneontology.org/amigo/term/GO:0051271	281	11	4.4074974511803	2.49574733096085	0.00482547054926541	0.0323824965785414	11490;12527;13179;13479;14114;16600;17965;20317;20348;29876;69550	Adam15;Bst2;Cd9;Clic4;Dcn;Dpep1;Fbln1;Klf4;Nbl1;Sema3c;Serpinf1
GO:0034248	regulation of cellular amide metabolic process	http://amigo.geneontology.org/amigo/term/GO:0034248	324	12	5.08195435652106	2.3612962962963	0.00511414673999	0.0340384192858351	11820;12192;12759;13629;17347;19652;20102;22121;23983;27050;28146;100503670	App;Clu;Eef2;Mknk2;Pcbp1;Rbm3;Rpl13a;Rpl5;Rps3;Rps4x;Serp1;Zfp36l1
GO:0050866	negative regulation of cell activation	http://amigo.geneontology.org/amigo/term/GO:0050866	171	8	2.68214257705278	2.98269005847953	0.00555559123738902	0.036549557883266	12527;12608;15368;16149;16190;16952;26362;56745	Anxa1;Axl;C1qtnf1;Cd74;Cd9;Cebpb;Hmox1;Il4ra
GO:0006457	protein folding	http://amigo.geneontology.org/amigo/term/GO:0006457	136	7	2.13316602619402	3.28150735294118	0.00559760835893619	0.036549557883266	12010;12759;14828;15481;15519;16149;18453	B2m;Cd74;Clu;Hsp90aa1;Hspa5;Hspa8;P4hb
GO:0050803	regulation of synapse structure or activity	http://amigo.geneontology.org/amigo/term/GO:0050803	247	10	3.87420594463179	2.58117408906883	0.00562647134902494	0.036549557883266	11820;13602;15387;15481;20692;22154;22631;66713;74117;269523	Actr2;Actr3;App;Hnrnpk;Hspa8;Sparc;Sparcl1;Tubb5;Vcp;Ywhaz
GO:0031589	cell-substrate adhesion	http://amigo.geneontology.org/amigo/term/GO:0031589	288	11	4.51729276135205	2.43508680555556	0.00578437337249138	0.0372770728449444	11490;12490;12842;14114;14268;14456;16852;17387;18073;26362;50918	Adam15;Axl;Cd34;Col1a1;Fbln1;Fn1;Gas6;Lgals1;Mmp14;Myadm;Nid1
GO:0051291	protein heterooligomerization	http://amigo.geneontology.org/amigo/term/GO:0051291	141	7	2.21159124774527	3.16514184397163	0.00679136145063142	0.0434219330544308	12842;12843;14688;16149;18412;56745;69183	C1qtnf1;C1qtnf2;Cd74;Col1a1;Col1a2;Gnb1;Sqstm1
GO:0040013	negative regulation of locomotion	http://amigo.geneontology.org/amigo/term/GO:0040013	295	11	4.6270880715238	2.37730508474576	0.00688777362723081	0.0436943139477454	11490;13179;13479;14114;16600;17965;20317;20348;29876;69550;217069	Adam15;Bst2;Clic4;Dcn;Dpep1;Fbln1;Klf4;Nbl1;Sema3c;Serpinf1;Trim25
GO:1990845	adaptive thermogenesis	http://amigo.geneontology.org/amigo/term/GO:1990845	142	7	2.22727629205552	3.14285211267606	0.00705119985580738	0.0443842967667875	11770;12389;12608;14373;14683;16190;216850	Cav1;Cebpb;Fabp4;G0s2;Gnas;Il4ra;Kdm6b
GO:0032970	regulation of actin filament-based process	http://amigo.geneontology.org/amigo/term/GO:0032970	339	12	5.31723002117481	2.25681415929204	0.00725330217842668	0.0446804467137619	11928;12343;12389;14489;15894;19240;19241;22388;50918;66713;69550;74117	Actr2;Actr3;Atp1a1;Bst2;Capza2;Cav1;Icam1;Mtpn;Myadm;Tmsb10;Tmsb4x;Wdr1
GO:0043112	receptor metabolic process	http://amigo.geneontology.org/amigo/term/GO:0043112	179	8	2.80762293153478	2.84938547486034	0.00726288705449041	0.0446804467137619	12389;12527;15251;15387;19141;22350;53378;54409	Cav1;Cd9;Ezr;Hif1a;Hnrnpk;Lgmn;Ramp2;Sdcbp
GO:0001819	positive regulation of cytokine production	http://amigo.geneontology.org/amigo/term/GO:0001819	382	13	5.99168692651557	2.16967277486911	0.00727210124525257	0.0446804467137619	12010;12490;12608;12759;15040;15251;16149;16190;16952;20296;20655;27050;72043	Anxa1;B2m;Ccl2;Cd34;Cd74;Cebpb;Clu;H2-T23;Hif1a;Il4ra;Rps3;Sod1;Sulf2
GO:0022612	gland morphogenesis	http://amigo.geneontology.org/amigo/term/GO:0022612	143	7	2.24296133636577	3.12087412587413	0.00731834903070239	0.0446804467137619	12389;12608;17390;20348;21813;21817;72043	Cav1;Cebpb;Mmp2;Sema3c;Sulf2;Tgfbr2;Tgm2
GO:0010608	posttranscriptional regulation of gene expression	http://amigo.geneontology.org/amigo/term/GO:0010608	383	13	6.00737197082582	2.16400783289817	0.00742617603277895	0.0450004099896754	11421;11820;12192;12389;13629;17347;19652;20102;22121;23983;27050;28146;100503670	Ace;App;Cav1;Eef2;Mknk2;Pcbp1;Rbm3;Rpl13a;Rpl5;Rps3;Rps4x;Serp1;Zfp36l1
GO:0030098	lymphocyte differentiation	http://amigo.geneontology.org/amigo/term/GO:0030098	345	12	5.41134028703631	2.2175652173913	0.00828450097427602	0.0498297391934232	12010;12192;14456;15519;16149;16190;16852;16952;17387;21813;26362;27362	Anxa1;Axl;B2m;Cd74;Dnajb9;Gas6;Hsp90aa1;Il4ra;Lgals1;Mmp14;Tgfbr2;Zfp36l1
