# Supplementary material for: Systematic evaluation of the isolated effect of tissue environment on the transcriptome using a single-cell RNA-seq atlas dataset
Source: BMC Genomics. 2025 Apr 29;26:416. doi: 10.1186/s12864-025-11614-w (PMC12039055; doi:10.1186/s12864-025-11614-w)
Supplement: Supplementary file 6 — P-values for tissue and cell-type effects for all genes from the statistical analysis of one sub-dataset derived from the Droplet dataset. [file 12864_2025_11614_MOESM6_ESM.csv]

tissue_unit1	celltype_unit1
NA	NA
NA	NA
6.17909520709794e-21	0
0.90464415250953	5.15267788967017e-07
0.00269712750135766	0.00010832496409229
0.174625407853781	0.00262817873355475
0.0174240125926729	0.048052659336462
0.016859994317851	9.5365888670499e-12
NA	NA
NA	NA
0.216914281564139	0.117207407992462
0.161063172695979	0.0112627787585111
0.669627500096132	0.371416106392604
0.136656115446846	5.85491714521192e-40
NA	NA
3.25078525204452e-11	3.15923201929697e-22
0.193515601769302	0.360858228512113
0.220430437747097	1.55357939592636e-23
NA	NA
0.180515379162259	0.454476704538916
0.056905474857978	0.369108443331296
0.294121326794204	0.0380726141896012
0.0461487401132687	1.78168437824777e-12
0.444231295862462	0.378097551356747
4.10390061443146e-21	0.113978452868252
NA	NA
0.442005778752067	0.0438109700616915
0.950636208904316	0.380890301002743
7.63529684263553e-05	2.88222932372207e-05
NA	NA
0.191693982130012	1.50254267437731e-257
NA	NA
NA	NA
0.662756392005549	1.00946479385571e-46
0.252804999662172	0.0448982324652221
NA	NA
0.722441686468066	0.00285327307481609
0.487388655568842	2.81698010292528e-05
0.189425710690026	0.0935118808934732
NA	NA
0.759403759204362	0.469569187953862
0.0949578015418034	0.0577092388285854
0.401632178478932	0.000797661146120319
NA	NA
NA	NA
0.192209332724566	0.0129199932749622
0.713251177742433	0.000758532220767225
NA	NA
4.40846080404124e-51	0
0.132950534600204	2.33762130015397e-19
0.0520437948203969	8.69225864765214e-06
0.0227952656285637	1.62475240923542e-09
1.10030781737385e-12	3.43295084467207e-110
0.653141740272585	0.315845932024025
0.12779010798618	2.15355140226659e-07
0.00168369346043075	2.93188789868191e-91
0.55191370795348	7.12702393823091e-05
NA	NA
0.213882756024467	0.929922357018685
0.033038921949127	2.48361914191277e-31
0.0506371663083999	0.761362229505206
NA	NA
0.143248250224812	0.00147146365759517
0.0145195437368702	0.00267070710032312
0.0063050275459168	0.000222500172568348
0.827055752919248	0.844202406454191
0.108814186878399	3.49809005403322e-05
0.345628089081372	0.290682115990642
0.340355541569388	0.157602735291321
0.700802164560204	1.08102067054781e-06
0.0758556538666236	0.324135386978814
0.0696581242376247	0.00118225976970108
0.510420284669447	0.0170211454147001
NA	NA
NA	NA
0.138593600231482	0.00215856542020258
NA	NA
0.614145182427986	0.89606522549898
0.563560926986662	1.10172822549726e-29
0.954374062161436	0.846480032286101
0.00856064033010607	7.27064290969803e-06
0.556287919883451	0.0410309214942404
0.661967283354995	3.27152274491012e-17
NA	NA
0.480531211860633	0.271715933396674
0.26691033019766	7.59903450071399e-59
NA	NA
NA	NA
NA	NA
0.000163920896409461	0.0867713995567625
0.13084439965797	5.80881245883723e-20
NA	NA
NA	NA
NA	NA
NA	NA
0.616593923687305	0.460432802758351
0.262498947187719	2.09813942311362e-05
0.161063172696151	0.0112627787585195
0.0425898967076183	0.109458207558236
0.567887191227314	0.00953971834640131
0.618734574916613	0.38053801949728
0.313639848068665	0.80943083760743
0.438438000937696	0.000143779910174131
1.33662503336401e-06	0
0.853765291715589	2.00959329457746e-06
0.00102445961328776	0.000131497221632764
6.24036223362917e-05	0
NA	NA
NA	NA
NA	NA
0.648937784603897	0.000217789445043138
6.52986107223859e-06	2.64945830120514e-08
0.0171657849021821	2.82299657828104e-34
0.0807720417978687	4.84514010139502e-14
0.074390538192462	0.000101881865840909
0.0022374708189078	9.86938339816303e-12
0.520612802597386	3.4340678238954e-65
0.210515009613667	2.35364631527908e-05
0.292420546191819	3.34064455583044e-07
0.33264176921704	0.106650052167348
0.449605834421074	0.40958201908693
0.129912591717925	0.958154419221672
0.104607807778437	0.00291772668582727
0.867121079871803	4.94065645841247e-324
0.240566426978128	0.00109023856475373
0.0720607051092467	1.47080835390898e-21
0.183743724282037	0.0139961776009867
0.431618499076895	0.508611844484362
0.656307661700709	3.31601681312283e-118
0.611138996805589	7.5710739260866e-11
NA	NA
0.0613300307543002	2.82646543079269e-11
0.0204158037927417	5.91824373098811e-17
0.139332440472421	0.107235933139658
0.30065262128175	1.62383311849189e-17
0.448914954663481	0.000406529075276347
0.414624253604387	0.0473316342372795
0.106939031304659	0.266061917988944
0.974016226114172	0.000664637533112749
0.0635387255751733	7.4955903061227e-10
0.0183963315807876	2.82412580220561e-23
NA	NA
0.453905491657565	0.000272391002243169
2.98945613237575e-11	1.85296482451563e-11
0.198703608443676	0.000966244681130639
0.619204205537921	2.88777411141519e-23
NA	NA
0.443656193895383	3.31144536647159e-33
NA	NA
0.0594819125559342	2.83390883774793e-47
0.212730654118063	7.59843959104086e-05
3.31682087283821e-31	0
2.07253548299407e-08	6.39063951302718e-51
0.0253918745746885	0.932841910933529
7.57673805692967e-06	2.01716569925123e-109
0.71726347276396	0.00861161058155233
0.362533405956276	0.17944972663154
0.431618499076895	0.508611844484362
NA	NA
4.02152915363567e-13	1.51954224399924e-42
0.369409482551878	0.602963039078524
2.26620793175085e-05	2.84882732192939e-35
9.84991933699813e-12	7.24182596181982e-103
0.778137506998659	0.265429023871688
0.00110730038871405	2.62953113259188e-20
0.0221155040680235	1.14477651472293e-49
0.826559014936076	0.00107765712504369
0.00761825882793315	6.53811200872138e-16
0.827055752919248	0.844202406454191
0.143388092904995	0.17765325944237
0.0436754377094645	1.89014503683954e-08
NA	NA
NA	NA
0.445364049128774	0.0394889410012259
0.197076894557993	1.81761054700783e-05
0.0914707098801466	0.0100832089264658
0.0560167847478311	6.43154103908481e-05
0.451746760254512	0.188756629838719
0.00170776038102008	0.0271661143731439
0.571233808744899	0.0310096566543487
1.98664835455279e-07	0.0481159536721289
0.489939605878731	0.536688694693281
0.000582977224669086	1.0993378991363e-07
NA	NA
0.600387407643469	0.000770823345636752
0.12897984654819	1.16566456917293e-05
0.803919599737021	0.145639003604848
0.351376815253937	0.168684479493322
NA	NA
0.156032361369278	2.39840478325041e-46
1.13325056847137e-06	2.13169491191483e-14
6.89083494041633e-06	2.97416413764325e-09
0.061147088721374	0.00218784874900885
0.772386980518264	1.73626867989023e-14
0.369409482551685	0.602963039078524
0.000449375734912081	8.24889330328666e-38
0.414002141844348	0.0749020385243486
0.0512987902863161	0.0768459324922261
1.92976207304722e-62	0
0.015057263736552	6.5298360132959e-27
0.00159867802649935	6.58839273598725e-177
0.878265973773891	6.12265668547137e-37
0.758103615046881	6.50759960338323e-20
8.22336103585239e-06	2.62974845498753e-74
2.94986629373124e-07	3.63178115135836e-15
0.577431657379258	2.3283931403545e-07
0.0169896993849828	2.34204929507253e-26
0.349263581635919	7.08117965690062e-20
0.921879264217223	0.0124039590640838
0.452924453653241	0.355108692764467
NA	NA
NA	NA
0.186153503112119	0.14229301275583
0.685924231520865	2.15342267353561e-15
0.941906271724713	0.912613108693253
0.224158193698496	1.55569110655675e-35
0.586739526115989	0.525443208911872
4.41277102447316e-05	7.56831845057182e-305
0.702573398816608	1.37401806100398e-34
NA	NA
0.917458385312801	0.145208739300124
0.127112390286406	5.06259700633353e-33
0.93523770331661	1.94145918708556e-18
3.19534303343632e-15	3.42069702223986e-21
0.133046650258408	4.65545177012946e-30
0.771096400661884	0.000157989068894376
2.20410963829679e-09	1.66189444904119e-94
0.370586550944339	4.09025606366222e-07
0.962609235127157	0.00686782538526732
0.0291341806545314	0.00937895034145222
0.497600986269473	0.00944418092564093
0.0181907568394447	0.0144465974349575
NA	NA
0.22003597534489	0.00101209743998651
0.577644050382931	0.78716839245204
NA	NA
0.790773286724639	0.669812438492986
0.173908529579006	0.162034202778846
0.46881599431489	0.206612733790109
0.18238819258307	0.100655276834
0.0922956639338306	3.6823119960242e-23
0.0593588805685624	0.002740480622435
0.118056198618794	0.16892164993384
0.40434689008676	0.0851855506572626
0.499791708080595	0.357638571741456
NA	NA
NA	NA
0.858698039948358	6.19426422234958e-07
0.781679289155561	0.0543424686278089
0.14096424717942	1.3393770888518e-06
0.602670481973911	0.185176007033213
0.442662174275611	0.0686738818544912
0.0526679812412434	0.852117450686306
0.080926979659479	3.5936139302912e-05
0.233203945727456	0.482701328894605
NA	NA
2.70724255422135e-08	8.50887687685093e-131
0.00362684159900792	1.61179204435314e-50
0.025952677016499	3.01568078205543e-14
0.159097670042979	0.021734200031022
NA	NA
0.00717065679082461	1.29230339791508e-21
0.0415629446772334	0.00785413887748388
0.118955244994019	0.000458792757598104
0.0108834569895131	0.00398355476200695
0.358366017775211	4.42642213506432e-10
0.212382591523155	0.201689722564323
0.000275706717936756	1.76768873997896e-29
5.12549366495223e-15	3.08713544930676e-136
9.85929572367768e-05	1.01154628144287e-44
0.000549311733064326	0.000549934687715232
0.185705369058748	0.000310353088215021
0.0822983614116769	0.00635469722874854
0.0436931758527439	0.0710990981874079
0.937636391256582	2.64613505267147e-64
0.028760446820436	0.787144953060244
0.196484792417013	3.43718389592887e-12
0.0784340926647125	2.79997940261733e-105
0.767093643574469	1.08262700696663e-224
0.309538743019634	1.31767028419609e-42
0.330117061160899	1.59143033087429e-145
NA	NA
0.430776580934481	1.16086147041258e-16
1.45064286117065e-05	4.75179696576036e-227
0.10872936138303	1.26704104559372e-21
0.06459098777273	8.5377807141357e-08
0.911882330870642	0.921065341602979
0.378116482980918	0.000824227230861925
1.91112978387974e-57	3.51715451961467e-319
0.336717179499949	0.314462283195305
0.359555756328964	1.70802236530242e-19
0.0219685989358406	3.91539553229217e-06
0.0170843794341524	1.39225321343156e-17
NA	NA
NA	NA
0.299300468090208	0.184202830617052
NA	NA
0.119425084695614	4.91625633653325e-259
0.0616588186906478	1.19437436917998e-09
0.048349644113774	0.00780988008947126
0.00965413732351421	0.0867440813332705
0.000893875061544962	1.32148569467942e-125
0.00810440416403622	1.14573862087701e-30
0.340291967490323	1.38194832623698e-30
0.33671717950029	0.314462283195389
NA	NA
NA	NA
NA	NA
NA	NA
NA	NA
0.00076547660732596	1.19337249242491e-19
0.115403304666849	5.80650180028567e-10
NA	NA
0.356656778710749	0.0243540300216079
NA	NA
0.434833087677512	0.023823317291238
0.00647710182215752	3.57851866744036e-14
0.0474910487914087	3.80932461294851e-16
4.11356520029995e-19	1.64486754905789e-13
0.733283429870368	0.490180001441793
NA	NA
NA	NA
0.28426925399684	3.68331470370813e-46
NA	NA
NA	NA
0.702214536220619	0.16702024264615
NA	NA
0.317802979935243	3.72287186936611e-08
2.86064066310198e-18	8.01294932819301e-45
NA	NA
NA	NA
0.463878590474969	9.96152720420613e-08
1.02739963309227e-05	1.46034433573487e-14
0.988453541657819	0.464534642714043
NA	NA
0.955550035774106	0.0001634301462538
0.0512987902863161	0.0768459324922261
0.216601443223841	0.136909534820857
NA	NA
1.34014479844841e-63	0
0.161651653248158	0.783904521601892
0.507900446429705	2.18059634145405e-13
NA	NA
NA	NA
NA	NA
0.21616854960459	1.61227343401506e-307
0.827055752919248	0.844202406454191
0.423743488698284	0.1251001196246
0.520835650975093	0.929802696034303
0.350571357192368	1.30229239173095e-27
0.616593923687305	0.460432802758351
0.443948247771047	1.94910126742953e-10
0.00796208727374667	3.00055585239909e-56
0.355511081106725	2.81670053670478e-217
0.000987693729246034	3.01466999361803e-09
0.00253952413264728	6.00637877379673e-276
0.19500302114845	8.03936309803999e-19
0.0561362741600304	4.20373884280437e-07
0.408729848068147	0.000467807785281487
0.263699877701339	0.0106855639002286
NA	NA
0.0500733311872737	0.527771457868349
0.0539353997328432	0.346552439383922
0.453389300505988	0.41079916450464
0.0259678450947001	5.06786451880812e-06
0.00122433510482169	0.00758575402231506
0.155999667436412	5.77433722607527e-62
NA	NA
0.301900605949488	0.0230075638597681
0.269870623209524	0.059311620493477
NA	NA
0.0963464995468134	0.0992899025255085
NA	NA
NA	NA
NA	NA
0.112307235972974	0.236613987979964
0.16835656233137	0.0203625803084258
0.81794448807817	0.116687223401689
0.658456505915593	0.0273089170601591
0.87072128793439	0.0149412839422618
0.226916708284871	0.035705291497448
0.153788118007408	2.58834896531839e-08
0.33038675723038	0.0248281721897046
0.219358216261685	0.0199732730409291
0.670491358524975	0.830521833164163
0.000760878371619805	4.20731527933172e-07
0.0827917038743193	0.408330753069192
0.211551067213682	3.54649571605619e-13
0.417972283407062	0.303601473778873
NA	NA
0.0237895444836924	3.66940245416468e-28
0.0973848489442578	7.16121093726048e-09
NA	NA
0.677356894191415	0.921074443705505
0.037400063090017	0.0141599393873234
0.33671717950029	0.314462283195306
0.129833502385496	0.00122167295292049
0.496048351240517	0.275974872395691
0.431490265768448	0.665157145259945
NA	NA
0.0929882686338339	1.90983706873991e-06
0.589361901344977	0.868173189650561
NA	NA
0.0261394761358407	4.87063615606592e-78
0.445364049128774	0.0394889410012259
0.240043026192327	0.013365916036285
0.808622062362283	0.00581798961321744
0.023042399395266	0.387826170193512
0.00151462906477305	0.019078649375056
0.751278356634994	0.348077030016695
0.000101167383808733	3.5124547515318e-09
NA	NA
0.560613005339966	2.31743904059704e-36
0.0605685038561769	1.15554276524697e-11
0.552717596039713	0.000683954703773185
0.646661127901941	1.71022657971307e-15
0.0439812459972681	7.55117653921731e-08
1.93679654356489e-06	4.79840318771513e-05
0.0238613862428697	2.85017366846918e-46
NA	NA
0.0861290009272349	0.000196546232913339
0.251568430383548	8.42161338481356e-09
0.588618200411283	0.117127140579854
0.024655998254654	0.0215477373806112
0.0538116716012709	0.176605096027807
NA	NA
0.0694251926647821	0.000182123039892475
0.425405953763202	0.182008132213582
0.545049789093304	0.222520658422433
NA	NA
NA	NA
6.39650183376956e-15	0
0.917363258662098	0.00655154116615567
0.00010679113038125	1.58120799949621e-09
0.0799443937562636	0.0126654045387419
0.445364049128265	0.0394889410012259
1.42920625930417e-08	4.05437976970223e-294
0.370020212676535	0.0171943709001568
0.623262346427692	1.926974366843e-51
0.436057205199248	1.37277651410397e-62
0.0010535947950568	2.01711278386615e-168
0.0665069179800889	2.78493125340071e-20
0.584480391585248	1.79587884877226e-94
0.000190861656056054	7.95733126254287e-06
0.710349659006646	3.17356882565472e-109
0.0512987902863161	0.0768459324922483
0.215122492689453	0.297380397565631
NA	NA
0.984295213824942	0.201527485560126
0.0298108755912209	4.2476844550886e-31
0.0244301246163607	1.41612917907668e-27
0.00522025769806809	0.384953900991614
0.84399048941002	1.91601927230406e-125
1.71370371812528e-34	4.97739958731046e-19
0.0827917038743534	0.408330753069297
0.758359256273671	0.0778349279014317
NA	NA
NA	NA
0.252268043756489	1.82169196804476e-130
0.00771427367095792	0.000308437090761966
0.767364861786639	0.00208635666282161
0.00320952439556503	0.838357964801065
0.822291283566209	0.302695235562267
NA	NA
NA	NA
0.827055752919248	0.844202406454191
0.404505029717847	0.856276137149369
NA	NA
NA	NA
0.497333664810481	0.00347908540177706
0.000270125004761776	1.86008323774195e-44
0.845622664905894	0.86438200795346
0.562829254753798	0.172070620505889
0.000374360089747688	0.496920142013729
0.186766725799046	0.414565704585645
0.827055752919248	0.844202406454191
0.427908735134737	1.38685452630587e-97
0.770912203248015	0.263377899481368
0.136417056884692	0.000597574719831321
0.0991398110581572	3.71977106449956e-69
0.803318551848222	0.215536968836949
NA	NA
NA	NA
0.597525143448786	4.09812935293398e-08
0.614145182427986	0.896065225499129
NA	NA
NA	NA
0.0914707098801291	0.0100832089264737
0.846776521991023	0.318455730246458
NA	NA
0.26573579223296	0.199521735900968
0.0422073368332069	0.0069871652443587
0.827055752919248	0.844202406454347
0.719704542055578	0.225561962796516
NA	NA
0.294121326794055	0.0380726141896001
0.174157641678081	0.459746018561047
NA	NA
3.18421455027363e-05	2.69839160905133e-222
NA	NA
NA	NA
0.160130698829397	2.1573912500518e-97
0.00815452116002313	4.34659421306765e-31
0.273215125492927	0.36957327807362
0.294121326794204	0.0380726141896012
NA	NA
NA	NA
1.44286552514742e-19	5.06515848147654e-206
8.48049740445412e-08	1.36865962101794e-09
0.0018624259612033	9.27873802592631e-11
0.0337698326777979	0.0674384069494289
0.0512987902863161	0.0768459324922261
0.0109576371045108	0.514318927065047
0.885477906380833	1.43073136987309e-67
0.0518035624288727	0.332170199300062
0.00229679171231417	5.69774469282722e-122
0.000418711217386114	8.43591692615889e-67
0.580736508884449	0.00995690242805448
NA	NA
NA	NA
4.54963336174706e-08	0.470758557846684
0.913814116009961	0.541455593693581
0.85837357073935	0.317552780808572
0.0620124313464115	6.53247724294208e-08
0.0214668908412884	0.000825014317794073
0.551871856397767	0.593035767929937
0.217438796021377	0.838481137396655
0.0568357427026531	0.0186364595580161
0.0878740537901115	0.000277047476863023
0.0284562528243012	5.51942050833221e-11
0.0676794674354993	7.77299803195289e-37
0.00711794882761768	3.00724105947675e-15
0.0851570329066729	0.0184731741295467
NA	NA
0.488628094862133	0.284728898941192
0.000390183321893699	2.37487268178176e-11
0.591808202508124	0.295348903363842
0.709651821537856	0.348360667571155
0.0507202077866737	2.6164403090934e-101
NA	NA
0.00534194948707057	1.39184290096063e-17
0.313143465002487	0.535852166010344
0.125508327255209	0.439980183219149
0.424115336763728	0.0377456768587895
0.549159564840943	0.000725621277628728
0.455556643957659	0.596229866146585
0.433286476337306	0.655491202509395
NA	NA
3.92210910312026e-05	1.54548445361458e-53
0.654153314380868	2.52517737116521e-80
0.544559871478053	0.249159154601663
0.0247598677086792	2.57689375706657e-21
4.01459138345188e-05	6.57793616187882e-131
0.0746141216808815	0.348278608428182
0.0870509135573849	0.501736817316726
0.968450078696758	0.0264713841188549
0.0266149327661839	2.04298764609144e-05
0.244916419800955	0.0822005469499708
0.423434526214916	0.0105342600882382
0.850902061682421	0.3331335028784
NA	NA
0.0509826828428285	1.11167548331862e-20
NA	NA
0.150160443618004	8.83121372526533e-32
0.000501616685283514	7.46099469251307e-28
NA	NA
NA	NA
0.000829612915944602	6.25833430788474e-32
0.756683326322983	0.70484970675704
0.525861676749493	0.192888920913411
0.821028152244312	3.22412422979042e-181
0.11075371957274	1.64778686433538e-05
0.0030939750595638	1.13459384898738e-06
NA	NA
NA	NA
0.405254045054483	4.1960106637116e-09
0.0117511657979123	0.203614006233019
0.333455884234537	0.337400199604445
3.0027805931785e-17	6.28015082395255e-68
0.000180857667645916	7.29704894148515e-16
NA	NA
0.0695692049869843	1.94757869505901e-11
0.0185086038465596	1.08571571529873e-71
0.00191308192061744	3.59618558116846e-15
0.425348027931676	6.44637538037755e-07
6.08818959959695e-05	0.25564144724851
NA	NA
NA	NA
NA	NA
NA	NA
NA	NA
NA	NA
NA	NA
0.0358852992840098	3.48689252569656e-06
0.392227776077165	1.52767418274796e-06
0.771398651836123	3.26429971569334e-38
0.0465342873117665	5.67754312652978e-107
NA	NA
0.499791708081032	0.357638571741272
0.744683996456488	1.1386246119109e-07
NA	NA
0.918320604048483	0.00665705778135503
3.39029212222979e-08	1.64559775863711e-11
0.370746856326209	0.00196074383016731
0.719661494519533	0.0648537260597174
0.355652205946478	0.627751687249706
0.0141303247398963	0.321822058325826
2.74890836150912e-32	2.03776508191206e-89
0.000814012834587423	0
0.0102874484200885	2.03944813226225e-45
0.366661240784973	0.00181290580806374
0.0681456746856388	0.300765509267953
0.524451986856867	0.00108735838843477
NA	NA
0.154802347661815	0.260731094012913
0.000224680938904587	4.80017012237222e-116
0.534847080112596	9.17757766533215e-111
0.904449393252179	0.147284867110987
0.63795091482949	2.82016038474488e-14
NA	NA
3.59812530802278e-05	5.64486942555524e-11
0.228204647470436	0.131237223337653
NA	NA
0.86813874854117	1.94532185653273e-11
0.502537453250993	0.0162163655800328
NA	NA
2.12544229262818e-08	1.40191744630196e-15
0.609316628613782	0.702410667162666
0.903179290348645	2.34887055140459e-13
0.122436875815313	8.63627492566947e-93
0.827055752919248	0.844202406454191
0.273215125492927	0.36957327807362
0.194864544514497	2.00471679090762e-06
0.577025530658127	0.000902468570885977
0.000382032662945753	3.23089181703005e-58
NA	NA
0.0143717546513035	1.77341597190144e-05
0.265175807756406	0.0669188739558089
0.161063172696048	0.0112627787585178
0.144539217970403	0.191630887478155
0.0209434949142249	0.000379342645002131
0.00992590993716186	0.313238260558558
8.14790384773653e-05	9.69113193360414e-12
NA	NA
0.607080665047444	0.0144324381420401
0.177988828292512	0.106893677448324
9.23663813807242e-05	2.44327412958247e-127
0.0105914113436225	0.00436989657489124
0.499791708081032	0.357638571741272
0.290126759120404	6.9291744757581e-98
NA	NA
0.827055752919236	0.844202406454361
NA	NA
0.00732299836585275	0.199785922397796
0.12618125033353	0.575537787372732
0.471742187473529	0.283398243685151
NA	NA
0.505388434162311	2.87818693999658e-14
0.25312632359268	0
0.00546296828850917	0.160410457783859
NA	NA
NA	NA
0.0718083307592343	7.82238987342683e-84
2.79678858056215e-08	6.68959124346534e-134
0.308675589577547	0.000190219341826423
0.516089039671328	0.123939239885709
0.0134198324773096	1.3450355274518e-51
0.0469627281788268	3.6314614037106e-37
0.314439464597198	6.33202899404497e-26
0.64194377560885	0.00321716879467941
NA	NA
0.142588827072743	0.000286768674729002
0.565105334512811	0
0.512944833887108	0.00028130786949734
0.431618499076895	0.508611844484362
0.327085752484861	9.61454786157073e-36
0.234291192919914	0.00472868891816356
0.00105423394062317	3.30903025572732e-07
0.375039362732095	9.47357779659158e-06
0.270986294981364	0.261571308665244
0.931791768319897	0.0839982147241358
9.11249812914264e-06	1.46114615814083e-05
NA	NA
0.58686435793093	0.574318719606071
0.00297430806474713	4.27443883663163e-63
0.0706193035204492	7.08084451509477e-19
0.0235376613177277	0.0110342499587091
0.263397283109175	0.0145679179445643
0.603231404733355	0.970767087449225
0.337008365020403	0.415800575428716
NA	NA
0.868511351477152	0.317712992009522
0.196720838824475	0.581252090481005
0.949405171008576	1.95028019641624e-15
1.8882818779887e-14	1.37283041295485e-41
0.758537351320436	0.130085792290943
NA	NA
NA	NA
NA	NA
NA	NA
0.499791708081032	0.357638571741272
0.756079414304005	0.00933485052251225
0.00414397338961173	3.06216927994421e-32
1.12089142070506e-11	6.5057037750514e-63
0.000423605577201684	3.41351122870671e-66
0.451576804811544	0.0059948439497066
0.328217743481443	3.27233371349981e-18
0.849583382459231	3.79515351758857e-88
0.535387242871773	0.0497210844273355
2.05859007495829e-14	4.21984917248787e-23
1.64812936143789e-144	0.000598241119108774
9.93446686383217e-46	3.6891926392032e-32
NA	NA
2.4743233751572e-14	0.278246236195482
0.950493836196255	0.160643905466723
0.300223046629959	0.841832866205845
NA	NA
2.70980952789568e-10	6.4729118846208e-173
0.0304558218879082	0.0227279056694649
NA	NA
0.00463072430964569	7.7048091800776e-56
0.419227559445005	5.2066992600401e-68
0.213159756798092	0.472595979523092
0.892529807808017	7.28393971244542e-05
NA	NA
0.455155124502568	0.00081875563071193
0.518492795656732	0.353348073177749
0.172022403106147	0.155455490988622
0.0595523288567562	0.000132904564109797
0.661429313237636	0.475330929173389
0.582091569770325	0.139121660370166
0.00745546240948972	8.58596807368668e-24
1.84012878192463e-05	1.00663296010081e-60
0.28267005136959	0.201899719534594
0.0034260263710445	0.687743044848203
0.196408513289689	7.2115131751903e-40
0.00261640006745039	0.00629073426954259
0.565974742146011	0.275109626048319
0.58502326860119	0.143419338908192
0.00596668805679477	5.30625375382958e-05
0.0226805513262642	1.0531447518917e-179
0.00178965319491543	2.65911420218678e-194
0.00372414335656201	1.34430909346874e-23
0.462996287422451	0.0517680565971691
3.48618227112153e-06	0.0148716502325475
0.761212965823103	0.446536577544136
0.000576630174912857	0.489244667042133
NA	NA
0.104961176542352	0.267077046400158
0.292500753129554	6.26585402565451e-15
0.161063172695979	0.0112627787585111
0.0460226025063457	3.14813221061187e-15
0.0267144388331941	0.583045875712205
0.562614445681199	0.196652032794824
0.00017578014431519	1.13467509050852e-29
0.169254360590495	0.846933490792568
0.70260607139998	0.0156287505497497
0.738424384296479	0.49881574337726
9.48248695475327e-05	9.55873748873374e-50
0.288110498454669	1.563827759822e-09
0.0512987902863161	0.0768459324922483
0.000956550212283779	1.05595056627083e-12
0.228513891687527	3.98579337209758e-196
0.82142017561738	0.313037900975967
0.651696472094479	0.391709305301664
NA	NA
NA	NA
0.292622485469686	1.53002411193096e-08
0.475140297549423	9.22136352793805e-05
NA	NA
0.35572147460498	6.86767850903225e-07
0.381347739223799	0.1713774828713
NA	NA
NA	NA
0.535387242871081	0.0497210844273355
0.294121326794515	0.0380726141896148
5.29255522044082e-05	3.93559761040737e-148
0.118113354195957	0.256906466402464
0.000383936199559446	0.01939107873763
0.427383489130957	0.00429350212565791
0.802568725991502	0.0419373530389838
0.173849051119477	5.01260748784463e-23
0.18007026045209	3.01845405126674e-05
0.013179721317217	1.59418004200036e-55
0.00192375462552933	4.64342208282303e-12
0.000425412239946811	9.69625919855146e-127
0.00422762215901556	3.11809626039111e-73
NA	NA
0.916385183494667	1.3376728707274e-24
0.296667070617759	0.363983744690813
0.015905997601559	2.11674844098212e-29
0.499791708081032	0.357638571741272
NA	NA
0.881447092110147	3.95297490155742e-08
0.306367203314009	1.2821293103842e-09
2.53282188606466e-19	3.94637456488506e-16
0.135273491428987	2.78551784094624e-46
NA	NA
1.24444717663132e-07	2.60229099696166e-08
0.837107511577374	0.258465942698437
0.973993299364116	0.525265073649893
0.00465314420407486	0.000297534378885709
0.332979349966957	8.21454193848754e-28
0.800233476383857	0.703780012735443
0.881624716617208	3.25758028746015e-44
0.000636503136383048	0.0616318590265429
0.000947549401790432	7.768178982637e-22
0.00022588199054166	6.70534413325624e-188
NA	NA
0.141907789067183	2.0545987673452e-23
0.255156940111862	1.46994127293052e-168
0.000552352604985773	1.71882899724506e-13
0.205685428231614	3.39037071678191e-05
0.0244783606454056	4.02812519827686e-07
0.0351584562479854	4.99673998387834e-56
0.00336518813267765	2.61330073153609e-88
0.479603688667965	0.00405215801458983
2.938905241262e-07	7.12330165321838e-08
0.00354647234685683	4.48743931765236e-42
0.0512987902863161	0.0768459324922261
0.382861219712818	0.329989107188404
0.0708236100387118	3.20764091759841e-285
0.940490164058659	4.22852969214794e-46
0.445364049128265	0.0394889410012259
NA	NA
0.072188255070364	0.00199587637951895
0.0110363125141111	4.36181127896731e-175
NA	NA
0.445364049128774	0.0394889410012259
0.119063573580763	9.76001818253487e-13
0.0383596749450015	2.49947959708582e-239
0.713819149213966	0.0129360502076419
0.0600020633984297	3.84539268498414e-16
0.882945452617777	9.85022846241198e-08
0.00131665266311283	0.0590204183671558
NA	NA
0.61158994351359	1.49146077846157e-25
0.555741355034491	0.0304606388381004
0.000449888018568976	8.6417678533649e-42
3.0543390286316e-10	4.53178453166154e-80
NA	NA
0.206045404099215	0.000818518750040438
NA	NA
0.354398927748612	3.23068570692819e-36
0.00934559340308871	2.03487722340025e-40
0.769765310514715	2.73842998394252e-20
0.0715140553827416	9.81753285137718e-05
0.153689695321182	4.88457571161905e-161
4.87408774804475e-09	6.69173241320481e-10
0.0012991666595438	0.000167872316483275
0.01010980422441	4.49653528969445e-96
0.000245869384424931	2.1566687023856e-218
0.110801989862752	5.62588843333147e-07
0.388973060580968	1.91035349542686e-05
NA	NA
0.000369150561001278	5.53238717402529e-06
0.0512987902862976	0.0768459324922673
0.0625731554616855	6.98112862837749e-09
NA	NA
0.609316628613336	0.702410667162514
0.0239247542795439	1.36071109518435e-21
0.0135245208392486	0.570764002518473
0.0963464995468525	0.0992899025255936
0.0201206386407341	0.00281579447143553
0.0417803167025512	6.86123049474932e-17
0.334984811100235	7.17075710276033e-24
NA	NA
0.000116779406534271	4.67646368123831e-14
0.253631001440512	0.115029499899757
0.153359336707546	0.324233169661988
2.10392678435951e-28	1.25743262598174e-24
NA	NA
0.0768644697291663	0.178654168145197
0.762316866990224	3.24037622778249e-06
0.00190957266960229	0.592314450388951
NA	NA
NA	NA
8.5812980228626e-17	5.12849225464471e-130
0.218796633995652	0.0779488789075294
0.294121326794204	0.0380726141896012
0.167805277042519	2.30694820014903e-20
6.79361198886255e-05	0.0545510676141072
0.480826142940477	0.297203542428522
0.235041366712738	0.482801150385335
0.643195852511171	1.94553576842791e-93
0.362533405956653	0.17944972663154
0.713563589814795	0.00505101870892105
0.456615319120724	0.86441136268517
0.567524202196335	0.116280656072702
1.4863458097548e-34	2.40998727556696e-17
NA	NA
0.0255235006115733	1.73529645565207e-09
NA	NA
2.07060206585964e-07	1.95105701024583e-222
1.59344637696419e-09	4.80787073605024e-114
0.616593923687305	0.460432802758351
NA	NA
0.307320415995443	0.00206501952158207
0.259195864342664	0.61766199360709
NA	NA
0.000702328703250241	2.08286350690407e-21
0.036368834145344	0.061377126883301
0.183465037446126	0.805777359179968
0.538121890599597	2.02435611294828e-06
3.33142171339814e-10	2.9636240584893e-128
0.013455927166693	1.1403531837124e-87
1.14744540259186e-27	2.8484580128402e-201
0.00995293290312667	0.0107196784843135
0.3276055567601	1.57018755578372e-12
0.0226315806971367	0.0025776336628265
0.0361220358891468	0.169431673330753
0.0524599663838599	0.000877904755251922
0.00969986642536898	0.157163743867655
0.908428330120756	1.37717800346004e-23
3.31453130567838e-05	1.33279063699468e-11
NA	NA
0.00600789746608089	2.03709871463869e-19
NA	NA
NA	NA
0.390048095329022	2.42866928874847e-10
0.439681600686912	2.83410452026877e-19
0.150642163452289	0.238526237644878
0.235706047706645	0.000884712729552859
0.231677630985444	7.17746804392394e-14
0.362533405956276	0.17944972663154
0.00538664458515574	4.02383319628742e-183
0.00394447035781185	1.448533242128e-26
0.461905766316047	4.90288929345356e-84
0.293709897476499	7.85247680677488e-310
0.37892469953523	0.527266919923759
NA	NA
NA	NA
NA	NA
0.1544279870062	1.51665171864358e-09
0.000242773981172224	0.372471655041967
0.000451932832433202	2.52221905343848e-18
NA	NA
NA	NA
0.445364049128265	0.0394889410012259
0.831885285967577	0.0374158411591945
3.38598031667289e-09	0.000704046292094444
0.000170723948367222	1.64849150705654e-54
0.633873443367777	9.45860360293693e-07
0.00172814304206029	5.30753386069841e-59
0.0579101301536025	0.095313579009883
0.575858519291697	0.0487988768937779
NA	NA
0.111256783971082	9.22946794688504e-71
0.410548954636743	0.049437096584933
0.323561000143241	5.28052496744704e-36
0.0250120347133893	2.91228327980045e-14
NA	NA
0.321193043559218	0.875946187821384
0.279969982645365	0.000809353084936179
0.823374875573437	3.47967340431072e-07
0.618612151088574	5.55956422975428e-179
0.165824971175489	0.160714269590443
0.106167160856659	5.02595955409161e-33
0.0807398998849121	4.58508416243564e-12
NA	NA
0.0637544197022964	1.01661929874572e-11
0.421145392171528	1.24880764396253e-12
0.118270474761098	1.60608553927861e-38
0.177464813247157	0.347147236459999
0.0293056636507783	0.000461814461127166
6.49484118483656e-08	0
2.58396854917287e-13	0
0.751628482260828	5.13037003655676e-68
2.74906733867967e-22	0
0.533089090571921	0.00019472917472096
0.0423760979086149	8.76905610859882e-07
0.977487358096719	0.128675069998944
4.43488435291287e-13	1.47960244816344e-139
NA	NA
0.230184295343177	0.694607316776789
0.214878010046436	0.587116348865491
9.08011572660613e-06	0
0.00482981848199411	4.24857613804044e-21
2.36168382187197e-17	0
0.493948028276718	5.9058986085432e-31
0.40972594633718	0.22233617728972
0.226696889740341	1.33189024396964e-17
0.0172734611026615	2.3864862549342e-16
0.441072256316108	3.39407001255672e-10
0.926042274281617	0.350767648130559
1.23427922685216e-12	0.654143395763326
NA	NA
0.232618649879922	1.35378495924037e-05
0.0379131057170831	4.23821524010977e-74
0.213675416115027	0.000702172210336559
0.0880674905598201	0.0229754386272982
0.111984874652362	0
0.459576715114553	0.289957927330189
NA	NA
0.0328292744335102	1.10972024621797e-77
0.545578830776974	1.97462562091721e-19
0.000129358270074229	1.23827326690257e-95
1.11934184064839e-09	9.27530653798013e-109
0.338883191770695	1.1014108078008e-12
6.12245172035019e-11	2.23063878236969e-63
2.52376508998466e-06	1.92734815949206e-22
0.82996596133066	0.868312215061531
NA	NA
0.42591848053385	5.81657438454824e-23
0.809023118846522	2.50975063031805e-25
0.387545462797283	0.0249393712517194
0.285961926499097	0.00423039594893436
1.02838349603785e-05	2.56076678511114e-178
0.0116268363953241	0.162199401483844
NA	NA
0.999461182689442	4.22249978891181e-05
0.496820131650476	1.23855951631128e-22
NA	NA
0.0127435768360831	8.63396483667694e-05
0.00100855834362757	0.000867687140489848
8.19694717594472e-09	0
0.490031301306969	5.60014757348042e-05
4.89836428095584e-15	0
0.994004187261515	0.000103139387559568
0.0512987902863161	0.0768459324922261
0.0975376940817745	0.0320708695357069
9.86105617134946e-05	4.71470370262689e-210
0.757263129248766	0.649222536668254
0.729351094336774	7.27522411742878e-17
0.445364049128611	0.0394889410012061
NA	NA
0.999506765407355	6.06654559011268e-09
1.6851573720836e-22	3.50808363089125e-131
0.150131790632188	6.13867837240207e-27
0.151634971297968	1.63995906458082e-20
0.683834099339631	1.06328793281426e-10
0.0481042630575116	3.62592113849751e-11
0.117086819625254	2.3217962948316e-58
0.976310108631578	1.29231314838765e-30
0.438376824395726	0
0.000240750699639535	1.16346086683529e-168
0.947794259489194	3.39425129056745e-32
0.0705865172385518	1.12920249307173e-94
0.168553450486473	8.31116411842994e-41
0.591146839402541	0.719549658124494
0.0864673225063024	6.04081693140156e-72
NA	NA
NA	NA
0.0914707098801704	0.010083208926474
NA	NA
NA	NA
0.0257007134649809	0.266752336914683
0.296484341737105	0.295724077748828
0.841927033835031	0.713319520637869
0.351868418475701	1.70950260974229e-17
0.0415193462465832	2.21163164435948e-44
0.0201739357104281	6.86474551049894e-07
0.421312604111843	1.79713031805756e-10
NA	NA
0.366318659521723	0.662178619113769
0.072188255070364	0.00199587637951895
0.550534104232034	5.50719140178147e-52
NA	NA
0.492394983204026	0.011056137894148
0.593302526704573	4.43446130659743e-65
0.673492304143502	7.95519273010566e-07
0.016398981122659	1.17116358454788e-17
0.0914707098800726	0.0100832089264658
NA	NA
2.72371733435386e-07	0.00175625820683238
0.661094649402217	0.575631780447046
0.000596763127456127	0.579386276416856
0.134546760522449	0.0120558377224968
5.87653854460483e-05	3.7847846949433e-15
0.597647686219798	0.0468595012078535
0.577644050382398	0.78716839245204
0.0687982417320894	0.903726339591127
0.283019126675426	0.00857986477895305
0.73134044785051	2.96608749645388e-07
0.724259113241799	0.00111362197455161
0.000636580891946884	2.12522574200275e-10
0.479489611135651	8.37825121326696e-68
0.00515883447896085	1.93715461035969e-58
0.179315549821496	0.000255643166574202
0.932014152931064	0.0250291691789368
0.107094362971749	1.26218803021939e-05
0.0408270057343009	0.304754888764208
0.257802032754856	2.57824012914077e-60
0.130618487737096	0.00199047048367722
NA	NA
1.99948616565802e-05	1.8552992841526e-10
0.0884722314884316	0
2.25151943205764e-07	7.5947731753396e-42
0.431618499076895	0.508611844484362
0.335828670143268	2.84906886962814e-08
0.0263815465863117	4.21072679739068e-12
0.972300797853408	1.12806837838781e-12
0.0135383875269069	2.03843331001576e-28
NA	NA
0.276249037985314	0.0272108799243907
0.325558084160014	1.56683254487887e-29
1.07684521607822e-10	4.20111036290441e-12
NA	NA
NA	NA
0.00899108381400268	5.73862016932861e-12
0.728754673040897	1.39939860684493e-25
0.00102702172023853	2.28009698478127e-12
0.648225772306295	3.67935025407787e-79
0.445364049128484	0.0394889410012105
0.0360622226518115	0.000191187197063412
0.0746734818531219	1.35080448258141e-09
1.63280983355447e-10	2.14600917928394e-182
0.614145182427986	0.89606522549898
0.812335653405452	0.255424912014839
0.00116939798401182	7.45178510018123e-10
0.745990898657896	0.0107721107552496
0.252818395648181	9.49877358027814e-14
0.47109984901278	5.38064391298528e-45
0.964902876422961	0.0033445481963329
0.366279330439477	0.000987688397598116
0.659874730181771	0.0621569288333572
0.243316218202667	8.20561740712865e-07
7.02175387345291e-14	2.12912833557481e-135
NA	NA
0.704158251350967	7.24740246340244e-61
0.331950739505664	0.0906321258399033
0.0496219574775454	9.70436306105594e-47
NA	NA
1.1735095019945e-05	1.77079468974491e-152
0.0508718418620836	0.570685011133801
0.123410331610532	1.24069131949149e-13
0.032567072530589	0.00147926684545504
NA	NA
0.869160364636086	7.79993990295183e-13
0.00124141591997854	3.25451122118273e-07
0.300223046629666	0.841832866205689
NA	NA
NA	NA
NA	NA
0.627579423822518	0.00652927866942314
0.0233562333292003	2.05410722735422e-13
1.68856780860168e-08	0.00177496477727717
NA	NA
NA	NA
NA	NA
0.0991631542976835	0.119251768690704
NA	NA
NA	NA
NA	NA
0.0868382486262411	0.000697977783818894
0.17780512018181	0.364522582596446
0.694354935343703	9.51707900839409e-06
0.002729582922277	4.07612395757625e-152
0.117513295690206	3.90882778156436e-21
0.0165853731355869	5.60826214879444e-06
0.603095361972618	6.82332119585798e-06
0.808318457195393	0.00017484101686328
0.696604030703832	0.532284849101814
0.501499973559186	6.74121862878073e-12
0.832474399483529	0.595614399686799
NA	NA
0.8219664692547	9.11642024072371e-05
0.473780936568972	0.482176832858469
0.247048289965344	4.75499671220831e-117
0.365810904673833	1.14981790470633e-17
1.29871050077184e-39	0
0.000983989364576106	2.17721478680341e-85
0.0737713507118164	1.63871106324644e-05
0.418968324018368	3.12915139175428e-34
0.00722803538074655	0.00171566628829457
0.30564043852705	0.31071102723503
0.159371562425623	1.51528674488197e-23
0.0528155239074847	0.00686986499437637
0.26894219469574	0.0927842173636935
3.69811607584838e-09	7.48090628434134e-39
0.74518615723265	0.034841812391824
0.0634276701940261	0.298726890188007
0.188679468726392	0.054623680329285
0.101424667803061	0.593627879008795
0.27079393230484	0.000756829827408838
0.0529327152996663	0.00617017576840301
NA	NA
0.786919120496001	0.843177017064646
0.827055752919248	0.844202406454191
0.239567831436585	0.448950584143167
0.243769391988153	0.010135034654585
0.941637865203487	0.00612001097120814
0.00476388344574503	5.35313945700889e-37
0.0128745612740545	4.34284577909691e-31
0.125016333624104	0.181359971295274
0.00258808483989505	0.433654839147674
NA	NA
0.118667161529036	0
1.72672800092484e-12	0
0.273215125492927	0.36957327807362
0.341147358718919	0.138951261634535
0.00144737105837311	0.0708705485403771
0.504506261732666	4.38801283763247e-94
0.596110928008412	1.03665461981416e-142
0.0257007134649911	0.266752336914763
0.0494988572068219	0.0909479805449915
NA	NA
0.00203321882573966	2.5854190686722e-51
0.644726211488291	4.06734109696745e-06
7.08843941353473e-09	0
0.379965595774485	2.21312408498047e-10
0.0518035624288727	0.332170199300062
0.950329740922701	0.365957113083734
0.700944215057019	0.000371305933168328
0.185047775154287	1.43450156226147e-05
0.289278260785529	0.765702092993053
0.423346839276056	2.12027215722377e-58
0.203074239229154	0
NA	NA
0.976830134102078	0.0571375451285131
0.918896621733693	0.392885367519919
NA	NA
0.300339534470565	0.205627971736988
0.74968944826354	3.26218262064101e-37
0.867268902473669	8.55581436005655e-41
0.154107517838335	0.00369533893936838
0.357804394849085	0.854058036802879
0.827370674928259	3.67932435654986e-07
0.371315048797276	0.323300946348433
0.0587124620240735	0.0034416081286324
0.145920857399328	0.0324916926905965
0.749060690307122	0.00559319065756111
0.0262551887677279	4.36829993356459e-21
0.91416275712776	1.19188652968117e-35
0.534630716150171	0.000857938030055524
0.146110930309966	4.63658476745468e-12
1.98682342072935e-06	8.96817441707513e-15
0.612067225533394	2.55332742316741e-11
0.0136908172767825	2.99597488867361e-216
0.771083044450733	3.43010255394561e-25
0.431618499076895	0.508611844484362
0.520535827774031	3.03756015241702e-07
0.471581367908329	0.00923590915721842
0.646097771003528	9.84795299752241e-62
0.431618499076895	0.508611844484362
NA	NA
0.102474369139204	0.250944422419052
0.00118588424391789	2.50444138778999e-95
0.614145182427986	0.89606522549898
0.1489125796149	2.2338041681419e-145
0.60333066436348	0.0801110682244754
0.0456355443161154	2.15209485670019e-25
0.761988182540158	1.85226570090063e-30
0.669402219159693	0.00113232748665226
NA	NA
0.00239366988450798	0.0288874431877711
0.747246047852516	2.3117723464768e-155
0.950183836094908	1.84701462619693e-35
0.695975057156274	0.806444658625292
0.86903110252578	0.0834942911627787
0.914091128064842	0.00119852752484261
0.000450862357411406	4.31594161777084e-15
0.984893064331018	4.21888092408387e-40
0.0852903745278	0.0129504290598223
NA	NA
NA	NA
NA	NA
0.0409241616742688	1.08250455785806e-18
0.94012828314963	0.0274618845808122
9.56676898959696e-09	0.000215397159233546
0.00122600642118502	3.98498969414543e-61
0.534819224114484	4.76071906465119e-12
0.827055752919248	0.844202406454191
0.539284049542817	5.51140890353842e-08
6.34998316491596e-05	1.17693516877663e-05
0.00167953447986756	1.79475678599061e-10
0.827055752919248	0.844202406454191
NA	NA
NA	NA
1.18063783667438e-05	0.189749022450493
0.00743508703978252	2.66807124581672e-49
0.47566855188863	0.752001471949618
0.614145182427986	0.89606522549898
0.174159126887743	1.06281586578553e-203
0.68487591767616	0.0534178147145586
0.420012882412662	0.502553833415157
0.0914707098801103	0.0100832089264689
0.400636211800558	0.0209201290212497
0.00490698001654826	0.000145692270215413
0.63053334262746	1.88773313576389e-05
NA	NA
0.578924615523201	2.08323165921221e-35
0.0167548908347649	3.76487541525528e-05
0.32773633719543	0.265113624590728
0.725860930101834	0.145675719066781
0.143312331761657	0.623548320925922
3.80170300906928e-06	7.49073731582887e-33
0.377777524346883	0.00271027696682464
NA	NA
NA	NA
NA	NA
NA	NA
0.0235863884022464	0
NA	NA
0.286486318892614	2.70691738395891e-05
NA	NA
0.000711564218501762	7.39186587583906e-24
0.527600412166152	0.865383269030747
0.0636166469633355	1.2671006855912e-09
0.0963464995468134	0.0992899025255368
0.65124397962369	0.351451511221848
0.352514128258811	0.136192290949885
0.0462066683413584	7.4013667204398e-06
NA	NA
0.161063172695979	0.0112627787585111
1.7783322248235e-83	0
0.016769765831062	0.04049141025011
0.0512987902863161	0.0768459324922261
0.0164270961369182	3.84166418511171e-07
0.285351295455758	0.000963908836698651
0.688235758713609	0.0404686794867084
NA	NA
NA	NA
NA	NA
0.553588787000708	2.01041619350302e-95
0.258077331942556	0.118765977034315
0.000546958287148878	1.96915430344424e-11
0.076776059584313	0.23223213478395
0.391447985831447	3.77711765933404e-38
0.839350741955366	0.686114501371612
6.96341401059743e-07	0.000260786980263702
0.916994557962989	1.38494393749976e-08
0.00124800153134069	3.15170117437519e-58
NA	NA
0.125508327255209	0.439980183219149
NA	NA
0.121856121463481	2.61833075041315e-07
0.939410873808691	0.0772654254320111
NA	NA
0.24955884175746	2.12843774699984e-60
0.968060601104525	9.3617967452015e-14
0.00103985752980141	4.52110936417665e-137
0.914596951253328	2.49233816850237e-29
0.585210987242902	0.319947938014638
NA	NA
NA	NA
NA	NA
0.261244804014979	0.820563375734998
0.00722745289200004	0.0122990315631226
0.236335205190382	1.54357962587394e-05
0.0515845175134158	0.00403193106177051
0.311786038827987	0.0129295738332401
0.169613504622818	0.0250658366718063
0.0851562524665556	0.0105626028612724
3.90700457390922e-11	6.20723015681556e-80
0.857120659618419	3.68501977117521e-05
0.0921119512984018	9.25354807071107e-05
0.218379611068997	0.268678352398163
0.910735386686257	1.3032169931891e-10
2.20092680459877e-06	1.65994140389733e-12
0.445364049128265	0.0394889410012259
0.294121326793937	0.0380726141895993
NA	NA
0.827055752919248	0.844202406454191
NA	NA
NA	NA
0.0512987902863161	0.0768459324922483
0.639594354624683	0.0153551088305044
0.0157847709463848	0.160556075367694
0.288471925099987	0.254619119649339
NA	NA
NA	NA
0.231429571753439	5.43896196556505e-05
0.00371200668361124	1.41377842785208e-10
0.0179545361307907	7.58655120943091e-76
0.563477358149315	3.63184475006029e-06
0.441622012979101	0.206845231565391
0.0991134871781789	8.88561605438633e-06
NA	NA
0.57238307194801	3.21385103631321e-06
NA	NA
0.00473024926651042	2.19188800707276e-08
7.2874691804466e-05	0
6.08591027441826e-05	2.11732766171663e-120
0.443106109053308	0.0483689803088718
0.412353705627987	0.157021866223889
NA	NA
8.47568845971731e-11	0.00176114653591769
0.0500079344531707	0.000514859706278485
0.729245429873464	0.217818802741283
0.000257665714534782	0.688207911765864
0.614145182427986	0.89606522549898
NA	NA
NA	NA
0.70683656063966	0.486978866079438
NA	NA
0.173259397969998	2.87260874451348e-15
0.335617868511058	3.45714332813198e-10
0.0376145389485351	0.000884436992956816
0.725346321856436	0.0439805691933087
0.36986498463199	0.00132245527756719
NA	NA
0.0143477542271021	0.245902913640517
0.565747720075828	5.0887081092021e-07
0.0907002504001719	0.00165833789688895
0.851233013556143	0.00998588912683673
0.127651637588826	0.0161498282385456
0.265105164478179	5.41736004650666e-10
0.370489231235806	3.29961660799466e-06
0.295887184785383	0.27100305956152
1.12371535906678e-05	2.50213983236559e-11
0.934668753078162	0.0872133602439993
NA	NA
0.885143155361518	0.00584297101662028
1.37147139054057e-05	8.39708523342297e-26
NA	NA
0.0659883067572688	0.333236470174284
0.401934643339802	0.00882659046881602
0.104680473088298	5.42342177904237e-57
0.197326838261936	0.0201783887363833
0.0501024645838057	0.195742440634949
0.00216618507628315	2.47182831180428e-16
0.0153862812859732	4.57497514309966e-40
0.346195962800663	1.55529935979924e-07
0.0381821784133631	0.0130339574506649
0.128069409538433	0.516329803344735
9.72201228593531e-06	8.7873850419433e-08
0.247530545798824	0.00122551423314352
0.00274541333717074	5.82358224997958e-236
NA	NA
NA	NA
0.959644468808024	3.11768508352257e-09
0.493526024483459	0.44470933037594
0.0315711249090811	8.32395761095485e-35
NA	NA
0.472248896708505	0.26368634527382
7.43052753051476e-05	1.60878555391965e-19
0.265605340097249	0.0211068670214164
0.827055752919248	0.844202406454347
NA	NA
0.614145182427986	0.89606522549898
0.177181873590092	0.10024219894107
NA	NA
NA	NA
NA	NA
0.000115120964252813	2.21410130664696e-08
NA	NA
2.10513002969804e-08	0
2.72543111515652e-09	0
NA	NA
NA	NA
NA	NA
0.0458318276205458	0.000340287566599485
NA	NA
0.732432582971916	3.41200139630033e-27
0.108004408766283	2.93446596534344e-47
2.18581245207753e-05	6.48191788940553e-42
2.95296540441236e-12	1.99042996562526e-153
0.317804723769341	0.249439085625829
0.0814169751688741	0.0319313384766234
0.00176573880116953	5.66277474076902e-25
NA	NA
NA	NA
NA	NA
0.504313595055709	0.0688701947291055
0.987797359724718	3.35151529016079e-06
0.0775078846588839	0.000238352162307379
7.19743656318811e-08	3.42831008381804e-30
0.296287705496197	0.72111194753641
0.871860058430392	0.0222022825354572
0.688738282567709	0.174958491047835
0.141643843856267	0
NA	NA
0.366520644917465	2.46445033023498e-05
0.499210418017541	5.67048003272999e-30
0.0128461823387089	2.98937501203757e-148
0.27409901910396	0.111550787627132
9.72177981080068e-10	7.94292983275162e-72
NA	NA
NA	NA
0.898652376859317	0.111062154435039
0.0909596189115635	3.767742687952e-35
5.83935096583957e-07	1.08160771990522e-11
0.281363147658505	0.0049958997324833
NA	NA
NA	NA
0.0766641742658741	0.0302661445951224
0.542506607992424	7.1363978811275e-51
0.000161149918627569	4.60095397165729e-112
1.25021437585386e-05	1.37408278649965e-25
0.445364049128387	0.0394889410012157
0.508684432680316	0.0979129312331723
0.784902079371054	0.00474780916947398
0.0131077604644807	6.65934792071201e-09
0.159390443210567	0.997683058850385
0.467340565233041	1.45398321279881e-269
0.282336546233207	0.0321360312615306
0.184429800597964	2.07073000318758e-06
0.867411476320795	0.0410281839877833
0.368554399464158	6.41417034083853e-57
1.46637902947642e-08	0
0.0367012300739536	1.2723996229069e-09
2.24541115060107e-05	2.34808415294476e-70
0.0182048726395722	0.109042955780202
0.191083977733834	3.76875819219856e-30
0.00645250033156782	2.8796075503506e-49
NA	NA
0.300742851204966	0.00223054497032345
7.7643177946162e-07	1.02683251853107e-126
NA	NA
0.442716103333058	0.407311350409179
0.196756425589332	0.00157553043924503
0.000340880146232089	2.67409506299495e-46
NA	NA
0.333506569189755	0.00124226848960354
0.0365037379320522	0.0660076329426792
0.00379435707162509	0.000143206527748455
1.09666020740561e-05	9.93418966524165e-62
2.2832139500297e-06	8.91021646471609e-64
0.151152917552424	0.973270197385476
0.278116659450405	2.90872839477937e-08
0.0523407556433084	8.41745920725008e-08
0.409158572638259	1.866949429147e-26
0.792218201128784	0.242684925699617
NA	NA
0.999056778452234	2.33077239015828e-193
NA	NA
0.120766509633525	7.86884178360467e-105
0.00565422762335673	0.124445019293882
NA	NA
0.175111308754109	0.0845364403264082
0.145377466926857	0.630589202445723
0.020128266017678	2.29585462106558e-19
1.4524910862144e-06	3.01796957797785e-16
0.227825564854443	0.334597450518162
2.19470800611821e-16	2.90043902498863e-15
0.000805966294029684	0.00169777061750777
0.26573579223296	0.199521735900968
0.248484638411273	0.00982156157024401
0.045322650756984	0.0131687074461989
0.960202087902853	0.35667139529222
0.409223419434626	7.90724849414017e-09
0.999878853613276	0.15604582271048
0.533895668519135	9.43834765748978e-19
0.0053595879422786	0.0102497333333877
0.344512060784182	3.32561486808782e-06
NA	NA
0.0865440375590701	4.67052734545597e-05
0.817405436732061	1.07064527166288e-15
0.713814227680943	0.0014016382492516
0.33671717950029	0.314462283195306
0.445364049128265	0.0394889410012259
NA	NA
0.491654870756681	2.44103893684524e-123
6.88305411607426e-09	2.88830672397399e-43
0.460732371668192	8.83468793639354e-07
0.0272451201071037	1.64190757488899e-32
0.921642384214796	1.42684766336277e-06
0.273659569800359	0.164072978403109
0.633493030421674	0.701843190024577
0.26019287127613	7.70977556381106e-312
NA	NA
0.333347525436022	0.553458151532289
0.780290494400054	0.000158132319940573
0.0280482033236163	1.78382563832148e-14
0.164889754176914	0.00459286175774616
0.34727145173236	0.0385553379902187
0.00339582609243665	3.42286971600591e-14
0.0207867208254198	0.0380287111928536
0.0339854679897707	2.46967013231238e-11
0.148398139930847	4.70400438555937e-44
NA	NA
NA	NA
0.236635387900073	0.000618205220042215
NA	NA
0.398528677997897	2.36660474891105e-40
0.446889336042888	1.22072334470841e-05
0.651952681861701	6.5272915255808e-14
0.757099547407352	2.18763297649603e-08
0.0419122563881371	1.36098980056971e-06
NA	NA
0.0163104922964089	0.00193416220646103
NA	NA
0.682497147354005	0.0108969651119291
0.294121326794065	0.0380726141895882
0.000931432508068387	5.39986233190054e-244
0.00549807914752389	1.15110121130581e-24
0.901433038384323	1.84588337206494e-08
0.0248934235530767	0.889304301486013
0.633768478447569	4.98515642344542e-57
NA	NA
0.403241959933344	4.12453211496446e-37
0.0174926752549828	3.11495214413658e-13
0.120009541390571	0.0358488225029258
0.602141253436151	1.96170422565179e-08
0.0247982705473356	8.68323748759549e-10
0.00320874641357468	7.40044180241914e-07
0.534149839390319	0.531216776006992
0.473860205664449	0.0207347137676234
0.0388472821542234	6.04028168845562e-17
0.962169383837746	2.76718889597636e-57
0.0512987902863161	0.0768459324922483
0.99982335964299	2.51357156391905e-13
0.0357410533488164	5.72296641140179e-42
0.916813554964277	0.00139888258382732
0.224246431469304	0.00020760085335798
0.611059813964276	0.340116395142738
0.855021192450473	4.2909597559894e-135
0.757317226673846	9.11180161829916e-255
NA	NA
0.626268975572085	0.0571391628087583
NA	NA
NA	NA
0.0914930950551126	4.69048261267185e-05
0.133717412098589	0.122280615576463
0.0506682168834191	2.70938629978083e-06
0.817687324600529	0.0920351689172941
NA	NA
NA	NA
0.143820961184339	0.575641068768612
0.090823469794084	0.905607929695457
0.289534218455441	0.492019445513152
NA	NA
NA	NA
NA	NA
7.4571319864289e-08	8.54328579215519e-14
2.46824448995667e-07	3.49728080751599e-09
0.815231464992744	0.00204575607772082
NA	NA
0.632687007984146	0.000782962914956608
0.00724684423615497	1.25260262205262e-85
0.0166034680916573	4.23674981847275e-05
0.00286445244357492	3.34863790383719e-14
0.824410048950546	4.48619001200143e-93
0.702417035446852	0.0139287296629592
0.000929212715696547	0.000111382492808683
0.0161117441557362	4.60347061463276e-127
0.264801708257638	3.07905112518141e-139
0.983749492998442	2.31133100781358e-18
0.0163281421066263	6.85598617173585e-13
NA	NA
NA	NA
NA	NA
NA	NA
0.0914707098802207	0.010083208926475
0.63875321128044	0.0668106507852228
0.383744581921107	2.2732406372253e-13
0.252471846546107	5.71383694969681e-06
0.0661270566619121	3.68503754469897e-15
0.139578386894672	0.72667174754982
0.233516872083419	0.00129801344406946
0.53120425083478	5.00627758190596e-45
0.000102317364023074	3.97722810691424e-06
0.0895255618968252	0.994712774508596
0.170739550587273	0.00891558532911701
0.406468084408365	0.190487758654018
0.0109794725355378	0.371979558369487
5.9459357284862e-18	6.11776212667693e-186
0.000117222438827989	2.79326204595923e-50
0.067800387207815	0.0914609321039681
0.419364280316482	9.54312794099127e-25
NA	NA
NA	NA
0.294121326794204	0.0380726141896012
NA	NA
0.580869289464028	0.791262868519669
0.00357074359573794	5.57247455390886e-12
0.438833157861422	0.000716110197447138
0.247293013928097	0.0794893625750366
0.757263129247164	0.649222536667815
0.846678508311372	0.731008234017812
NA	NA
0.00176099215454812	2.78042306653542e-09
0.149120621572262	0.00154802785184874
0.00154315657532481	2.17972261846417e-10
0.0510269329246794	0.00197396233503464
NA	NA
3.66947392669606e-09	3.31389303078539e-235
0.138007389461383	0.101656545799831
0.131890765937178	0.43268334898216
0.0363317708094536	0.0358723494703384
0.0907575087989482	0.018979017791849
0.797443109002839	0.000234915809187468
1.39543967316054e-14	2.35848737092968e-97
NA	NA
0.133619096810543	0.963313932218009
0.00013759583519868	9.37871187621066e-14
0.397253196452773	0.38518842103242
0.0320013000986414	0.0212925782225331
NA	NA
2.89653519411009e-31	1.15861600066625e-53
0.765708848311941	0.00333715237339469
0.357948718352386	3.67698677180607e-17
0.967922914610427	0.321169348746322
0.121640423688201	1.58383199961296e-08
0.543792501824148	0.00044393937771474
0.38406841176967	0.237400718114487
0.00109130020817544	1.69890951739273e-14
2.05920268601421e-06	8.15560863678313e-78
0.165421912843537	0.0212935903751193
5.00627227104306e-06	0
0.0079605073338996	1.10828203061243e-35
0.468999713837244	8.14735370605862e-62
2.23952773542137e-12	1.4954852750752e-295
0.0124678360924947	0.411166080950874
0.024043386764271	9.96845472664149e-17
0.0430137680985721	1.86006073711202e-12
0.000145496285199127	0
0.001208157469754	3.03427654487629e-97
0.0124308655554071	0.000994752059863315
0.541994712136416	1.64548150093819e-09
0.0533185854618653	1.67627418359475e-05
1.55147689363398e-07	0.497520177507337
0.328152645779474	2.19966306708951e-34
0.00214615192287374	0.00418879645779305
6.28422145050928e-51	0
0.614145182427986	0.89606522549898
0.535714388648816	1.12581395701485e-08
0.677779222722667	0.251460883628167
0.115573690272383	0.293681859585359
0.00081043573961365	4.34856418731176e-24
0.827055752919248	0.844202406454191
0.644480816660923	1.97168686121998e-08
0.514375064406652	0.00650877616658309
0.0156873901325618	1.92607901405375e-69
0.37818408957548	5.00245329327914e-13
0.0963464995468134	0.0992899025255368
0.431618499076895	0.508611844484362
0.000173726877142336	5.43208930340473e-06
0.74172741878879	2.47497761836973e-05
1.20891623404659e-05	0.000885396401834031
0.000618360613305447	0.248967962166935
0.780233785614213	4.11826420709343e-09
0.186865441522565	0.103837933295012
0.0271096432807458	0.00206988861473215
0.0539053685928368	0.2236393425723
0.155987457493146	0.000223353137073982
0.133360626074879	5.63772194100287e-08
0.294522558190342	5.8443234342524e-11
0.14350858722481	1.35055799510223e-17
0.0337134392769387	1.58968162396802e-56
0.414046118639568	3.90095860823561e-11
0.00993015211183667	0.0234962773966619
0.115835339229938	0.117602818297259
2.32041610483954e-08	2.29491534873014e-12
0.0760083609707187	0.248397889356061
0.616593923687305	0.460432802758351
2.47022452288533e-06	0.00199058624739927
0.194223762778968	0.080953248287435
NA	NA
0.794437989494693	1.36419887357171e-24
0.622582865750008	0.314215965634243
0.000611978106346411	1.86211059217415e-116
0.0522983937941754	0.0244093571447369
NA	NA
0.0774773790025338	0.869358232058
0.207476281367007	2.05999639122265e-09
0.0164006121983865	0.0402486846385881
0.431618499076248	0.508611844484202
0.00930821045294022	0.000405406407602358
0.272472173584869	1.59310533994822e-19
0.483042168964712	4.85816403141012e-06
1.24191879235561e-26	2.45177608563308e-187
0.446542864624892	0.00833177597325102
0.584063097894586	0.558540892423506
0.0701287648729943	0.709505143728656
0.672179341513006	0.0137387372416786
0.799253861718624	0.708383025981577
0.218368303413484	6.51187409528312e-19
0.00139526293658969	1.83724978212901e-25
0.255563341646378	0.0167209516734994
0.167586175243865	0.036536462116157
0.320131796998243	4.76065952193944e-21
0.50740723270225	0.0113181655817786
0.186500144174238	1.56082774470277e-07
0.828283270404866	0.0165120936316178
0.00808158120526382	8.16118591370582e-49
0.689619267235373	0.276618137198533
0.17873295979985	0.00476542689953976
0.581123364222496	2.37545592272503e-08
0.0981590110856085	0.000143487486778557
0.0445660597763314	1.86904440849075e-08
1.81259358353738e-11	5.35275888748309e-57
0.0534450158901803	0.666553333853871
0.370319556940756	2.25852005576807e-05
0.787755003464943	1.61577241057003e-39
0.471967758864064	2.03304117428891e-16
8.23388813888171e-08	7.66999432711145e-119
0.479441648237106	3.1066244859489e-11
0.874432083516584	1.84457949889184e-14
0.091990636757607	5.38470793460995e-05
0.608025877810409	0.0613236261522669
0.565845965862473	0.0796495004444719
0.724124101294361	8.70474370650819e-08
0.345981873272553	0.0213622813368942
0.327992696587839	4.76989809747415e-05
0.463016083728258	0.0891694660708556
0.336445514404401	0.170967337727204
0.0256026641480783	0.00321539757099296
0.0429956914878563	0.742630128838696
0.660241417976659	0.0981287648172887
0.963642548712913	0.271025392478768
0.186538404547595	0.0458780128354885
0.575440232293528	0.00813167720435106
0.108666802384019	4.3009393454593e-18
NA	NA
2.12608017943032e-07	8.14587832862727e-272
0.628090994626709	1.60952942692649e-11
5.34876556308717e-06	1.42484942965386e-39
0.833175075322491	6.90996042185068e-14
0.0521125275335904	0.00510670842647881
NA	NA
0.338177779697102	2.89821324935082e-11
0.0518745068196	5.25888428813439e-10
0.0137657659104069	0.00135463267587033
0.889455108703781	7.0891657284821e-62
0.372645116934668	6.03936476538437e-125
0.339629290929919	0.0910238398375268
0.0561773406066838	1.8221242775399e-12
0.0404538838262315	0.528546913053498
NA	NA
0.940063306362272	0.00317740759365274
0.757263129247164	0.649222536667815
0.0571760687227649	1.84893865041634e-11
0.00400410399698255	0.0198053058958929
0.0835552730576084	9.14143386332714e-08
0.00189122737523808	0.00145309291899964
0.144481699524236	0.125841824016414
0.255397828979645	0.000390209042972301
0.401559593083266	0.644816227630416
0.000165500987733188	5.11617956996943e-05
0.0401898404941963	0.183225393563847
0.812850080294482	7.42522097506773e-11
0.0770581699658707	0.375741220250035
0.0402774674715566	0
0.74819652920205	0.155134576484574
0.425118335014706	4.36032450911194e-65
0.0466715828106282	0.0183452311125024
0.000300488064719157	4.8217065826139e-12
0.3642871254144	0.000240478236929442
0.827055752919248	0.844202406454191
NA	NA
0.827055752917018	0.844202406454139
0.0814688771791265	1.71985620453925e-162
0.168452359270718	0.599965985680579
NA	NA
0.3802104889962	0.584492724835797
0.904890949564988	0.525063306862825
0.411683776598145	1.09345056726885e-19
0.411788227302305	4.82478708433642e-23
0.66456461761013	0.00331966232074658
0.00579312788793393	0.00329781002692653
0.212988632781231	4.7696530214189e-26
0.0435921998641645	0.651339921419255
3.36218384498663e-09	1.07609819492445e-47
0.757263129247164	0.649222536667815
0.0527059568138811	0.107903844890126
0.00339201604018579	0.70366889214013
0.0875973254938511	0.312474638341101
0.294121326794204	0.0380726141896012
0.467608393192116	2.69222655696513e-146
NA	NA
0.0257007134649904	0.266752336914782
0.0079205145236102	0.0100829407868995
0.00684838506328224	0.100292292768154
0.00034704989958292	3.4183208431953e-09
0.0281976587549697	0.0127988010751772
0.915169294181638	1.13367267738161e-47
0.157933992968412	7.7943940051644e-18
1.2150870251116e-18	6.10803806106704e-09
0.000857070673555939	1.79515070603799e-07
NA	NA
NA	NA
0.0360441739176211	0.0269288272722453
NA	NA
1.72937977775361e-05	1.50856558703108e-29
0.368640819113767	2.85020391059544e-12
1.25357859666825e-08	0
0.17523795272243	9.69962323813243e-05
0.00238356774445098	4.12156787597054e-16
0.0198457651540477	0.259120239436511
0.505895980176835	0.298961136649436
0.0518035624288728	0.332170199300149
1.65817438845623e-10	3.5135665851654e-92
0.456450023771193	0.301813303643399
0.335940544319539	0.721578051783372
0.608420056762334	0.468712012229478
0.433906389117523	0.92366985494276
NA	NA
0.00212573126805392	5.46707762998602e-21
0.368241846705964	0.063725202754923
0.84092337644486	4.04339798681263e-19
0.238456871826734	0.116205504215794
0.422383184566488	8.4744302026776e-08
NA	NA
1.89241496096213e-17	0
0.674301725680035	0.00333934620731643
0.658777480330397	0.0328607892564077
0.252276419074364	1.49148573214425e-15
0.559364304157569	0.0905899887317419
0.0185844059929895	0.00569567328631013
1.26270758432097e-05	0
0.717303674957484	8.03400723128228e-17
0.00159592696784426	4.10068837050881e-10
0.322948000205235	1.6556854299033e-37
0.118622764386744	3.74036083569696e-93
0.827055752919248	0.844202406454347
0.0559106033717949	4.20696995209085e-43
1.05071168903752e-07	3.93044741342264e-114
NA	NA
2.27670593052135e-132	6.69686017370827e-16
0.000798195050830518	8.05056871531122e-12
NA	NA
1.92701380269254e-10	0.0214818059637921
NA	NA
NA	NA
NA	NA
NA	NA
0.000636871370012916	1.57708139999718e-101
0.145138258610315	0.000798481927422784
0.296789626650769	1.38120259220536e-19
0.270156751780487	7.42950188423225e-128
NA	NA
NA	NA
0.213669968726833	0.0246843030965358
0.0301610632187546	0
0.146429655642286	6.14061584832211e-17
0.633493455571773	3.12779071994496e-08
0.0143596901369087	0.288553685684968
NA	NA
NA	NA
1.33069079924855e-05	4.14974273107192e-28
2.4066910970497e-08	3.58695288683888e-78
NA	NA
NA	NA
NA	NA
0.651489360996464	0.000294953108329048
0.0206934430345632	1.36205563469929e-11
0.470121782494758	0.000639177852170547
0.388170519245461	0.182209571741624
1.23761296452513e-05	0.0108435279294392
0.0512987902863161	0.0768459324922483
NA	NA
0.000864559750117249	2.30365383509466e-10
0.37148234826409	0.431634787759896
NA	NA
NA	NA
NA	NA
0.692366061349726	8.05992457124745e-20
8.30966842945886e-08	2.99269499033882e-43
0.827055752919248	0.844202406454191
NA	NA
0.847589583775841	0.00472696512479342
0.41115339944441	0.0413802557478042
1.52373554617645e-05	9.25160537454794e-46
NA	NA
1.26329617219228e-08	4.37607731474451e-288
0.839939268894532	1.20640823219533e-05
0.00145148631838047	2.05245896134151e-11
0.381116651282594	0.434609849444539
1.87804485220985e-12	5.93213077360067e-67
0.0319076543686096	0.74385261183882
2.06997845848932e-06	3.82736635985315e-51
NA	NA
NA	NA
0.189412737963877	0.829313662189326
0.480346001747757	7.80803905152527e-80
NA	NA
NA	NA
0.000291979216820486	8.43742535883493e-14
0.000157722594480596	1.84366238297065e-07
0.137359647701295	0.000745577748684413
NA	NA
1.72506126692824e-13	6.30552324372084e-08
0.000332559113805091	1.34944279853903e-09
0.046224993527809	0.0172142496612605
0.487171222203899	2.02707388030326e-07
0.578682818792831	0.231837157630138
0.0768580170722112	0.0104083701093543
NA	NA
0.274465915459811	1.01857649411959e-06
8.11669974606374e-10	1.26743174724489e-103
NA	NA
9.47331799645649e-09	0
0.302361032855394	1.20522646577472e-05
NA	NA
0.534858624965296	2.74560935959042e-06
NA	NA
0.0957688844786451	0.018105418775432
0.00419475046933905	4.0982038861814e-30
0.0463157971428392	2.10483299159222e-07
NA	NA
NA	NA
NA	NA
3.23064544971055e-16	0.00238913145691479
0.17612469021819	0.0270834922468583
0.00614005182462507	3.84199469479835e-43
NA	NA
5.81863166957912e-32	0
3.46611198621461e-40	0
0.00982356627633673	0.0509549446019313
0.205489889086333	0.000299585755469655
0.563114643012837	2.26597244783302e-44
0.0794479450395395	0.00308924143156419
0.236025769046936	0.0757562014011099
2.06929799518944e-06	1.74350515158432e-70
0.331083528923331	0.949599179804824
0.593098313290878	0.000311559411745248
0.608774343736575	0.146440766640524
[truncated: 18,139 more rows]
