# Supplementary material for: Systematic evaluation of the isolated effect of tissue environment on the transcriptome using a single-cell RNA-seq atlas dataset
Source: BMC Genomics. 2025 Apr 29;26:416. doi: 10.1186/s12864-025-11614-w (PMC12039055; doi:10.1186/s12864-025-11614-w)
Supplement: Supplementary file 7 — Complete results of the Gene Ontology (GO) analysis for genes significantly affected by the tissue environment in the sub-dataset of the Droplet data (limb muscle vs. mammary gland). The table was generated using the “WebGestaltR” package in R. [file 12864_2025_11614_MOESM7_ESM.csv]

geneSet	description	link	size	overlap	expect	enrichmentRatio	pValue	FDR	overlapId	userId
GO:0022613	ribonucleoprotein complex biogenesis	http://amigo.geneontology.org/amigo/term/GO:0022613	366	172	78.3797221545211	2.19444513545113	0	0	11837;12607;12696;13046;13205;13209;13211;13424;13665;13669;14113;15516;16341;16785;16898;17089;17975;18148;18150;18432;18572;18813;18983;19211;19384;19656;19988;19989;20044;20054;20055;20068;20085;20088;20103;20115;20116;20595;20630;20638;20641;20643;20901;22121;22384;24015;26905;27041;27176;27275;27367;27966;27979;27993;28126;50529;50911;52521;52530;53356;53414;53890;54127;54709;55944;55989;560…	Rrs1;Rpl7;Imp4;Nop58;Ncl;Snrpe;Cdc73;Dhx9;Rc3h1;Rrp15;Ltv1;Ddx21;Cirbp;Rps15;Snrpf;Cpsf6;Ptges3;Pa2g4;Pes1;Npm1;Cnot6;Nhp2;G3bp1;Mybbp1a;Tsr1;Rpl23a;Utp6;Ftsj3;Rpl38;Mrps7;Usp36;Eif4a3;Pum2;Nol10;Rps7;Eif2s1;Dync1h1;Eif5;Gtpbp4;Pak1ip1;Nol8;Nop16;Rps23;Nsa2;Utp15;Smn1;Taf9;Rps24;Ngdn;Ipo4;Nufip1;Dis3;Brix1;Zfp622;Eif3e;Eif3h;Eif3d;Ddx17;Rpl3;Rrp7a;Eif4b;Rsl1d1;Rpl35a;Rpl24;Urb1;Riok2;Rps2;Luc7l;R…
GO:0071826	ribonucleoprotein complex subunit organization	http://amigo.geneontology.org/amigo/term/GO:0071826	203	95	43.4729060037371	2.18526914193023	4.44089209850063e-16	1.80300219199125e-13	11837;12696;13046;13205;13209;13211;13424;13665;13669;15516;16341;16785;16898;18983;19656;19988;20044;20054;20085;20103;20595;20630;20638;20641;20643;20901;22121;22384;26905;27041;27275;27367;27979;50529;53356;53890;54127;54709;55944;56347;56351;56417;57905;59014;66085;66164;66475;66810;66978;67025;67070;67097;67671;67832;67871;67996;68011;68135;68193;68219;69878;69902;70767;73830;74778;75617;757…	Rrs1;Snrpe;Cdc73;Dhx9;Rc3h1;Cirbp;Rps15;Snrpf;Cpsf6;Ptges3;Cnot6;G3bp1;Rpl23a;Dhx8;Rpl38;Mrps7;Pum2;Eif2s1;Dync1h1;Eif5;Rps23;Smn1;Taf9;Pelo;Nufip1;Brix1;Eif3e;Eif3h;Eif3d;Rpl3;Rrp7a;Eif4b;Rpl24;Rps2;Luc7l;Rps10;Snrpc;Rps28;Hsp90ab1;Snrpd1;Rbm22;Rps14;Patl1;Eif3a;Rpl12;Mrrf;Celf1;Eif3m;Snrpb;Srsf6;Eif2a;Adar;Prpf3;Mdn1;Eif3i;Rpl11;Mrto4;Ythdc1;Rpl5;Sart3;Rplp0;Rpl6;Eif4h;Eif3b;Luc7l2;Snrpg;Isy1;S…
GO:0001525	angiogenesis	http://amigo.geneontology.org/amigo/term/GO:0001525	456	171	97.6534243236656	1.7510906676783	9.99200722162641e-16	2.70450328798688e-13	11421;11477;11482;11490;11504;11555;11601;11622;11651;11727;11745;11826;11848;11852;12159;12226;12267;12273;12306;12370;12389;12490;12509;12540;12554;12562;12767;12772;12822;12827;12837;13051;13078;13138;13179;13601;13617;13666;13713;13731;13805;13836;13846;13855;14066;14180;14182;14257;14268;14367;14461;14465;14674;14775;15200;15242;15251;15368;15370;15507;15530;15945;16002;16176;16410;16412;164…	Sox17;Casp8;Nrp2;Fzd5;Fn1;Ncl;Ramp1;Cxcr4;Cd34;Nus1;Unc5b;Col18a1;Elk3;Btg1;Dcn;E2f7;Ptprb;Lemd3;Ramp3;Ppp3r1;Flt4;Sparc;Flcn;Epn2;Pik3r6;Tnfsf12;Serpinf1;Nf1;Ccl2;Ccl5;Tmem100;Jup;Stat3;Ramp2;Ace;Prkca;Gna13;Sphk1;Jmjd6;Rhob;Rock2;Ahr;Meox2;Clec14a;Hif1a;Pgf;Wars;Akt1;Tgfbi;Pdcd6;Thbs4;Plau;Bmp4;Ang;Fgf9;Ptk2b;Spry2;Enpp2;Myh9;Rapgef3;Acvrl1;Nr4a1;Emp2;Col8a1;Adamts1;Smoc2;Tnfrsf12a;Pknox1;Notch…
GO:0002181	cytoplasmic translation	http://amigo.geneontology.org/amigo/term/GO:0002181	77	49	16.4897229669348	2.97154779969651	1.33226762955019e-15	2.70450328798688e-13	11837;13211;13629;13669;13685;14852;16341;16898;19899;19921;19944;19951;19988;20005;20090;22121;22384;26905;26961;27370;27979;53356;54127;54709;55944;56040;56347;57808;66085;66475;66480;66481;67025;67248;67671;67945;68135;68193;69082;73830;75705;76808;98221;105638;114641;213541;217869;225363;234734	Rpl31;Dhx9;Eef2;Rpl41;Rps26;Rpl19;Rpl38;Rps29;Eif5;Rps23;Rpl15;Dph3;Eif3e;Eif3h;Rpl8;Eif3d;Eif4b;Gspt1;Rpl35a;Rpl24;Rps2;Rps28;Etf1;Eif3a;Zc3h15;Eif3m;Rps21;Eif3i;Ythdf2;Rpl11;Rpl9;Rplp0;Rpl6;Eif4h;Eif3b;Rpl32;Eif3k;Rpl13a;Rpl18;Eif3f;Eif3c;Eif4ebp1;Rpl18a;Aars;Eif3g;Rplp1;Rpl29;Rpl39;Eif2s3x
GO:0002237	response to molecule of bacterial origin	http://amigo.geneontology.org/amigo/term/GO:0002237	316	129	67.6721098383297	1.90625060025739	2.22044604925031e-15	3.60600438398251e-13	11303;11421;11491;11647;11651;11846;11848;11938;12161;12257;12273;12334;12371;12475;12484;12523;12524;12608;12705;12737;12774;12775;12799;12846;13051;13076;13179;13617;13618;14130;14261;14281;14367;14469;14528;14701;14825;15446;15900;15945;16068;16176;16410;16452;16476;16478;16819;17002;17087;17096;17164;17260;17329;17533;17975;18033;18035;18036;18126;18128;18173;18569;18578;18750;18786;19015;191…	Ly96;Fzd5;Slc11a1;Ncl;Tnfrsf11a;Mapkapk2;Cdc73;Fmo1;Fcgr2b;Cd84;Capn2;Dusp10;Tnfaip3;Arg1;Cd24a;Bcr;Sbno2;Dcn;Irak3;Peli1;Havcr2;Trim41;Sparc;Plscr3;Cxcl16;Srr;Nos2;Ccl2;Ccl5;Ccl3;Nr1d1;Rara;Ccr7;Cnp;Stat5b;Ace;Prkca;Cd300lb;Adam17;Nfkbia;Fos;Akt1;Bmp6;Hnrnpa0;Mef2c;Pde4d;Gch1;Cebpe;Pabpn1;Ednrb;Trib1;Tspo;Litaf;Comt;Cldn1;Cd86;Ppard;Trem2;Eif2ak2;Cd14;Malt1;Jak2;Cd274;Pdcd1lg2;Sgms1;Pdcd4;Vim;Mr…
GO:0071216	cellular response to biotic stimulus	http://amigo.geneontology.org/amigo/term/GO:0071216	212	93	45.4002762206516	2.04844568671801	1.28341781646668e-13	1.73689211161824e-11	11303;11651;11846;11848;12125;12161;12257;12334;12475;12523;12524;12608;12774;13051;13618;13666;14130;14367;14469;14528;14825;14828;15900;15945;16176;16452;16819;17002;17087;17096;17260;17329;17533;17975;18033;18035;18036;18126;18569;18578;18750;18786;19015;19260;19401;19704;20296;20302;20304;20309;20311;20779;20845;21672;21929;21938;22259;22352;22695;24061;24088;26417;54131;54196;56338;56722;567…	Ly96;Fzd5;Ncl;Ppp1r15b;Cdc73;Tmco1;Fcgr2b;Cd84;Capn2;Tnfaip3;Arg1;Bcr;Sbno2;Havcr2;Trim41;Plscr3;Cxcl16;Nos2;Ccl2;Ccl5;Ccl3;Nr1d1;Rara;Prkca;Cd300lb;Nfkbia;Akt1;Bmp6;Mef2c;Pde4d;Gch1;Cebpe;Pabpn1;Ednrb;Trib1;Tspo;Litaf;Cd86;Ppard;Trem2;Cd14;Malt1;Mus81;Jak2;Cd274;Pdcd1lg2;Sgms1;Pdcd4;Vim;Mrc1;Lcn2;Hspa5;Nr1h3;Bcl2l11;Il1b;Src;Cebpb;Tlr2;Txnip;Ptpn22;Nfkb1;Gbp2;Lyn;Abca1;Plaa;Pde4b;Zc3h12a;Tnfrsf1…
GO:0001667	ameboidal-type cell migration	http://amigo.geneontology.org/amigo/term/GO:0001667	368	138	78.8080266471687	1.7510906676783	6.42819131257966e-13	7.4567019225924e-11	11475;11477;11482;11491;11601;11651;11745;11749;11816;11819;11826;11845;11848;11852;11857;12159;12168;12512;12554;12631;12767;13078;13179;13618;13641;13731;13805;13836;13846;14026;14182;14257;14268;14461;14462;14751;14775;15116;15200;15251;15368;15370;15507;16002;16202;16400;16401;16410;16412;16421;16476;16480;16590;16600;16776;16952;17260;17286;17381;17886;18015;18024;18128;18186;18187;18472;185…	Sox17;Map4k4;Bmpr2;Nrp2;Fn1;D1Ertd622e;Cxcr4;Dusp10;Nus1;Sgpl1;Dcn;Ptprr;Lemd3;Cd63;Flt4;Anxa6;Sparc;Map2k3;Pmp22;Pfn1;Pafah1b1;Serpinf1;Nf1;Itga3;Jup;Stat5a;Prkca;Sox9;Itgb4;Rhob;Rock2;Adam17;Meox2;Clec14a;Arf6;Hif1a;Evl;Akt1;Pdcd6;Mef2c;Bmp4;Ptk2b;Stc1;Ednrb;Enpp2;Ptp4a3;Myh9;Sox10;Acvrl1;Nr4a1;Itgb7;Emp2;Smoc2;Has1;Ppard;Vegfa;Srf;Sema6b;Ptprm;Cyp1b1;Hbegf;Sema6a;Cfl1;Mta2;Anxa1;Kank1;Pten;Act…
GO:0019221	cytokine-mediated signaling pathway	http://amigo.geneontology.org/amigo/term/GO:0019221	330	125	70.6702412868633	1.7687784522003	3.61644048041398e-12	3.67068708762019e-10	11450;11491;11651;11846;12015;12389;12484;12767;12772;12774;12775;12931;12977;12978;12982;12983;12984;13051;13601;13653;14063;14066;14102;14127;14255;14456;14825;15257;15516;15944;15945;15976;15977;15980;16149;16154;16157;16164;16176;16177;16178;16190;16191;16195;16196;16202;16362;16452;16590;16653;16668;16691;16880;16963;17082;17128;17329;17381;17751;18035;18472;18983;19016;19116;19229;19255;192…	Il1r2;Il1r1;Il1rl1;Tnfrsf11a;Cxcr4;Xcl1;Fcer1g;Arg1;Cd24a;Irak3;Slit3;Irgm1;Il5;Irf1;Pafah1b1;Ccl2;Ccl8;Ccl5;Ccl9;Ccl6;Ccl3;Ccl4;Ccr7;Stat5b;Stat5a;Stat3;Sphk1;Adam17;Nfkbia;Traf3;Akt1;F2rl1;Il6st;Il17rd;Ptk2b;Lifr;Prlr;Csf2rb2;Csf2rb;Krt8;Krt18;Adipoq;Parp14;Parp9;Ifnar2;Ifngr2;Hsp90ab1;Trem2;Egr1;Iigp1;Cd74;Csf1r;Ptpn2;Smad4;Rps6ka4;Bad;Tjp2;Jak2;Fas;Csf2ra;Traf2;Zc3h15;Trim44;Il1b;Il7;Adar;Ecm…
GO:0034330	cell junction organization	http://amigo.geneontology.org/amigo/term/GO:0034330	233	96	49.8974733934519	1.92394511126886	4.80460116136783e-12	4.33481793670075e-10	11421;11472;11482;11815;11845;11848;11853;12385;12389;12527;12540;12550;12554;12555;12558;12562;12631;12737;12739;12741;12978;13511;13518;13640;13836;14063;14251;14268;14367;15257;16410;16412;16480;16582;17131;17913;17926;18186;18606;18720;18747;18750;18755;18772;18858;19211;19229;19272;19277;19303;19353;19877;19878;20194;20411;20613;20779;20807;20874;21687;21838;22330;22339;23801;26365;26921;298…	Dst;Map4k4;Fzd5;Fn1;Pkp1;Myoc;Perp;Ptprk;Rap1b;Flcn;Pmp22;Aloxe3;Myo1c;Vmp1;Jup;Ramp2;Dusp3;Ace;Prkca;Itgb4;Rock2;Arf6;Prkch;Actn1;Actn2;Dusp22;Dsp;F2rl1;Fam107a;Vcl;Ptk2b;Enpp2;Mtss1;Acvrl1;Cldn5;Cldn1;Apod;Flot1;Vegfa;Srf;Efna5;Mpp7;Rock1;Cdh2;Dsg2;Lims2;Ctnna1;Csf1r;Smad7;Cfl1;Pten;Sorbs1;Slk;Pkp4;Itgav;Src;Snai1;Rab13;S100a10;Pip5k1a;Hipk1;Rhoc;Pkn2;Tek;Cdc42;Rcc2;Epha2;Nphp4;Pxn;Cldn3;Micall…
GO:0071559	response to transforming growth factor beta	http://amigo.geneontology.org/amigo/term/GO:0071559	204	85	43.6870582500609	1.94565629742033	4.0194958472739e-11	3.26383062798641e-09	11477;11482;11491;11846;12156;12168;12192;12389;12390;12562;12577;12633;12705;12737;12741;12825;12827;12842;12843;12928;13051;13430;13805;14118;14281;14360;14718;14828;15446;15516;16400;16412;16419;16476;16963;17128;17131;17260;17826;18854;19042;19272;19303;19877;19878;20296;20340;20482;20666;20682;20779;20845;20901;21417;21813;21814;22284;22612;22793;23863;23988;50706;53378;56213;56440;58250;663…	Col3a1;Cflar;Bmpr2;Xcl1;Arg1;Ptprk;Fyn;Nepn;Chst11;Lemd3;Flcn;Arrb2;Crk;Ccl2;Col1a1;Itga3;Sox9;Rock2;Adam17;Sox11;Ppm1a;Zfp36l1;Fos;Snw1;Dusp22;Aspn;Mef2c;Acvrl1;Cldn5;Cldn1;Itgb5;Hsp90ab1;Lrg1;Bambi;Zeb1;Rock1;Smad4;Smad7;Fam89b;Got1;Eng;Hspa5;Acvr1;Fbn1;Bmp2;Src;Skil;Postn;Sdcbp;Jun;Zfyve9;Prdm16;Emilin1;Yes1;Htra3;Tgfbr3;Pxn;Col1a2;Peg10;Cav2;Cav1;Zyx;Strap;Ltbp4;Lrrc32;Htra1;Cdkn1c;Col4a2;Sta…
GO:0043900	regulation of multi-organism process	http://amigo.geneontology.org/amigo/term/GO:0043900	341	125	73.0259159964254	1.71172108277449	4.7294390626007e-11	3.45297457293725e-09	11816;11846;11857;12015;12125;12161;12306;12389;12390;12523;12631;12648;12767;12774;13057;13205;13211;13618;13830;14063;14114;14825;15481;15900;15977;16149;16176;16201;16324;16410;16476;16543;16842;16852;17002;17087;17381;18126;18128;18159;18412;18442;18453;18458;18521;18643;18750;18792;18854;18983;19035;19106;19215;19260;19288;19720;20128;20249;20302;20303;20304;20311;20568;20853;21672;21849;218…	Ly96;Nppc;Inhbb;Cxcr4;Nucks1;Nr5a2;Dhx9;Cd84;Tnfaip3;Arg1;Tbk1;Il23a;Ppia;Havcr2;Sqstm1;Larp1;Pfn1;Nos2;Ccl5;Ccl3;Ccl4;Trim25;Prkca;Sec14l1;Nploc4;P4hb;Pum2;Rsad2;Snw1;Traf3;Trim27;Bmp6;Lhfpl2;F2rl1;Plau;Ednrb;Pabpc1;Trib1;Lgals1;Apobec3;Fbln1;Pcbp2;Dtx3l;Parp9;Chd1;Ppp2r1a;Vapa;Eif2ak2;Riok3;Cd74;Cfl1;Bad;Fam111a;Scd1;Ptgds;Notch1;Lrsam1;Gsn;Stom;Itgav;Trim44;Eif2ak4;Mapkbp1;Bcl2l11;Il1b;Chmp4b;…
GO:0007162	negative regulation of cell adhesion	http://amigo.geneontology.org/amigo/term/GO:0007162	248	98	53.1097570883094	1.8452353272309	5.10291808808461e-11	3.45297457293725e-09	11450;11482;11490;11555;11601;11651;11815;11846;11848;12156;12159;12400;12484;12524;12527;12550;12554;12608;12631;12842;13078;13640;14114;14366;15216;15977;16149;16190;16362;16452;16600;16768;16842;16852;16952;16963;17075;17131;17381;17390;17926;18015;18128;18606;18708;18844;19084;19091;19211;19252;19255;19260;20315;20358;20733;20779;20947;21672;21923;21929;22339;26365;27205;50706;50918;53624;567…	Rc3h1;Myoc;Xcl1;Tnfaip3;Arg1;Cd24a;Pawr;Peli1;Havcr2;Irf1;Cldn7;Nf1;Col1a1;Dusp3;Prkar1a;Cd300a;Akt1;Gtpbp4;Hfe;Dusp22;Pik3r1;Fam107a;Bmp4;Enpp2;Lgals1;Fbln1;Plxnb2;Rnd1;Acvrl1;Adipoq;Apod;Cd86;Cblb;Jam2;Dusp1;Tnfrsf21;Vegfa;Efna5;Cyp1b1;Epcam;Sema6a;Cd74;Adrb2;Ptpn2;Smad7;Cfl1;Anxa1;Kank1;Jak2;Cd274;Pdcd1lg2;Prkg1;Pten;Notch1;Rc3h2;Bmp2;Src;Cebpb;Postn;Fgg;Adam15;Ptpn22;Lef1;Klf4;Tnc;Ifnb1;Zc3h1…
GO:0090130	tissue migration	http://amigo.geneontology.org/amigo/term/GO:0090130	260	100	55.6795840441953	1.795990428388	1.98139837870315e-10	1.23761191038997e-08	11459;11475;11482;11491;11601;11651;11745;11816;11819;11826;11845;11848;11852;12159;12168;12512;12554;13078;13179;13731;13836;13846;14026;14182;14257;14461;14462;14751;14775;15200;15251;15368;15370;15507;16002;16400;16410;16412;16476;16480;16590;16600;16952;17260;17286;17886;18015;18024;18128;18186;18570;18606;18643;18750;19015;19016;19211;19229;19245;19274;19279;19303;19878;20317;20346;20672;206…	Map4k4;Bmpr2;Dusp10;Nus1;Dcn;Ptprr;Lemd3;Cd63;Flt4;Sparc;Map2k3;Pfn1;Serpinf1;Nf1;Itga3;Jup;Stat5a;Prkca;Sox9;Rhob;Rock2;Adam17;Meox2;Clec14a;Arf6;Hif1a;Evl;Akt1;Pdcd6;Mef2c;Bmp4;Ptk2b;Stc1;Enpp2;Ptp4a3;Myh9;Acvrl1;Nr4a1;Emp2;Smoc2;Ppard;Vegfa;Srf;Ptprm;Cyp1b1;Hbegf;Anxa1;Kank1;Pten;Acta2;Gata3;Notch1;Pkn3;Nfe2l2;Itgav;Src;Sox18;Rab25;Rab13;Pkn2;Klf4;Tek;Jun;Zc3h12a;Epha2;Plekhg5;Sema3a;Kit;Anxa3…
GO:0002683	negative regulation of immune system process	http://amigo.geneontology.org/amigo/term/GO:0002683	403	139	86.3033552685027	1.61059786803827	5.25957277730527e-10	3.05055221083705e-08	11450;11651;11692;11815;11846;12159;12192;12258;12262;12400;12484;12509;12523;12524;12608;12772;12825;12928;13709;14063;14102;14118;14127;14130;14255;14461;14605;14775;15002;15205;15216;15368;15526;15977;16002;16149;16190;16362;16364;16423;16658;16768;16835;16909;16952;16963;17002;17082;17096;17131;17221;17381;18015;18024;18035;18102;18128;18521;18708;18983;19016;19084;19172;19229;19252;19255;192…	Il1rl1;Col3a1;Cdc73;Rc3h1;Xcl1;Fcgr2b;Fcer1g;Cd84;Slamf8;Dusp10;Cd46;Tnfaip3;Arg1;Cd24a;Bcr;Pawr;Irak3;Peli1;Havcr2;Irf1;Tnfrsf13b;Arrb2;Crk;Nf1;Ccl3;Nme1;Nr1d1;Rara;Stat5b;Stat5a;Dusp3;Prkar1a;Sox9;Cd300a;Sec14l1;Nploc4;Sox11;Nfkbia;Zfp36l1;Akt1;Trim27;Hfe;Dusp22;Irf4;Serpinb9;Ubqln1;F2rl1;Pik3r1;Bmp4;Ptk2b;Elf1;Trib1;Tmbim6;Pcbp2;Adipoq;Hes1;Apod;Parp14;Cd86;Cd200r1;Cd47;Cblb;Ezr;Gfer;Dusp1;Uba…
GO:1901342	regulation of vasculature development	http://amigo.geneontology.org/amigo/term/GO:1901342	289	107	61.8899991875863	1.72887383106416	6.1783822502548e-10	3.16690461077407e-08	11482;11504;11555;11601;11745;11826;11848;11852;12159;12226;12267;12273;12490;12509;12562;12633;12767;12772;12827;13051;13078;13179;13601;13653;13731;13805;13836;13846;13855;14066;14180;14461;14465;15242;15251;15368;15507;15945;16002;16176;16412;16480;16590;16598;16600;16952;17286;18015;18024;18128;18186;18569;18570;18590;18606;18654;18655;18750;18854;19016;19223;19229;19274;19303;19877;19878;201…	Cflar;Cxcr4;Cd34;Btg1;Dcn;Sparc;Flcn;Epn2;Pik3r6;Serpinf1;Nf1;Ccl2;Ccl5;Tmem100;Jup;Stat3;Ramp2;Prkca;Sphk1;Rhob;Rock2;Meox2;Hif1a;Pgf;Wars;Pdcd6;Thbs4;Bmp4;Fgf9;Ptk2b;Spry2;Enpp2;Rapgef3;Acvrl1;Emp2;Adamts1;Smoc2;Tnfrsf12a;Vegfa;Lrg1;Ptprm;Xdh;Cyp1b1;Rock1;Gata6;Egr1;Sema6a;Adrb2;Anxa1;Hhex;Pdcd4;Notch1;Eng;Nfe2l2;Aplnr;Cd59a;Il1b;Ppp1r16b;Ptgis;Ecm1;F3;Klf4;Tek;Tie1;Zc3h12a;Epha2;Emilin1;Kit;Pf…
GO:0010608	posttranscriptional regulation of gene expression	http://amigo.geneontology.org/amigo/term/GO:0010608	382	133	81.8061580957023	1.62579447679731	6.24020612960408e-10	3.16690461077407e-08	11421;11651;11652;11727;11792;11820;11848;11991;12159;12192;12227;12389;12696;13078;13205;13211;13629;13665;13666;13684;13685;13690;13865;15381;15388;16201;16210;16341;16667;17149;17164;17184;17975;18033;18148;18173;18750;18813;18854;18983;19016;19045;19106;19229;19291;19317;19401;19652;19704;19934;20044;20102;20218;20286;20430;20602;20677;20848;20918;21379;21938;22057;22121;22339;22352;22695;239…	Eif5b;Slc11a1;Ncl;Mapkapk2;Ppp1r15b;Btg2;Smg7;Dhx9;Rc3h1;Hnrnpu;Srp9;Eprs;Cirbp;Map2k2;Eef2;Pa2g4;Eif4enif1;Purb;Tbrg4;Npm1;Cnot6;Larp1;Tob1;Rara;Krt17;Eif1;Stat3;Ace;Prkca;Rpl38;Mif4gd;Eif4a3;Pum2;Eif2s1;Zfp36l1;Alkbh1;Eif5;Akt1;Sox4;Hnrnpa0;Dapk1;Nr2f1;Dph3;Bmp4;Atg14;Apex1;Ang;Hnrnpc;Ngdn;Ptk2b;Eif3e;Eif3d;Zc3h7b;Larp4;Carhsp1;Zc3h7a;Parp9;App;Usp16;Qk;Zfp598;Abcf1;Vegfa;Eif2ak2;Cyp1b1;Impact;…
GO:0030099	myeloid cell differentiation	http://amigo.geneontology.org/amigo/term/GO:0030099	338	120	72.3834592574539	1.657837318512	1.14201736955977e-09	5.45481237695606e-08	11308;11450;11733;11820;12159;12192;12262;12306;12370;12398;12400;12577;12608;12775;12977;12978;12985;13836;14057;14063;14102;14104;14118;14127;14218;14281;14461;14462;15242;15251;15526;15900;15977;16149;16191;16364;16452;16476;16590;16598;16658;16842;16909;17002;17089;17096;17189;17260;17863;17886;18015;18023;18035;18102;18472;18708;18718;18750;18771;18854;19016;19229;19255;19401;19411;19659;196…	Smap1;Casp8;Tnfrsf11a;Cdc73;Fcer1g;Myb;Sbno2;Il23a;Il5;Pafah1b1;Nf1;Ccl5;Ccl3;Nme1;Nfe2l1;Csf3;Thra;Rara;Ccr7;Stat5b;Stat5a;Stat3;Prkca;Jmjd6;Fasn;Nfkbia;Hif1a;Zfp36l1;Actn1;Fos;Irf4;Sfxn1;Mef2c;F2rl1;Pik3r1;Bmp4;Acin1;Cebpe;Ptk2b;Trib1;Mb;Myh9;Rarg;Adipoq;Tfrc;App;Glo1;Pknox1;Ubd;Vegfa;Srf;Trem2;Tnfsf9;Hspa9;Rps14;Cd74;Csf1r;Ptpn2;Esrra;Tjp2;Jak2;Fas;Hhex;Sh3pxd2a;Gata3;Pip4k2a;Abi1;Lmo2;Fbn1;Sr…
GO:0034612	response to tumor necrosis factor	http://amigo.geneontology.org/amigo/term/GO:0034612	176	73	37.6907953529937	1.93681240515933	1.2145471295355e-09	5.47895705101572e-08	11450;11491;11651;11770;11796;12192;12370;12475;12631;12737;12842;13057;13211;14063;14102;14456;14462;14466;14528;15257;16068;16202;16337;16362;16452;16598;16668;16691;16819;16963;17927;18024;18033;18035;18518;19229;19255;20296;20299;20302;20303;20304;20305;20307;20308;20698;21353;21873;21934;21937;21938;22030;22031;22695;24108;26408;26417;27050;50706;56221;66102;66824;74256;74614;78688;84094;941…	Casp8;Pid1;Tnfrsf11a;Dhx9;Xcl1;Map3k5;Irf1;Cxcl16;Ccl2;Ccl8;Ccl5;Ccl9;Ccl6;Ccl3;Ccl4;Col1a1;Sphk1;Adam17;Nfkbia;Zfp36l1;Traf3;Akt1;F2rl1;Gch1;Ptk2b;Krt8;Krt18;Adipoq;Cldn1;Ubd;Tnfrsf21;Cd14;Ptpn2;Cfl1;Tjp2;Jak2;Sgms1;Fas;Gata3;Traf2;Lcn2;Tank;Nfe2l2;Ocstamp;Fabp4;Postn;Gba;Pias3;Hipk1;Nfkb1;Zc3h12a;Tnfrsf1b;Ccl24;Foxp1;Tnfrsf1a;Zfp36;Myod1;Rps3;Il18bp;Ilk;Mapk3;Pycard;Insr;Gas6;Plvap;Klf2;Cyld;Cc…
GO:0034248	regulation of cellular amide metabolic process	http://amigo.geneontology.org/amigo/term/GO:0034248	323	114	69.1711755625965	1.64808533428546	4.39854308531551e-09	1.87979841330326e-07	11651;11652;11727;11816;11820;11848;11991;12192;12227;12696;12759;13078;13205;13211;13629;13665;13666;13684;13685;13690;15114;15388;16201;16210;16341;16667;17149;17975;18024;18148;18750;18813;18854;18983;19025;19045;19106;19229;19291;19317;19401;19652;19704;19877;19878;19934;20044;20102;20218;20430;20677;20848;20918;22057;22121;22352;22695;23983;26417;26570;27050;27058;27103;27273;27979;28146;538…	Eif5b;Ncl;Ppp1r15b;Btg2;Dhx9;Rc3h1;Srp9;Eprs;Cirbp;Eef2;Pa2g4;Ormdl2;Eif4enif1;Purb;Npm1;Cnot6;Larp1;Tob1;Rara;Krt17;Eif1;Hap1;Stat3;Prkca;Rpl38;Mif4gd;Eif4a3;Pum2;Rock2;Eif2s1;Zfp36l1;Alkbh1;Eif5;Akt1;Sox4;Dapk1;Samd8;Dph3;Ang;Ngdn;Clu;Ptk2b;Eif3e;Eif3d;Larp4;App;Usp16;Qk;Zfp598;Abcf1;Eif2ak2;Cyp1b1;Rock1;Impact;Rps14;Ppp1ca;Patl1;Nolc1;Vim;Nfe2l2;Caprin1;Eif2ak4;Ctsa;Ythdf3;Slc7a11;Serp1;Eif2a;…
GO:0097193	intrinsic apoptotic signaling pathway	http://amigo.geneontology.org/amigo/term/GO:0097193	267	98	57.1786497684621	1.7139264462669	5.49935097460263e-09	2.23273649568867e-07	11911;12015;12045;12046;12047;12048;12125;12371;12389;12575;12581;12608;12759;12925;13078;13143;13205;13666;13836;14775;15182;15251;15257;15368;15502;15507;15951;16149;16452;17210;17701;18024;18432;18453;18708;18750;18793;18854;18952;19246;19255;20115;20315;20482;20613;20655;20779;21343;21933;21937;21938;22070;22187;22334;26408;26943;27050;27280;50883;51800;52521;53323;55948;56085;56532;57320;577…	Bok;Phlda3;Ivns1abp;Ifi204;Perp;Map3k5;Hdac2;Dyrk2;Flcn;Ubb;Mybbp1a;Sept4;Prkca;P4hb;Rps7;Hif1a;Snw1;Crip1;Ubqln1;Jmy;Pik3r1;Vdac2;Ripk3;Clu;Tnfrsf10b;Tpt1;Zfp622;Grina;Atf4;Tmbim6;Sod1;Cdkn1a;Cyp1b1;Cd74;Ptpn2;Bad;Tmem109;Jak2;Nacc2;Nfe2l2;Dnajc10;Chac1;Bcl2l11;Trib3;Bcl2l1;Src;Serinc3;Snai1;Cebpb;Ptpn1;Skil;Fnip2;Mcl1;Hipk1;Topors;Dnaja1;Rnf183;Sfpq;Sfn;Rpl11;Kdm1a;Pink1;Epha2;Casp9;Tnfrsf1b;Pa…
GO:0006413	translational initiation	http://amigo.geneontology.org/amigo/term/GO:0006413	103	48	22.0576813713543	2.17611267439633	1.00410108005988e-08	3.88252417623155e-07	13205;13664;13665;13666;13669;13681;13682;13684;13685;13690;16210;16341;16898;18148;19106;20218;20918;22121;22384;24015;26905;27103;27979;53356;54709;55944;56347;66085;66235;67204;68135;68969;69674;69860;73158;73830;75705;98221;108067;108954;211064;213541;216877;217869;224742;226982;229096;229317	Eif5b;Ppp1r15b;Npm1;Larp1;Eif4a1;Dhx33;Eif1;Mif4gd;Eif2s1;Alkbh1;Eif5;Eif3e;Eif3h;Eif3d;Eif4b;Eif4a2;Rps2;Abcf1;Eif2ak2;Impact;Eif1a;Eif1ad;Eif3a;Eif3m;Eif2ak4;Eif2s2;Ythdf3;Eif2a;Eif4e;Eif2b3;Eif3i;Khdrbs1;Ythdf2;Eif4h;Eif3b;Eif2ak3;Eif3k;Rpl13a;Eif3f;Eif4g2;Eif3c;Eif4ebp1;Abce1;Eif3g;Eif1b;Ddx3x;Eif2s3x;Eif1ax
GO:0044419	interspecies interaction between organisms	http://amigo.geneontology.org/amigo/term/GO:0044419	355	121	76.024047444959	1.59160165850948	1.54426407217301e-08	5.69973830274764e-07	11816;11826;11846;12015;12048;12125;12306;12313;12389;12390;12520;12631;12648;12737;12767;12774;13030;13138;13205;13209;13211;13498;13669;13830;14063;14114;14268;14456;14469;14775;14825;15481;15516;15894;15900;15944;15977;16149;16201;16337;16410;16476;16543;16842;16852;17002;17999;18126;18128;18412;18453;18458;18521;18643;18854;18983;19035;19106;19288;19720;19878;20085;20128;20249;20296;20302;203…	Fn1;Cxcr4;Nucks1;Nr5a2;Dhx9;Arg1;Ppia;Irgm1;Sqstm1;Tnip1;Larp1;Pfn1;Nos2;Ccl2;Ccl5;Ccl3;Ccl4;Trim25;Cd300ld;P4hb;Rock2;Rsad2;Snw1;Calm1;Trim27;Serpinb9;F2rl1;Ripk3;Ctsb;Sugt1;Pabpc1;Eif3d;Lgals1;Apobec3;Fbln1;Pcbp2;Cldn1;Tcp1;Chd1;Ube2i;Hsp90ab1;Rab5a;Vapa;Eif2ak2;Etf1;Cd74;Cfl1;Bad;Fam111a;Scd1;Eif3a;Notch1;Lrsam1;Gsn;Stom;Itgav;Eif2ak4;Bcl2l11;Bcl2l1;Chmp4b;Romo1;Slpi;Stau1;Ptx3;Tlr2;Adar;Lef1;…
GO:1903311	regulation of mRNA metabolic process	http://amigo.geneontology.org/amigo/term/GO:1903311	213	81	45.6144284669754	1.77575391651884	1.8934424583783e-08	6.68467511392688e-07	11758;11792;11991;12192;12227;12537;12696;13046;13211;15381;15388;15481;17149;17164;17927;18148;18173;18458;18772;18789;18983;19317;19652;19656;19704;19826;20218;20220;20382;20384;20462;20637;20658;21379;22057;22185;22339;22352;22695;51810;52502;53890;56215;56403;56460;60532;66354;66660;67010;67039;67040;67996;68219;68927;70248;70640;73158;76938;77134;78781;80912;80913;83486;107701;107817;107951;…	Slc11a1;Mapkapk2;Btg2;Pkp1;Cdc73;Dhx9;Rc3h1;Prdx6;Hnrnpu;Cirbp;Dazap1;Cpsf6;Tbrg4;Npm1;Larp1;Tob1;Jmjd6;Srsf2;Eif4a3;Pum2;Zfp36l1;Srsf5;Rbm25;Snw1;Papola;Hnrnpa0;Ptcd2;Apex1;Hnrnpc;Acin1;Sap18;Pabpc1;Ddx17;Carhsp1;Tra2b;Son;Qk;Wtap;Rnps1;Vegfa;Safb2;Dcp2;Rbm17;Vim;Cdk9;Celf1;Srsf6;Ythdf3;Sf3b4;Rbm15;Magoh;Pabpc4;Zc3h12a;Khdrbs1;Pum1;Ythdf2;Cdk11b;Ythdc1;Hnrnpd;Sart3;Srsf9;Zc3hav1;U2af2;Zfp36;Hnrn…
GO:0031589	cell-substrate adhesion	http://amigo.geneontology.org/amigo/term/GO:0031589	288	102	61.6758469412625	1.65380785280728	2.33957025974618e-08	7.91554604547458e-07	11472;11482;11490;11601;11815;11848;12125;12182;12490;12512;12540;12554;12631;12825;12837;12842;12928;12977;13138;13430;13640;13731;14114;14115;14268;14366;14456;14726;16202;16400;16401;16410;16412;16419;16421;16452;16480;16776;16852;17123;17381;17926;18015;18128;18186;18606;18708;18720;18792;19015;19211;19229;19272;19303;19353;19877;19944;20194;20410;20411;20779;20807;20874;21687;21838;22339;227…	Map4k4;Col3a1;Fn1;Myoc;Cd34;Ptprk;Madcam1;Cd63;Crk;Nf1;Col1a1;Itga3;Jup;Dusp3;Itgb4;Rac3;Actn1;Actn2;Dusp22;Ecm2;Pik3r1;Itga1;Fam107a;Plau;Ptk2b;Sorbs3;Itgbl1;Egflam;Enpp2;Lgals1;Fbln1;Acvrl1;Itgb7;Emp2;Apod;Itgb5;Col8a1;Smoc2;Tnfrsf12a;Ppard;Vegfa;Srf;Efna5;Emilin2;Rock1;Cfl1;Fermt3;Kank1;Jak2;Pten;Sorbs1;Slk;Notch1;Itga4;Itgav;Bcl2l11;Src;Lama5;Fndc3b;Postn;Fgg;Adam15;S100a10;Pip5k1a;Csf1;Tek;C…
GO:0016049	cell growth	http://amigo.geneontology.org/amigo/term/GO:0016049	449	145	96.1543585993988	1.50799196325674	3.18417594513676e-08	1.03422034698042e-06	11482;11490;11491;11538;11554;11651;11658;11787;11816;11820;11848;12168;12494;12520;12575;12581;12631;12696;12767;12774;12928;12934;12983;13057;13175;13205;13430;13640;13690;14199;14257;14268;14451;14489;15200;15516;15982;16009;16012;16202;16210;16401;16412;16667;16779;16842;17128;17701;17751;17906;18049;18148;18186;18187;18208;18472;18786;18844;18854;19015;19016;19091;19229;19411;20315;20346;203…	Sox17;Bmpr2;Nrp2;Fn1;Cxcr4;Cdc73;Sesn1;Cirbp;Socs2;Rab21;Llph;Avpr1a;Igfbp3;Npm1;Slit3;Cyfip2;Flt4;Fstl4;Flcn;Ntn1;Cxcl16;Pafah1b1;Crk;Ppp1r9b;Krt17;Sox9;Sphk1;Adam17;Ifrd1;Akt1;Gas1;Taf9;Fam107a;Vcl;Bap1;Ptk2b;Dpysl2;Csf2rb;Acvrl1;Igfbp6;Rarg;Alcam;Tomm70a;App;Fgfr1op;Tnfrsf12a;Ppard;Cdkn1a;Pi16;Hspa1a;Hsp90ab1;Vegfa;Srf;Sema6b;Efna5;Crim1;Impact;Hbegf;Sema6a;Mex3c;Smad4;Cfl1;Prkg1;Lgi1;Adrb1;An…
GO:0050900	leukocyte migration	http://amigo.geneontology.org/amigo/term/GO:0050900	298	104	63.8173694045008	1.62965037528898	4.08123541628669e-08	1.27460121462492e-06	11491;11629;11651;11815;11820;11848;12182;12267;12273;12484;12490;12540;12642;12772;12775;12928;12977;13051;13143;13601;13617;13618;14063;14127;14456;14462;14747;14825;15465;15894;15945;16149;16176;16177;16401;16412;16421;16423;16590;16952;16963;17096;17123;17329;17524;18578;18654;18750;19229;19252;19260;19277;19353;19877;20085;20296;20299;20302;20303;20304;20305;20307;20308;20309;20311;20315;203…	Il1r1;Sele;Selp;Xcl1;Fcer1g;Slamf8;Cd34;Cd24a;Bcr;Madcam1;Pawr;Il23a;Cxcl16;Crk;Ccl2;Ccl8;Ccl5;Ccl9;Ccl6;Ccl3;Ccl4;Ccr7;Stat5b;Prkca;Cd300a;Adam17;Pgf;Akt1;Cxcl14;Thbs4;F2rl1;Pde4d;Itga1;Ripk3;Ptk2b;Ednrb;Golph3;Itgb7;Apod;Cd200r1;Cd47;App;Dusp1;Aif1;Pla2g7;Vegfa;Rock1;Slc12a2;Cd74;Anxa1;Ch25h;Gata3;Itga4;Il1b;P2ry12;Tlr2;S100a14;Ecm1;Ptpn22;Csf1;Lyn;Pde4b;Cdc42;Emilin1;Bst1;Kit;Cxcl5;Pf4;Cxcl3;C…
GO:0051271	negative regulation of cellular component movement	http://amigo.geneontology.org/amigo/term/GO:0051271	278	98	59.5343244780242	1.64610921278152	5.72305285384545e-08	1.72115515456389e-06	11450;11482;11490;11601;11629;11651;11792;11815;11816;11819;11848;11852;11857;12385;12512;12527;12550;12631;12774;12798;12825;12928;13051;13078;13138;13179;13805;14026;14102;14114;14462;15116;16009;16202;16480;16600;16971;17260;17286;18015;18024;18128;18186;19015;19016;19091;19211;19252;19272;19274;19279;20130;20315;20317;20346;20350;20358;20359;20361;20733;20807;20848;20855;20901;21814;21838;218…	Col3a1;D1Ertd622e;Il24;Slamf8;Dusp10;Ptprk;Bcr;Cnn2;Dcn;Osbpl8;Ptprr;Lrp1;Cd63;Igfbp3;Flcn;Serpinf1;Crk;Nf1;Jup;Stat3;Dusp3;Cd300a;Rhob;Meox2;Actn1;Evl;Akt1;Gtpbp4;Dusp22;Mctp1;Mef2c;Apex1;Stc1;Trib1;Fbln1;Acvrl1;Adipoq;Apod;Cd200r1;Has1;Dusp1;Ppard;Aif1;Srf;Sema6b;Ptprm;Cyp1b1;Ctnna1;Sema6a;Cfl1;Kank1;Prkg1;Pten;Fas;Gata3;Notch1;Egfl7;Eng;Nfe2l2;Sema6d;Adam15;Klf4;Podn;Tie1;Clic4;Sema3a;Emilin1;…
GO:0045088	regulation of innate immune response	http://amigo.geneontology.org/amigo/term/GO:0045088	241	87	51.6106913640426	1.68569724025463	9.41098070583735e-08	2.72918440469283e-06	11692;11816;11845;11846;12258;12389;12475;12524;12928;13057;13211;14063;14251;15216;15516;15944;15951;16002;16149;16362;16364;16768;16783;16963;16975;17002;17087;17096;17164;17184;17381;18035;18983;19016;19255;19260;20085;20128;20723;20850;20851;21929;22031;22259;24088;26365;30925;53323;53791;54131;56085;56417;56480;57783;58185;63953;66166;66824;66878;67065;67070;67245;71514;71586;73914;73945;741…	Ly96;Mapkapk2;Dhx9;Xcl1;Slamf6;Slamf8;Ifi204;Tlr5;Dusp10;Tnfaip3;Raet1e;Arg1;Irak3;Tbk1;Peli1;Havcr2;Irgm1;Irf1;Tnip1;Pik3r6;Arrb2;Crk;Nr1d1;Stat5b;Stat5a;Cd300a;Sec14l1;Nploc4;Pum2;Rsad2;Nfkbia;Arf6;Traf3;Hfe;Irf4;Serpinb9;Ubqln1;F2rl1;Polr3d;Parp14;Parp9;Cd86;Gfer;Flot1;Hsp90ab1;Rftn1;Colec12;Riok3;Matr3;Cd14;Cd74;Ptpn2;Ifih1;Serping1;Nr1h3;Tlr2;Adar;S100a14;Ptpn22;Lyn;Lrp8;Sfpq;Tlr12;Pum1;Smpd…
GO:0040013	negative regulation of locomotion	http://amigo.geneontology.org/amigo/term/GO:0040013	292	101	62.5324559265578	1.6151612551188	1.05815110451601e-07	2.96282309264484e-06	11450;11482;11490;11601;11629;11651;11792;11815;11816;11819;11848;11852;11857;12385;12512;12550;12631;12774;12798;12825;12928;13051;13078;13138;13179;13805;14026;14102;14114;14462;15116;16009;16202;16480;16600;16971;17260;17286;18015;18024;18128;18186;18854;19015;19016;19091;19211;19252;19255;19272;19274;19279;19720;20130;20315;20317;20346;20350;20358;20359;20361;20733;20807;20848;20855;20901;218…	Col3a1;D1Ertd622e;Il24;Slamf8;Dusp10;Ptprk;Bcr;Cnn2;Dcn;Osbpl8;Ptprr;Lrp1;Cd63;Igfbp3;Flcn;Serpinf1;Crk;Nf1;Trim25;Jup;Stat3;Dusp3;Cd300a;Rhob;Meox2;Evl;Akt1;Gtpbp4;Trim27;Dusp22;Mctp1;Mef2c;Apex1;Stc1;Trib1;Fbln1;Acvrl1;Adipoq;Apod;Cd200r1;Has1;Dusp1;Ppard;Aif1;Srf;Sema6b;Ptprm;Cyp1b1;Ctnna1;Sema6a;Ptpn2;Cfl1;Kank1;Prkg1;Pten;Fas;Gata3;Notch1;Egfl7;Eng;Nfe2l2;Sema6d;Adam15;Klf4;Podn;Tie1;Clic4;S…
GO:0003158	endothelium development	http://amigo.geneontology.org/amigo/term/GO:0003158	116	50	24.8416605735641	2.0127478938831	1.14431435549456e-07	2.98200815021521e-06	11477;11482;11819;11848;11852;12159;12161;12168;12226;12306;12490;12562;12737;12741;12767;12822;13610;13805;14063;14104;14726;14775;15894;15945;16176;17128;18128;19877;19878;20671;20672;20855;21417;21873;21937;22339;22350;22436;26365;29876;50918;64103;67888;207728;215449;216850;223864;228852;238871;381823	Sox17;Bmpr2;Cxcr4;Cd34;Col18a1;Btg1;Rap1b;Kdm6b;Tmem100;Fasn;Rhob;Rock2;Bmp6;S1pr3;F2rl1;Pde4d;Bmp4;Stc1;Rapgef3;Acvrl1;Cldn5;Cldn1;Ezr;Vegfa;Xdh;Zeb1;Rock1;Smad4;Tjp2;Notch1;Eng;Acvr1;Il1b;Ppp1r16b;Sox18;Clic4;Pdpn;Cxcl10;Tnfrsf1a;Apold1;Myadm;Ceacam1;Nr2f2;Pde2a;Cdh5;Icam1;Anxa2;Rhoa;Gpx1;Tnmd
GO:1903706	regulation of hemopoiesis	http://amigo.geneontology.org/amigo/term/GO:1903706	359	119	76.8806564302543	1.54785358925696	1.16621694523644e-07	2.98200815021521e-06	11421;11450;11772;11848;12015;12142;12159;12192;12262;12370;12400;12484;12522;12608;12772;12775;12977;12978;12985;13024;14102;14118;14255;14281;14456;14461;14462;14825;15205;15251;15526;15977;16149;16176;16190;16191;16196;16362;16476;16658;16842;16909;16952;17002;17096;17131;17221;17260;17863;18015;18024;18035;18102;18128;18708;18712;18750;19106;19229;19255;19401;19411;19659;20302;20304;20668;208…	Smap1;Casp8;Sox13;Cdc73;Rc3h1;Slamf8;Dusp10;Cd46;Myb;Cd24a;Prdm1;Il23a;Il5;Irf1;Fnip1;Flcn;Pik3r6;Nf1;Ccl5;Ccl3;Nme1;Csf3;Rara;Ccr7;Stat5b;Stat5a;Stat3;Ace;Prkca;Nfkbia;Hif1a;Zfp36l1;Fos;Cd83;Ctla2a;Mef2c;Pik3r1;Zmiz1;Bmp4;Acin1;Ptk2b;Trib1;Rarg;Adipoq;Hes1;Nfkbiz;Pim1;Vegfa;Tnfsf9;Eif2ak2;Zeb1;Hspa9;Cd74;Csf1r;Malt1;Ptpn2;Smad7;Esrra;Bad;Anxa1;Tjp2;Fas;Gata3;Notch1;Rc3h2;Nfe2l2;Lmo2;Fbn1;Il1b;Ma…
GO:0002253	activation of immune response	http://amigo.geneontology.org/amigo/term/GO:0002253	333	112	71.3126980258347	1.57054778602578	1.17517562570058e-07	2.98200815021521e-06	11537;11845;12047;12143;12258;12259;12260;12262;12267;12268;12273;12389;12475;12494;12509;12524;12628;12775;13057;13709;14063;14127;14130;14251;14360;14462;14747;14762;15951;15985;16362;16364;16423;16428;16534;17002;17087;17096;17164;17184;17221;17260;18035;18578;18636;18755;19255;19260;20128;21838;21929;22031;22217;22259;22284;22350;23921;24088;26365;27050;53791;56085;56480;57783;58185;66166;668…	Ly96;Slc39a10;Mapkapk2;Cfh;Rc3h1;Fcgr2b;Fcer1g;Ifi204;Tlr5;Cd46;Tnfaip3;Fyn;Cfd;Pawr;Irak3;Tbk1;Peli1;Itk;Havcr2;Btnl9;Irf1;Tnip1;Arrb2;Nr1d1;Ccr7;Dusp3;Cd79b;Cd300a;Sec14l1;Nploc4;Pum2;Rsad2;Colec11;Gpr33;Nfkbia;Arf6;Prkch;Traf3;Dusp22;Irf4;Ubqln1;Mef2c;F2rl1;Pde4d;Blk;Elf1;Cd86;Cd47;Cblb;Nfkbiz;Ezr;Ubash3a;C4b;Flot1;Tnfrsf21;Rftn1;Plcl2;Colec12;Riok3;Matr3;Cd14;Malt1;Ptpn2;Gata3;Rc3h2;Ifih1;Ser…
GO:0070555	response to interleukin-1	http://amigo.geneontology.org/amigo/term/GO:0070555	110	48	23.5567470956211	2.03763277693475	1.29382481617313e-07	3.18359318403812e-06	12494;12608;12631;12705;13057;13653;14268;15251;16177;16178;16362;16423;16598;16819;16952;16963;18033;18518;18750;19223;19656;19704;20296;20299;20302;20303;20304;20305;20307;20308;20339;20682;20779;21353;21934;22632;23871;26415;26417;56221;56613;66824;73914;73945;108143;108153;230738;381305	Il1r2;Il1r1;Fn1;Tnfrsf11a;Rc3h1;Sele;Xcl1;Irak3;Irf1;Ccl2;Ccl8;Ccl5;Ccl9;Ccl6;Ccl3;Ccl4;Prkca;Sox9;Hif1a;Yy1;Taf9;Cd47;Mapk13;Egr1;Cfl1;Rps6ka4;Anxa1;Lcn2;Tank;Src;Ptgis;Cebpb;Nfkb1;Zc3h12a;Cd38;Ccl24;Mapk3;Pycard;Upf1;Klf2;Rbmxl1;Otud4;Ccl22;Cyba;Ets1;Adamts7;Igbp1;Cited1
GO:0022407	regulation of cell-cell adhesion	http://amigo.geneontology.org/amigo/term/GO:0022407	350	116	74.9532862133398	1.54763060914806	1.69770010494119e-07	4.05450730944779e-06	11450;11555;11629;11651;11846;11848;12015;12156;12159;12389;12400;12484;12522;12524;12527;12550;12608;12772;12774;12775;13640;13641;13846;14251;14462;14726;15205;15216;15505;15894;15977;16002;16149;16176;16190;16195;16196;16362;16401;16423;16452;16579;16600;16768;16842;16852;16952;16963;17075;17096;17131;17221;17863;18708;18750;19084;19091;19255;19260;19401;20296;20304;20315;20733;20779;20850;208…	Rc3h1;Kifap3;Xcl1;Dusp10;Cd46;Tnfaip3;Myb;Arg1;Cd24a;Pawr;Il23a;Peli1;Havcr2;Irf1;Pik3r6;Ccl2;Ccl5;Rara;Ccr7;Stat5b;Stat5a;Dusp3;Prkca;Prkar1a;Cd300a;Akt1;Gtpbp4;Hfe;Dusp22;Cd83;Pik3r1;Il6st;Zmiz1;Bmp4;Fam49b;Lgals1;Adipoq;Hes1;Tfrc;Cd86;Cd47;Cblb;Nfkbiz;Aif1;Flot1;Tnfrsf21;Vegfa;Tnfsf9;Efna5;Epcam;Cd74;Adrb2;Malt1;Ptpn2;Smad7;Bad;Fermt3;Anxa1;Jak2;Cd274;Pdcd1lg2;Prkg1;Gata3;Rc3h2;Itga4;Il1b;Bmp2…
GO:0007178	transmembrane receptor protein serine/threonine kinase signaling pathway	http://amigo.geneontology.org/amigo/term/GO:0007178	306	104	65.5305873750914	1.58704513671933	1.85839626909434e-07	4.20485319515376e-06	11477;11482;11491;11641;12155;12156;12159;12160;12161;12168;12389;12390;12393;12562;12577;12705;12741;12825;12843;12845;13430;13653;13805;14118;14180;14281;14465;14560;14718;14828;15205;15211;15216;15446;15516;16202;16324;16400;16412;16419;16476;16842;17128;17131;17701;17826;18128;18569;18854;19042;19272;19303;20024;20296;20340;20482;20666;20779;20901;21416;21417;21813;21814;21815;22041;22057;222…	Col3a1;Bmpr2;Inhbb;Ptprk;Nepn;Chst11;Btbd11;Lemd3;Flcn;Fam83g;Arrb2;Ccl2;Tmem100;Tob1;Itga3;Adam17;Sox11;Ppm1a;Fos;Snw1;Hfe;Dusp22;Bmp6;Aspn;Pelo;Gdf10;Bmp4;Fgf9;Sub1;Acvrl1;Cldn5;Hes1;Itgb5;Runx2;Hsp90ab1;Lrg1;Tgif1;Bambi;Zeb1;Gata6;Egr1;Smad4;Smad7;Fam89b;Got1;Fbxl15;Pdcd4;Tcf7l2;Vim;Notch1;Eng;Hspa5;Acvr1;Fbn1;Bmp2;Src;Nceh1;Skil;Wwtr1;Lef1;Sdcbp;Akap2;Jun;Zfyve9;Prdm16;Emilin1;Htra3;Msx1;Tgfb…
GO:0060759	regulation of response to cytokine stimulus	http://amigo.geneontology.org/amigo/term/GO:0060759	108	47	23.1284426029734	2.03212991063902	1.92496953710375e-07	4.20485319515376e-06	11450;11491;11846;12389;12484;12977;13211;13601;14063;14456;15257;15516;15944;16149;16177;16178;16195;16196;16600;17381;18472;18983;19016;19255;19268;20304;20564;20698;22030;24058;24088;53323;54131;56417;66824;67070;71586;73914;73945;74256;78688;80285;80985;83433;108143;434341;547253	Il1r2;Il1r1;Dhx9;Arg1;Cd24a;Irak3;Slit3;Irgm1;Pafah1b1;Ccl5;Sphk1;Adam17;F2rl1;Taf9;Il6st;Adipoq;Parp14;Parp9;Hsp90ab1;Trem2;Cd74;Ptpn2;Traf2;Ifih1;Trim44;Il7;Tlr2;Adar;Ecm1;Hipk1;Csf1;Klf4;Ptprf;Ube2k;Cav1;Pparg;Lsm14a;Irf3;Pycard;Sigirr;Gas6;Cnot7;Otud4;Cyld;Nlrc5;Nol3;Mmp12
GO:0051098	regulation of binding	http://amigo.geneontology.org/amigo/term/GO:0051098	362	119	77.5231131692258	1.53502607332389	1.93089877420505e-07	4.20485319515376e-06	11421;11450;11461;11490;11538;11555;11651;11804;11816;11820;12156;12159;12306;12313;12389;12395;12540;12928;12985;13017;13211;13589;13665;13666;13806;14251;14462;14828;14958;15182;15205;15216;15257;15259;15368;15388;15516;15903;15958;16341;16364;16401;16452;16476;16600;16842;16971;16976;17128;17191;17260;17701;18049;18102;18763;18793;19016;19052;19053;19268;19384;19401;19877;20194;20568;20615;206…	Sumo1;Ralb;Nucks1;Dhx9;Hdac2;Lrp1;Ppp2ca;Arrb2;Crk;Nme1;Csf3;Rara;Ace;Eif4a3;Sox11;Eif2s1;Calm1;Akt1;Gtpbp4;Hfe;Irf4;Mef2c;Dph3;Styx;Bmp4;Eif3e;Derl1;Eif3d;H1f0;Rapgef3;Tmbim6;Senp2;Adipoq;Hes1;Dtx3l;Parp9;Cblb;App;Pkd1;Brd4;Flot1;Hsp90ab1;Plcl2;Gtf2f1;Bambi;Rock1;Csnk1a1;Adrb2;Mbd2;Smad4;Jak2;Ifit2;Tcf7l2;Gata3;Traf2;Golga2;Cdk9;Fam129b;Hspa5;Itga4;Hipk3;Bmp2;Trib3;Mapre1;Src;Stk4;Slpi;Adnp;Nmd3…
GO:0008380	RNA splicing	http://amigo.geneontology.org/amigo/term/GO:0008380	310	105	66.3871963603867	1.58163028048363	1.96778844108181e-07	4.20485319515376e-06	11652;11758;12696;12750;13046;13204;13211;15381;15388;15481;17149;17927;18148;18458;18708;19317;19383;19652;19656;19826;20218;20220;20382;20384;20462;20595;20630;20637;20638;20641;20643;20658;20901;21681;22185;24010;27366;27370;51796;51810;53890;54367;56215;56403;57905;59013;60321;60532;64340;65105;66078;66094;66354;66373;66395;66441;66492;66637;66810;66935;66978;66983;67010;67039;67040;67106;671…	Snrpe;Ivns1abp;Tsen15;Dhx9;Prdx6;Hnrnpu;Cirbp;Dazap1;Lsm7;Snrpf;Rps26;Zmat5;Npm1;Hnrnph1;Clk4;Zfp830;Dhx8;Jmjd6;Srsf2;Eif4a3;Alyref;Srsf5;Rbm25;Snw1;Smn1;Pik3r1;Hnrnpc;Acin1;Sap18;Pabpc1;Ddx17;Phf5a;Zcrb1;Tmbim6;Tra2b;Son;Qk;Wtap;Srrm2;Rnps1;Luc7l;Snrpc;U2af1;Snrpd1;Ik;Zmat2;Rbm22;Txnl4a;Ahnak;Smndc1;Rbm17;Cir1;Celf1;Snrpb;Raly;Rbm39;Srsf6;Prpf3;Sf3b4;Bcas2;Rbm15;Srsf11;Magoh;Prpf38a;Sfpq;Zbtb8os…
GO:0051169	nuclear transport	http://amigo.geneontology.org/amigo/term/GO:0051169	292	100	62.5324559265578	1.59916955952356	2.11251104720311e-07	4.39835633417674e-06	11640;11651;11815;12034;12159;12550;12575;12631;12705;13211;13726;14180;14456;15242;15481;15516;15526;16452;16480;16543;16785;17381;17751;17999;18015;18035;18141;18148;18708;18747;18763;18769;18813;18854;19042;19047;19052;19058;19250;19260;19384;19386;19387;20054;20218;20848;21416;21428;21687;21849;21937;24015;52163;53319;54196;55948;56291;56338;56417;56698;57320;59014;65246;66212;66810;66836;670…	Rrs1;Zc3h11a;Dhx9;Ptpn14;Ltv1;Ranbp2;Rps15;Cpsf6;Pa2g4;Ppp3r1;Npm1;Ppp2ca;Nf1;Akap1;Jup;Stat3;Mlx;Nfkbia;Ppm1a;Akt1;Nup153;Pik3r1;Styx;Bmp4;Pabpn1;Ipo4;Fgf9;Xpo7;Ipo5;Ubr5;Rangap1;Nup50;Rapgef3;Lsg1;Apod;Fyttd1;Riok2;Pkd1;Cdkn1a;Hsp90ab1;Hspa9;Rbm27;Phax;Rbm22;Malt1;Cfl1;Nxf1;Tmem223;Jak2;Hhex;Nolc1;Tcf7l2;Wipf1;Pkig;Cse1l;Nmd3;Adar;Txnip;Ptpn22;Nol6;Anp32b;Sec61b;Tek;Zc3h12a;Khdrbs1;Sfn;Zfp593;P…
GO:1902532	negative regulation of intracellular signal transduction	http://amigo.geneontology.org/amigo/term/GO:1902532	458	144	98.0817288163133	1.46816335455997	2.21810574796422e-07	4.50275466836736e-06	11450;11474;11651;11816;11848;11910;12045;12046;12047;12048;12159;12313;12370;12389;12581;12702;12759;13138;13205;13449;13537;13669;13836;14063;14114;14200;14466;14678;14745;14775;14873;15182;15251;15259;15357;15502;15507;16149;16176;16362;16400;16412;16600;17096;17128;17210;17392;17691;17926;18015;18024;18218;18472;18518;18569;18570;18578;18750;18764;18793;19042;19053;19211;19246;19252;19255;192…	Rnf149;Fhl2;Casp8;Cul3;Phlda3;Ivns1abp;Myoc;Dusp10;Atf3;Tnfaip3;Hdac2;Sesn1;Cdc34;Socs2;Ptprr;Dyrk2;Irak3;BC048403;Ube2b;Irf1;Fnip1;Tnip1;Flcn;Pafah1b1;Git1;Nf1;Ggnbp2;Itga3;Dusp3;Prkca;Cd300a;Sec14l1;Socs3;Nploc4;Ppm1a;Hif1a;Calm1;Akt1;Pdcd6;F2rl1;Hmgcr;Pde4d;Myoz1;Vdac2;Bmp4;Clu;Dok2;Tpt1;Spry2;C1qtnf3;Deptor;Grina;Fbln1;Tmbim6;Litaf;Adipoq;Parp14;Rcan1;Ezr;Slc9a3r2;Dusp1;Sik1;Xdh;Riok3;Sema6a;…
GO:0001818	negative regulation of cytokine production	http://amigo.geneontology.org/amigo/term/GO:0001818	217	79	46.4710374522707	1.69998356677832	2.43152069590025e-07	4.81559708553903e-06	11450;11746;11815;11846;12257;12484;12490;12509;12522;12523;13051;13836;14063;14114;14130;14182;14255;14268;14456;14462;14465;14466;14747;15216;15368;15516;15977;16178;16324;16598;16600;16768;16842;16952;16963;17002;17082;17131;18033;18173;18569;18854;19016;19073;19260;19353;19401;19698;19720;20128;21929;21937;22350;22632;22695;24058;24088;26365;26390;26888;52392;57781;58205;60533;66824;70790;739…	Il1r2;Il1rl1;Fn1;Slc11a1;D1Ertd622e;Inhbb;Prg4;Xcl1;Fcgr2b;Cd84;Cd34;Tnfaip3;Arg1;Cd24a;Srgn;Irak3;Il23a;Havcr2;Arrb2;Rara;Nploc4;Trib2;Yy1;Trim27;Hfe;Cd83;F2rl1;C1qtnf3;Laptm4b;Ubr5;Tspo;Fbln1;Adipoq;Apod;Cd200r1;Ezr;Tnfrsf21;Hsp90ab1;Gata6;Smad7;Anxa1;Cd274;Pdcd1lg2;Pdcd4;Gata3;Cd59a;Mapkbp1;Tlr2;Gba;Ptpn22;Lef1;Nfkb1;Klf4;Ifnb1;Zc3h12a;Epha2;Cmklr1;Rac1;Flt3;Anxa4;Pparg;Clec4a2;Lag3;Tnfrsf1a;R…
GO:0051348	negative regulation of transferase activity	http://amigo.geneontology.org/amigo/term/GO:0051348	234	83	50.1116256397758	1.65630228395782	4.35451836588996e-07	8.32456158538297e-06	11450;11461;11651;11770;11816;11819;12159;12389;12575;12577;12581;13537;13682;14466;15242;15259;15357;15502;15507;16176;16202;17096;17131;17873;18015;18148;18218;18569;18750;18769;18854;19016;19084;19246;19252;19255;19260;19720;20115;20597;20779;21754;21838;21929;22375;22695;24064;24074;26365;26914;28084;51810;56417;57320;59090;63953;66824;67025;69802;69903;72349;72828;73914;75296;97064;97998;101…	Hnrnpu;Dusp10;Tnfaip3;Midn;Gadd45b;Irak3;Npm1;Smcr8;Nf1;Ggnbp2;Cox11;Vps25;Dusp3;Prkca;Prkar1a;Cd300a;Trib2;Rps7;Wars;Akt1;Trim27;Dusp22;H2afy;Hmgcr;Bmp4;Spry2;Deptor;Trib1;Eif4a2;Adipoq;Dtx3l;Cblb;Fgfr1op;Dusp1;Cdkn1a;Taf7;Ptpn2;Smad7;Hhex;Pdcd4;Hipk3;Dusp2;Il1b;Trib3;Src;Pkig;Ptpn1;Zgpat;Fabp4;Wwtr1;Gba;Adar;Ptpn22;Lyn;Dnaja1;Tesk1;Shb;Rpl11;Park7;Rpl5;Hspb1;Actb;Cav1;Pparg;Wnk1;Apoe;Gsk3a;Ceac…
GO:0060326	cell chemotaxis	http://amigo.geneontology.org/amigo/term/GO:0060326	263	91	56.3220407831668	1.61570849945476	4.40832694792448e-07	8.32456158538297e-06	11491;11629;12182;12267;12273;12642;12767;12772;12774;12775;12928;12977;13051;13143;13617;13618;13805;13836;14063;14127;14182;14456;14745;14747;14825;15200;15370;15417;15465;15507;15945;16149;16176;16590;16842;16952;16963;17096;17329;17524;18128;18186;18578;18606;18654;18720;18750;19229;19252;19277;19353;20085;20296;20299;20302;20303;20304;20305;20307;20308;20309;20311;20315;20496;20947;21828;221…	Cxcr4;Xcl1;Fcer1g;Slamf8;Il23a;Arrb2;Cxcl16;Crk;Ccl2;Ccl8;Ccl5;Ccl9;Ccl6;Ccl3;Ccl4;Hoxb9;Ccr7;Prkca;Adam17;Pgf;Cxcl14;Thbs4;F2rl1;Pde4d;Itga1;Ptk2b;Ednrb;Enpp2;Nr4a1;Smoc2;Dusp1;Aif1;Pla2g7;Vegfa;Hbegf;Slc12a2;Cd74;Anxa1;Ch25h;Notch1;Eng;Il1b;Rab13;S100a14;Pip5k1a;Csf1;Lef1;Lyn;Lpar1;Pde4b;Epha2;Plekhg5;Bst1;Kit;Cxcl5;Pf4;Cxcl3;Cxcl15;Cxcl1;Cxcl9;Cxcl10;Cmklr1;Ccl24;Hspb1;Rac1;Rarres2;Hrh1;Cxcl12…
GO:0034341	response to interferon-gamma	http://amigo.geneontology.org/amigo/term/GO:0034341	127	52	27.1973352831262	1.91195201510282	4.65060920884497e-07	8.58248790359571e-06	11465;11629;11846;12540;12705;12737;14026;14469;14528;15516;15900;15944;16362;16423;16452;16963;17533;17913;18126;18173;19016;19255;20296;20299;20302;20303;20304;20305;20307;20308;20845;22121;22352;22376;22793;24088;24108;52055;56221;56403;56699;66102;66141;68713;69635;80285;80876;100702;107508;227753;434341;547253	Slc11a1;Xcl1;Eprs;Arg1;Irgm1;Irf1;Cxcl16;Myo1c;Nos2;Ccl2;Ccl8;Ccl5;Ccl9;Ccl6;Ccl3;Ccl4;Cdc42ep4;Actg1;Evl;Dapk1;Gch1;Cldn1;Parp14;Parp9;Cd47;Aif1;Ubd;Hsp90ab1;Ptpn2;Jak2;Vim;Mrc1;Gsn;Tlr2;Gbp2;Cdc42;Gbp6;Ccl24;Zyx;Rab11fip5;Pparg;Rpl13a;Ifitm2;Ifitm1;Ifitm3;Star;Nlrc5;Ccl22;Irf8;Syncrip;Was;Cited1
GO:0007015	actin filament organization	http://amigo.geneontology.org/amigo/term/GO:0007015	349	114	74.739133967016	1.52530533803497	5.0108149740602e-07	9.04173724208195e-06	11308;11459;11472;11629;11641;11727;11840;11845;11848;11852;11853;12385;12540;12631;12985;13717;13731;14026;14063;14107;14489;14744;14745;14784;15894;16412;16419;16423;17118;17886;17912;17913;17926;18186;18643;18708;19229;19240;19241;19303;19353;19720;19877;19878;20194;20410;20411;20430;20779;20807;20947;21393;21754;22004;22041;22323;22350;22376;22793;23999;24088;26554;27360;27428;30794;50874;509…	Arfgef1;Myo1b;Cul3;Myoc;Marcks;Specc1l;Pawr;Sh3pxd2b;Pdlim4;Arf1;Arhgef15;Pfn1;Myo1c;Ssh2;Ppp1r9b;Tcap;Csf3;Wipf2;Cdc42ep4;Grb2;Baiap2;Rac3;Rhob;Rock2;Arf6;Actn1;Gpr65;Evl;Actn2;Trim27;Jmy;F2rl1;Pik3r1;Fam107a;Ang;Ptk2b;Sorbs3;Rictor;Mtss1;Myh9;Cdc42ep1;Shank3;Rapgef3;Rnd1;Emp2;Itgb5;Cd47;Ezr;Kank3;Aif1;Srf;Rock1;Ctnna1;Fchsd1;Cfl1;Kank1;Sorbs1;Add3;Msrb2;Abi1;Aif1l;Gsn;Wipf1;Gm14137;Rhov;Src;Tlr…
GO:0035690	cellular response to drug	http://amigo.geneontology.org/amigo/term/GO:0035690	342	112	73.2400682427492	1.52921758113037	5.46077175367365e-07	9.63944926952828e-06	11450;11461;11490;11622;11629;11792;11826;11846;11852;11911;11991;12015;12159;12371;12385;12550;12631;12633;12928;13010;13057;13078;13163;13430;13640;13653;13684;13685;14276;14360;14456;14678;14828;14862;15182;15368;15516;15977;16068;16176;16210;16452;16480;16535;16598;16600;16819;16952;17069;17260;17701;17751;18024;18033;18102;18126;18391;18577;18578;19156;19211;19260;19385;19822;19951;20296;203…	Rnf149;Cflar;Slamf8;Hnrnpu;Tnfaip3;Map3k5;Arg1;Rnf146;Hdac2;Fyn;Psap;Pawr;Kcnc2;Rap1b;Timeless;Trim41;Larp1;Kdm6b;Serpinf1;Crk;Nos2;Ccl2;Ccl4;Nme1;Ppp1r9b;Jup;Sox9;Cbx8;Baiap2;Rhob;Ahr;Mef2c;Bmp4;Apex1;Ly6e;Sox10;Atf4;Ranbp1;Adipoq;Tfrc;Umps;Sod1;Mapk13;Daxx;Aif1;Hsp90ab1;Efna5;Cyp1b1;Impact;Egr1;Ctnna1;Rbm22;Cfl1;Bad;Anxa1;Jak2;Pten;Sorbs1;Vim;Traf2;Lcn2;Hspa5;Nfe2l2;Il1b;Cst3;Src;P2ry12;Adam15;…
GO:0007159	leukocyte cell-cell adhesion	http://amigo.geneontology.org/amigo/term/GO:0007159	290	98	62.1041514339101	1.57799434880435	5.63572266409906e-07	9.73661021967753e-06	11629;11651;11846;11848;12015;12159;12389;12400;12484;12522;12524;12608;12772;12775;13051;13641;13846;14462;15205;15216;15505;15894;15977;16002;16149;16176;16190;16195;16196;16362;16401;16412;16421;16423;16600;16768;16852;16952;16963;17123;17131;17221;17863;19084;19255;19260;19401;19877;20296;20304;20315;20339;20344;20850;20851;21672;21813;21838;21950;22042;22350;23871;26365;26887;27050;54446;577…	Rc3h1;Sele;Selp;Xcl1;Dusp10;Cd46;Myb;Arg1;Cd24a;Madcam1;Pawr;Il23a;Peli1;Havcr2;Irf1;Tnip1;Pik3r6;Ccl2;Ccl5;Rara;Ccr7;Stat5b;Stat5a;Dusp3;Prkar1a;Cd300a;Akt1;Hfe;Dusp22;Cd83;Il6st;Zmiz1;Bmp4;Golph3;Fam49b;Lgals1;Itgb7;Hes1;Tfrc;Cd86;Cd47;Cblb;Nfkbiz;Ezr;Aif1;Tnfrsf21;Tnfsf9;Rock1;Cd74;Malt1;Ptpn2;Smad7;Bad;Fermt3;Anxa1;Cd274;Pdcd1lg2;Gata3;Rc3h2;Itga4;Il1b;Cebpb;Il7;Ptpn22;Shb;Klf4;Ifnb1;Zc3h12a;…
GO:0002764	immune response-regulating signaling pathway	http://amigo.geneontology.org/amigo/term/GO:0002764	287	97	61.4616946949387	1.57821876668799	6.38277940279153e-07	1.0797535156389e-05	11845;12047;12143;12267;12273;12389;12475;12494;12524;12775;13057;13709;14063;14127;14130;14251;14360;14462;14747;14762;15985;16362;16364;16423;16428;16534;16590;17002;17087;17096;17164;17260;18035;18578;18755;19255;19260;20128;21838;21929;22031;22217;22259;22284;22350;23921;24088;26365;27050;53791;56085;57783;58185;66166;66878;67070;67245;71586;72349;73914;73945;74136;74256;76438;78781;80859;809…	Ly96;Slc39a10;Mapkapk2;Rc3h1;Fcgr2b;Fcer1g;Tlr5;Tnfaip3;Fyn;Pawr;Irak3;Peli1;Itk;Havcr2;Btnl9;Irf1;Tnip1;Arrb2;Nr1d1;Ccr7;Dusp3;Cd79b;Cd300a;Sec14l1;Nploc4;Pum2;Rsad2;Gpr33;Nfkbia;Arf6;Prkch;Traf3;Dusp22;Irf4;Ubqln1;Mef2c;F2rl1;Pde4d;Blk;Elf1;Cd86;Cd47;Cblb;Nfkbiz;Ezr;Ubash3a;Flot1;Tnfrsf21;Rftn1;Plcl2;Colec12;Riok3;Cd14;Malt1;Ptpn2;Gata3;Rc3h2;Ifih1;Nr1h3;Tlr2;Fcrl5;S100a14;Ptpn22;Lyn;Shb;Pde4b;…
GO:0009615	response to virus	http://amigo.geneontology.org/amigo/term/GO:0009615	258	89	55.2512795515476	1.61082242298056	6.83153292935224e-07	1.13208259972123e-05	11475;11840;12015;12048;12125;12465;12524;12631;12759;13076;13175;13205;13211;14063;14255;14462;15507;15945;15958;15959;15976;15977;15980;16176;16201;16362;16363;16411;16819;16963;17329;17381;18263;18521;18854;18983;19106;19260;20128;20304;20779;20928;22031;23962;26943;27027;27103;53859;54131;56200;56213;56417;56480;57444;58185;66141;66824;66878;67040;67065;67070;67160;67775;67963;68713;71586;725…	Ivns1abp;Dhx9;Xcl1;Ddx21;Irak3;Tbk1;Il23a;Irf1;Arf1;Ccl5;Trim25;Map3k14;Sec14l1;Nploc4;Pum2;Odc1;Rsad2;Npc2;Traf3;F2rl1;Clu;Polr3d;Cct5;Ddx17;Apobec3;Pcbp2;Rtp4;Dtx3l;Parp9;Cd86;Ifnar2;Ifngr2;Tagap;Gtf2f1;Eif2ak2;Riok3;Cfl1;Bad;Eef1g;Acta2;Ifit2;Ifit3;Gata3;Lcn2;Ifih1;Trim44;Eif2ak4;Bcl2l11;Il1b;Bcl2l1;Src;Serinc3;Dclk1;Adar;Ptpn22;Ifnb1;Zc3h12a;Pum1;Ankrd17;Cxcl9;Cxcl10;Oasl2;Oasl1;Hspb1;Flt3;Zc…
GO:0002831	regulation of response to biotic stimulus	http://amigo.geneontology.org/amigo/term/GO:0002831	119	49	25.4841173125355	1.92276622333304	8.09633919018893e-07	1.31484548448668e-05	11846;12161;12484;12523;13057;13211;14063;14825;16176;16963;17002;17087;17381;18521;18750;18854;19260;20304;20311;21672;21929;22031;24088;26365;26390;26417;27027;27103;56213;56480;60533;66824;66878;74136;78781;80285;80287;80912;80913;80985;81702;83430;108655;171285;209200;211770;217365;227738;230738	Ly96;Dhx9;Xcl1;Cd84;Tnfaip3;Arg1;Cd24a;Tbk1;Il23a;Havcr2;Ccl5;Prkca;Sec14l1;Nploc4;Pum2;Traf3;Bmp6;F2rl1;Trib1;Apobec3;Pcbp2;Dtx3l;Parp9;Riok3;Cd274;Lrsam1;Trim44;Eif2ak4;Mapkbp1;Il1b;Tlr2;Ptpn22;Zc3h12a;Pum1;Ankrd17;Cxcl5;Cxcl1;Zc3hav1;Foxp1;Ceacam1;Mapk3;Pycard;Htra1;Tspan32;Prdx2;Cyba;Mmp12;Pml;Ltf
GO:0009611	response to wounding	http://amigo.geneontology.org/amigo/term/GO:0009611	456	141	97.6534243236656	1.44388177861193	8.61936911178418e-07	1.37233876838603e-05	11475;11482;11490;11491;11554;11555;11629;11747;11815;11816;11826;11846;11848;11853;12192;12257;12258;12306;12385;12389;12476;12484;12490;12496;12527;12575;12633;12767;12772;12798;12825;12842;12845;12928;13010;13076;13138;13179;13518;13713;13805;14026;14063;14066;14114;14127;14268;14456;14489;14674;14726;14775;15200;15251;15357;15368;15903;15982;16324;16452;16476;16600;16779;16852;16948;16952;170…	Arfgef1;Dst;Col3a1;Cflar;Fn1;Slc11a1;Inhbb;Cxcr4;Selp;Fcer1g;Dusp10;Cd34;Tnfaip3;Map3k5;Arg1;Cd24a;Cnn2;Map2k2;Elk3;Dcn;Sparc;Crk;Nf1;Ccl2;Col1a1;Prkca;Gna13;Itgb4;Pdia6;Adam17;Ifrd1;Hif1a;Zfp36l1;Srsf5;Evl;F13a1;Dsp;F2rl1;Hmgcr;Myoz1;Plau;Lgals1;Rangap1;Tspo;Fbln1;Acvrl1;Apod;Sod1;Smoc2;Tnfrsf12a;Mapk8ip3;Ppard;Cdkn1a;Ubash3a;Aif1;Enpp4;Srf;Ptk7;Ctnna1;Hbegf;Lox;Adrb2;Smad4;Fermt3;Anxa1;Kank1;Ja…
GO:0042110	T cell activation	http://amigo.geneontology.org/amigo/term/GO:0042110	433	135	92.7279226582176	1.45587214864709	8.93178968564001e-07	1.38246340936966e-05	11491;11629;11846;11848;12015;12047;12142;12159;12192;12389;12393;12400;12445;12476;12481;12484;12500;12502;12506;12522;12524;12608;12767;12772;12775;13024;13200;13641;13653;13846;14063;14102;14127;14255;14360;14367;14462;15205;15216;15505;15894;15977;16002;16149;16176;16190;16195;16196;16362;16364;16410;16411;16423;16428;16590;16658;16768;16842;16852;16952;16963;17131;17221;17863;17886;17999;181…	Fzd5;Slc11a1;Cxcr4;Sox13;Rc3h1;Xcl1;Fcer1g;Cd48;Slamf6;Dusp10;Cd46;Myb;Arg1;Fyn;Cd24a;Prdm1;Pawr;Il23a;Peli1;Itk;Havcr2;Irf1;Pik3r6;Ccl2;Ccl5;Rara;Ccr7;Stat5b;Stat5a;Stat3;Dusp3;Prkar1a;Cd300a;Jmjd6;Adam17;Rsad2;Zfp36l1;Bcl11b;Hfe;Sox4;Dusp22;Irf4;Cd83;Ctla2a;Xrcc4;F2rl1;Il6st;Zmiz1;Bmp4;Ripk3;Fam49b;Myh9;Lgals1;Hes1;Tfrc;Cd86;Cd47;Cblb;Nfkbiz;Pknox1;Aif1;Tnfrsf21;Runx2;Srf;Ccnd3;Satb1;Tnfsf9;Zeb…
GO:0006457	protein folding	http://amigo.geneontology.org/amigo/term/GO:0006457	136	54	29.1247055000406	1.85409600107114	9.02346806608278e-07	1.38246340936966e-05	12304;12461;12462;12464;12465;12468;12469;12759;14228;14827;14828;15481;15482;15502;15505;15507;15511;15512;15516;15526;15528;16149;17713;18087;18159;18221;18453;18637;19035;19038;19386;21371;21454;23950;27055;53381;54673;56351;56445;56612;58233;66861;67035;67475;67838;68559;70356;72170;72726;81489;193740;218544;228005;268373	Hspe1;Nppc;Pfdn2;Ranbp2;Cct2;Ptges3;Ppia;Cct4;P4hb;Hspa2;Ero1lb;Tbca;Sgtb;Clu;Cct5;St13;Pfdn5;Dnajb11;Cct8;Tcp1;Hspa1b;Hspa1a;Hspa1l;Hsp90ab1;Tbcc;Hspa9;Ppic;Cd74;Hspa5;Ppig;Dnajc10;Pdia3;Pdrg1;Cct3;Sh3glb1;Dnajb4;Dnaja1;Nudc;Dnajb6;Grpel1;Hspb1;Hsph1;Pdia4;Fkbp9;Cct7;Chchd4;Fkbp4;Dnajb1;Dnaja2;Hspa8;Dnaja4;Ppib;Nktr;Prdx4
GO:0071706	tumor necrosis factor superfamily cytokine production	http://amigo.geneontology.org/amigo/term/GO:0071706	143	56	30.6237712243074	1.82864479981324	9.65827073540204e-07	1.45231774761971e-05	11450;11820;12257;12475;12481;12484;12490;12523;12759;12772;12774;12775;13051;13057;13211;14127;14255;14367;14456;15182;15507;16423;16452;17002;17087;17164;17975;18708;19260;19401;19720;20128;20296;20302;20303;21929;21937;22695;24088;26888;56228;56490;56744;60533;66824;69165;71586;73914;74131;83430;99371;108655;171285;216869;217305;230738	Ly96;Fzd5;Ncl;Mapkapk2;Dhx9;Fcer1g;Cd84;Cd34;Tnfaip3;Hdac2;Cd24a;Irak3;Il23a;Havcr2;Arrb2;Ccl2;Ccl3;Ccl4;Rara;Ccr7;Cd300ld;Trim27;Pik3r1;Clu;Tspo;Adipoq;Zbtb20;Cd47;App;Cd14;Jak2;Cd274;Ifih1;Arfgef2;Tlr2;Cd2;Ptpn22;Ube2j1;Zc3h12a;Pf4;Hspb1;Flt3;Foxp1;Clec4a2;Tnfrsf1a;Zfp36;Trim30a;Pycard;Cd209b;Gas6;Cyba;Ltf;Cx3cr1;Ccr2;Ccr5;Sash3
GO:1903320	regulation of protein modification by small protein conjugation or removal	http://amigo.geneontology.org/amigo/term/GO:1903320	203	73	43.4729060037371	1.67920681432533	1.17848488034866e-06	1.73477374963982e-05	11555;11651;11796;11798;12257;12389;13163;13653;14155;14360;14828;14897;15353;15502;15516;16898;17131;17846;18049;18148;18570;18786;18952;19211;19260;20115;20439;20677;20698;21353;21929;22185;22187;22195;22196;23988;26554;27050;30877;53890;56085;57320;57783;66412;67025;67245;67819;68943;69237;70790;73945;75826;77891;80750;80985;99982;105837;106021;107951;116870;117198;170823;208650;209200;211770;…	Cul3;Trip12;Ivns1abp;Tnfaip3;Fyn;Hmg20b;Peli1;Commd1;Npm1;Tnip1;Ubb;Arrb2;Sept4;Sphk1;Trib2;Rps7;Akt1;Mta1;Gtpbp4;Sox4;Ubqln1;Pdcd6;Fam107a;Gnl3;Ubr5;Mtbp;Derl1;Trib1;Tspo;Ube2l3;Senp2;Dtx3l;Cblb;Rps2;Ube2i;Daxx;Hsp90ab1;Egr1;Adrb2;Smad7;Pten;Cdk9;Hspa5;Tank;Trim44;Trib3;Siah2;Pias3;Ngf;Ptpn22;Topors;Dnaja1;Plaa;Zc3h12a;Rpl11;Kdm1a;Pink1;Park7;Glmn;Rpl5;Sart3;Cav1;Ube2s;U2af2;Gsk3a;Arrdc4;Rps3;Ot…
GO:0090287	regulation of cellular response to growth factor stimulus	http://amigo.geneontology.org/amigo/term/GO:0090287	250	86	53.538061580957	1.60633383915023	1.19639568940677e-06	1.73477374963982e-05	11482;11491;12159;12168;12389;12390;12393;12509;12512;12577;12633;13179;13430;13805;13855;14118;14180;14182;14366;14462;14465;14718;14828;15205;15242;15251;15516;16202;16400;17128;17131;17701;17751;17826;17913;17999;18049;18128;18570;19042;19245;19246;19268;20340;20358;20430;20482;20666;20901;21416;21417;21687;21814;22057;22339;22341;22436;23863;23988;24064;53378;54673;56213;56440;58250;64074;663…	Cflar;Bmpr2;Nepn;Chst11;Dcn;Lemd3;Cd63;Cyfip2;Flcn;Epn2;Myo1c;Tob1;Itga3;Adam17;Sox11;Ppm1a;Hif1a;Snw1;Aspn;Pdcd6;Pelo;Bmp4;Fgf9;Spry2;Ptp4a3;Acvrl1;Hes1;Smoc2;Tmem204;Runx2;Hsp90ab1;Vegfa;Lrg1;Xdh;Bambi;Zeb1;Gata6;Sema6a;Smad4;Smad7;Fam89b;Hhex;Got1;Fbxl15;Tcf7l2;Gata3;Notch1;Eng;Hspa5;Cd59a;Fbn1;Ptpn1;Dok5;Skil;Ngf;Sh3glb1;Sdcbp;Tek;Zfyve9;Ptprf;Prdm16;Emilin1;Htra3;Msx1;Tgfbr3;Peg10;Cav2;Cav1;…
GO:0002697	regulation of immune effector process	http://amigo.geneontology.org/amigo/term/GO:0002697	344	111	73.6683727353969	1.506752434979	1.38064618071532e-06	1.96681526094884e-05	11692;11846;12258;12484;12509;12523;12628;12772;12775;12928;13211;13421;14063;14127;14130;14367;14461;14462;14751;14825;14972;14990;14997;15015;15216;15368;15481;15977;16002;16149;16176;16177;16190;16191;16362;16423;16768;16783;16952;16963;17096;17131;17221;17381;17863;18521;18854;19260;19401;20085;20296;20304;20311;20361;20723;20850;20851;21687;21929;21938;22030;22031;22042;22376;24088;26365;264…	Il1r1;Fzd5;Cfh;Dhx9;Rc3h1;Xcl1;Fcgr2b;Fcer1g;Cd84;Slamf6;Slamf8;Dusp10;Cd46;Tnfaip3;Myb;Raet1e;Arg1;Cd24a;Ddx21;Bcr;Irak3;Il23a;Havcr2;Il5;Irf1;Pik3r6;Arrb2;Crk;Ccl2;Ccl5;Rara;Ccr7;Stat5b;Stat5a;Cd300a;Sec14l1;Nploc4;Pum2;Rsad2;Traf3;Hfe;Dusp22;Serpinb9;F2rl1;Dnase1l3;Ripk3;Fam49b;Apobec3;Tmbim6;Pcbp2;Tfrc;Dtx3l;Parp9;Cd47;Nfkbiz;Gfer;H2-K1;H2-Q4;H2-M9;H2-M2;Riok3;Cd74;Malt1;Smad7;Anxa1;Gata3;Tra…
GO:2001233	regulation of apoptotic signaling pathway	http://amigo.geneontology.org/amigo/term/GO:2001233	372	118	79.6646356324641	1.48120931029419	1.69314947684462e-06	2.37040926758247e-05	11477;11651;11740;11910;12015;12045;12046;12047;12048;12124;12125;12159;12370;12385;12389;12537;12581;12633;12684;12759;13032;13051;13143;13163;13205;13666;14102;14155;14182;14360;14451;14678;14775;14827;15182;15251;15368;15502;15507;15894;15977;16149;16176;16196;16324;16410;16452;17210;17701;18015;18024;18186;18453;18518;18611;18793;18854;18858;18952;19045;19192;19211;19246;19255;19713;20115;203…	Cflar;Casp8;Bok;Inhbb;Ivns1abp;Pea15a;Atf3;Tnfaip3;Hdac2;Fyn;Unc5b;Flcn;Ubb;Pmp22;Tnfsf12;Arrb2;Nf1;Sept4;Psme3;P4hb;Rps7;Hif1a;Akt1;Eef1e1;Ubqln1;Gas1;Vdac2;Bmp4;Cideb;Ripk3;Clu;Tpt1;Deptor;Grina;Bik;Tmbim6;Sod1;Ppp2r1a;Tnfrsf12a;Daxx;Ctnna1;Cd74;Ptpn2;Ppp1ca;Bad;Jak2;Pten;Fas;Traf2;Nacc2;Traf1;Gsn;Acvr1;Nfe2l2;Itgav;Pdia3;Bcl2l11;Il1b;Bcl2l1;Src;Serinc3;Stk4;Snai1;Ptpn1;Il7;Skil;Siah2;Fgg;Mcl1;…
GO:0001819	positive regulation of cytokine production	http://amigo.geneontology.org/amigo/term/GO:0001819	380	120	81.3778536030547	1.47460266751857	1.77923796229607e-06	2.4487139413295e-05	11450;11491;11911;12267;12273;12475;12481;12490;12522;12523;12608;12759;12772;12774;12775;12978;13057;13078;13211;13386;13653;13666;14063;14127;14251;14255;14257;14367;14462;15182;15251;15507;15900;16149;16176;16177;16190;16196;16362;16364;16452;16952;16956;16963;16994;17022;17082;17087;17164;17221;17381;17975;18173;18442;18578;18708;19106;19260;19401;19878;20296;20302;20303;20304;20361;20655;207…	Ly96;Il1r1;Il1rl1;Fzd5;Slc11a1;Ncl;Mapkapk2;Dhx9;Xcl1;Fcer1g;Cd84;Slamf6;Tlr5;Cd34;Cd46;Hdac2;Ddx21;Lum;Tbk1;Il23a;Peli1;Havcr2;Flt4;Irf1;Dhx33;Ccl2;Ccl5;Ccl3;Ccl4;Rara;Ccr7;Stat5b;Stat5a;Stat3;Sec14l1;Nploc4;Pum2;Rock2;Adam17;Rsad2;Hif1a;Dlk1;Irf4;Cd83;F2rl1;Pik3r1;Pde4d;Clu;Polr3d;C1qtnf3;Fam49b;Atf4;Adipoq;Zbtb20;Sod1;Mapk13;Ltb;Flot1;Tnfsf9;Eif2ak2;Cyp1b1;Riok3;Egr1;Cd14;Cd74;Csf1r;Malt1;Anxa…
GO:0045785	positive regulation of cell adhesion	http://amigo.geneontology.org/amigo/term/GO:0045785	361	115	77.3089609229019	1.48753777863715	1.81655537856429e-06	2.458404945657e-05	11629;11848;12015;12389;12400;12484;12512;12522;12524;12540;12550;12554;12631;12772;12774;12775;12837;12928;12977;13138;13430;13641;13731;13846;14114;14115;14251;14268;14462;14726;15205;15505;15894;16002;16149;16176;16190;16195;16196;16202;16362;16400;16401;16410;16412;16423;16452;16480;16579;16842;16852;16952;16963;17131;17221;17863;17926;18186;18606;18750;19229;19260;19353;19401;19713;19877;201…	Map4k4;Fn1;Myoc;Kifap3;Selp;Xcl1;Dusp10;Cd46;Myb;Cd24a;Pawr;Il23a;Cd63;Havcr2;Irf1;Flcn;Pik3r6;Crk;Ccl2;Ccl5;Itga3;Rara;Ccr7;Jup;Stat5b;Stat5a;Prkca;Rac3;Cd83;Ecm2;Il6st;Zmiz1;Ptk2b;Egflam;Enpp2;Fam49b;Lgals1;Fbln1;Emp2;Hes1;Tfrc;Cd86;Cd47;Nfkbiz;Col8a1;Smoc2;Aif1;Flot1;Vegfa;Tnfsf9;Emilin2;Rock1;Cd74;Malt1;Smad7;Cfl1;Bad;Anxa1;Jak2;Cd274;Pdcd1lg2;Gata3;Itga4;Itgav;Il1b;Src;Il7;P2ry12;Fgg;S100a10…
GO:0031349	positive regulation of defense response	http://amigo.geneontology.org/amigo/term/GO:0031349	316	103	67.6721098383297	1.52204505291869	1.9727568857375e-06	2.62603047740796e-05	11421;11690;11770;11820;11845;11846;12389;12424;12475;12484;12524;12608;12772;12774;12775;13057;13211;13617;14063;14127;14251;14825;15216;15944;15951;16149;16176;16362;16364;16423;16452;16768;16783;16835;16963;17002;17082;17087;17096;17164;17184;17260;17381;18035;18569;18750;19260;20085;20128;20302;20304;20850;20851;21929;21934;21937;22031;22259;23871;24088;26417;30925;53323;53791;54131;56085;562…	Ly96;Il1rl1;Tnfrsf11a;Mapkapk2;Dhx9;Xcl1;Fcer1g;Slamf6;Ifi204;Tlr5;Tnfaip3;Raet1e;Arg1;Cd24a;Irak3;Tbk1;Peli1;Havcr2;Irgm1;Irf1;Tnip1;Arrb2;Ccl5;Ccl3;Nr1d1;Ccr7;Stat5b;Stat5a;Ace;Prkca;Cd300a;Sec14l1;Nploc4;Pum2;Rsad2;Nfkbia;Arf6;Traf3;Hfe;Irf4;Ubqln1;Mef2c;F2rl1;Polr3d;Parp9;Cd86;Cd47;Nfkbiz;App;Flot1;Rftn1;Colec12;Riok3;Matr3;Cd14;Cd74;Jak2;Pdcd4;Lrsam1;Ifih1;Nr1h3;Il1b;Cebpb;Fabp4;Tlr2;S100a14…
GO:0006979	response to oxidative stress	http://amigo.geneontology.org/amigo/term/GO:0006979	416	129	89.0873344707125	1.44801728288783	2.13688891970154e-06	2.79863516580266e-05	11450;11629;11651;11671;11692;11758;11792;11815;11816;11820;11826;11846;11852;11911;11938;11991;12015;12159;12334;12350;12494;12631;12633;12775;12842;12928;13010;13078;13430;13629;13665;14281;14283;14360;14528;14681;14775;14778;15182;15251;15368;15439;15507;15926;16068;16210;16410;16452;16476;16493;16598;16600;16819;16952;17189;17210;17390;17392;17751;18023;18024;18033;18391;18453;18477;18750;188…	Cflar;Idh1;Ppp1r15b;Prdx6;Ndufs2;Capn2;Tnfaip3;Map3k5;Arg1;Ptprk;Rnf146;Ncoa7;Hdac2;Fyn;Sesn1;Psap;Eef2;Txnrd1;Pawr;Kcnc2;Msrb3;Gpx3;Aldh3a2;Kdm6b;Crk;Col1a1;Nfe2l1;Ccr7;Prkca;Cbx8;P4hb;Rhob;Hif1a;Eif2s1;Fos;Akt1;H2afy;Ubqln1;Dapk1;Mctp1;Bmp4;Gch1;Apex1;Ptk2b;Zfp622;Mb;Atf4;Ndufa6;Adipoq;Apod;App;Sod1;Rcan1;Gfer;Dusp1;Mapk13;Aif1;Cyp1b1;Impact;Aldh3b1;Fosl1;Cfl1;Prdx5;Bad;Anxa1;Jak2;Msrb2;Traf2;L…
GO:0006397	mRNA processing	http://amigo.geneontology.org/amigo/term/GO:0006397	382	120	81.8061580957023	1.46688223470434	2.38165893162723e-06	3.06969373409732e-05	11758;11820;12192;12537;12696;13046;13204;13211;15381;15388;15481;17149;17927;18148;18458;18572;18747;18789;19317;19383;19647;19652;19656;19826;20218;20220;20382;20384;20462;20595;20630;20637;20638;20641;20643;20658;20901;21379;21681;22185;23983;24010;24128;27366;51796;51810;53890;54196;54367;56215;56403;56417;57905;59013;60321;60532;64340;65105;66078;66094;66354;66373;66441;66492;66637;66660;668…	Snrpe;Cdc73;Tsen15;Dhx9;Prdx6;Hnrnpu;Cirbp;Dazap1;Lsm7;Snrpf;Cpsf6;Zmat5;Tbrg4;Npm1;Hnrnph1;Zfp830;Dhx8;Jmjd6;Srsf2;Eif4a3;Alyref;Zfp36l1;Srsf5;Rbm25;Snw1;Papola;Ptcd2;Smn1;Hnrnpc;Acin1;Pabpn1;Sap18;Pabpc1;Ddx17;Phf5a;Zcrb1;Tra2b;App;Son;Qk;Wtap;Srrm2;Rnps1;Luc7l;Snrpc;U2af1;Safb2;Snrpd1;Ik;Zmat2;Rbm27;Rbm22;Txnl4a;Pdcd11;Smndc1;Rbm17;Cdk9;Cir1;Celf1;Snrpb;Xrn2;Raly;Rbm39;Srsf6;Adar;Prpf3;Sf3b4;B…
GO:1902903	regulation of supramolecular fiber organization	http://amigo.geneontology.org/amigo/term/GO:1902903	307	100	65.7447396214152	1.52103423902567	2.86505018665117e-06	3.63503242431368e-05	11472;11816;11820;11840;11845;11848;11853;12389;12631;12759;12985;13589;13717;14026;14063;14228;14489;14744;14745;14784;15182;15481;15511;15894;16423;16835;17128;17260;17886;17913;17926;18186;18643;18708;19229;19240;19241;19303;19353;19720;19877;19878;20194;20257;20410;20430;20947;21754;22153;22323;22376;23999;24088;27050;27360;30794;50874;50918;56221;56378;56699;56753;57748;58234;63986;66824;668…	Arfgef1;Camsap2;Myoc;Hdac2;Specc1l;Sh3pxd2b;Pdlim4;Arf1;Arhgef15;Pfn1;Myo1c;Ssh2;Csf3;Wipf2;Cdc42ep4;Grb2;Baiap2;Rac3;Rock2;Arf6;Gpr65;Evl;Actn2;Trim27;Mef2c;Jmy;F2rl1;Pik3r1;Clu;Ptk2b;Sorbs3;Rictor;Mtss1;Myh9;Cdc42ep1;Shank3;Rapgef3;Cd47;App;Kank3;Hspa1b;Hspa1a;Tubb4a;Rock1;Fchsd1;Smad4;Cfl1;Kank1;Add3;Gsn;Wipf1;Gm14137;Spef1;Mapre1;Stmn2;Tlr2;S100a10;Tmod4;Pde4dip;Rhoc;Tesk1;Lpar1;Asap3;Emilin1…
GO:0031348	negative regulation of defense response	http://amigo.geneontology.org/amigo/term/GO:0031348	179	65	38.3332520919652	1.6956557675842	3.05208275919178e-06	3.81275569302111e-05	11450;11555;11692;11815;11816;11846;12258;12424;12484;12562;12702;12928;13024;13051;14130;14462;14775;16002;16178;16835;17381;18033;18521;18569;18983;19015;19016;19172;19223;19255;20085;20317;20723;21929;21937;21938;22259;22695;23871;26365;26390;26440;52392;56213;56417;57781;63953;66824;66878;67866;72565;73914;74136;74748;81799;100340;102657;110279;171285;210029;216869;217365;230738;434341;547253	Il1r2;D1Ertd622e;Fcgr2b;Slamf8;Dusp10;Tnfaip3;Arg1;Cd24a;Bcr;Irak3;Havcr2;Arrb2;Serpinf1;Crk;Sec14l1;Socs3;Nploc4;Metrnl;Serpinb9;Ctla2a;C1qtnf3;Pcbp2;Adipoq;Apod;Parp14;Cd200r1;Gfer;Ppard;Riok3;Adrb2;Ptpn2;Pdcd4;Gata3;Serping1;Nr1h3;Mapkbp1;Ptgis;Adar;Psmb4;Nfkb1;Zc3h12a;Smpdl3b;Tnfrsf1b;Pparg;Tnfrsf1a;Apoe;Rps19;Ceacam1;Zfp36;Psma1;Pycard;Htra1;Igf2;Cnot7;Nlrc5;Cdh5;Wfdc1;Mmp12;Ldlr;Ets1;Cd276;…
GO:0070371	ERK1 and ERK2 cascade	http://amigo.geneontology.org/amigo/term/GO:0070371	319	103	68.3145665773012	1.50773114959971	3.18480174454905e-06	3.91827123723307e-05	11450;11475;11491;11816;11820;11910;12034;12156;12159;12192;12273;12389;12633;12978;13617;13669;13836;13846;14063;14114;14182;14255;14257;14268;14456;14678;15357;15894;16149;16176;16337;16410;16476;16590;16600;16963;17096;17128;17167;17751;18049;18128;18186;18590;18750;19211;19229;19246;19252;19255;19260;19279;19401;19713;20130;20296;20299;20302;20303;20304;20305;20307;20308;20358;20361;20682;207…	Cflar;Fn1;Tnfrsf11a;Marco;Xcl1;Dusp10;Atf3;Map2k2;Ptprr;Rap1b;Ramp3;Havcr2;Flt4;Tnip1;Flcn;Arrb2;Ccl2;Ccl8;Ccl5;Ccl9;Ccl6;Ccl3;Ccl4;Rara;Dusp3;Prkca;Sox9;Adam17;Zfp36l1;F2rl1;Hmgcr;Styx;Bmp4;Ptk2b;Spry2;C1qtnf3;Fbln1;Adipoq;App;Ezr;Dusp1;Vegfa;Trem2;Sema6a;Cd74;Csf1r;Ptpn2;Smad4;Tbc1d10c;Pten;Acta2;Eif3a;Notch1;Itgav;Il1b;Bmp2;Src;Ptpn1;Fgg;Tlr2;Ngf;Ptpn22;Lyn;Klf4;Tek;Jun;Tie1;Ece1;Epha2;Emilin1…
GO:0043062	extracellular structure organization	http://amigo.geneontology.org/amigo/term/GO:0043062	263	88	56.3220407831668	1.56244338408812	3.33149322351289e-06	4.03757089177981e-05	11303;11307;11787;11804;11812;11816;11820;11840;12306;12406;12490;12633;12814;12816;12819;12822;12825;12827;12832;12837;12841;12842;12843;12845;13078;13138;13350;13710;13717;13805;14114;14115;14251;14264;14268;14456;14726;15116;15530;16412;16578;16779;16891;16948;16956;17022;17386;18015;18128;18383;18451;18822;18830;18858;19288;20682;20724;20732;20733;21407;21810;21937;21938;23871;23950;27226;507…	Col3a1;Col5a2;Cflar;Fn1;Acsl3;Serpinb5;Fmod;Elf3;Dpt;Cd34;Nepn;P4ha1;Col18a1;Lum;Lemd3;Sh3pxd2b;Arf1;Mfap4;Pmp22;Nf1;Col1a1;Ramp2;Sox9;Ero1lb;Ecm2;Tgfbi;Egflam;Tnfrsf11b;Gpihbp1;Dgat1;Fbln1;Soat2;Col8a1;App;Smoc2;Has1;Abcg1;Flot1;Pla2g7;Cyp1b1;Lox;Lipg;Notch1;Eng;Spint1;Tcf15;Pltp;Col9a3;Postn;Ptx3;Col11a1;Sdcbp;Col15a1;Abca1;Hspg2;Pdpn;Tnfrsf1b;Plod1;Vwa1;Dnajb6;Emilin1;Apbb2;Eln;Col1a2;Fbln2;Ad…
GO:0048010	vascular endothelial growth factor receptor signaling pathway	http://amigo.geneontology.org/amigo/term/GO:0048010	43	23	9.20854659192461	2.49767971203727	3.85019330939596e-06	4.59758377533752e-05	12159;12509;13855;14180;14257;14366;15242;15251;15507;17164;17751;17999;18186;18570;18654;19229;19246;20296;21687;22339;22341;100952;407831	Mapkapk2;Flt4;Epn2;Ccl2;Hif1a;Pgf;Pdcd6;Bmp4;Fgf9;Ptk2b;Tmem204;Vegfa;Hhex;Cd59a;Ptpn1;Tek;Emilin1;Hspb1;Fzd4;Vegfc;Mt3;Nrp1;Nedd4
GO:0050673	epithelial cell proliferation	http://amigo.geneontology.org/amigo/term/GO:0050673	371	116	79.4504833861402	1.46002887655477	4.48647384876377e-06	5.27973444231331e-05	11482;11491;11651;11727;11816;11819;11846;12015;12034;12156;12159;12160;12161;12168;12192;12273;12389;12390;12444;12490;12540;12550;12554;12577;12608;12633;12837;13057;13386;13601;13617;13618;13661;13805;13836;14066;14180;14182;14257;14451;14461;14462;14775;15205;15312;15368;15370;16002;16009;16401;16476;16590;17260;17381;18015;18102;18128;18148;18570;18654;18750;18792;19015;19016;19211;19272;192…	Cflar;Bmpr2;Serpinb5;Cdc73;Dusp10;Cd34;Tnfaip3;Arg1;Ptprk;Map2k2;Igfbp3;Npm1;Flt4;Sparc;Serpinf1;Nf1;Ccl2;Ccl5;Nme1;Nr1d1;Stat5a;Stat3;Prkca;Sox9;Adam17;Sox11;Sav1;Zfp36l1;Pgf;Bcl11b;Dlk1;Akt1;Bmp6;Gas1;Pdcd6;Mef2c;Thbs4;Plau;Bmp4;Ang;Fgf9;Ednrb;Rictor;Mtss1;Acvrl1;Nr4a1;Hes1;Col8a1;Hmgn1;Ppard;Vegfa;Lrg1;Ptprm;Xdh;Lims2;Pold4;Bad;Pten;Tcf7l2;Gata3;Notch1;Egfl7;Eng;Itga4;Aplnr;Ehf;Bmp2;Ppp1r16b;S…
GO:2001057	reactive nitrogen species metabolic process	http://amigo.geneontology.org/amigo/term/GO:2001057	73	33	15.6331139816395	2.1109038185711	4.56462083864295e-06	5.29496017282582e-05	11629;11651;11652;11988;12257;12389;12490;12759;13051;13078;13430;15465;15516;15894;16176;16337;16423;16452;16598;16600;18126;18764;18984;19223;19229;19288;19353;24088;51793;53791;54683;56455;230738	Tlr5;Cd34;Nos2;Akt1;Clu;Ptk2b;Tspo;Cd47;Ddah2;Aif1;Hsp90ab1;Cyp1b1;Prdx5;Jak2;Il1b;Ptgis;Ptx3;Tlr2;Klf4;Zc3h12a;Pkd2;Dynll1;Por;Rac1;Cav1;Hrh1;Akt2;Insr;Slc7a2;Klf2;Icam1;Dnm2;Cx3cr1
GO:0032970	regulation of actin filament-based process	http://amigo.geneontology.org/amigo/term/GO:0032970	338	107	72.3834592574539	1.4782382756732	5.65749761682888e-06	6.47026488009162e-05	11472;11475;11554;11840;11845;11848;11852;11853;11857;11938;12182;12389;12631;12798;12928;12978;12985;13511;13640;13717;14026;14063;14489;14726;14744;14745;14784;15182;15894;16202;16423;16480;16971;17128;17260;17886;17913;17926;18186;18205;18578;18643;18708;19229;19240;19241;19303;19353;19720;19877;19878;20194;20410;20430;20855;20947;21687;21754;22218;22323;22376;23999;24088;27360;30794;50874;509…	Arfgef1;Sumo1;Myoc;Hdac2;Specc1l;Cnn2;Lrp1;Sh3pxd2b;Pdlim4;Arf1;Arhgef15;Pfn1;Myo1c;Crk;Ssh2;Csf3;Wipf2;Jup;Cdc42ep4;Grb2;Baiap2;Rac3;Rhob;Rock2;Arf6;Gpr65;Evl;Actn2;Trim27;Dsp;Mef2c;Jmy;F2rl1;Pik3r1;Pde4d;Fam107a;Ptk2b;Stc1;Sorbs3;Rictor;Mtss1;Myh9;Cdc42ep1;Shank3;Rapgef3;Rnd1;Cd47;Kank3;Efna5;Rock1;Dsg2;Fchsd1;Csf1r;Smad4;Cfl1;Kank1;Acta2;Add3;Adrb1;Gsn;Wipf1;Gm14137;Tlr2;S100a10;Tmod4;Rhoc;Ank…
GO:0007229	integrin-mediated signaling pathway	http://amigo.geneontology.org/amigo/term/GO:0007229	77	34	16.4897229669348	2.0618903099935	6.23694261192576e-06	7.03388527900516e-05	11490;11848;12385;12512;12825;13731;14127;16202;16400;16401;16410;16411;16412;16419;16421;16776;17123;18186;19229;19303;20361;20779;21838;21857;22793;26554;27027;108101;108911;109700;192176;192897;223272;225341	Col3a1;Cul3;Fcer1g;Madcam1;Cd63;Itga3;Itgb4;Itga1;Ptk2b;Itgbl1;Itgb7;Emp2;Itgb5;Lims2;Ctnna1;Fermt3;Itga4;Itgav;Src;Lama5;Adam15;Rcc2;Pxn;Zyx;Ilk;Itgax;Tspan32;Nrp1;Itgb1;Thy1;Sema7a;Rhoa;Timp1;Flna
GO:0046677	response to antibiotic	http://amigo.geneontology.org/amigo/term/GO:0046677	336	106	71.9551547648062	1.47313976804682	7.41307153218074e-06	8.24577271798734e-05	11450;11522;11622;11647;11792;11826;11846;11848;11852;11991;12015;12048;12334;12350;12370;12371;12475;12583;12631;12737;12739;12741;12759;12842;12925;12928;13010;13076;13078;13163;13629;13640;13653;13685;14283;14360;14462;14590;14681;14775;14828;15182;15251;15357;15368;15439;15446;15903;16068;16210;16452;16476;16493;16598;16600;16819;16898;16952;17189;17260;17390;18024;18159;18391;18750;19053;191…	Casp8;Eef1b2;Nppc;Ppp1r15b;Capn2;Tnfaip3;Map3k5;Arg1;Rnf146;Hdac2;Fyn;Psap;Eef2;Pawr;Timeless;Sparc;Larp1;Kdm6b;Cldn7;Crk;Ccl2;Col1a1;Rara;Stat3;Prkca;Cbx8;Rhob;Ahr;Hif1a;Crip1;Uqcrfs1;Mef2c;Hmgcr;Rpl15;Apex1;Clu;Ptk2b;Mb;Ranbp1;Cldn5;Adipoq;Cldn1;Sod1;Rps2;Dusp1;Mapk13;Daxx;Efna5;Cyp1b1;Impact;Egr1;Cd14;Cdo1;Fosl1;Cfl1;Bad;Anxa1;Jak2;Pten;Gata3;Lcn2;Hspa5;Gsn;Nfe2l2;Cst3;Bcl2l1;Src;Car3;Txnip;Ad…
GO:0042326	negative regulation of phosphorylation	http://amigo.geneontology.org/amigo/term/GO:0042326	406	124	86.9458120074742	1.42617565052289	7.69511582765503e-06	8.38775648960066e-05	11450;11461;11474;11651;11770;11796;11816;11819;11848;11910;12159;12389;12398;12575;12577;12581;12702;13138;13449;13537;13669;13805;14063;14114;14466;15242;15259;15357;15502;15507;16009;16176;16202;16210;16337;16362;16476;16600;17096;17128;17131;17873;18015;18148;18205;18218;18472;18518;18569;18750;18769;19052;19084;19211;19246;19252;19255;19260;19279;19720;20358;20597;20848;20901;21754;21838;219…	Rnf149;Pid1;Ppp1r15b;Hnrnpu;Dusp10;Atf3;Tnfaip3;Midn;Gadd45b;Ptprr;Irak3;Igfbp3;Npm1;Ube2b;Ppp2ca;Irf1;Tnip1;Flcn;Smcr8;Arrb2;Pafah1b1;Nf1;Ggnbp2;Cox11;Stat3;Vps25;Dusp3;Prkca;Prkar1a;Cd300a;Socs3;Trib2;Wars;Akt1;Trim27;Dusp22;H2afy;F2rl1;Hmgcr;Pde4d;Atxn7;Bmp4;Atg14;Dok2;Spry2;Deptor;Trib1;Fbln1;Adipoq;Parp14;Cblb;Ezr;Fgfr1op;Dusp1;Cdkn1a;Xdh;Impact;Taf7;Sema6a;Ptpn2;Smad4;Smad7;Tbc1d10c;Actn3;P…
GO:0072593	reactive oxygen species metabolic process	http://amigo.geneontology.org/amigo/term/GO:0072593	253	84	54.1805183199285	1.55037276505905	7.74731202857204e-06	8.38775648960066e-05	11629;11651;11652;11758;11796;11848;11988;12257;12389;12490;12575;12633;12759;13051;13057;13063;13076;13078;13430;13627;14063;14218;14360;14528;14678;14775;14778;14784;14825;15251;15439;15465;15516;15894;16176;16337;16423;16452;16598;16600;17392;17751;18024;18126;18477;18764;18792;18984;19223;19229;19288;19353;20128;20655;20657;20848;21672;21813;22227;22436;24088;27273;50493;51793;53381;53791;543…	Cflar;Pid1;Prdx6;Tlr5;Cd34;Fyn;Sesn1;Bcr;Txnrd1;Sh3pxd2b;Gpx3;Nos2;Stat3;Grb2;Hif1a;Akt1;F2rl1;Plau;Gch1;Ripk3;Clu;Ptk2b;Tspo;Cd47;Sod1;Cdkn1a;Ddah2;Aif1;Hsp90ab1;Plin5;Xdh;Cyp1b1;Prdx5;Rfk;Jak2;Sh3pxd2a;Nfe2l2;Il1b;Romo1;Ptgis;Ptx3;Tlr2;Klf4;Prdx1;Zc3h12a;Pink1;Slc25a33;Park7;Sod3;Cxcl1;Pkd2;Dynll1;Por;Rac1;Pdk4;Cav1;Cycs;Hrh1;Akt2;Prcp;Trim30a;Sirt3;Insr;Slc7a2;Ndufa13;Klf2;Ucp1;Prdx2;Mt3;Hp;Cy…
GO:0032103	positive regulation of response to external stimulus	http://amigo.geneontology.org/amigo/term/GO:0032103	272	89	58.2494110000812	1.52791244532714	8.12413183060023e-06	8.67999348216762e-05	11421;11491;11629;11652;11690;11770;11820;11846;12161;12168;12267;12273;12484;12554;12608;12772;12774;12775;12977;13057;13143;13211;13617;14063;14127;14182;14268;14456;14745;14747;14825;15507;15945;16149;16176;16423;16452;16835;16963;17082;17087;18035;18186;18205;18569;18654;18750;19229;19353;20085;20296;20302;20303;20304;20315;20850;20851;20947;21828;21934;21937;22339;22341;23871;24088;26417;272…	Ly96;Il1rl1;Bmpr2;Fn1;Tnfrsf11a;Dhx9;Xcl1;Fcer1g;Arg1;Cd24a;Tbk1;Il23a;Havcr2;Tnip1;Ccl2;Ccl5;Ccl3;Ccl4;Ccr7;Stat5b;Stat5a;Ace;Prkca;Pum2;Adam17;Nfkbia;Pgf;Snw1;Bmp6;Cxcl14;Thbs4;F2rl1;Ptk2b;Cd47;Nfkbiz;App;Smoc2;Aif1;Pla2g7;Vegfa;Cd74;Jak2;Pdcd4;Lrsam1;Il1b;Cebpb;Fabp4;P2ry12;Tlr2;S100a14;Csf1;Lpar1;Pum1;Park7;Ankrd17;Cxcl1;Cxcl10;Cmklr1;Ccl24;Hspb1;Rac1;Alox5ap;Zc3hav1;Rarres2;Cxcl12;Wnk1;C3ar1…
GO:1990868	response to chemokine	http://amigo.geneontology.org/amigo/term/GO:1990868	75	33	16.0614184742871	2.05461305007587	9.32425990729513e-06	9.8328559022385e-05	11848;12767;12772;12774;12775;13051;14825;15945;16963;17329;19229;19252;20296;20299;20302;20303;20304;20305;20307;20308;20309;20311;20315;20496;20564;56221;56744;80901;83433;229700;230738;232341;330122	Cxcr4;Xcl1;Slit3;Ccl2;Ccl8;Ccl5;Ccl9;Ccl6;Ccl3;Ccl4;Ccr7;Ptk2b;Dusp1;Trem2;Slc12a2;Rbm15;Zc3h12a;Cxcl5;Pf4;Cxcl3;Cxcl15;Cxcl1;Cxcl9;Cxcl10;Ccl24;Cxcl12;Wnk1;Ccl22;Rhoa;Cx3cr1;Cxcr6;Ccr2;Ccr5
GO:1901652	response to peptide	http://amigo.geneontology.org/amigo/term/GO:1901652	447	134	95.7260541067512	1.39982788646617	9.57783946420321e-06	9.97077646786283e-05	11450;11472;11555;11610;11651;11652;11747;11792;11820;11821;11846;11938;12192;12215;12227;12389;12390;12445;12583;12631;12633;12700;12702;12705;12842;12928;13057;13138;13429;13618;13653;13685;14118;14130;14360;14590;14678;14718;14784;15370;15388;16002;16176;16324;16337;16362;16452;16478;16598;16600;16952;17096;17913;18024;18033;18035;18128;18708;18750;18799;18984;19016;19211;19246;19255;19260;192…	Cflar;Pid1;Inhbb;Nucks1;Btg2;Fcgr2b;Eprs;Tnfaip3;Arg1;Fyn;Bsg;Socs2;Osbpl8;Rap1b;Timeless;Ramp3;Trim41;Irf1;Sparc;Myo1c;Crk;Ccl2;Col1a1;Ppp1r9b;Stat5b;Stat5a;Stat3;Prkca;Grb2;Socs3;Rab10;Rock2;Klf11;Nampt;Nfkbia;Zfp36l1;Srsf5;Serpina1b;Serpina1e;Serpina3f;Serpina3g;Serpina3i;Akt1;Actn2;Gkap1;Pik3r1;Apex1;C1qtnf9;Ednrb;Rangap1;Nr4a1;Adipoq;App;Ccnd3;Rock1;Egr1;Cdo1;Adrb2;Ptpn2;Cfl1;Esrra;Anxa1;Kan…
GO:0014812	muscle cell migration	http://amigo.geneontology.org/amigo/term/GO:0014812	98	40	20.9869201397352	1.90594902604441	1.04113475180023e-05	0.000107012837779973	11421;11450;11504;11629;11792;12928;13078;13653;14066;14180;14745;16009;16195;16202;16952;16971;17260;17938;18024;18442;18590;18792;18844;19015;19091;19241;19877;20304;20779;21828;29875;50706;57264;57342;71785;211770;214968;223864;233571;271457	Lrp1;Naca;Igfbp3;Crk;Ccl5;Ace;Mef2c;Thbs4;Il6st;Plau;Apex1;Fgf9;Trib1;Rapgef3;Adipoq;Adamts1;Ppard;Aif1;Rab5a;Cyp1b1;Rock1;Egr1;Anxa1;Prkg1;Nfe2l2;Sema6d;Src;Postn;F3;Lpar1;Pdgfa;Plxna1;Iqgap1;P2ry6;P2ry2;Ilk;Parva;Retn;Pdgfd;Tmsb4x
GO:0045862	positive regulation of proteolysis	http://amigo.geneontology.org/amigo/term/GO:0045862	313	99	67.0296530993582	1.47695826283409	1.30440329153547e-05	0.00013239693409085	11651;11816;11820;11848;12015;12125;12370;12371;12389;12398;12424;12631;12633;12684;12759;13032;13063;13205;13666;14066;14102;14114;14268;14360;14466;15182;15481;15511;16176;16452;17096;17131;17886;18542;18570;18854;19016;19052;19186;19192;19211;19229;19713;19878;20680;20779;20848;21353;21854;21933;21938;22218;22436;23806;23807;26408;26417;27050;51800;52377;53312;53890;56085;56436;56462;57783;640…	Cflar;Casp8;Sumo1;Fn1;Bok;Il24;Timm17a;Perp;Map3k5;Rnf217;Hdac2;Fyn;Pawr;Cyfip2;Ppp2ca;Tnip1;Osbpl7;Stat3;Psme3;Csnk1d;Trib2;Rock2;Akt1;Ubqln1;Dapk1;Pdcd6;Psme1;Cideb;Sox7;Clu;Ptk2b;Tnfrsf10b;Trib1;Myh9;Fbln1;Gramd4;App;Mtch1;Hspa1b;Hspa1a;Xdh;Csnk1a1;Smad7;Cfl1;Bad;Jak2;Pten;Fas;Mgea5;Gsn;Tank;Bcl2l11;Il1b;Trib3;Edem2;Src;Adrm1;Gba;F3;Lyn;Anp32b;Tnfsf15;Zc3h12a;Rnf19b;Casp9;Tnfrsf1b;Nub1;Sart3;F…
GO:0050727	regulation of inflammatory response	http://amigo.geneontology.org/amigo/term/GO:0050727	302	96	64.6739783897961	1.48436824809816	1.40034281657098e-05	0.00014038004531551	11421;11450;11555;11690;11770;11815;11816;11820;11988;12182;12258;12484;12509;12562;12608;12628;12702;12772;12774;12775;13024;13051;13211;13421;13617;13618;14127;14130;14462;14775;16176;16177;16178;16423;16452;16835;16952;16963;17082;17096;17221;18033;18035;18126;18569;18750;18858;19015;19016;19172;19223;19255;20085;20302;20304;20317;20361;20850;20851;21929;21934;21937;21938;22259;22695;22793;238…	Il1r2;Il1r1;Il1rl1;D1Ertd622e;Tnfrsf11a;Cfh;Dhx9;Xcl1;Fcgr2b;Fcer1g;Slamf8;Dusp10;Cd46;Tnfaip3;Cd24a;Bcr;Sbno2;Tnip1;Pmp22;Serpinf1;Nos2;Ccl5;Ccl3;Ccr7;Stat5b;Stat5a;Ace;Prkca;Socs3;Metrnl;Nfkbia;Ctla2a;Dnase1l3;Nr1d2;Bap1;Ednrb;Rictor;C1qtnf3;Adipoq;Apod;Cd200r1;Cd47;Nfkbiz;App;Ppard;Brd4;Adrb2;Ptpn2;Anxa1;Jak2;Pdcd4;Gata3;Serping1;Nr1h3;Cd59a;Il1b;Ptgis;Cebpb;Fabp4;Tlr2;Psmb4;Nfkb1;Lyn;Zc3h12a;…
GO:0048872	homeostasis of number of cells	http://amigo.geneontology.org/amigo/term/GO:0048872	272	88	58.2494110000812	1.51074488976167	1.49202717665275e-05	0.00014774708139537	11491;11622;11651;11733;12125;12159;12192;12484;12558;12772;12775;12977;14057;14102;14127;14130;14255;14461;14462;14605;14751;15251;15368;15526;16149;16196;16452;16590;16598;16653;16658;16889;16909;16952;17089;17096;17189;17260;17863;18023;18128;18477;18578;18771;19255;19353;20044;20068;20085;20088;20296;20311;20482;20655;20682;20807;20848;20850;20851;21672;21814;21833;21929;22339;22695;23871;239…	Smap1;Rc3h1;Fcgr2b;Fcer1g;Tnfaip3;Myb;Cd24a;Bcr;Tnfrsf13b;Ccl2;Nfe2l1;Thra;Ccr7;Stat5b;Stat5a;Stat3;Sox9;Jmjd6;Rac3;Adam17;Ahr;Hif1a;Zfp36l1;Akt1;Sfxn1;Mef2c;Rps24;Bap1;Bmp4;Exoc5;Acin1;Ripk3;Mb;Sod1;Pknox1;Vegfa;Srf;Cdh2;Hspa9;Rps14;Cd74;Ptpn2;Prdx5;Anxa1;Jak2;Fas;Lipa;Gata3;Notch1;Rc3h2;Lmo2;Bcl2l11;Asxl1;Mafb;Il7;Skil;Slc7a11;Adar;Csf1;Lyn;Pde4b;Prdx1;Kdm1a;Lyar;Kit;Cxcl5;Tgfbr3;Sart3;Sh2b2;Ra…
GO:0006403	RNA localization	http://amigo.geneontology.org/amigo/term/GO:0006403	169	60	36.1917296287269	1.657837318512	1.60855567545859e-05	0.000156003612059622	11838;12192;12461;12464;13211;14113;14251;15242;16574;16785;17149;17913;18141;18148;18813;19317;19384;19386;20054;20218;20853;21454;21681;21750;21813;22632;22695;24015;51810;53319;54196;55989;56698;59014;65246;66441;66836;67045;67952;68040;69823;70579;70640;71514;72124;75826;76438;97112;107939;109095;192170;218210;225432;226747;230082;231386;235626;269966;353258;432508	Rrs1;Nop58;Zc3h11a;Dhx9;Hnrnpu;Ahctf1;Ltv1;Ranbp2;Rps15;Cct2;Cpsf6;Pa2g4;Cct4;Npm1;Myo1c;Eif4a3;Alyref;Zfp36l1;Yy1;Nup153;Pabpn1;Xpo7;Arc;Nup50;Senp2;Fyttd1;Qk;Tcp1;Riok2;Flot1;Rftn1;Rbm27;Dcp2;Phax;Seh1l;Nxf1;Tmem223;Hhex;Kif5c;Stau1;Nmd3;Nol6;Magoh;Sfpq;Khdrbs1;Zfp593;Ythdc1;Ran;Pom121;Magohb;Fbl;Zfp36;Nup98;Abce1;Terf2;Tomm20;Rbm15b;Setd2;Tgfbr2;Rpsa
GO:0097191	extrinsic apoptotic signaling pathway	http://amigo.geneontology.org/amigo/term/GO:0097191	209	71	44.7578194816801	1.58631499081543	1.6138304695823e-05	0.000156003612059622	11477;11910;12015;12045;12046;12047;12048;12125;12159;12370;12385;12389;12633;13205;14102;14155;14182;14360;14451;14775;14827;15257;15368;15894;16176;16196;16410;16452;16668;16691;16819;17210;18015;18049;18186;18611;18708;18854;19045;19192;19211;19713;19878;20439;20482;20779;21672;21929;21933;21938;21944;22029;22030;22601;27279;51792;51800;56744;57320;58231;66813;66824;67184;67755;69635;74256;786…	Cflar;Casp8;Bok;Pea15a;Atf3;Tnfaip3;Fyn;Unc5b;Tnfsf12;Nf1;Psme3;Rock2;Gas1;Dapk1;Pik3r1;Bmp4;Tnfrsf10b;Deptor;Krt8;Krt18;Ppp2r1a;Tnfrsf12a;Ctnna1;Ppp1ca;Bad;Jak2;Pten;Fas;Traf2;Lcn2;Traf1;Acvr1;Itgav;Pdia3;Bcl2l11;Il1b;Bcl2l1;Src;Stk4;Il7;Skil;Siah2;Fgg;Mcl1;Ngf;Hipk1;Tnfrsf1b;Park7;Pf4;Cav1;Ret;Bcl2l14;Ddx47;Gsk3a;Pycard;Fgfr1;Ndufa13;Hmox1;Prdx2;Cyld;Nol3;Nrp1;Yap1;Icam1;Pml;Fem1b;Bcl2a1d;Bcl2a…
GO:0048545	response to steroid hormone	http://amigo.geneontology.org/amigo/term/GO:0048545	342	106	73.2400682427492	1.44729521071267	1.74396322234482e-05	0.000166599780769882	11434;11450;11459;11522;11629;11647;11745;11819;11826;11846;11848;12015;12034;12159;12161;12192;12257;12313;12371;12389;12494;12583;12633;12737;12740;12842;13057;13163;13511;13684;13685;13865;14102;14228;14281;14283;14466;14536;14718;14751;15370;15375;15502;15566;15926;15977;16452;16653;16842;16948;16952;17927;17999;18128;18491;18708;19015;19016;19215;19252;19384;19401;19411;19951;20296;20317;205…	Cflar;Idh1;Nr5a2;Hnrnpu;Arg1;Atp2b1;Avpr1a;Ptges3;Slit3;Sparc;Arrb2;Serpinf1;Ccl2;Med13;Col1a1;Ppp1r9b;Med24;Thra;Nr1d1;Rara;Foxa1;Zfp36l1;Fos;Calm1;Bmp6;Nr2f1;Pik3r1;Fam107a;Nr1d2;Bmp4;Stc1;Ubr5;Sox10;Ddx17;Tspo;Acr;Nr4a1;Rarg;Ube2l3;Adipoq;Cldn1;Ube2i;Dusp1;Ppard;Daxx;Aif1;Safb2;Lbh;Dsg2;Taf7;Cdo1;Lox;Fosl1;Esrra;Bad;Anxa1;Jak2;Fas;Htr7;Got1;Ptgds;Notch1;Nr6a1;Nr1h3;Fibin;Src;Gba;Txnip;Lef1;Adh…
GO:0034660	ncRNA metabolic process	http://amigo.geneontology.org/amigo/term/GO:0034660	389	118	83.3052238199691	1.41647779801912	1.79535151310084e-05	0.000169514584725335	11727;14113;16785;17089;17299;17927;17975;18033;18130;18148;18150;18572;18813;19989;20044;20054;20055;20068;20085;20088;20115;20116;20729;21969;22375;26914;27176;27267;27966;27993;50911;52530;53414;54127;56095;56200;56417;57444;57808;59014;59050;60321;60507;64934;65961;66078;66192;66246;66409;66446;66481;66489;66580;66637;66878;66966;67025;67040;67045;67106;67115;67223;67619;67755;67936;67973;681…	Rrs1;Rpl7;Imp4;Ncl;Tsen15;Rc3h1;Eprs;Rrp15;Ddx21;Rps15;Adat3;Mettl1;Pa2g4;Pes1;Npm1;Nhp2;Tsr1;Utp6;Ftsj3;Usp36;Eif4a3;Sirt7;Nol10;Rps7;Alkbh1;Wars;Gtpbp4;Nol8;Spin1;H2afy;Ell2;Nsa2;Utp15;Pelo;Rps24;Dph3;Osgep;Ang;Ngdn;Ints6;Dis3;Tars;Ddx17;Rrp7a;Rsl1d1;Rpl35a;Urb1;Riok2;Rps28;Vars2;Bysl;Wdr43;Riok3;Wdr55;Rps14;Nars;Wdr74;Npm3;Nolc1;Pdcd11;Snapc4;Rpl7a;Rc3h2;Rpl35;Esf1;Top1;Rps21;Exosc9;Adar;Gar1;…
GO:0032535	regulation of cellular component size	http://amigo.geneontology.org/amigo/term/GO:0032535	354	109	75.8098951986351	1.43780702656825	1.83101438592237e-05	0.000170894676019421	11472;11538;11622;11651;11816;11826;11840;11845;11848;12168;12631;12774;12934;12985;13430;13640;13690;13717;14026;14063;14268;14489;14784;15516;15894;15982;16202;16534;17751;17886;17913;18049;18148;18186;18208;18472;18643;19211;19229;19240;19241;19353;19713;19720;20315;20346;20350;20358;20359;20361;20430;20496;20807;20947;22323;22339;22350;22376;23945;23999;24088;26889;27279;27360;50874;50918;542…	Arfgef1;Bmpr2;Fn1;Specc1l;Rab21;Npm1;Fstl4;Arf1;Ntn1;Pfn1;Pafah1b1;Myo1c;Ssh2;Csf3;Wipf2;Cdc42ep4;Grb2;Baiap2;Rac3;Ahr;Ifrd1;Arf6;Evl;Akt1;Actn2;Trim27;Jmy;F2rl1;C1qtnf9;Ptk2b;Dpysl2;Rictor;Deptor;Myh9;Cdc42ep1;Shank3;Rapgef3;Ezr;Tnfrsf12a;Kank3;Hsp90ab1;Vegfa;Srf;Rab5a;Sema6b;Efna5;Fchsd1;Sema6a;Slc12a2;Cfl1;Kank1;Pten;Add3;Anapc2;Olfm1;Lrrc8a;Gsn;Wipf1;Gm14137;Sema6d;Adnp;Tlr2;Tmod4;Ngf;Kdm1a;S…
GO:0001570	vasculogenesis	http://amigo.geneontology.org/amigo/term/GO:0001570	81	34	17.3463319522301	1.96006856629011	2.33683576158494e-05	0.000215626208909883	12192;12389;12490;12705;13731;13805;13836;14180;14182;14366;15242;16410;18128;18186;19317;20397;20671;20672;21687;21813;21814;21846;22436;22601;23796;26365;54409;65255;67888;69903;170823;235626;328365;353156	Sox17;Cd34;Sgpl1;Tmem100;Ramp2;Zfp36l1;Zmiz1;Fgf9;Emp2;Qk;Xdh;Hhex;Notch1;Egfl7;Eng;Itgav;Aplnr;Sox18;Tek;Tie1;Epha2;Tgfbr3;Glmn;Asb4;Cav1;Ceacam1;Rasip1;Fzd4;Fgfr1;Nrp1;Yap1;Setd2;Tgfbr2;Cited1
GO:0035924	cellular response to vascular endothelial growth factor stimulus	http://amigo.geneontology.org/amigo/term/GO:0035924	47	23	10.0651555772199	2.28511122590643	2.62408546152226e-05	0.00023941094323102	11651;12512;13179;14257;15370;15507;16952;17164;17913;18128;18186;18187;18654;19245;20358;22339;22341;22436;24064;26397;52014;54409;64074	Nrp2;Mapkapk2;Nus1;Dcn;Cd63;Flt4;Map2k3;Myo1c;Ramp2;Pgf;Akt1;Spry2;Ptp4a3;Nr4a1;Smoc2;Vegfa;Xdh;Sema6a;Anxa1;Notch1;Hspb1;Vegfc;Nrp1
GO:0050920	regulation of chemotaxis	http://amigo.geneontology.org/amigo/term/GO:0050920	190	65	40.6889268015273	1.59748622314512	2.82420942081529e-05	0.000254391556598745	11491;11601;11629;11652;12168;12182;12267;12273;12554;12767;12772;12775;12977;13143;13617;14063;14182;14268;14456;14745;14747;15507;15945;16149;16176;16963;17096;17524;18128;18186;18205;18654;18750;19229;19252;19255;19353;20296;20302;20303;20304;20315;20346;20350;20358;20359;20361;20947;21828;22339;22341;26417;27226;57266;64074;66166;67263;70839;71660;71785;72349;74748;83430;214968;232341	Bmpr2;Fn1;Cxcr4;Xcl1;Slamf8;Il23a;Ccl2;Ccl5;Ccl3;Ccl4;Ccr7;Dusp3;Prkca;Adam17;Pgf;Cxcl14;Thbs4;F2rl1;Zswim6;Ptk2b;Smoc2;Dusp1;Aif1;Pla2g7;Vegfa;Sema6b;Sema6a;Cd74;Ptpn2;Notch1;Sema6d;Il1b;P2ry12;S100a14;Csf1;Lyn;Lpar1;Sema3a;Bst1;Cxcl10;Cmklr1;Hspb1;Rac1;Rarres2;Cxcl12;Wnk1;C3ar1;Ntf3;C5ar1;Akt2;Swap70;Mapk3;Gas6;Angpt2;Fgfr1;Vegfc;Ednra;Cdh13;Nrp1;Pdgfd;Sema7a;Dapk2;Sema3f;Ccr2;Mpp1
GO:0070482	response to oxygen levels	http://amigo.geneontology.org/amigo/term/GO:0070482	303	95	64.8881306361199	1.46405820399946	2.85093985843421e-05	0.000254391556598745	11450;11482;11490;11491;11555;11601;11610;11651;11727;11826;11828;11848;11911;12013;12015;12156;12192;12334;12389;12398;12484;12490;12494;12633;12739;12842;13010;13057;13076;13617;13653;13685;13805;14004;14102;14284;14465;14688;14745;15251;15368;16493;16527;17128;17189;17381;17390;17392;17751;17846;17927;18015;18024;18126;18128;18148;18159;18453;18654;18655;18792;18822;18854;19015;19211;19223;192…	Cflar;Nppc;Capn2;Cd34;Cd24a;Commd1;Npm1;Nos2;Nf1;Ccl2;Col1a1;P4hb;Adam17;Nampt;Hif1a;Zfp36l1;Pgf;Akt1;Sox4;Ubqln1;Plau;Ang;Ptk2b;Stc1;Mb;Atf4;Tmbim6;Acvrl1;Adipoq;Bach1;Fndc1;Ppard;Angptl4;Vegfa;Srf;Gata6;Egr1;Adrb2;Smad4;Pygm;Bad;Pten;Fas;Pdlim1;Notch1;Eng;Nfe2l2;Bmp2;Cst3;Cox4i2;Src;Ptgis;Postn;Adam15;Aqp3;Lpar1;Tek;Ece1;Pink1;Plod1;Agtrap;Gnb1;Kcnk3;Fosl2;Cd38;Sod3;Chchd2;Cldn3;Cav1;Hilpda;Aqp…
GO:0045927	positive regulation of growth	http://amigo.geneontology.org/amigo/term/GO:0045927	262	84	56.107888536843	1.49711568534328	3.34822183958305e-05	0.000295516971058852	11474;11491;11538;11554;11555;11622;11651;11816;11848;12168;12494;12520;12631;12767;12928;12977;13046;13057;13205;13640;13690;14180;14182;14255;14257;14268;14465;14489;15200;16002;16196;16202;16337;16667;16842;17260;17927;18049;18128;18186;18208;18472;18712;18786;19015;19035;19229;19305;20315;20361;20430;20698;20807;20850;20851;21813;21814;22339;22350;22601;23988;23999;27279;28146;30841;50911;533…	Bmpr2;Fn1;Cxcr4;Avpr1a;Sh3pxd2b;Flt4;Ntn1;Cxcl16;Pafah1b1;Crk;Krt17;Stat5b;Stat5a;Sphk1;Adam17;Ahr;Akt1;Mef2c;Taf9;Fgf9;Ptk2b;Ezr;Fgfr1op;Tnfrsf12a;Ppard;Pim1;Vegfa;Srf;Rftn1;Efna5;Gata6;Hbegf;Adrb2;Actn3;Cfl1;Lgi1;Adrb1;Anapc2;Notch1;Celf1;Adnp;Il7;Exosc9;Serp1;Ngf;Csf1;Lef1;Sh3glb1;Sdcbp;Chd7;Plaa;Sfn;Slc25a33;Cd38;Tgfbr3;Kdm2b;Flt3;Mtpn;Cxcl12;Pex5;Apoe;Myod1;Cyfip1;Picalm;Ilk;Eif4g2;Igf2;Cd81…
GO:0030522	intracellular receptor signaling pathway	http://amigo.geneontology.org/amigo/term/GO:0030522	206	69	44.1153627427086	1.56408098472237	3.54518167263729e-05	0.00030625257291923	11622;11819;11848;12034;12916;13017;13163;13865;14228;14536;15370;15375;15502;16452;17999;18035;18712;18854;19015;19016;19223;19260;19378;19401;19411;20148;20602;20779;20848;21815;21833;21929;22196;22259;22601;22629;23801;23989;24074;26424;56351;56847;57320;66354;66878;66968;67040;67070;70790;71586;72461;74136;77889;78781;80912;80913;81702;104263;108655;192169;216869;217365;224902;228790;232174;2…	Nr5a2;Tnfaip3;Ptges3;Aloxe3;Arrb2;Med13;Med24;Thra;Rara;Stat3;Sec14l1;Nploc4;Pum2;Ahr;Nfkbia;Foxa1;Snw1;Nr2f1;Nr1d2;Ubr5;Ddx17;Nr4a1;Rarg;Ube2i;Ppard;Pim1;Daxx;Plin5;Safb2;Tgif1;Lbh;Crem;Riok3;Taf7;Jak2;Nr6a1;Ifih1;Nr1h3;Asxl1;Src;Ptgis;Ptpn22;Dnaja1;Pum1;Dhrs3;Park7;Ywhah;Ankrd17;Ncor2;Zc3hav1;Kdm3a;Cyp26b1;Foxp1;Pparg;Phb2;Fkbp4;Lsm14a;Aldh1a3;Nr2f2;Prcp;Ctbp2;Ufsp2;Cnot1;Yap1;Pml;Aldh1a2;Nedd4…
GO:0001101	response to acid chemical	http://amigo.geneontology.org/amigo/term/GO:0001101	320	99	68.528718823625	1.4446498008346	3.54528840571522e-05	0.00030625257291923	11303;11450;11522;11651;11826;11828;11846;11848;11991;12015;12048;12161;12334;12494;12527;12550;12581;12583;12608;12631;12737;12775;12825;12832;12833;12842;12843;13057;13629;13653;14276;14360;14620;14702;15903;16598;16600;16691;16835;17096;17260;17390;17392;18102;18764;19016;19229;19252;19378;19385;19401;19411;19713;20249;20296;20317;20682;20692;20779;21391;21417;21687;21814;21846;21923;22227;223…	Col3a1;Col5a2;Pid1;Capn2;Arg1;Fyn;Sesn1;Col6a1;Eef2;Avpr1a;Sparc;Serpinf1;Ccl2;Nme1;Col1a1;Ppp1r9b;Rara;Ccr7;Sox9;Baiap2;Snw1;Yy1;Akt1;Bmp6;Mef2c;Gng2;Ptk2b;Ipo5;Tmbim6;Krt8;Rarg;Ranbp1;Adipoq;Cldn1;Dusp1;Vegfa;Ptk7;Zeb1;Egr1;Cdo1;Cfl1;Bad;Scd1;Gsn;Bcl2l1;Asxl1;Src;Cebpb;Tlr2;Lamtor2;Adh1;Lyn;Aqp3;Abca1;Klf4;Tnc;Tek;Tie1;Rragc;Zc3h12a;Gjb3;Id3;Pink1;Yes1;Cd38;Hnrnpd;Pkd2;Tgfbr3;Col1a2;Pdk4;Asns;T…
GO:0051495	positive regulation of cytoskeleton organization	http://amigo.geneontology.org/amigo/term/GO:0051495	195	66	41.7596880331465	1.58047157698144	3.60369039427155e-05	0.000308020694752474	11472;11840;11845;11848;11853;12389;12631;12985;13424;13589;14026;14063;14744;14745;14784;15511;15894;16423;17913;17926;18148;18186;18205;18637;18643;19229;19303;19353;19385;19720;19878;20194;20257;20410;20430;20947;21687;21754;22323;22376;27050;30794;56221;56378;56699;57748;63986;66824;66898;68089;68524;78757;83679;104445;108100;170758;192176;193740;211401;215280;223864;227753;268396;434204;4428…	Myoc;Pfdn2;Sh3pxd2b;Npm1;Pdlim4;Arf1;Arhgef15;Pfn1;Myo1c;Csf3;Wipf2;Cdc42ep4;Grb2;Baiap2;Rac3;Rock2;Arf6;Gpr65;Evl;Dync1h1;Actn2;Trim27;Jmy;F2rl1;Ptk2b;Sorbs3;Rictor;Mtss1;Cdc42ep1;Rapgef3;Ranbp1;Cd47;Hspa1b;Hspa1a;Cfl1;Gsn;Wipf1;Gm14137;Mapre1;Stmn2;S100a10;Pde4dip;Rhoc;Tesk1;Lpar1;Tek;Pxn;Arpc3;Ccl24;Rac1;Baiap2l1;Cav1;Arpc4;Ntf3;Vasp;Gmfg;Cyfip1;Whamm;Rps3;Swap70;Pycard;Nrp1;Icam1;Rhoa;Was;Flna
GO:0052547	regulation of peptidase activity	http://amigo.geneontology.org/amigo/term/GO:0052547	415	123	88.8731822243887	1.38399455180357	3.90641068810371e-05	0.000330417237368772	11651;11652;11796;11798;11820;11826;11848;12015;12047;12048;12125;12258;12268;12370;12371;12389;12406;12424;12550;12581;12633;12684;13010;13014;13025;13063;13205;13601;13666;14066;14102;14114;14268;14360;14456;14751;14775;15370;15511;16426;16452;16600;16842;17002;17035;17096;17751;18049;18518;18542;18570;18793;18854;18984;19016;19052;19167;19186;19192;19713;19878;20317;20439;20568;20680;20701;207…	Cflar;Casp8;Fn1;Bok;Serpinb5;Il24;Perp;Map3k5;Fyn;Cstb;Pawr;Cyfip2;Ppp2ca;Fnip1;Arrb2;Serpinf1;Stat3;Psme3;Rock2;Psma3;Serpina1b;Serpina1e;Serpina3f;Serpina3g;Serpina3i;Akt1;Serpinb6b;Serpinb9;Dapk1;Ctla2b;Pdcd6;Itih3;Psme1;Cideb;Sox7;Tnfrsf10b;Fbln1;Gramd4;Nr4a1;App;Pi16;Mtch1;C4b;Hspa1b;Vegfa;Xdh;Crim1;Prdx5;Bad;Jak2;Fas;Gsn;Tank;Serping1;Spint1;Bcl2l11;Cst3;Bcl2l1;Src;Slpi;Wfdc2;Adrm1;Siah2;Lx…
GO:0061614	pri-miRNA transcription by RNA polymerase II	http://amigo.geneontology.org/amigo/term/GO:0061614	45	22	9.63685108457226	2.28290338897319	3.99332769871474e-05	0.000334286813541894	12156;12159;14281;14283;14461;14465;15182;15251;16476;16600;17128;18033;19015;19016;20682;20788;20807;20848;22632;23871;30877;67040	Hdac2;Stat3;Sox9;Hif1a;Fos;Yy1;Gnl3;Bmp4;Ddx17;Srebf2;Ppard;Srf;Gata6;Smad4;Fosl1;Bmp2;Nfkb1;Klf4;Jun;Gata2;Pparg;Ets1
GO:0071496	cellular response to external stimulus	http://amigo.geneontology.org/amigo/term/GO:0071496	298	93	63.8173694045008	1.45728350867187	4.19770637349881e-05	0.00034780995666133	11538;11629;11651;11826;11828;11910;11911;12015;12161;12168;12389;12575;12798;12842;12846;13057;13138;13617;13665;13666;14102;14276;14281;14283;14360;14456;14466;14489;14718;14827;14828;15216;15368;15388;16176;16210;16324;16362;16476;16819;17096;17691;17927;18024;18033;18432;18712;19106;19353;20296;20655;20682;20788;20807;21416;21923;21937;22042;22271;26408;26417;27053;27103;27273;50706;53859;541…	Bmpr2;Inhbb;Ralb;Nuak2;Atf3;Map3k5;Fyn;Sesn1;Cnn2;Atp2b1;BC048403;Avpr1a;Mtmr3;Upp1;Irf1;Fnip1;Mybbp1a;Ccl2;Col1a1;Krt20;Map3k14;Sox9;Baiap2;Nampt;Eif2s1;Fos;Snw1;Akt1;Hfe;Bmp6;Fam107a;Atg14;Atf4;Srebf2;Comt;Tfrc;Sod1;Cdkn1a;Pim1;Sik1;Angptl4;Aif1;Srf;Eif2ak2;Impact;Seh1l;Fosl1;Bad;Fas;Got1;Tcf7l2;Lcn2;Hspa5;Nfe2l2;Eif2ak4;Pdia3;Il1b;Adnp;Postn;P2ry12;Gba;Nfkb1;Sh3glb1;Lyn;Aqp3;Tnc;Jun;Rragc;Zc3h…
GO:0038061	NIK/NF-kappaB signaling	http://amigo.geneontology.org/amigo/term/GO:0038061	93	37	19.916158908116	1.85778794850458	4.29882387744662e-05	0.00035259040287744	11651;11796;11820;11848;12475;16176;16202;18477;18569;19042;19106;19245;19260;19698;20698;21687;22030;24088;27050;53859;54446;56420;56532;56722;72565;74256;78688;80985;81799;108679;109910;171285;230738;240354;319817;326623;381305	Cops8;Rc3h1;Havcr2;Map3k14;Sphk1;Ppm1a;Akt1;Ripk3;C1qtnf3;Ptp4a3;Litaf;App;Eif2ak2;Cd14;Malt1;Zfp91;Pdcd4;Traf2;Rc3h2;Trim44;Il1b;Tlr2;Ptpn22;Tnfsf15;Tek;Prdx1;Zc3h12a;Relb;Rps3;Ilk;Ppp4c;Cyld;Nol3;Nfat5;Birc3;Uaca;Rhoa
GO:0043254	regulation of protein complex assembly	http://amigo.geneontology.org/amigo/term/GO:0043254	393	117	84.1618328052644	1.3901788506759	4.84781088414543e-05	0.000390024439421321	11622;11816;11840;11845;11848;11853;12124;12125;12389;12424;12484;12631;12759;12985;13205;13589;13685;13717;14026;14102;14228;14283;14466;14489;14784;15511;15894;16191;16210;16476;16578;17392;17886;17913;18643;19042;19106;19229;19240;19241;19305;19353;19720;19822;20024;20128;20257;20344;20430;20779;20807;21343;21833;22121;22153;22218;22323;22334;22339;22375;22376;23999;24088;27050;27360;50874;509…	Arfgef1;Sumo1;Ralb;Camsap2;Selp;Cd24a;Cand1;Cnot6;Il5;Fnip1;Arf1;Cldn7;Pfn1;Dhx33;Myo1c;Csf3;Thra;Wipf2;Cdc42ep4;Grb2;Baiap2;Rac3;Ahr;Arf6;Ppm1a;Evl;Wars;Trim27;Jmy;Vdac2;Clu;Ptk2b;Gtf2f2;Rictor;Sub1;Myh9;Cdc42ep1;Bik;Kank3;Hspa1b;Hspa1a;Vegfa;Srf;Tubb4a;Eif2ak2;Mpp7;Riok3;Impact;Fchsd1;Fosl1;Cfl1;Kank1;Fas;Add3;Gsn;Wipf1;Gm14137;Bcl2l11;Mapre1;Src;Stmn2;P2ry12;Fnip2;Tlr2;Gba;Tmod4;Pde4dip;Rhoc;S…
GO:0060485	mesenchyme development	http://amigo.geneontology.org/amigo/term/GO:0060485	253	81	54.1805183199285	1.49500230916408	4.85128920955091e-05	0.000390024439421321	11459;11475;11477;11482;11490;11749;12156;12159;12160;12168;12192;12631;12842;13138;13617;13618;13641;13805;14180;14182;14268;14726;15182;15205;15251;15375;15384;16176;16401;16776;16842;17128;17131;17260;17701;17999;18128;18186;18187;18569;18570;18764;18793;19052;19058;19211;19378;19713;20346;20350;20358;20359;20361;20613;20665;20666;20682;20901;21407;21813;21814;21849;22339;22601;23863;26417;533…	Bmpr2;Nrp2;Fn1;Hdac2;Pofut2;Pawr;Ppp3r1;Hnrnpab;Ppp2ca;Anxa6;Tmem100;Col1a1;Sox9;Sox11;Foxa1;Hif1a;Zfp36l1;Pdcd6;Mef2c;Bmp4;Fgf9;Ednrb;Sox10;Ddx17;Acvrl1;Hes1;Vegfa;Ptk7;Sema6b;Bambi;Sema6a;Smad4;Smad7;Cfl1;Pten;Acta2;Nolc1;Pdcd4;Notch1;Olfm1;Eng;Acvr1;Itga4;Sema6d;Il1b;Bmp2;Tcf15;Snai1;Lama5;Wwtr1;Adam15;Lef1;Sdcbp;Bnc2;Pdpn;Sema3a;Msx1;Pkd2;Tgfbr3;Ret;Strap;Trim28;Plaur;Mapk3;Fgfr1;Zfp703;Ednra…
GO:0050866	negative regulation of cell activation	http://amigo.geneontology.org/amigo/term/GO:0050866	171	59	36.6200341213746	1.61113995154807	4.91518688545689e-05	0.000391287426567745	11555;11816;11846;12159;12400;12484;12523;12524;12527;12608;12772;14102;14130;14255;15216;15368;15977;16149;16190;16362;16768;16835;16952;16963;17096;17131;18590;19084;19091;19255;19260;20666;21672;21929;22259;26365;27027;57916;58205;60533;67245;72349;72828;94185;99571;100952;102657;105352;108995;110279;114774;170823;171285;208650;217303;230738;319817;381305;434215	Rc3h1;Xcl1;Fcgr2b;Cd84;Tnfaip3;Arg1;Cd24a;Bcr;Pawr;Peli1;Havcr2;Irf1;Tnfrsf13b;Dusp3;Prkar1a;Cd300a;Sox11;Hfe;Dusp22;Bmp4;Cd86;Cblb;Tnfrsf21;Cd74;Adrb2;Ptpn2;Smad7;Tbc1d10c;Anxa1;Cd274;Pdcd1lg2;Prkg1;Fas;Rc3h2;Nr1h3;Cebpb;Fgg;Ptpn22;Lyn;Ifnb1;Zc3h12a;Emilin1;Glmn;Pdgfa;Flt3;Lag3;Cd9;Apoe;Ceacam1;Lrrc32;Il4ra;Tspan32;Hmox1;Prdx2;Cbfb;Ldlr;Ubash3b;Cd276;Ccr2
GO:0032623	interleukin-2 production	http://amigo.geneontology.org/amigo/term/GO:0032623	61	27	13.0632870257535	2.06686111594816	5.22355655001583e-05	0.000409325593858004	12490;12522;12772;14127;14462;16176;16364;16768;16952;16963;18173;18578;19720;20850;20851;21929;22030;22350;22695;27050;74131;102657;114774;170823;171285;238871;240354	Slc11a1;Xcl1;Fcer1g;Cd34;Tnfaip3;Pawr;Havcr2;Stat5b;Stat5a;Trim27;Irf4;Cd83;Pde4d;Ezr;Malt1;Anxa1;Gata3;Traf2;Il1b;Pde4b;Glmn;Lag3;Zfp36;Rps3;Cd276;Ccr2;Sash3
GO:0070670	response to interleukin-4	http://amigo.geneontology.org/amigo/term/GO:0070670	34	18	7.28117637501015	2.47212800142819	5.24259381295966e-05	0.000409325593858004	11837;11846;12705;14104;14462;14828;15516;16842;16898;16963;17533;18854;19255;20851;22143;23918;27367;547253	Xcl1;Arg1;Stat5b;Fasn;Rpl3;Tuba1b;Parp14;Rps2;Hsp90ab1;Ptpn2;Gata3;Mrc1;Hspa5;Lef1;Rplp0;Pml;Impdh2;Cited1
GO:0033002	muscle cell proliferation	http://amigo.geneontology.org/amigo/term/GO:0033002	216	71	46.2568852059469	1.5349066346316	5.48056047862122e-05	0.000423830010346708	11450;11504;11629;11651;11727;11815;12159;12267;12389;12554;12575;12633;12797;12846;13057;13617;13653;14180;14182;14465;14678;15182;15200;15251;15357;15368;15446;16009;16202;16452;16476;16600;17260;17261;17390;18128;18131;18159;18162;18569;18708;18712;18750;19015;19016;19084;19091;19211;19222;20304;20841;20848;20851;21416;21813;21814;21929;22339;22601;26408;57264;59027;64010;67087;68861;71785;786…	Cflar;Nppc;Tnfaip3;Map3k5;Hdac2;Igfbp3;Ccl5;Stat5b;Stat3;Prkca;Prkar1a;Nampt;Sav1;Hif1a;Akt1;Mef2c;Hmgcr;Pik3r1;Bmp4;Ang;Fgf9;Npr3;Trib1;Comt;Adipoq;Apod;Adamts1;Ppard;Cdkn1a;Pim1;Notch3;Aif1;Vegfa;Rab5a;Gata6;Egr1;Hbegf;Jak2;Prkg1;Pten;Pdcd4;Tcf7l2;Notch1;Mef2d;Klf4;Jun;Ctnnbip1;Tgfbr3;Cav1;Foxp1;Pparg;C3ar1;Ptgir;P2ry6;Ilk;Zfp143;Retn;Fgfr1;Hpgd;Hmox1;Ednra;Mmp2;Nol3;Cdh13;Cyba;Pdgfd;Yap1;Cnn1;…
GO:0034113	heterotypic cell-cell adhesion	http://amigo.geneontology.org/amigo/term/GO:0034113	52	24	11.1359168088391	2.1551885140656	5.92143381739074e-05	0.000453604175445404	11450;12481;13511;14251;16176;16401;16410;16411;16412;16421;16423;16480;16600;17123;21838;21929;50918;57342;57781;64058;73456;99571;109620;232341	Perp;Tnfaip3;Madcam1;Jup;Dsp;Itgb7;Adipoq;Cd200r1;Cd47;Flot1;Dsg2;Itga4;Itgav;Il1b;Fgg;Cd2;Klf4;Wnk1;Myadm;Izumo1;Parva;Itgax;Itgb1;Thy1
GO:0002064	epithelial cell development	http://amigo.geneontology.org/amigo/term/GO:0002064	222	72	47.5417986838898	1.51445679366772	7.90105996504309e-05	0.000599594457160279	11450;11475;12015;12142;12155;12159;12160;12161;12550;12562;12737;12739;12741;12767;12822;13010;13610;13805;13836;14063;14104;14107;14155;14182;14284;14775;15251;15375;15488;15894;16176;16779;18128;18472;19156;19353;19401;19411;19877;19878;20655;20672;20682;20733;20855;21420;21873;21937;22350;22352;27205;27428;29875;29876;50918;53868;55948;56436;58208;64103;68328;80291;108829;110895;192176;207728…	Slc9a4;Cxcr4;Prdm1;Psap;Jmjd1c;Col18a1;Rap1b;Pafah1b1;Rara;Sox9;Fasn;Rock2;Foxa1;Hif1a;Bcl11b;Bmp6;S1pr3;F2rl1;Pde4d;Bmp4;Stc1;Rapgef3;Rarg;Cldn5;Adipoq;Cldn1;Sod1;Ezr;Clic5;Rock1;Hsd17b4;Bad;Tjp2;Acta2;Vim;Notch1;Eng;Il1b;Cst3;Ppp1r16b;Tfap2c;Adrm1;Sox18;Rab25;Rab13;Sfn;Clic4;Epha2;Fosl2;Shroom3;Rilpl2;Cldn3;Rac1;Podxl;Tnfrsf1a;Myadm;Gpr4;Spint2;Iqgap1;Pde2a;Fgfr1;Fat1;Cdh5;Cdh1;Icam1;Fem1b;Bmp5…
GO:0034504	protein localization to nucleus	http://amigo.geneontology.org/amigo/term/GO:0034504	261	82	55.8937362905191	1.46706957598591	9.05738849297233e-05	0.00068098143113829	11640;11651;11815;12034;12159;12390;12550;12575;12631;12842;13175;13666;14180;14360;14456;14469;15191;15242;15481;15516;16452;16480;16543;17381;17701;17751;18015;18035;18141;18148;18708;18769;18854;19052;19058;19260;19384;19386;19387;20682;20779;20848;21376;21687;21849;21937;22218;23950;23988;51810;56338;56417;57320;59014;66212;66810;67025;67181;70572;70762;70769;70790;70930;72565;75751;77053;802…	Rrs1;Sumo1;Tor1aip1;Tor1aip2;Hnrnpu;Fyn;Ranbp2;Osbpl8;Ppp3r1;Npm1;Ppp2ca;Flcn;Ctdnep1;Nf1;Akap1;Col1a1;Jup;Stat3;Sox9;Nfkbia;Akt1;Nup153;Nol8;Pik3r1;Bmp4;Ipo4;Fgf9;Ipo5;Ubr5;Rangap1;Nup50;Apod;Dtx3l;Parp9;Cdkn1a;Hsp90ab1;Rbm22;Cfl1;Jak2;Hhex;Nolc1;Src;Pkig;Cse1l;Dclk1;Nmd3;Dclk2;Hdgf;Adar;Txnip;Ptpn22;Gbp2;Topors;Sec61b;Tek;Zc3h12a;Rpl11;Park7;Dnajb6;Msx1;Ran;Pom121;Sun1;Mdfic;Cav2;Eif2ak3;Phb2;T…
GO:0051090	regulation of DNA-binding transcription factor activity	http://amigo.geneontology.org/amigo/term/GO:0051090	359	107	76.8806564302543	1.39176751302936	9.5577444887307e-05	0.00071200812154581	11651;11745;11746;11820;12034;12523;12633;12759;12879;12985;13051;13078;13211;14130;14283;14366;14456;14489;14747;15182;15368;15375;15894;15903;15982;16176;16191;16452;16480;16590;16600;16653;16963;16975;17002;17131;17691;17846;18035;18036;18049;18148;18712;18755;18763;18764;19016;19106;19211;19223;19699;19720;19820;19821;20698;20807;20848;21416;21672;21814;21833;21929;21934;22029;22030;22031;221…	Cflar;Sumo1;Tnfrsf11a;Rnf2;Dhx9;Xcl1;Fcgr2b;Cd84;Tnfaip3;Hdac2;Irak3;Peli1;Commd1;Npm1;Havcr2;Il5;Arrb2;Dhx33;Med13;Trim37;Trim25;Csf3;Thra;Jup;Stat3;Sphk1;Trib2;Cys1;Ifrd1;Nfkbia;Foxa1;Sav1;Prkch;Traf3;Akt1;Trim27;Jmy;Ripk3;Clu;Trib1;Usp7;App;Pkd1;Ube2i;Pim1;Sik1;Vegfa;Srf;Eif2ak2;Cyp1b1;Malt1;Smad7;Fosl1;Jak2;Pten;Pprc1;Tcf7l2;Traf2;Traf1;Eif2ak4;Il1b;Ptgis;Ube2v1;Tlr2;Crtc2;Ngf;Klf4;Lrp8;Zc3h1…
GO:1904951	positive regulation of establishment of protein localization	http://amigo.geneontology.org/amigo/term/GO:1904951	391	115	83.7335283126168	1.37340444523788	9.81518849522134e-05	0.000724539368919975	11554;11652;11727;11840;12015;12143;12461;12462;12464;12465;12468;12469;12475;12481;12490;12494;12523;12540;12550;12774;12775;12978;13211;13726;13830;14063;14255;14360;14367;14456;14462;14751;15251;15482;15516;16176;16190;16191;16452;16480;16534;16956;16971;17082;17381;17386;17846;17913;17975;18245;18247;18640;18708;18747;19015;19042;19245;19260;20296;20302;20677;20779;21416;21454;21687;21849;219…	Il1rl1;Fzd5;Acsl3;Ncl;Pfkfb2;Dhx9;Cd84;Cd34;Fyn;Oaz1;Cct2;Lrp1;Ppia;Commd1;Cct4;Havcr2;Sec24a;Il5;Arf1;Myo1c;Ccl2;Ccl3;Ccr7;Jup;Vsnl1;Ppm1a;Hif1a;Sox4;F2rl1;Pik3r1;Ang;Blk;Ipo5;C1qtnf3;Golph3;Cct5;Ubr5;Ptp4a3;Rapgef3;Tomm70a;Cct8;Ezr;Tcp1;Riok2;Ppard;Hspa1l;Hsp90ab1;Cd14;Rbm22;Csf1r;Bad;B3gat3;Jak2;Cd274;Mgea5;Tcf7l2;Adrb1;Gata3;Stom;Ifih1;Wipf1;Il1b;Edem2;Src;Postn;Serp1;Fgg;Tlr2;Cct3;Cd2;Ptpn22…
GO:0060541	respiratory system development	http://amigo.geneontology.org/amigo/term/GO:0060541	228	73	48.8267121618328	1.49508326012299	0.000111841945737101	0.00081815909854528	11421;11846;11886;12159;12168;12540;13033;13138;13360;13684;13685;14180;14182;14257;14465;14726;15205;15242;15375;16400;16598;16653;16776;16842;16889;16948;17313;18128;18590;18763;19045;19058;19339;19378;19401;19411;20522;20602;20666;20682;20692;20807;20897;21813;21833;21853;21923;22121;22339;22601;24064;26396;26417;26570;30957;51938;52377;56351;56847;64010;67996;71461;72007;74123;74178;74355;101…	Bmpr2;Arg1;Map2k2;Ptges3;Timeless;Tns3;Ppp3r1;Flt4;Sparc;Itga3;Thra;Rara;Ace;Sox9;Jmjd6;Sox11;Foxa1;Sav1;Bmp4;Fgf9;Spry2;Rarg;Hes1;Pkd1;Mapk8ip3;Vegfa;Srf;Ptk7;Foxp4;Smchd1;Gata6;Slc23a1;Lox;Ppp1ca;Lipa;Hhex;Notch1;Rc3h2;Asxl1;Srsf6;Lama5;Fndc3b;Ccdc39;Slc7a11;Lef1;Eif4e;Chd7;Tnc;Stk40;Cdc42;Pdpn;Ncor2;Pdgfa;Foxp1;Mgp;Kras;Rcn3;Rpl13a;Aldh1a3;Mapk3;Ctsd;Dhcr7;Ano1;Fgfr1;Eif4ebp1;Asah1;Rab3a;Klf2;…
GO:0060560	developmental growth involved in morphogenesis	http://amigo.geneontology.org/amigo/term/GO:0060560	236	75	50.5399301324234	1.48397514210025	0.000118490140565086	0.000859053519096875	11538;11622;11658;11816;11820;12159;12168;12631;12767;12774;12934;12977;13175;13430;13640;13690;14268;15516;15982;16202;16210;16401;16412;16779;17751;18049;18128;18186;18187;18208;18472;18786;18844;19411;20315;20346;20350;20358;20359;20361;20430;20496;20564;20682;20807;21420;21813;21849;21923;22284;22330;22339;22601;23945;23999;24064;27103;27279;29875;50706;54214;54673;56177;66225;67891;71461;764…	Bmpr2;Nrp2;Fn1;Cxcr4;Rab21;Llph;Slit3;Cyfip2;Fstl4;Ntn1;Pafah1b1;Sox9;Ahr;Ifrd1;Vcl;Bmp4;Dpysl2;Spry2;Rarg;Alcam;App;Tnfrsf12a;Hsp90ab1;Vegfa;Srf;Ptk7;Sema6b;Efna5;Impact;Sema6a;Slc12a2;Cfl1;Anapc2;Notch1;Olfm1;Itga4;Eif2ak4;Sema6d;Adnp;Tfap2c;Postn;Dclk1;Ngf;Csf1;Sh3glb1;Tnc;Plaa;Kdm1a;Sema3a;Mgll;Plxna1;Cxcl12;Trim28;Apoe;Cyfip1;Iqgap1;Picalm;Ilk;Eif4g2;Mt3;Nrp1;Itgb1;Yap1;Dnm2;Sema7a;Rpl4;Ppp2…
GO:0030323	respiratory tube development	http://amigo.geneontology.org/amigo/term/GO:0030323	203	66	43.4729060037371	1.51818698281468	0.000141880976313291	0.00101953409527781	11421;11846;11886;12159;12168;12540;13033;13138;13360;13684;13685;14180;14182;14257;14465;14726;15205;15242;15375;16400;16598;16653;16776;16889;16948;17313;18128;18590;18763;19045;19058;19339;19378;20522;20602;20666;20682;20692;20807;20897;21813;21833;21853;21923;22121;22339;22601;24064;26396;26417;26570;30957;51938;52377;56351;64010;67996;71461;72007;74123;74178;107817;108655;228790;319817;319939	Bmpr2;Arg1;Map2k2;Ptges3;Timeless;Tns3;Ppp3r1;Flt4;Sparc;Itga3;Thra;Ace;Sox9;Jmjd6;Sox11;Foxa1;Sav1;Bmp4;Fgf9;Spry2;Hes1;Pkd1;Mapk8ip3;Vegfa;Srf;Ptk7;Foxp4;Gata6;Slc23a1;Lox;Ppp1ca;Lipa;Hhex;Notch1;Rc3h2;Asxl1;Srsf6;Lama5;Fndc3b;Ccdc39;Slc7a11;Eif4e;Tnc;Stk40;Cdc42;Pdpn;Ncor2;Pdgfa;Foxp1;Mgp;Kras;Rcn3;Rpl13a;Mapk3;Ctsd;Dhcr7;Fgfr1;Eif4ebp1;Asah1;Rab3a;Klf2;Yap1;Stra6;Aldh1a2;Dag1;Tgfbr2
GO:0035966	response to topologically incorrect protein	http://amigo.geneontology.org/amigo/term/GO:0035966	119	43	25.4841173125355	1.68732546129226	0.000154804578883949	0.00110264314082252	11910;11911;12759;12845;13163;13666;14828;15481;15482;15505;15507;15511;15512;15526;18024;18708;18858;19106;19246;19255;20316;21828;26554;27103;27362;28146;51800;67118;67623;67812;67819;67878;68292;68366;69065;69310;104771;108687;110213;140499;193670;193740;214424	Cul3;Bok;Ubxn4;Atf3;Rnf185;Pmp22;Sdf2;Dnajb9;Jkamp;Hspa2;Thbs4;Pik3r1;Clu;Derl1;Atf4;Tmbim6;Bfar;Pacrg;Daxx;Hspa1b;Hspa1a;Hspa1l;Eif2ak2;Hspa9;Ptpn2;Hspa5;Nfe2l2;Eif2ak4;Chac1;Edem2;Ptpn1;Serp1;Ube2j2;Tmem129;Tmem33;Hspb1;Hsph1;Eif2ak3;Tm7sf3;Comp;Hspa8;Parp16;Stt3b
GO:0051258	protein polymerization	http://amigo.geneontology.org/amigo/term/GO:0051258	243	76	52.0389958566902	1.46044324547107	0.000188683061146722	0.00133226648392294	11629;11727;11840;11845;11848;12389;12631;12985;13589;13717;14026;14228;14489;14784;15511;15894;17886;17913;18643;19229;19240;19241;19353;19720;20257;20430;22153;22323;22334;22376;23999;24088;27050;27360;50874;50918;53323;56221;56378;56699;57748;63986;66824;66898;67203;67886;67971;68041;68089;68524;68953;69697;76467;76499;76686;77891;78757;80880;83679;99412;99571;104318;104445;107351;108100;17075…	Arfgef1;Camsap2;Arf1;Pfn1;Myo1c;Csf3;Wipf2;Cdc42ep4;Grb2;Baiap2;Rac3;Csnk1d;Arf6;Evl;Trim27;Jmy;Fam107a;Vdac2;Ang;Ptk2b;Rictor;Mtss1;Myh9;Cdc42ep1;Nde1;Kank3;Hspa1b;Hspa1a;Aif1;Tubb4a;Fchsd1;Cfl1;Kank1;Add3;Msrb2;Golga2;Gsn;Wipf1;Gm14137;Mapre1;Stmn2;Fgg;Tlr2;Tmod4;Pde4dip;Ube2k;Arpc3;Eln;Ccl24;Micall2;Rac1;Baiap2l1;Cav1;Mtpn;Tmsb10;Arpc4;Fkbp4;Myadm;Ube2s;Chmp2a;Vasp;Gmfg;Clip3;Cyfip1;Whamm;Rps3…
GO:1904019	epithelial cell apoptotic process	http://amigo.geneontology.org/amigo/term/GO:1904019	103	38	22.0576813713543	1.72275586723043	0.000224463385636975	0.00157124369945882	11845;12015;12048;12159;12168;12192;12370;12633;12822;13665;14102;14456;14461;14462;15257;15368;15894;16401;16452;16668;16691;18024;18049;18569;21687;21813;21929;22695;26408;51800;54409;57875;58231;67996;99571;105504;216869;227753	Cflar;Casp8;Bmpr2;Bok;Tnfaip3;Map3k5;Col18a1;Arrb2;Ramp2;Arf6;Eif2s1;Zfp36l1;Bmp4;Exoc5;Krt8;Krt18;Angptl4;Bad;Jak2;Fas;Pdcd4;Gata3;Gsn;Nfe2l2;Itga4;Bcl2l1;Srsf6;Stk4;Fgg;Ngf;Hipk1;Tek;Gata2;Zfp36;Gas6;Hmox1;Icam1;Tgfbr2
GO:0032102	negative regulation of response to external stimulus	http://amigo.geneontology.org/amigo/term/GO:0032102	288	87	61.6758469412625	1.41060081562974	0.000254232778921226	0.001764418944308	11450;11555;11601;11629;11747;11815;11816;12258;12306;12424;12484;12490;12527;12562;12575;12702;12928;13024;13051;14130;14462;14775;15357;16178;16835;17002;18033;18128;18186;18521;18569;18590;18792;19015;19016;19091;19172;19211;19223;19252;19255;20085;20317;20346;20350;20358;20359;20361;21672;21824;21929;21937;21938;22259;22695;23871;26365;26390;26440;52392;53322;56213;57781;59011;63953;66208;668…	Il1r2;D1Ertd622e;Fcgr2b;Slamf8;Dusp10;Nenf;Cd34;Tnfaip3;Cd24a;Bcr;Havcr2;Serpinf1;Crk;Dusp3;Sec14l1;Socs3;Nploc4;Metrnl;Ctla2a;Hmgcr;Myoz1;Plau;C1qtnf3;Trib1;Pcbp2;Adipoq;Apod;Cd200r1;Dusp1;Ppard;Cdkn1a;Aif1;Sema6b;Riok3;Sema6a;Adrb2;Ptpn2;Prkg1;Pten;Pdcd4;Gata3;Notch1;Serping1;Nr1h3;Mapkbp1;Sema6d;Thbd;Ptgis;Anxa5;Fgg;Psmb4;Nfkb1;Zc3h12a;Smpdl3b;Tnfrsf1b;Sema3a;Pdgfa;Pparg;Tnfrsf1a;Cd9;Apoe;Rps1…
GO:0022604	regulation of cell morphogenesis	http://amigo.geneontology.org/amigo/term/GO:0022604	458	129	98.0817288163133	1.31522967179331	0.000302268970488795	0.00207875371297794	11538;11674;11816;11838;11848;11852;11853;12168;12540;12558;12631;12767;12774;12928;12934;12978;13430;13640;13690;14114;14268;14360;14366;14674;14726;14745;15212;15529;15894;15982;16202;16590;16952;16975;17751;17886;17926;17999;18049;18186;18208;18472;18483;18606;18786;18844;19211;19229;19268;19303;19353;19699;19713;20194;20296;20302;20315;20346;20350;20358;20359;20361;20430;20482;20692;20779;208…	Bmpr2;Fn1;Cxcr4;Myoc;Fyn;Palm;Map2k2;Rab21;Fstl4;Cdc42se2;Sparc;Ntn1;Pafah1b1;Crk;Ssh2;Ccl2;Ccl3;Gna13;Cdc42ep4;Baiap2;Rac3;Rhob;Ifrd1;Sipa1l1;Hexb;Zswim6;Ptk2b;Dpysl2;Sdc2;Enpp2;Arc;Myh9;Cdc42ep1;Fbln1;Plxnb2;Shank3;Rnd1;Larp4;Brwd1;Ezr;Tnfrsf12a;Vegfa;Srf;Sema6b;Efna5;Myl12b;Myl12a;Bambi;Cdh2;Sema6a;Csf1r;Cfl1;Anxa1;Kank1;Pten;Vim;Anapc2;Olfm1;Golga2;Fmnl2;Lrrc4c;Caprin1;Gm14137;Rhov;Sema6d;Src…
GO:0002694	regulation of leukocyte activation	http://amigo.geneontology.org/amigo/term/GO:0002694	454	128	97.2251198310179	1.31653219067737	0.000304644940695042	0.00207875371297794	11622;11629;11820;11846;11848;11988;12015;12142;12159;12182;12192;12389;12400;12484;12494;12520;12522;12523;12524;12575;12608;12772;12775;13024;13641;13846;14063;14102;14127;14130;14255;14456;14461;14462;15205;15216;15368;15505;15977;16002;16149;16176;16190;16191;16195;16196;16362;16423;16768;16783;16835;16852;16952;16963;17082;17096;17131;17221;17260;17863;19084;19255;19260;19267;19401;20296;203…	Il1rl1;Slc39a10;Sox13;Rc3h1;Xcl1;Fcgr2b;Fcer1g;Slamf7;Cd84;Slamf8;Dusp10;Cd46;Tnfaip3;Myb;Arg1;Cd24a;Prdm1;Bcr;Pawr;Il23a;Peli1;Havcr2;Il5;Irf1;Tnfrsf13b;Pik3r6;Ccl2;Ccl5;Rara;Ccr7;Stat5b;Stat5a;Dusp3;Prkar1a;Cd300a;Cd300lb;Sox11;Ahr;Zfp36l1;Hfe;Dusp22;Cd83;Ctla2a;Mef2c;F2rl1;Il6st;Zmiz1;Bmp4;Ripk3;Fam49b;Lgals1;Hes1;Tfrc;Cd86;Cd47;Cblb;Nfkbiz;App;Cdkn1a;Aif1;Tnfrsf21;Tnfsf9;Zeb1;Cd74;Malt1;Ptpn2…
GO:0071402	cellular response to lipoprotein particle stimulus	http://amigo.geneontology.org/amigo/term/GO:0071402	29	15	6.21041514339101	2.41529747265972	0.000309824362428435	0.00209647818576574	11303;11307;11491;11651;11816;12520;12527;12554;14127;16412;16835;16956;19016;20296;20788	Fcer1g;Ccl2;Adam17;Akt1;Srebf2;Abcg1;Abca1;Pparg;Cd9;Apoe;Cd81;Lpl;Cdh13;Itgb1;Ldlr
GO:0071900	regulation of protein serine/threonine kinase activity	http://amigo.geneontology.org/amigo/term/GO:0071900	406	116	86.9458120074742	1.33416431823109	0.000329170487210595	0.00219429018525408	11450;11461;11555;11816;11819;11848;12156;12159;12283;12389;12444;12445;12484;12520;12575;12577;12581;12775;12978;13205;13537;14182;14366;14367;14466;14745;15242;15259;15357;15502;15507;15516;16002;16149;16176;16202;16337;16452;16543;16590;16653;17002;17096;17873;18015;18205;18218;18569;18590;18750;18763;18769;18858;19052;19084;19106;19229;19246;19252;19260;19303;19713;20597;20655;20779;21672;217…	Fzd5;Cab39;Tnfrsf11a;Ralb;Dusp10;Tnfaip3;Map3k5;Cd24a;Gadd45b;Map2k2;Irak3;Ppp2ca;Map2k3;Pmp22;Pik3r5;Pik3r6;Nf1;Spag9;Ccr7;Dusp3;Map3k14;Prkca;Prkar1a;Cd300a;Trib2;Gtpbp4;H2afy;Hmgcr;Itga1;Bmp4;C1qtnf9;Ptk2b;Spry2;Trib1;Adipoq;Sod1;Pkd1;Mapk8ip3;Dusp1;Cdkn1a;Hsp90ab1;Vegfa;Ccnd3;Eif2ak2;Cd74;Csf1r;Adrb2;Jak2;Hhex;Pdcd4;Traf2;Hipk3;Mapkbp1;Dusp2;Il1b;Bmp2;Trib3;Src;Pkig;Ptpn1;Lamtor2;Gba;Ptpn22;M…
GO:0051235	maintenance of location	http://amigo.geneontology.org/amigo/term/GO:0051235	294	88	62.9607604192055	1.39769595243257	0.000329683993350982	0.00219429018525408	11307;11520;11651;11747;11749;11816;12257;12313;12389;12774;13057;13138;13350;13617;14118;14319;14421;14667;14828;14873;15114;15211;15212;15945;16176;16410;16819;16852;16956;16963;17096;17329;18035;18036;18049;18472;18643;18763;18764;18854;19015;19016;19073;19229;19240;19241;19255;19387;20302;20788;20850;20851;21838;22259;22785;23796;23863;23999;27967;28015;51810;57320;66629;66968;67800;68943;695…	Xcl1;Hnrnpu;Srgn;Osbpl8;B4galnt1;Anxa6;Gm2a;Pfn1;Pafah1b1;Ccl3;Hap1;Stat5b;Stat5a;Nfkbia;Calm1;Clmn;Akt1;Hexb;Pde4d;Ptk2b;Golph3;Dgat1;Lgals1;Rangap1;Srebf2;Tspo;Pkd1;Ppard;Abcg1;Plin5;Ptpn2;Fth1;Gsto1;Lcn2;Hspa5;Gsn;Itgav;Aplnr;Nr1h3;Slc30a4;Fbn1;Il1b;Anxa5;4932438A13Rik;Fcrl5;Ngf;Ank2;Ankrd13c;Lyn;Chd7;Topors;Ttc39b;Plin2;Zc3h12a;Pink1;Park7;Sri;Cxcl9;Cxcl10;Pkd2;Sun1;Cav1;Hilpda;Tmsb10;Pparg;C…
GO:0061458	reproductive system development	http://amigo.geneontology.org/amigo/term/GO:0061458	455	128	97.4392720773418	1.31363871333522	0.000336224931706042	0.0022196312564659	11490;11504;11622;11651;11819;12048;12124;12125;12142;12155;12159;12160;12161;12168;12192;12215;12385;12550;12577;12608;12702;12705;12841;13010;13030;13179;13498;13875;14155;14180;14228;14283;14366;14367;14461;14462;14465;14620;14784;14828;15205;15251;15375;15488;15516;15894;15926;16002;16157;16337;16401;16410;16590;16669;16691;16842;16952;17128;17240;17390;18126;18128;18763;18764;18793;18799;190…	Bmpr2;Fzd5;Idh1;Bok;Serpinb5;Prdm1;Psap;Sgpl1;Jmjd1c;Bsg;Dazap1;Dcn;E2f7;Slit3;Ubb;Arrb2;Serpinf1;Nos2;Zfp830;Ggnbp2;Ppp1r9b;Rara;Krt19;Stat5b;Stat5a;Sox9;Grb2;Socs3;Ahr;Foxa1;Hif1a;Zfp36l1;Alkbh1;Akt1;Serpinb6b;Bmp6;Bmp4;Fgf9;Ctsb;Stc1;Prlr;Bik;Krt8;Rarg;Senp2;Hes1;Adamts1;Sod1;Pkd1;Ppard;Hsp90ab1;Vegfa;Mdfi;Safb2;Gata6;Ctnna1;Hsd17b4;Smad4;Fosl1;Anxa1;Pten;Tcf7l2;Gata3;Notch1;Hspa5;Itga4;Itgav;…
GO:0070206	protein trimerization	http://amigo.geneontology.org/amigo/term/GO:0070206	54	23	11.5642213014867	1.98889310402967	0.000367326415987912	0.00240539556275955	11450;11690;11846;12833;12834;12842;12843;14672;14688;16149;16819;17128;18391;19052;19720;20482;22030;22404;56615;68553;71145;81799;100952	Arg1;Col6a2;Col6a1;Gna11;Ppp2ca;Col1a1;Trim27;Scara5;C1qtnf3;Adipoq;Wiz;Cd74;Smad4;Traf2;Lcn2;Skil;Sigmar1;Gnb1;Emilin1;Alox5ap;Col1a2;Mgst1;Col6a4
GO:0043491	protein kinase B signaling	http://amigo.geneontology.org/amigo/term/GO:0043491	164	54	35.1209683971078	1.53754302527851	0.000387510663032109	0.00251726926705658	11651;11652;12192;12985;13051;13138;13805;13836;14066;14456;14462;14775;15182;15200;15516;16002;16176;16202;16337;16412;16600;17392;17751;17926;18570;18590;19211;19401;19713;20130;20302;20304;20682;20779;21416;21687;22436;23886;24064;27280;52377;56089;67888;70839;75747;78757;81799;140742;211673;216805;216869;234515;237542;320207	Arfgef1;Phlda3;Myoc;Hdac2;Sesn1;Osbpl8;Ramp3;Flcn;Pik3r5;Arrb2;Ccl5;Ccl3;Tmem100;Csf3;Rara;Sox9;Zfp36l1;Akt1;Pdcd6;Spry2;Rictor;C1qtnf3;Hsp90ab1;Xdh;Hbegf;Pten;Tcf7l2;Gata3;Eng;Il1b;Src;P2ry12;F3;Klf4;Tek;Epha2;Pdgfa;Ret;Akt2;Rras;Rcn3;Ilk;Igf2;Insr;Gas6;Gdf15;Inpp4b;Mt3;Itgb1;Mmp3;Sesn3;Dag1;Gpx1;Cx3cr1
GO:0034976	response to endoplasmic reticulum stress	http://amigo.geneontology.org/amigo/term/GO:0034976	206	65	44.1153627427086	1.47340962328918	0.000406568562057452	0.00262010851103691	11910;11911;12048;12125;12304;12371;12608;12759;13629;13665;13666;14130;14251;14827;14828;14950;16476;18024;18453;18708;18854;18858;19053;19106;19246;19255;19417;20316;21828;21933;26408;26943;27103;27362;28146;51800;52377;53323;56085;56228;57320;66168;66212;66861;67118;67812;67819;67878;68292;68366;68944;69065;76072;104771;108687;108954;110213;140499;170770;193670;214424;217069;217365;218544;2287…	Bok;Ubxn4;Ppp1r15b;Tmco1;Fcgr2b;Atf3;Map3k5;Eef2;Rnf185;Pmp22;Sdf2;Trim25;Nploc4;P4hb;Dnajb9;Jkamp;Eif2s1;Ubqln1;Thbs4;Pik3r1;Sgtb;Clu;Tnfrsf10b;Derl1;Grina;Atf4;Tmbim6;Bfar;Flot1;Eif2ak2;Ptpn2;Hspa5;Nfe2l2;Dnajc10;Eif2ak4;Chac1;Pdia3;Bcl2l11;Trib3;H13;Bcl2l1;Edem2;Serinc3;Cebpb;Ptpn1;Serp1;Ube2j1;Sec61b;Rnf183;Jun;Casp9;Park7;Ube2j2;Tmem129;Ube2k;Tmem33;Pdia4;Eif2ak3;Bbc3;Rcn3;Ppp2cb;Pml;Parp16;…
GO:1903827	regulation of cellular protein localization	http://amigo.geneontology.org/amigo/term/GO:1903827	453	127	97.0109675846941	1.30913032991991	0.000412119283680346	0.0026349673885704	11450;11461;11472;11640;11651;11652;11815;11845;12048;12159;12390;12461;12462;12464;12465;12468;12469;12540;12550;12558;12575;12631;13138;13175;13666;13726;13830;13836;14127;14360;14456;15216;15482;15502;15516;16400;16412;16452;16480;16543;16971;17846;17913;18015;18148;18220;18245;18247;18412;18708;18747;18769;18777;18854;19042;19052;19246;19250;19260;19326;19387;19878;20296;20411;20779;20840;214…	Lypla1;Acsl3;Pid1;Ralb;Fcer1g;Ptpn14;Fyn;Oaz1;Cct2;Lrp1;Ramp3;Commd1;Cct4;Npm1;Sqstm1;Ppp2ca;Flcn;Tax1bp3;Myo1c;Nf1;Ccl2;Cltc;Akap1;Ppp1r9b;Itga3;Jup;Rock2;Arf6;Ppm1a;Akt1;Actn2;Hfe;H2afy;Pik3r1;Gnl3;Bmp4;Ipo5;Cct5;Ubr5;Rangap1;Shank3;Rapgef3;Adipoq;Apod;Dtx3l;Parp9;Cct8;Ezr;Tcp1;Riok2;Cdkn1a;Rab11b;Hspa1l;Hsp90ab1;Vegfa;Trem2;Cdh2;Rbm22;Cfl1;B3gat3;Jak2;Sorbs1;Nolc1;Tcf7l2;Gsn;Stom;Wipf1;Bcl2l1;…
GO:0043462	regulation of ATPase activity	http://amigo.geneontology.org/amigo/term/GO:0043462	71	28	15.2048094889918	1.84152258009361	0.000419165330216686	0.00264504740483836	11555;13211;13430;15502;15512;17002;17713;18643;19339;21957;22004;22218;23950;51810;56445;56455;66861;67035;67838;69089;71994;78781;81489;100201;108124;208263;223864;240832	Sumo1;Dhx9;Tor1aip1;Tor1aip2;Hnrnpu;Pfn1;Hspa2;Oxa1l;Rapgef3;Dnajb11;Adrb2;Dnajc10;Cnn3;Dnajb4;Tmem64;Dnaja1;Tpm2;Dnajb6;Grpel1;Dynll1;Zc3hav1;Napa;Tnnt3;Rab3a;Dnajb1;Dnaja2;Dnm2;Ltf
GO:0031032	actomyosin structure organization	http://amigo.geneontology.org/amigo/term/GO:0031032	172	56	36.8341863676984	1.52032678124007	0.000420210733034665	0.00264504740483836	11459;11465;11472;11848;11853;12633;12797;12798;13717;14026;14744;14745;15182;16412;16419;16423;16669;16691;17128;17260;17886;17906;17926;18186;18643;18708;19084;19229;19303;19353;19877;19878;20194;20410;20411;20779;20807;21393;21754;21957;22376;22793;26554;30794;50874;56753;59011;71960;71994;76499;80880;108655;223864;230837;268396;442801	Cflar;Cul3;Myoc;Hdac2;Cnn2;Sh3pxd2b;Pdlim4;Arhgef15;Pfn1;Tcap;Krt19;Prkar1a;Actg1;Rock2;Gpr65;Evl;Actn2;Mef2c;Pik3r1;Myoz1;Ptk2b;Sorbs3;Myh9;Rapgef3;Krt8;Itgb5;Cd47;Kank3;Srf;Rock1;Smad4;Sorbs1;Src;S100a10;Tmod4;Rhoc;Cnn3;Tesk1;Lpar1;Asap3;Pxn;Myl2;Eln;Rac1;Zyx;Tacstd2;Foxp1;Myh14;Tnnt3;Acta1;Nrp1;Itgb1;Cnn1;Rhoa;Clasp2;Was
GO:0061564	axon development	http://amigo.geneontology.org/amigo/term/GO:0061564	433	122	92.7279226582176	1.31567705285144	0.000429494933111396	0.00268269142835734	11461;11491;11538;11658;11787;11815;11816;11820;12168;12215;12257;12385;12424;12558;12767;12774;12799;12934;12978;13138;13175;13430;13518;13640;13641;13690;13723;14026;14042;14251;14268;14451;14462;15516;15982;16202;16401;16412;16452;16476;16572;16574;16600;16779;17128;17390;17751;18049;18128;18186;18187;18205;18208;18472;18750;18844;18858;19211;19268;19274;19277;19325;19339;19353;19699;19713;197…	Dst;Bmpr2;Nrp2;Fn1;Cxcr4;Camsap2;Unc5b;Bsg;Map2k2;Rab21;Kif5a;B3gnt2;Slit3;Cyfip2;Fstl4;Pmp22;Ntn1;Pafah1b1;Ssh2;Cnp;Prkca;Rab10;Adam17;Ifrd1;Sipa1l1;Bcl11b;Evl;Gas1;Smn1;Zswim6;Emb;Vcl;Dpysl2;Ext1;Tspo;Plxnb2;Apod;Boc;Alcam;Rpl24;App;Tnfrsf12a;Mapk8ip3;Flot1;Tnfrsf21;Hsp90ab1;Vegfa;Srf;Sema6b;Efna5;Ptprm;Cdh2;Ctnna1;Sema6a;Csf1r;Smad4;Jak2;Pten;Lgi1;Ablim1;Gata3;Vim;Anapc2;Notch1;Olfm1;Golga2;Ki…
GO:0006909	phagocytosis	http://amigo.geneontology.org/amigo/term/GO:0006909	161	53	34.4785116581363	1.5371893231793	0.000439314312813188	0.00272307803056724	11303;11450;11629;11744;11745;12540;12772;12775;12798;13057;13430;14063;14127;14130;14456;14461;15481;15900;16176;16410;16412;16423;16952;16971;17089;17167;17304;17886;18173;19016;19211;19288;19353;19401;20296;22259;24088;66205;66824;69165;72729;83433;105245;107817;110279;110794;140792;170758;217303;227753;233571;270160;271457	Slc11a1;Marco;Fcgr2b;Fcer1g;Bcr;Cnn2;Lrp1;Cdc42se2;Ccl2;Rara;Ccr7;Cd300a;Jmjd6;Rac3;Txndc5;F2rl1;Anxa11;Cebpe;Myh9;Adipoq;Cd47;Aif1;Trem2;Rab5a;Colec12;Anxa1;Pten;Gsn;Cd302;Itgav;Nr1h3;Il1b;Ptx3;Tlr2;Abca1;Cdc42;Lyar;Anxa3;Rac1;Gata2;Pparg;Mfge8;P2ry6;Pycard;Cd209b;Gas6;Irf8;Cyba;Itgb1;Dnm2;Hspa8;Rab39;Ccr2
GO:0097327	response to antineoplastic agent	http://amigo.geneontology.org/amigo/term/GO:0097327	92	34	19.7020066617922	1.72571254205977	0.000452723442488701	0.00278493511591534	11490;11826;11846;11991;12159;12371;12385;12550;12633;12737;13163;13653;13684;13685;14466;15368;15977;16452;16480;18220;19822;19951;20296;20317;20845;21853;26415;27053;51810;67103;67606;73158;76808;230738	Cflar;Hnrnpu;Arg1;Timeless;Larp1;Serpinf1;Ccl2;Jup;Bmp4;Cldn1;Mapk13;Daxx;Egr1;Ctnna1;Jak2;Fibin;Gba;Adam15;Eif4e;Ptgr1;Ifnb1;Zc3h12a;Casp9;Rnf4;Hnrnpd;Asns;Aqp1;Rpl32;Nucb1;Star;Eif4ebp1;Rpl18a;Hmox1;Cdh1
GO:0001701	in utero embryonic development	http://amigo.geneontology.org/amigo/term/GO:0001701	430	121	92.0854659192461	1.31399671807178	0.000477781414057965	0.00291698126477494	11477;11482;11651;11819;12048;12125;12142;12156;12160;12192;12334;12537;12550;12577;12608;12702;12705;13135;13617;13710;13806;13855;13875;14182;14283;14367;14461;14462;14465;14620;14674;14751;14784;15200;15205;15242;15251;16002;16401;16410;16412;16598;16669;16691;16842;17069;17112;17128;17133;17134;17184;17240;17308;17701;17863;17886;18128;18763;18764;18799;19253;19279;19647;20482;20602;20613;206…	Sox17;Ptpn18;Fzd5;Cul3;Elf3;Capn2;Slc30a1;Myb;Prdm1;Spic;E2f7;Ptprr;Mgat1;Ube2b;Flcn;Epn2;Zfp830;Ggnbp2;Tmem100;Krt19;Dusp3;Gna13;Grb2;Socs3;Mafg;Hif1a;Zfp36l1;Alkbh1;Serpina1b;Akt1;Xrcc4;Btf3;Zmiz1;Dad1;Mtss1;Ly6e;Myh9;Sox10;Maff;Rrp7a;Sco2;Acvrl1;Krt8;Senp2;Hes1;Pkd1;Mapk8ip3;Brd4;Egfl8;Vegfa;Srf;Bysl;Mdfi;Gata6;Rbbp8;Matr3;Hbegf;Smad4;Fosl1;Wdr74;Hhex;Gata3;Notch1;Acvr1;Itga4;Itgav;Spint1;Rtf1…
GO:0045444	fat cell differentiation	http://amigo.geneontology.org/amigo/term/GO:0045444	223	69	47.7559509302137	1.44484611144757	0.000510238096431692	0.00309189055449652	11450;11554;11555;11651;11770;12156;12192;12395;12608;12609;13017;13386;13666;14461;14462;14560;14747;14775;15205;15370;16324;16600;16775;16780;17189;19015;19016;20249;20341;20602;21416;22227;22339;22419;22695;23801;23921;24117;51810;53322;57264;57753;58231;63953;64010;68952;70673;71660;72007;73739;75826;76686;76905;97064;100201;100604;104776;210029;217166;217410;228775;228790;229227;230738;23150…	Inhbb;Hnrnpu;Dusp10;Lamb3;Lama4;Osbpl8;Wif1;Sh3pxd2b;Aloxe3;Nr1d1;Metrnl;Trib2;Sav1;Zfp36l1;Aldh6a1;Dlk1;Akt1;Gdf10;Mb;Cby1;Nr4a1;Cebpd;Senp2;Adipoq;Hes1;Ppard;Vegfa;Lrg1;Adrb2;Mex3c;Noc3l;Scd1;Tcf7l2;Adrb1;Gata3;Bmp2;Trib3;Asxl1;Adig;Stk4;Cebpb;Fabp4;Fndc3b;4932438A13Rik;Wwtr1;Selenbp1;Runx1t1;Tmem64;Klf4;Zc3h12a;Prdm16;Plac8;Lrrc8c;Cmklr1;Ncor2;Sh2b2;Rarres2;Eif2ak3;Gata2;Pparg;Wnt5b;Zfp36;Clip…
GO:0006898	receptor-mediated endocytosis	http://amigo.geneontology.org/amigo/term/GO:0006898	239	73	51.1823868713949	1.42627189668637	0.000542167916694591	0.00326103961745191	11555;11772;11812;11816;11838;11840;12306;12389;12390;12475;12512;12520;12527;12759;12775;13429;13430;14127;14130;14251;14784;15114;15216;15530;16401;16412;16835;16971;16975;16976;17167;17533;17999;18205;18606;18750;19011;19058;19142;20339;21813;22041;22042;22339;22350;26365;27008;51801;53378;54409;56089;56440;66102;66141;67300;71145;71733;72685;80891;93671;94242;96875;98366;106347;108078;213326;…	Smap1;Ramp1;Marco;Prg4;Sele;Fcgr2b;Fcer1g;Susd2;Scyl2;Rab21;Lrp1;Cd63;Ramp3;Ppp3r1;Arf1;Arrb2;Cxcl16;Cltc;Ccr7;Hap1;Ramp2;Prkca;Cd300a;Grb2;Hfe;Scara5;Clu;Enpp2;Arc;Micall1;Endou;Tfrc;Ildr1;Ezr;Flot1;Vegfa;Rab5a;Cd14;Adrb2;Mrc1;Dnm1;Itga4;Fcrls;Prss12;Sdcbp;Dnajc6;Lrp8;Tinagl1;Hspg2;Lrpap1;Hip1;Cav2;Cav1;Cd163;Cd9;Ntf3;Clec9a;Olr1;Apoc1;Apoe;Ceacam1;Picalm;Ifitm3;Ap2a2;Cd81;Itgb1;Dnm2;Ldlr;Snx1;A…
GO:0070661	leukocyte proliferation	http://amigo.geneontology.org/amigo/term/GO:0070661	283	84	60.6050857096433	1.3860222952648	0.0005944844381226	0.00354109758255052	11622;11629;11846;12159;12182;12445;12476;12484;12494;12520;12524;12575;12608;12759;12767;12772;12775;12977;13641;14063;14130;14255;14360;15205;15977;16002;16149;16176;16191;16195;16196;16362;16411;16842;16952;16963;17096;17221;17260;18162;18173;19084;19260;20230;20304;20315;20666;20850;20851;21672;21813;21938;21950;22042;23918;26365;27050;30925;56480;56532;57916;58205;60533;66824;67245;74131;746…	Slc39a10;Slc11a1;Cxcr4;Rc3h1;Xcl1;Fcgr2b;Slamf6;Cd46;Arg1;Fyn;Cd24a;Pawr;Tbk1;Il23a;Peli1;Havcr2;Il5;Irf1;Tnfrsf13b;Ccl5;Ccr7;Stat5b;Stat5a;Prkar1a;Cd300a;Sox11;Ahr;Mef2c;F2rl1;Il6st;Bmp4;Ripk3;Clu;Npr3;Hes1;Tfrc;Cd86;Cblb;Cdkn1a;Aif1;Tnfrsf21;Ccnd3;Plcl2;Satb1;Tnfsf9;Cd74;Malt1;Anxa1;Cd274;Pdcd1lg2;Rc3h2;Il1b;Ocstamp;Cebpb;Il7;Ptpn22;Csf1;Lef1;Lyn;Shb;Ifnb1;Tnfrsf1b;Bst1;Cd38;Glmn;Flt3;Cxcl12;Ce…
GO:1990823	response to leukemia inhibitory factor	http://amigo.geneontology.org/amigo/term/GO:1990823	122	42	26.126574051507	1.60755864573746	0.000597451193115051	0.00354109758255052	11740;12702;13017;13682;14366;14584;14884;15894;16600;17131;17863;17975;18187;18542;18854;19245;19411;19725;20055;20671;20810;20962;20972;22042;22341;24064;26424;28071;51810;53625;56515;66143;70930;72170;76477;93762;104263;106347;214424;216161;217069;232087	Sox17;Nrp2;Ncl;Nr5a2;Hnrnpu;Myb;Sbno2;Sycp3;B3gnt2;Gfpt2;Trim25;Socs3;Twistnb;Eef1e1;Nol8;Spry2;Ptp4a3;Syngr1;Rarg;Eif4a2;Tfrc;Ildr1;Rfx2;Rnf138;Smad7;Klf4;Srm;Pcolce;Kdm3a;Mat2a;Chchd4;Rps16;Gtf2h1;Fzd4;Ctbp2;Vegfc;Smarca5;Icam1;Pml;Parp16;Pcolce2;Slc25a5
GO:0050663	cytokine secretion	http://amigo.geneontology.org/amigo/term/GO:0050663	195	61	41.7596880331465	1.46073888175557	0.000770155194176891	0.00453163780921475	11303;11746;12475;12481;12490;12523;12774;12775;12978;13211;14063;14114;14255;14268;14367;14456;14462;16176;16178;16190;16410;16952;16956;17082;17096;17381;17975;18126;18128;18854;19073;19260;19720;20302;20779;21687;21929;21938;22350;24088;26390;26417;50706;53791;54131;57781;60533;66824;70790;71586;75234;81799;94185;102657;108655;170823;171285;230738;232414;326623;434215	Il1r2;Il1rl1;Fzd5;Fn1;Ncl;Dhx9;Cd84;Tlr5;Cd34;Tnfaip3;Srgn;Havcr2;Nos2;Ccl3;Ccr7;Trim27;F2rl1;C1qtnf3;Ubr5;Fbln1;Cd200r1;Ezr;Tnfrsf21;Cd14;Csf1r;Anxa1;Cd274;Gata3;Notch1;Ifih1;Itgav;Mapkbp1;Il1b;Src;Postn;Tlr2;Cd2;Ptpn22;Lyn;Abca1;Tnfsf15;Tek;Zc3h12a;Rnf19b;Tnfrsf1b;Glmn;Flt3;Anxa4;Foxp1;Clec9a;Irf3;Lrrc32;Il4ra;Mapk3;Pycard;Gas6;Lpl;Mmp12;Pml;Cd276;Ccr5
GO:0031647	regulation of protein stability	http://amigo.geneontology.org/amigo/term/GO:0031647	242	73	51.8248436103664	1.40859084011588	0.000802164977404152	0.00468602850109476	11787;12034;12156;12461;12462;12464;12465;12468;12469;12520;12759;12994;14251;15481;16653;16783;17131;17701;17751;17846;17847;18148;18643;18708;18712;18854;19025;19035;19211;20115;20671;20677;20779;21376;21454;22210;22218;22284;22404;23988;26554;50883;56351;57320;58231;64010;66634;66824;67020;67025;67213;67702;67819;67955;68453;68563;68943;69237;70790;72344;75826;80985;108143;109676;192176;214498…	Sox17;Rnf149;Sumo1;Cul3;Cdc73;Cct2;Ptges3;Commd1;Cct4;Usp34;Npm1;Ube2b;Tmem88;Pfn1;Usp36;Rps7;Sav1;Gtpbp4;Sox4;Taf9;Pik3r1;Fam107a;Clu;Sugt1;Cct5;Ubr5;Derl1;Gpihbp1;Usp7;Senp2;Cct8;Tcp1;Pim1;Wiz;Flot1;Smad7;Pten;Gsn;Trim44;Mcm8;Bmp2;Src;Stk4;Ctsa;Cct3;Dpm3;Ank2;Rpl11;Pink1;Park7;Msx1;Apbb2;Csn3;Rpl5;Chek2;Hip1;Cct7;Phb2;Kras;Pycard;Cd81;Lamp1;Mt3;Pin1;Tbrg1;Hspa8;Pml;Ppib;Usp3;Cmtm6;Usp9x;Flna;Ta…
GO:0060537	muscle tissue development	http://amigo.geneontology.org/amigo/term/GO:0060537	403	113	86.3033552685027	1.30933495746996	0.00083247200386305	0.00482833762240569	11459;11472;11474;11477;11554;11555;11622;11819;11848;11910;12156;12159;12160;12168;12180;12227;12370;12389;12390;12540;12633;12814;12825;12848;13179;13511;13629;13653;13717;13726;13805;14180;14182;14200;14251;14281;14465;14775;15182;15353;15357;15370;15530;15982;16412;16842;17069;17128;17131;17133;17260;17261;17286;17691;17904;17906;17907;17927;18015;18128;18712;18764;18858;19084;19091;19211;193…	Sox17;Fhl2;Col3a1;Cflar;Casp8;Bmpr2;Btg2;Hnrnpu;Atf3;Hdac2;Eef2;Hmg20b;Dcn;Lemd3;Myl6;Flcn;Pmp22;Kdm6b;Arrb2;Nf1;Tcap;Rara;Prkar1a;Sox9;Sox11;Ahr;Meox2;Ifrd1;Sav1;Fos;Snw1;Asb2;Actn2;Dsp;Mef2c;Hmgcr;Ptcd2;Nr1d2;Myoz1;Bmp4;Fgf9;Ly6e;Maff;Ddx17;Cby1;Nr4a1;Boc;Tomm70a;Rcan1;Luc7l;Pi16;Pim1;Sik1;Flot1;Vegfa;Srf;Gata6;Dsg2;Egr1;Adrb2;Smad4;Smad7;Actn3;Prkg1;Pten;Tcf7l2;Adrb1;Notch1;Eng;Acvr1;Cops2;Gpc…
GO:0031579	membrane raft organization	http://amigo.geneontology.org/amigo/term/GO:0031579	20	11	4.28304492647656	2.56826631259484	0.00102718927979606	0.00591544464676879	12306;12389;12390;13731;14251;18858;20194;23970;50918;76438;227753	Pmp22;Pacsin2;Emp2;Flot1;Rftn1;Gsn;S100a10;Cav2;Cav1;Myadm;Anxa2
GO:0017038	protein import	http://amigo.geneontology.org/amigo/term/GO:0017038	205	63	43.9012104963848	1.43504015692661	0.00105776172363092	0.00600905488007158	11640;11651;11815;11816;12034;12159;12550;12575;12631;12759;14180;14456;15481;15516;16452;16480;16543;17381;17713;17751;18015;18035;18141;18708;18769;18854;19052;19058;19260;19305;19384;19386;20848;21687;21849;21854;21937;28185;30059;56322;56338;56417;66212;66810;67067;67184;67952;68453;70572;70769;70790;72170;72565;75751;107939;110750;192176;207728;212999;218210;230738;235442;269966	Timm17a;Ranbp2;Ppp3r1;Ppp2ca;Timm22;Nf1;Akap1;Jup;Stat3;Nfkbia;Akt1;Nup153;Pik3r1;Bmp4;Ipo4;Fgf9;Clu;Ipo5;Ubr5;Gpihbp1;Nup50;Apod;Tomm70a;Cdkn1a;Hsp90ab1;Rbm22;Cfl1;Jak2;Nolc1;Timm10;Romo1;Pkig;Cse1l;Adar;Txnip;Ptpn22;Sec61b;Tek;Zc3h12a;Grpel1;Ran;Pom121;Mdfic;Chchd4;Pex5;Phb2;Tnfrsf1a;Trim28;Apoe;Pde2a;Nup98;Gas6;Ndufa13;Tnpo2;Mt3;Cdh1;Tomm20;Mmp12;Hspa8;Pml;Uaca;Rab8b;Flna
GO:0019216	regulation of lipid metabolic process	http://amigo.geneontology.org/amigo/term/GO:0019216	312	90	66.8155008530344	1.346992821291	0.00105824488651507	0.00600905488007158	11307;11450;11651;11652;11812;11815;11816;11840;12156;12160;12161;12257;12334;12389;12520;12540;12700;12702;13350;13360;13653;13666;15465;15926;16002;16176;16590;16600;16835;16952;17096;17691;18033;18590;18708;18984;19015;19016;19091;19156;19229;19353;19401;20249;20280;20411;20613;20655;20779;20845;20850;20851;21416;21687;21833;21835;22259;26365;26457;26914;27273;29817;53322;54140;54673;56490;578…	Idh1;Acsl3;Capn2;Psap;Socs2;Avpr1a;Ormdl2;Mtmr3;Arf1;Pik3r5;Pik3r6;Ctdnep1;Thra;Nr1d1;Rara;Stat5b;Stat5a;Socs3;Bcl11b;Akt1;Bmp6;H2afy;Golm1;Pik3r1;Nr1d2;Samd8;Atg14;Ptk2b;Dgat1;Tspo;Adipoq;Apod;Zbtb20;Sod1;Ppard;Abcg1;Sik1;Angptl4;Plin5;Egr1;Anxa1;Prkg1;Sorbs1;Scd1;Tcf7l2;Nr1h3;Dgkz;Il1b;Bmp2;Trib3;Src;Snai1;Nfkb1;Sh3glb1;Lyn;Klf4;Ttc39b;Tek;Scp2;Cdc42;Kit;Igfbp7;Por;Pdgfa;Rac1;Pdk4;Cav1;Rarres2;…
GO:0003170	heart valve development	http://amigo.geneontology.org/amigo/term/GO:0003170	51	21	10.9217645625152	1.92276622333304	0.00111081279804226	0.0061890097252501	11477;12142;12156;12159;12168;14462;17128;17184;17260;18128;20564;20677;20682;20897;21813;21937;21938;56177;100952;101401;207728	Bmpr2;Prdm1;Slit3;Sox9;Sox4;Mef2c;Bmp4;Matr3;Smad4;Gata3;Notch1;Olfm1;Acvr1;Bmp2;Tnfrsf1b;Emilin1;Adamts9;Tnfrsf1a;Pde2a;Stra6;Tgfbr2
GO:0051051	negative regulation of transport	http://amigo.geneontology.org/amigo/term/GO:0051051	468	128	100.223251279552	1.27714874907591	0.00112389109351962	0.0061890097252501	11421;11450;11472;11640;11651;11652;11740;11746;11747;11812;11815;11911;12313;12389;12490;12523;12772;12798;12846;14063;14114;14130;14268;14456;14678;14681;14873;15205;15357;15368;15566;15894;16009;16149;16176;16178;16324;16337;16410;16423;16535;16543;16952;16976;17846;17999;18015;18128;18245;18247;18300;18575;18611;18750;18764;18769;18777;18798;18854;19016;19052;19073;19091;19211;19229;19260;193…	Lypla1;Map4k4;Il1r2;Sumo1;Fn1;Pnkd;Kcne4;Pid1;Bok;Inhbb;Fcgr2b;Cd84;Pea15a;Slc30a1;Cd34;Tnfaip3;Srgn;Bcr;Cnn2;Midn;Oaz1;Pawr;Rap1b;Igfbp3;Commd1;Ppp2ca;Nf1;Akap1;Ace;Prkca;Cd300a;Vsnl1;Ywhaq;Rsad2;Calm1;Akt1;Actn2;Trim27;Nup153;Ubqln1;Mctp1;F2rl1;Hmgcr;Oit1;Dph3;Ptk2b;Stc1;C1qtnf3;Ubr5;Atf4;Rangap1;Srebf2;Pacsin2;Fbln1;Pim3;Tmbim6;Comt;Adipoq;Hes1;Apod;Cd200r1;Cd47;Ezr;Tnfrsf21;Cd74;Anxa1;Prkg1;P…
GO:0035455	response to interferon-alpha	http://amigo.geneontology.org/amigo/term/GO:0035455	23	12	4.92550166544805	2.4363000593785	0.00112741714789499	0.0061890097252501	14456;14462;15951;15958;15959;15976;19106;20845;56417;66141;68713;80876	Ifi204;Ifnar2;Eif2ak2;Ifit2;Ifit3;Gata3;Adar;Ifitm2;Ifitm1;Ifitm3;Gas6;Star
GO:0001655	urogenital system development	http://amigo.geneontology.org/amigo/term/GO:0001655	349	99	74.739133967016	1.32460726724089	0.0011280461075579	0.0061890097252501	11421;11450;11475;11477;11504;11601;11622;11746;11826;12125;12156;12159;12161;12267;12371;12484;12490;12577;12633;12705;12879;12931;13179;13617;13653;14118;14155;14182;14228;14461;14462;15205;15375;15446;15903;16202;16371;16372;16373;16400;16776;16779;16952;17075;17128;17131;17260;17390;18015;18128;18131;18186;18263;18590;18654;18763;18764;18793;19116;19126;19156;19211;19277;19378;19401;19411;197…	Sox17;Cflar;Serpinb5;Cd34;Sec63;Cd24a;Psap;Sgpl1;Dcn;Timeless;Flcn;Serpinf1;Nf1;Itga3;Rara;Stat5a;Ace;Sox9;Itgb4;Jmjd6;Odc1;Cys1;Sox11;Ahr;Foxa1;Pgf;Sox4;Bmp6;Irx1;Irx2;Mef2c;Ptcd2;Bmp4;Prlr;Basp1;Mtss1;Ift27;Rarg;Adipoq;Hes1;Adamts1;Pkd1;Notch3;Vegfa;Epcam;Egr1;Smad4;Smad7;Anxa1;Pten;Acta2;Arl3;Gata3;Notch1;Acvr1;Fbn1;Bcl2l11;Bmp2;Lama5;Wwtr1;Schip1;Tnc;Tek;Id3;Casp9;Ctnnbip1;Prom1;Pkd2;Pdgfa;Po…
GO:0018212	peptidyl-tyrosine modification	http://amigo.geneontology.org/amigo/term/GO:0018212	349	99	74.739133967016	1.32460726724089	0.0011280461075579	0.0061890097252501	11308;11421;11450;11491;11538;11804;11820;12143;12182;12389;12390;12424;12484;12520;12702;12750;12805;12931;12978;12985;13617;13640;13641;13836;13846;14182;14255;14257;14360;14456;15182;15200;15205;15894;16002;16149;16191;16195;16196;16337;16362;16412;16428;16452;16590;16975;17096;18186;18205;18590;18606;18750;18983;19106;19229;19246;19255;19260;19303;19699;19713;20304;20491;20779;20850;21687;217…	Il24;Hdac2;Fyn;Cd24a;Map2k2;Dyrk2;Il23a;Efemp1;Itk;Flt4;Clk4;Il5;Irf1;Map2k3;Arrb2;Ccl5;Ggnbp2;Csf3;Stat5a;Vps25;Ace;Prkca;Cd300a;Socs3;Adam17;Dusp22;Thbs4;Il6st;Blk;Ptk2b;Rictor;Enpp2;Sla;Cntn1;Adipoq;Hes1;Parp14;Parp9;Cblb;App;Fgfr1op;Vegfa;Ptk7;Trem2;Efna5;Eif2ak2;Hbegf;Cd74;Csf1r;Ptpn2;Jak2;Abi1;Ehd4;Src;Ptpn1;Adnp;Zgpat;Il7;Ptpn22;Lyn;Tesk1;Tek;Lrp8;Tie1;Epha2;Reln;Yes1;Dok7;Bst1;Kit;Tpst2;P…
GO:0042692	muscle cell differentiation	http://amigo.geneontology.org/amigo/term/GO:0042692	337	96	72.1693070111301	1.3302053736666	0.00114808665207544	0.0062341672785337	11443;11459;11465;11472;11474;11477;11554;11651;11938;12156;12159;12180;12334;12390;12558;12633;12845;13163;13618;13805;14180;14200;14251;14465;14489;14775;15182;15205;15945;15982;16002;16190;16412;16590;16653;16669;16691;17128;17260;17329;17691;17701;17886;17906;17927;18128;18205;18569;18655;18858;19084;19091;19241;19317;19401;20307;20315;20682;20807;21393;21417;21957;22339;23886;23988;28185;508…	Fhl2;Cflar;Hnrnpu;Capn2;Hdac2;Avpr1a;Pmp22;Kdm6b;Chrnb1;Arrb2;Ccl8;Spag9;Tcap;Rara;Krt19;Ramp2;Prkar1a;Sox9;Actg1;Ifrd1;Akt1;Actn2;Mef2c;Ptcd2;Myoz1;Bmp4;Fgf9;Ednrb;Myh9;Cby1;Krt8;Hes1;Tomm70a;Rcan1;Qk;Tmem204;Pi16;Sik1;Daxx;Flot1;Vegfa;Srf;Zeb1;Gata6;Cdh2;Smad4;Actn3;Prkg1;Pdcd4;Adrb1;Notch1;Eng;Cdk9;Acvr1;Tanc1;Bmp2;Tmod4;Ank2;Pdlim5;Kdm1a;Msx1;Kit;Ankrd17;Cxcl9;Cxcl10;Glmn;Myl2;Atp2a2;Cav2;Mtp…
GO:0030856	regulation of epithelial cell differentiation	http://amigo.geneontology.org/amigo/term/GO:0030856	133	44	28.4822487610691	1.54482184216231	0.00115163188642864	0.0062341672785337	11450;11482;12015;12159;12161;12192;12226;12389;12484;12562;12577;12608;12705;12741;13610;14462;15205;16176;17133;17134;18128;18755;19116;19126;19877;19878;20682;20850;20851;21417;21937;22339;22436;22601;22695;26365;26914;55948;67888;67996;74123;97064;108655;381823	Cd24a;Btg1;Tmem100;Stat5b;Stat5a;Sox9;Mafg;Rock2;Prkch;Zfp36l1;Bmp6;S1pr3;H2afy;Bmp4;Prlr;Maff;Acvrl1;Cldn5;Adipoq;Hes1;Vegfa;Foxp4;Xdh;Zeb1;Rock1;Bad;Gata3;Notch1;Il1b;Srsf6;Cebpb;Wwtr1;Sfn;Prom1;Cav1;Foxp1;Tnfrsf1a;Apold1;Ceacam1;Zfp36;Cdkn1c;Cdh5;Yap1;Cited1
GO:0030100	regulation of endocytosis	http://amigo.geneontology.org/amigo/term/GO:0030100	253	75	54.1805183199285	1.38426139737415	0.00117979672952151	0.00634433737994348	11450;11736;11812;11816;11838;11840;12048;12306;12313;12389;12475;12476;12512;12554;12759;12775;12798;13057;13429;13430;13855;14063;14127;14130;14251;14456;14461;15114;15216;15481;16176;16410;16412;16423;16835;16971;16976;17089;17304;17999;18173;18205;18750;19016;19058;19211;19246;19288;19877;20296;20339;20779;22041;22259;22339;23970;24088;53378;66824;69165;72685;76686;78771;98366;98878;110279;21…	Smap1;Slc11a1;Sele;Fcgr2b;Fcer1g;Bcr;Cnn2;Scyl2;Rab21;Lrp1;Cd63;Ppp3r1;Rufy1;Arf1;Epn2;Arrb2;Ankfy1;Ccl2;Ccr7;Hap1;Prkca;Cd300a;Calm1;Hfe;Mctp1;F2rl1;Clu;Arc;Pacsin2;Adipoq;Cd47;Flot1;Vegfa;Rab5a;Rock1;Cd14;Pten;Dnm1;Lrsam1;Itgav;Nr1h3;Ehd4;Il1b;Bcl2l1;Src;Ptpn1;Ptx3;Tlr2;Sdcbp;Dnajc6;Lrpap1;Lyar;Hip1;Cav1;Gata2;Pparg;Ntf3;Apoc1;Apoe;Clip3;Mfge8;Picalm;Pycard;Cd151;Cd209b;Gas6;Cdh13;Cyba;Itgb1;Dn…
GO:0034405	response to fluid shear stress	http://amigo.geneontology.org/amigo/term/GO:0034405	29	14	6.21041514339101	2.25427764114908	0.00118970717112687	0.00635554094049357	11303;11651;16598;16600;17131;17260;18024;18763;18764;19229;20779;21789;23871;211401	Akt1;Mef2c;Ptk2b;Mtss1;Pkd1;Smad7;Nfe2l2;Src;Abca1;Klf4;Pkd2;Tfpi2;Klf2;Ets1
GO:0033627	cell adhesion mediated by integrin	http://amigo.geneontology.org/amigo/term/GO:0033627	58	23	12.420830286782	1.85172806237246	0.00121791774999869	0.00646372034639826	11491;12484;12928;13078;13836;14118;15894;16410;16412;16419;16421;17096;18792;19713;20304;20947;27205;70839;108101;170758;192897;223272;232341	Cd24a;Crk;Ccl5;Itgb4;Rac3;Adam17;Plau;Itgbl1;Itgb7;Itgb5;Cyp1b1;Fermt3;Itgav;Fbn1;P2ry12;Lyn;Epha2;Podxl;Ret;Wnk1;Swap70;Itgb1;Icam1
GO:0010657	muscle cell apoptotic process	http://amigo.geneontology.org/amigo/term/GO:0010657	93	33	19.916158908116	1.6569460081257	0.00123398123679852	0.00650644652130129	11911;12334;12389;12633;13557;13805;14465;14688;15357;15368;15481;16009;16202;16452;16880;17128;18024;18148;18569;18708;19016;19211;19229;19317;19732;26408;58231;68655;68861;78688;216869;223864;230738	Cflar;Capn2;Map3k5;Igfbp3;Npm1;Arrb2;E2f3;Hmgcr;Pik3r1;Ptk2b;Lifr;Atf4;Rapgef3;Fndc1;Qk;Rgl2;Gata6;Smad4;Jak2;Pten;Pdcd4;Eng;Nfe2l2;Stk4;Zc3h12a;Gnb1;Cav1;Pparg;Ilk;Hmox1;Nol3;Hspa8;1190002N15Rik
GO:0001503	ossification	http://amigo.geneontology.org/amigo/term/GO:0001503	346	98	74.0966772280445	1.3225964195181	0.001256953971293	0.00658481693348331	11474;11477;11555;11647;11651;11848;12156;12159;12160;12161;12168;12393;12400;12608;12609;12705;12814;12832;12842;12845;12977;13386;13521;13601;13666;13836;13877;14042;14043;14180;14182;14200;14560;15251;15530;15903;15951;16002;16009;16195;16202;16478;16842;17002;17128;17260;17261;17313;17386;17390;17926;17936;17937;18015;18128;18159;18442;18747;19073;19229;19241;20148;20302;20613;20666;20682;206…	Fhl2;Col5a2;Nab1;Bmpr2;Nppc;Tnfrsf11a;Myoc;Ifi204;Srgn;Sbno2;Nab2;Igfbp3;Sh3pxd2b;Sparc;Nf1;Ccl3;Tob1;Col1a1;Thra;Sox9;Rpl38;Rsad2;Sox11;Hif1a;Erh;Dlk1;Akt1;Bmp6;Aspn;Mef2c;Il6st;Gdf10;Bmp4;Fgf9;Ptk2b;Stc1;Ext1;Mtss1;Cebpd;Runx2;Vegfa;Slc26a2;Adrb2;Smad4;Actn3;Esrra;Fbxl15;Tcf7l2;Notch1;Acvr1;Ext2;Bmp2;Snai1;Cebpb;Fndc3b;Wwtr1;Mef2d;Thbs3;Adar;Ecm1;Csf1;Col11a1;Lef1;Tmem64;Id3;Hspg2;Alpl;Epha2;Dh…
GO:0032963	collagen metabolic process	http://amigo.geneontology.org/amigo/term/GO:0032963	79	29	16.9180274595824	1.71414782658804	0.0013019687383542	0.00677691420220262	11490;11846;12159;12406;12842;13030;13805;14718;15251;16412;17386;17390;17392;18159;18624;18822;19015;19016;20296;21814;22352;30951;52377;54683;57264;76293;100952;216869;223864	Nppc;Arg1;Mfap4;Arrb2;Ccl2;Col1a1;Cbx8;Hif1a;Bmp4;Ctsb;Rapgef3;Ppard;Prdx5;Got1;Vim;Eng;Adam15;Plod1;Emilin1;Tgfbr3;Pparg;Pepd;Rcn3;Serpinh1;Retn;Mmp2;Itgb1;Mmp13;Mmp3
GO:1901654	response to ketone	http://amigo.geneontology.org/amigo/term/GO:1901654	195	60	41.7596880331465	1.4367923427104	0.00132829617004182	0.00686991394951566	11490;11522;11622;11651;11826;11846;11991;12015;12048;12159;12257;12313;12371;12389;12494;12633;12737;12740;12775;13057;13511;13640;13684;13685;14281;14283;14466;14702;14751;15566;15977;16452;16598;16600;18102;18148;19252;19822;19878;19951;20296;20317;20564;20665;20779;20845;21814;21923;22259;22601;51810;54140;56338;57320;67606;67972;73158;108655;217124;233571	Cflar;Hnrnpu;Arg1;Atp2b1;Avpr1a;Npm1;Slit3;Larp1;Serpinf1;Ccl2;Nme1;Ppp1r9b;Ccr7;Rock2;Ahr;Fos;Calm1;Akt1;Gng2;Bmp4;Sox10;Tspo;Cldn1;Dusp1;Efna5;Dsg2;Fosl1;Bad;Jak2;Htr7;Nr1h3;Fibin;Bcl2l1;Src;Gba;Adam15;Txnip;Adh1;Eif4e;Klf4;Tnc;Ifnb1;Casp9;Park7;Rnf4;Cd38;Hnrnpd;Tgfbr3;Cldn4;Cav1;Aqp1;Foxp1;Rpl32;Gpi1;P2ry6;Star;Eif4ebp1;Klf2;Cyba;Yap1
GO:0048638	regulation of developmental growth	http://amigo.geneontology.org/amigo/term/GO:0048638	347	98	74.3108294743683	1.31878490245897	0.00139045291120798	0.00714587192342331	11474;11538;11554;11555;11622;11651;11816;11820;12125;12159;12168;12575;12631;12767;12774;12934;12977;13046;13163;13430;13640;13690;14180;14182;14255;14268;14465;15182;15982;16002;16196;16202;16337;17260;17751;17927;18049;18128;18159;18186;18208;18472;18712;18786;18984;19015;19035;19211;19305;20315;20346;20350;20358;20359;20361;20397;20430;20655;20807;20848;20850;20851;21416;21813;21814;22339;223…	Bmpr2;Fn1;Nppc;Cxcr4;Dusp10;Hdac2;Sgpl1;Socs2;Rab21;Sh3pxd2b;Fstl4;Ntn1;Pafah1b1;Stat5b;Stat5a;Stat3;Ahr;Ifrd1;Sav1;Akt1;Mef2c;Myoz1;Bmp4;Fgf9;Dpysl2;Tomm70a;App;Sod1;Ezr;Tnfrsf12a;Ppard;Cdkn1a;Pi16;Pim1;Daxx;Vegfa;Srf;Sema6b;Efna5;Gata6;Sema6a;Adrb2;Actn3;Cfl1;Pten;Tcf7l2;Adrb1;Anapc2;Notch1;Olfm1;Celf1;Sema6d;Bcl2l11;Stk4;Adnp;Il7;Serp1;Ngf;Csf1;Sh3glb1;Chd7;Plaa;Sema3a;Plac8;Tgfbr3;Por;Flt3;Mg…
GO:0071772	response to BMP	http://amigo.geneontology.org/amigo/term/GO:0071772	157	50	33.621902672841	1.48712583242319	0.00143229890696717	0.00731463341168138	11477;11482;12155;12156;12159;12160;12161;12168;12389;12393;12845;13653;13805;14118;14462;14465;15205;15216;16202;16400;16842;17128;17131;17701;18128;18569;19042;20482;20666;20682;20732;20733;21416;21814;22057;22284;23863;23886;26417;56213;64103;67888;68431;69640;78558;94187;105083;108153;333088;380664	Bmpr2;Lemd3;Fam83g;Tmem100;Tob1;Itga3;Sox9;Sox11;Ppm1a;Hfe;Bmp6;Pelo;Bmp4;Acvrl1;Hes1;Runx2;Gata6;Egr1;Smad4;Smad7;Fbxl15;Pdcd4;Tcf7l2;Gata3;Notch1;Eng;Acvr1;Spint1;Fbn1;Bmp2;Skil;Lef1;Htra3;Msx1;Tgfbr3;Cav1;Kcp;Spint2;Ilk;Mapk3;Htra1;Comp;Gdf15;Dand5;Zfp423;Bmp5;Adamts7;Bmp15;Usp9x;Tnmd
GO:0032609	interferon-gamma production	http://amigo.geneontology.org/amigo/term/GO:0032609	105	36	22.485985864002	1.6009971818773	0.00154101812116125	0.00782066696489336	12475;12481;12772;12775;14063;14255;14367;14456;14462;15900;16176;16177;16423;16428;16963;17082;18173;18578;19260;19401;19720;21950;30925;50931;56532;58205;60533;66824;74131;75234;83430;102657;171285;223601;230738;238871	Il1r1;Il1rl1;Fzd5;Slc11a1;Xcl1;Slamf6;Il23a;Itk;Havcr2;Rara;Ccr7;Trim27;F2rl1;Pde4d;Ripk3;Fam49b;Cd47;Tnfsf9;Cd14;Cd274;Pdcd1lg2;Gata3;Il1b;Cd2;Ptpn22;Pde4b;Zc3h12a;Rnf19b;Flt3;Pycard;Gas6;Il27ra;Irf8;Cd276;Ccr2;Sash3
GO:0072089	stem cell proliferation	http://amigo.geneontology.org/amigo/term/GO:0072089	120	40	25.6982695588594	1.55652503793627	0.00160697222019246	0.00810472945836197	11421;12159;12192;12385;12484;12490;13051;14011;14114;14182;14825;15251;16842;17075;18015;18049;18128;18472;18712;19106;19325;19716;20665;20666;20671;20672;22339;22341;22601;23807;51810;53890;67203;72504;96875;99982;140570;230126;231871;233904	Sox17;Prg4;Hnrnpu;Cd34;Cd24a;Pafah1b1;Nf1;Ace;Rab10;Sox11;Hif1a;Zfp36l1;Bmp4;Sox10;Fbln1;Plxnb2;Nde1;Pim1;Vegfa;Eif2ak2;Epcam;Taf4b;Ctnna1;Notch1;Sox18;Ngf;Lef1;Shb;Kdm1a;Cxcl1;Sart3;Daglb;Etv6;Setd1a;Fgfr1;Vegfc;Yap1;Arih2;Cx3cr1;Bex1
GO:0097581	lamellipodium organization	http://amigo.geneontology.org/amigo/term/GO:0097581	80	29	17.1321797059062	1.69272097875569	0.00163106600426088	0.00817546663864097	11308;11826;12554;12631;13430;13836;14726;16412;16590;18606;18858;19277;19303;19353;20430;20779;22330;22376;23999;54126;56440;66629;70839;107351;140571;219140;226251;237860;434204	Pmp22;Ssh2;Vcl;Spata13;Golph3;Enpp2;Cfl1;Kank1;Ablim1;Abi1;Src;P2ry12;Epha2;Pdpn;Kit;Pxn;Rac1;Aqp1;Ptpro;Cyfip1;Whamm;Arhgef7;Cdh13;Itgb1;Dnm2;Snx1;Twf2;Was;Plxnb3
GO:0007492	endoderm development	http://amigo.geneontology.org/amigo/term/GO:0007492	73	27	15.6331139816395	1.72710312428545	0.00165583671866087	0.00824870807087503	11601;11838;12159;12192;12814;12816;12827;12832;12833;12837;14042;14268;14465;15242;16410;16780;17128;17388;17390;18128;20671;20680;76246;81702;105083;214498;235626	Sox17;Col5a2;Fn1;Cdc73;Lamb3;Col6a1;Zfp36l1;Pelo;Bmp4;Sox7;Ext1;Arc;Col8a1;Gata6;Smad4;Hhex;Notch1;Itgav;Rtf1;Col11a1;Ankrd17;Col4a2;Angpt2;Mmp2;Mmp15;Col12a1;Setd2
GO:0070841	inclusion body assembly	http://amigo.geneontology.org/amigo/term/GO:0070841	21	11	4.49719717280039	2.44596791675699	0.00174209788901092	0.00862550906022479	12759;15114;15512;18858;23950;24108;58233;68729;81489;216150;224997	Cdc34;Pmp22;Trim37;Hap1;Hspa2;Clu;Ubd;Dlgap1;Dnajb6;Dnajb1;Dnaja4
GO:0043331	response to dsRNA	http://amigo.geneontology.org/amigo/term/GO:0043331	46	19	9.85100333089609	1.92873754700798	0.00180638294627378	0.00888959365075337	12389;13211;14251;15977;17254;18033;18035;18148;26417;54131;56200;64143;66878;67245;71586;73914;76438;78781;140792	Ralb;Dhx9;Ddx21;Irak3;Peli1;Npm1;Nfkbia;Flot1;Rftn1;Colec12;Riok3;Slc3a2;Ifih1;Nfkb1;Ifnb1;Cav1;Zc3hav1;Irf3;Mapk3
GO:0071897	DNA biosynthetic process	http://amigo.geneontology.org/amigo/term/GO:0071897	155	49	33.1935981801934	1.47618826178472	0.00188936548920715	0.00924195648937474	11450;11482;11692;11991;12168;12267;12461;12462;12464;12465;12468;12469;12575;12581;13078;15381;15516;16600;18148;18159;18538;18590;18854;19016;19229;19252;19714;20779;20962;21454;21745;21750;22339;22791;26417;51810;52530;56351;64074;66979;68147;69745;70640;76843;214987;216869;226517;227737;234344	Bmpr2;Nppc;Smg7;Hnrnpu;Dtl;Rev3l;Sycp3;Cct2;Ptges3;Cct4;Npm1;Nhp2;Arrb2;Tep1;Hnrnpc;Ptk2b;Cct5;Acvrl1;Adipoq;Cct8;Tcp1;Smoc2;Gfer;Dusp1;Cdkn1a;Hsp90ab1;Vegfa;Cyp1b1;Dcp2;Pold4;Fam129b;Pcna;Src;Cct3;Gar1;Klf4;Dnajc2;Hnrnpd;Pdgfa;Pole4;Cct7;Pparg;C3ar1;Mapk3;Naf1;Chtf8;Terf2;Cdkn2d;Pml
GO:0030098	lymphocyte differentiation	http://amigo.geneontology.org/amigo/term/GO:0030098	338	95	72.3834592574539	1.312454543822	0.00191728169673611	0.0093223517230522	11491;11622;11848;12015;12047;12142;12159;12192;12393;12400;12484;12500;12502;12522;12772;12775;13024;13653;14102;14127;14255;14367;14456;14462;15242;15977;15985;16149;16157;16176;16190;16196;16362;16364;16428;16590;16658;16842;16852;16952;17068;17095;17131;17221;17863;18708;18771;18987;19229;19255;19260;19401;19698;19934;20230;20668;20677;20807;20848;20850;20851;21417;21672;21813;21929;21950;273…	Fzd5;Sox13;Rc3h1;Fcer1g;Slamf6;Slamf8;Dusp10;Cd46;Tnfaip3;Myb;Cd24a;Prdm1;Il23a;Itk;Irf1;Fnip1;Pik3r6;Rara;Ccr7;Stat5b;Stat5a;Stat3;Cd79b;Jmjd6;Adam17;Rsad2;Ahr;Dnajb9;Zfp36l1;Bcl11b;Sox4;Irf4;Cd83;Ctla2a;Xrcc4;Pik3r1;Zmiz1;Bmp4;Ripk3;Ptk2b;Ly6d;Lgals1;Nfkbiz;Pknox1;Runx2;Srf;Plcl2;Satb1;Tnfsf9;Zeb1;Egr1;Cd74;Malt1;Ptpn2;Smad7;Bad;Anxa1;Fas;Hhex;Gata3;Lrrc8a;Rc3h2;Il1b;Mafb;Adrm1;Il7;Ptpn22;Lef1;…
GO:0060840	artery development	http://amigo.geneontology.org/amigo/term/GO:0060840	88	31	18.8453976764969	1.64496396054628	0.00195039390701701	0.00942690388391556	11482;11816;12142;12159;12168;12767;12825;12845;13430;13805;13846;15205;15446;15531;16948;16971;17131;18015;18128;18131;18186;18764;20204;20677;20807;20897;22339;101401;207728;320790;328365	Col3a1;Bmpr2;Cxcr4;Prdm1;Lrp1;Nf1;Sox4;Zmiz1;Bmp4;Acvrl1;Hes1;Notch3;Vegfa;Srf;Lox;Ndst1;Smad7;Notch1;Prrx2;Eng;Chd7;Pkd2;Ephb4;Adamts9;Apoe;Pde2a;Hpgd;Comp;Nrp1;Dnm2;Stra6
GO:0035456	response to interferon-beta	http://amigo.geneontology.org/amigo/term/GO:0035456	43	18	9.20854659192461	1.95470586159438	0.00197523745955774	0.00949049004237212	12334;14469;15944;15951;15953;15959;15976;15977;16362;53323;60440;66141;67184;68713;80876;100702;216150;225594	Ifi204;Capn2;Cdc34;Irgm1;Ifi47;Irf1;Ifnar2;Gm4841;Iigp1;Ifit3;Gbp2;Ifnb1;Ube2k;Gbp6;Ifitm2;Ifitm1;Ifitm3;Ndufa13
GO:0034109	homotypic cell-cell adhesion	http://amigo.geneontology.org/amigo/term/GO:0034109	60	23	12.8491347794297	1.79000379362671	0.00207309816407109	0.00990209240721013	11555;12484;12527;12845;13511;14726;16480;16852;17096;18750;19091;20304;26365;26570;27027;70839;71853;72828;99571;108101;109620;328795;353310	Cd24a;Ccl5;Jup;Prkca;Pdia6;Dsp;Lgals1;Ubash3a;Dsg2;Adrb2;Fermt3;Prkg1;Slc7a11;P2ry12;Fgg;Lyn;Pdpn;Cd9;Ceacam1;Tspan32;Zfp703;Comp;Ubash3b
GO:0015931	nucleobase-containing compound transport	http://amigo.geneontology.org/amigo/term/GO:0015931	187	57	40.0464700625559	1.42334642506471	0.00218967540883952	0.0103675194572463	11740;11838;12192;13211;14251;15242;16574;16785;17149;17913;18141;18148;18813;19317;19384;19386;20054;20218;20853;21681;21750;21813;22695;24015;24060;51810;53319;54196;56698;59014;65246;66441;66836;67045;67952;68040;69823;70556;70579;71514;72124;75826;76438;97112;107939;109095;192170;218210;225432;226747;230082;231386;235626;269346;269966;353258;432508	Rrs1;Zc3h11a;Dhx9;Hnrnpu;Ahctf1;Ltv1;Ranbp2;Rps15;Cpsf6;Pa2g4;Npm1;Myo1c;Eif4a3;Alyref;Zfp36l1;Nup153;Pabpn1;Xpo7;Arc;Nup50;Senp2;Fyttd1;Qk;Riok2;Flot1;Rftn1;Rbm27;Phax;Seh1l;Nxf1;Tmem223;Hhex;Kif5c;Slc28a2;Stau1;Nmd3;Slc35a1;Nol6;Magoh;Sfpq;Khdrbs1;Zfp593;Slc25a33;Ythdc1;Ran;Pom121;Magohb;Zfp36;Nup98;Abce1;Terf2;Tomm20;Rbm15b;Setd2;Tgfbr2;Rpsa;Slc25a5
GO:0070265	necrotic cell death	http://amigo.geneontology.org/amigo/term/GO:0070265	50	20	10.7076123161914	1.86783004552352	0.00219723971149288	0.0103675194572463	11622;11796;12257;12370;12389;12633;14102;14319;17751;22030;26408;51800;54131;56016;56532;67245;74256;76055;78688;217837	Cflar;Casp8;Bok;Hebp2;Map3k5;Peli1;Ahr;Itpk1;Ripk3;Tspo;Fth1;Fas;Mgea5;Traf2;Cav1;Irf3;Cyld;Mt3;Nol3;Birc3
GO:0031099	regeneration	http://amigo.geneontology.org/amigo/term/GO:0031099	191	58	40.9030790478512	1.41798616021419	0.00221583435502792	0.0103675194572463	11421;11490;11491;11601;11692;11745;11815;11816;12257;12385;12575;12608;12633;12737;13138;14102;14456;14489;14775;15216;15368;15982;16452;16476;16600;16779;16880;16952;17390;17927;18128;18148;18654;18792;19015;19211;19248;19268;19716;19921;19951;20054;20055;20296;20311;20315;21813;21838;21923;22601;26396;26921;30957;50706;59011;63953;227753;233781	Map4k4;Cflar;Dusp10;Rps15;Map2k2;Npm1;Ccl2;Rpl19;Ace;Adam17;Ifrd1;Pgf;Hfe;Myoz1;Plau;Lifr;Tspo;Cldn1;Apod;Gfer;Mapk8ip3;Ppard;Cdkn1a;Ctnna1;Anxa1;Jak2;Pten;Fas;Notch1;Gsn;Cebpb;Postn;Adam15;Klf4;Tnc;Jun;Ptprf;Ptpn12;Cxcl5;Anxa3;Mtpn;Rpl32;Cxcl12;Apoe;Rps16;Myod1;Xylt1;Gas6;Angpt2;Hmox1;Mmp2;Yap1;Thy1;Dag1;Gpx1;Lamb2;Tgfbr2;Bex1
GO:0002250	adaptive immune response	http://amigo.geneontology.org/amigo/term/GO:0002250	360	100	77.0948086765781	1.29710419828022	0.00222161131226706	0.0103675194572463	11491;11658;11846;12142;12258;12259;12260;12262;12267;12268;12484;12500;12502;12506;12523;12524;12772;12775;13032;13731;14102;14127;14130;14360;14367;14462;14972;14990;14997;15015;15216;15481;15894;15977;15985;16068;16149;16176;16177;16190;16362;16364;16428;16452;16842;16952;16963;17082;17096;17131;17221;17260;17999;18173;18987;19229;19698;19720;20715;20723;20848;20947;21929;21934;21938;22030;220…	Il1r1;Il1rl1;Fzd5;Slc11a1;Tnfrsf11a;Rc3h1;Xcl1;Fcgr2b;Fcer1g;Slamf7;Cd48;Cd84;Slamf6;Dusp10;Cd46;Tnfaip3;Raet1e;Arg1;Fyn;Cd24a;Prdm1;Il23a;Itk;Havcr2;Irf1;Tnfrsf13b;Ccr7;Stat3;Cd79b;Adam17;Rsad2;Serpina3g;Trim27;Hfe;Dusp22;Irf4;Serpinb9;Mef2c;Xrcc4;Ripk3;Ptk2b;Fam49b;Emp2;Tfrc;Cd86;Alcam;Nfkbiz;H2-K1;C4b;H2-Q4;H2-M9;H2-M2;Tnfrsf21;Vegfa;Rftn1;Cd74;Malt1;Smad7;Anxa1;Jak2;Cd274;Fas;Gata3;Traf2;Rc3h…
GO:0009612	response to mechanical stimulus	http://amigo.geneontology.org/amigo/term/GO:0009612	203	61	43.4729060037371	1.40317281744994	0.0022806892045053	0.0105823979089046	11459;11601;11651;11826;11848;12015;12161;12227;12389;12767;12798;12814;12825;12842;13057;13138;13179;13617;14281;14283;14360;14489;14718;14751;15566;16176;16362;16476;16478;16480;16493;16590;17191;17390;18033;18035;18763;18764;19229;19353;20296;20315;20496;20682;20779;20897;21393;21813;21923;21937;23871;26417;27053;50706;53859;56338;58234;77053;101772;114774;207728	Col3a1;Cxcr4;Btg2;Fyn;Cnn2;Dcn;Pawr;Irf1;Ccl2;Col1a1;Tcap;Jup;Map3k14;Sox9;Nfkbia;Fos;Akt1;Bmp6;Ptk2b;Shank3;Pkd1;Slc12a2;Mbd2;Fosl1;Bad;Htr7;Got1;Il1b;Src;Postn;Txnip;Col11a1;Nfkb1;Tnc;Jun;Kit;Pkd2;Sun1;Rac1;Asns;Cav1;Mtpn;Aqp1;Cxcl12;Tnfrsf1a;Kcna5;Gpi1;Pde2a;Mapk3;Ano1;Angpt2;Jund;Ednra;Mmp2;Cyba;Acta1;Ets1;Stra6;Dag1;Rhoa;Tgfbr2
GO:0048863	stem cell differentiation	http://amigo.geneontology.org/amigo/term/GO:0048863	207	62	44.3295149890324	1.39861670075433	0.00229800699999028	0.010602168659046	11477;11749;11772;12159;12393;12631;13617;13618;13641;13805;14268;14465;15205;15242;15251;15375;15436;15526;16590;16776;17075;17128;17260;17701;18024;18128;18186;18187;18570;19106;19378;19713;20346;20350;20358;20359;20361;20665;20666;20671;20672;20682;20807;20848;22601;26417;51810;56753;68219;69077;70769;76626;77889;78697;80912;104263;213541;214968;226442;233904;235626;244059	Sox17;Nrp2;Fn1;Zfp281;Hnrnpu;Anxa6;Psmd11;Msi2;Stat3;Sox9;Sox11;Foxa1;Hif1a;Pdcd6;Mef2c;Bmp4;Ednrb;Sox10;Hes1;Runx2;Srf;Sema6b;Lbh;Eif2ak2;Epcam;Gata6;Hspa9;Sema6a;Smad4;Cfl1;Hhex;Nolc1;Notch1;Eng;Acvr1;Hoxd4;Nfe2l2;Sema6d;Lama5;Sox18;Pum1;Ythdf2;Sema3a;Pus7;Msx1;Kit;Tacstd2;Kdm3a;Ret;Chd2;Mapk3;Setd1a;Ap2a2;Ednra;Nudt21;Nrp1;Yap1;Sema7a;Aldh1a2;Sema3f;Setd2;Efnb1
GO:0048008	platelet-derived growth factor receptor signaling pathway	http://amigo.geneontology.org/amigo/term/GO:0048008	57	22	12.2066780404582	1.80229214918936	0.00232137648861264	0.0106174977197207	11450;11815;14066;16452;16971;18186;18590;19211;19222;19246;19255;20397;20779;22339;29875;30953;56338;71785;76499;110279;208650;215114	Sgpl1;Bcr;Lrp1;Adipoq;Apod;Cblb;Vegfa;Ptpn2;Jak2;Pten;Src;Ptpn1;Schip1;Txnip;F3;Hip1;Pdgfa;Ptgir;Iqgap1;Nrp1;Pdgfd;Clasp2
GO:0097237	cellular response to toxic substance	http://amigo.geneontology.org/amigo/term/GO:0097237	219	65	46.8993419449184	1.38594695158709	0.0023380818841503	0.0106174977197207	11461;11690;11758;11792;11816;11826;11846;11852;12015;12631;13010;13078;13163;13430;13653;14528;14775;14778;14863;14873;15182;15368;15439;16068;16210;16598;16600;16819;16952;17001;17701;17751;18024;18033;18391;18477;19156;19211;20655;20657;21672;21853;21929;22068;23871;26408;26415;27050;30951;50493;53381;54683;56615;57320;66447;68031;68943;71785;78688;108655;114774;140742;216850;230738;268345	Prdx6;Mgst3;Tnfaip3;Map3k5;Arg1;Rnf146;Hdac2;Sesn1;Psap;Txnrd1;Pawr;Kcnc2;Timeless;Ltc4s;Gpx3;Kdm6b;Cbx8;Rhob;Gch1;Apex1;Sod1;Mapk13;Daxx;Cyp1b1;Impact;Egr1;Cfl1;Prdx5;Bad;Anxa1;Pten;Gsto1;Lcn2;Nfe2l2;Cst3;Gstm2;Nfkb1;Sigmar1;Klf4;Prdx1;Zc3h12a;Pink1;Park7;Msx1;Sod3;Actb;Alox5ap;Aqp1;Foxp1;Mgst1;Apoe;Rps3;Il18bp;Klf2;Hmox1;Prdx2;Mt3;Nol3;Hp;Pdgfd;Trpc6;Dnm2;Ets1;Gpx1;Prdx4
GO:0033674	positive regulation of kinase activity	http://amigo.geneontology.org/amigo/term/GO:0033674	460	124	98.5100333089609	1.25875503067889	0.00234055676333744	0.0106174977197207	11308;11421;11450;11491;11538;11555;11727;11848;12015;12156;12159;12283;12444;12445;12484;12520;12540;12575;12759;12775;12977;12978;13138;13163;13205;13653;13731;14182;14366;14367;14456;14745;15516;16002;16149;16176;16202;16337;16452;16543;16590;16653;16975;17002;17096;17751;17873;17937;18049;18148;18173;18205;18590;18640;18763;19052;19106;19116;19229;19246;19303;19353;19386;19699;19713;20304;206…	Map4k4;Fzd5;Slc11a1;Cab39;Cops8;Tnfrsf11a;Ralb;Pfkfb2;Tab2;Map3k5;Cd24a;Ranbp2;Gadd45b;Map2k2;Osbpl8;Nab2;Il23a;Npm1;Ppp2ca;Map2k3;Pik3r5;Pik3r6;Arrb2;Ccl5;Spag9;Ccr7;Map3k14;Ace;Cd300a;Adam17;Itga1;Bmp4;Atg14;Ang;Ripk3;C1qtnf9;Clu;Ptk2b;Spry2;Prlr;Zfp622;Emp2;Adipoq;Sod1;Pkd1;Mapk8ip3;Cdkn1a;Daxx;Hsp90ab1;Vegfa;Ccnd3;Eif2ak2;Egr1;Cd74;Csf1r;Adrb2;Malt1;Bad;Zfp91;Jak2;Slk;Abi1;Traf2;Nek6;Dgkz;Map…
GO:0044706	multi-multicellular organism process	http://amigo.geneontology.org/amigo/term/GO:0044706	204	61	43.6870582500609	1.39629451932518	0.00258756665909665	0.0116728007065916	11434;11601;11651;11819;11846;11857;12142;12168;12215;12334;12494;12550;12740;12846;13010;13030;13076;13511;13731;14114;14228;14281;14283;15212;15216;15446;16157;16400;16653;17381;17390;18491;18654;19011;19015;19223;19401;20296;20655;20850;20851;20855;21679;21813;21824;21849;21857;22209;22247;23871;26357;54140;56448;59027;70093;70248;75909;105727;171285;192897;268396	Bmpr2;Capn2;Arg1;Prdm1;Bsg;Dazap1;Avpr1a;Sh3pxd2b;Havcr2;Ccl2;Vmp1;Itga3;Rara;Stat5b;Stat5a;Itgb4;Nampt;Pgf;Fos;Akt1;Hfe;Hexb;Ctsb;Stc1;Cyp2d22;Fbln1;Acr;Slc38a1;Endou;Emp2;Comt;Umps;Sod1;Ppard;Dsg2;Fosl1;Thbd;Cst3;Ptgis;Ube2q1;Il11ra1;Pappa;Cd38;Cldn4;Abcg2;Tead4;Fkbp4;Arhgdib;Kras;Trim28;Nr2f2;Angpt2;Hpgd;Mmp2;Cdh1;Mmp12;Ets1;Cyp1a1;Tgfbr2;Timp1;Ube2a
GO:0033028	myeloid cell apoptotic process	http://amigo.geneontology.org/amigo/term/GO:0033028	31	14	6.63871963603867	2.10884037397817	0.00263559303986272	0.0118237654605996	11450;11491;11845;12774;14127;14130;16952;17260;19211;20304;20850;21454;21833;26570	Fcgr2b;Fcer1g;Ccl5;Thra;Stat5a;Adam17;Arf6;Mef2c;Adipoq;Tcp1;Anxa1;Pten;Slc7a11;Ccr5
GO:0001763	morphogenesis of a branching structure	http://amigo.geneontology.org/amigo/term/GO:0001763	228	67	48.8267121618328	1.37219970449645	0.0026520203451359	0.0118320907706063	11477;11622;12034;12142;12156;12159;12550;12702;12705;12767;12876;12977;13033;13138;13617;13805;13836;14155;14182;14367;14674;14784;15242;15375;16176;16202;16653;16776;16842;17128;17313;18128;18186;18590;18654;18763;18764;18844;18854;19045;19058;19303;20315;20346;20496;20665;20682;20732;20733;20779;20807;21420;21687;21813;21853;21923;22339;22601;24064;29876;56753;58231;67087;69903;229700;235626;2…	Fzd5;Cxcr4;Prdm1;Timeless;Ppp3r1;Gna13;Sox9;Grb2;Socs3;Ahr;Foxa1;Pgf;Btbd7;Bmp4;Spry2;Sox10;Pkd1;Vegfa;Srf;Slc12a2;Smad4;Ppp1ca;Hhex;Notch1;Eng;Acvr1;Spint1;Il1b;Bmp2;Src;Stk4;Tfap2c;Lama5;Rbm15;Csf1;Lef1;Tnc;Tek;Clic4;Epha2;Ctnnbip1;Sema3a;Pkd2;Pxn;Pdgfa;Tacstd2;Plxna1;Cxcl12;Phb2;Mgp;Kras;Spint2;Rasip1;Ilk;Ctsd;Fgfr1;Cpe;Ednra;Cdh1;Nrp1;Yap1;Pml;Fem1b;Dag1;Setd2;Tgfbr2;Cited1
GO:0009266	response to temperature stimulus	http://amigo.geneontology.org/amigo/term/GO:0009266	169	52	36.1917296287269	1.4367923427104	0.00267915199985547	0.0118727951381141	11554;11555;11938;12475;12490;12696;12715;12767;13163;13211;13665;13666;14281;14828;15368;15481;15482;15502;15511;15512;15526;16177;16956;17035;17096;18015;18570;18578;18747;18858;19652;20296;20315;20655;20840;21833;22218;22227;26457;27103;56445;58233;67972;71145;101772;108067;114774;193740;210029;216869;231507;233781	Il1r1;Sumo1;Cxcr4;Dhx9;Cd34;Cirbp;Atp2b1;Pawr;Pmp22;Arrb2;Nf1;Ccl2;Thra;Metrnl;Hspa2;Eif2s1;Fos;Pdcd6;Scara5;Sod1;Daxx;Hspa1b;Hspa1a;Hspa1l;Hspa9;Cd14;Adrb2;Adrb1;Hspa5;Eif2ak4;Lxn;Lyn;Dnaja1;Pde4b;Eif2b3;Plac8;Atp2a2;Eif2ak3;Cxcl12;Ckm;Xylt1;Ano1;Lpl;Slc27a1;Hmox1;Ucp1;Prkaca;Dnaja2;Hspa8;Dnaja4;Stac;Rbm3
GO:0048569	post-embryonic animal organ development	http://amigo.geneontology.org/amigo/term/GO:0048569	19	10	4.06889268015273	2.45767111253095	0.00269998286293416	0.0118727951381141	11622;12125;14118;14367;15312;16452;16600;22339;58208;216616	Fzd5;Efemp1;Ahr;Bcl11b;Hmgn1;Vegfa;Jak2;Fbn1;Bcl2l11;Klf4
GO:0070997	neuron death	http://amigo.geneontology.org/amigo/term/GO:0070997	358	99	76.6665041839305	1.29130708454489	0.00270500874452106	0.0118727951381141	11538;11652;11692;11798;11816;11820;11848;11911;12015;12048;12125;12227;12273;12334;12370;12371;12490;12540;12608;12705;12759;12774;12931;12985;13051;13163;13498;13653;13665;14102;14130;14281;14360;14462;14466;14751;14775;14828;15251;15368;15505;15516;16176;16202;16452;16476;16653;16971;17210;17260;17748;17751;18015;18049;18148;18186;18205;18391;18792;19229;19268;19877;20302;20304;20317;20618;206…	Casp8;Bok;Btg2;Fcgr2b;Capn2;Cd34;Map3k5;Ncoa7;Fyn;Unc5b;Cdc34;Pawr;Lrp1;Npm1;Ubb;Arrb2;Serpinf1;Nf1;Ccl5;Ccl3;Csf3;Stat3;Nampt;Hif1a;Eif2s1;Fos;Alkbh1;Mef2c;Xrcc4;Itga1;Plau;Sncg;Clu;Ptk2b;Atf4;Cd200r1;App;Sod1;Gfer;Daxx;Tnfrsf21;Hsp90ab1;Vegfa;Rock1;Egr1;Bad;Jak2;Fas;Gata3;Set;Hspa5;Bcl2l11;Il1b;Bcl2l1;Chmp4b;Pigt;Cebpb;Adnp;Slc7a11;Gba;Mcl1;Ngf;Sigmar1;Jun;Ptprf;Cdc42;Pink1;Casp9;Park7;Kdm2b;Hs…
GO:0009299	mRNA transcription	http://amigo.geneontology.org/amigo/term/GO:0009299	22	11	4.71134941912422	2.3347875569044	0.002815365228231	0.0122546899938123	11911;12273;15259;16909;19015;20671;20672;20807;20848;66656;192176	Sox17;Stat3;Eef1d;Atf4;Ppard;Srf;Lmo2;Hipk3;Sox18;C5ar1;Flna
GO:0001945	lymph vessel development	http://amigo.geneontology.org/amigo/term/GO:0001945	25	12	5.3538061580957	2.24139605462822	0.00282220077443707	0.0122546899938123	11482;11819;12168;13836;14257;14726;18763;19250;20672;22339;22341;407831	Bmpr2;Ptpn14;Flt4;Acvrl1;Pkd1;Tmem204;Vegfa;Sox18;Epha2;Pdpn;Nr2f2;Vegfc
GO:0050878	regulation of body fluid levels	http://amigo.geneontology.org/amigo/term/GO:0050878	298	84	63.8173694045008	1.31625607234879	0.00310686576098385	0.013419015946377	11554;11555;11747;11816;11821;11826;11828;11830;11832;12258;12306;12389;12490;12496;12527;12550;12583;12737;12740;12845;12994;13057;13618;13666;13731;14026;14063;14066;14114;14127;14456;14466;14674;14678;14726;15251;16534;17096;17386;18024;18102;18162;18442;18590;18750;18792;19091;19116;19124;19277;20249;20344;20807;20850;20851;21672;21789;21824;22247;22259;22339;22436;23796;23801;26365;26570;270…	Selp;Fcer1g;Cd34;Socs2;Aloxe3;Nme1;Mllt6;Stat5b;Stat5a;Prkca;Gna13;Pdia6;Hif1a;Evl;F13a1;F2rl1;Plau;Ednrb;Prlr;Npr3;Fbln1;Aqp5;Emp2;Cldn1;Umps;Ubash3a;Enpp4;Vegfa;Srf;Xdh;Cdo1;Adrb2;Fermt3;Prkg1;Scd1;Adrb1;Entpd2;Nfe2l2;Serping1;Aplnr;Nr1h3;Thbd;Procr;Anxa5;Slc7a11;P2ry12;Fgg;Gba;F3;Lyn;Aqp7;Aqp3;Sfn;Pdpn;Csn3;Pf4;Cldn4;Pdgfa;Tfpi2;Cav1;Aqp1;Mmrn1;Eif2ak3;Cyp26b1;Wnk1;Cd9;Ptpro;Apoe;Kcnn4;Ceacam1…
GO:0034394	protein localization to cell surface	http://amigo.geneontology.org/amigo/term/GO:0034394	55	21	11.7783735478105	1.78292867981791	0.00336550037027517	0.014459186775997	11472;11651;11845;12550;13731;14127;15216;15516;17846;19272;19326;22330;52055;68453;76281;109676;192176;230514;233489;269346;333433	Fcer1g;Ptprk;Commd1;Tax1bp3;Arf6;Akt1;Actn2;Hfe;Vcl;Gpihbp1;Emp2;Rab11b;Hsp90ab1;Slc28a2;Ank2;Leprot;Rab11fip5;Picalm;Cdh1;Gpd1l;Flna
GO:0031345	negative regulation of cell projection organization	http://amigo.geneontology.org/amigo/term/GO:0031345	183	55	39.1898610772605	1.4034242145327	0.00361985953550548	0.0154701365412129	11491;11816;11845;11848;12395;12494;12631;12774;13430;13865;14026;14228;14360;14745;14972;15182;15205;15982;16400;16412;16852;16971;17751;18186;18208;18472;18858;19158;19211;19268;20257;20346;20350;20358;20359;20361;20615;21838;22068;22352;22629;24064;26921;27369;56753;107351;140571;192176;213027;214968;216363;216616;233781;320027;606496	Map4k4;Hdac2;Fyn;Rab3ip;Lrp1;Efemp1;Fstl4;Pmp22;Ntn1;Pafah1b1;Itga3;Adam17;Ifrd1;Arf6;Evl;Nr2f1;Spry2;Lgals1;Hes1;H2-K1;Sema6b;Sema6a;Cfl1;Kank1;Pten;Vim;Sema6d;Stmn2;Snapin;Runx1t1;Lpar1;Ptprf;Sema3a;Ywhah;Cd38;Tacstd2;Dguok;Fkbp4;Apoe;Gsk3a;Cyth2;Xylt1;Evi5l;Mt3;Nrp1;Itgb1;Trpc6;Dnm2;Thy1;Sema7a;Sema3f;Rhoa;Ccr5;Plxnb3;Flna
GO:0104004	cellular response to environmental stimulus	http://amigo.geneontology.org/amigo/term/GO:0104004	263	75	56.3220407831668	1.33162788416601	0.003645124814315	0.0154965515666167	11461;11566;11651;11652;11826;11852;12015;12048;12161;12192;12257;12371;12389;12444;12575;12798;12842;12925;13057;13138;13205;13430;13617;13653;13665;14462;14489;14672;14685;14718;14784;14828;16176;16210;16362;17999;18033;18148;18483;18538;18708;18764;19211;19272;19326;19353;19355;19698;19822;20682;21353;21937;22601;22632;26415;26417;27103;27223;50883;52055;53859;54140;59027;66656;68539;76293;807…	Nucks1;Rcsd1;Adss;Ptprk;Palm;Cnn2;Gna11;Avpr1a;Npm1;Irf1;Mfap4;Col1a1;Map3k14;Sox9;Grb2;Rhob;Nampt;Eif2s1;Zfp36l1;Yy1;Akt1;Crip1;Bmp6;Pik3r1;Rad1;Eef1d;Tspo;Mapk13;Cdkn1a;Rab11b;Impact;Egr1;Bad;Tmem109;Pten;Got1;Gata3;Hspa5;Tank;Eif2ak4;Trp53bp1;Il1b;Pcna;Bcl2l1;Nfkb1;Kdm1a;Casp9;Rnf4;Pkd2;Lrrc8c;Lrrc8d;Chek2;Actb;Rac1;Cav1;Mtpn;Aqp1;Rab11fip5;Tnfrsf1a;Ccnd2;Bbc3;Relb;Akt2;Pde2a;Mapk3;Mcoln1;Ednr…
GO:0003013	circulatory system process	http://amigo.geneontology.org/amigo/term/GO:0003013	449	120	96.1543585993988	1.24799334890213	0.00372088693799855	0.0157362510086189	11421;11450;11475;11482;11554;11555;11610;11622;11651;11689;11816;11819;11848;11938;12168;12267;12313;12389;12490;12494;12540;12767;12843;12845;13057;13511;13617;13618;13731;13805;14063;14360;14456;14528;14678;14681;14775;15200;15251;15357;15368;15465;15566;15894;16452;16480;16493;16535;17131;17227;17390;17901;17906;18126;18159;18162;18442;18578;18708;18750;18797;19015;19016;19091;19245;19274;192…	Sumo1;Bmpr2;Myl1;Kcne4;Nppc;Cxcr4;Cd34;Fyn;Bcr;Nts;Avpr1a;Ramp3;Map2k3;Nos2;Ccl4;Tcap;Thra;Jup;Ramp2;Ace;Prkca;Nampt;Ahr;Hif1a;Calm1;Akt1;Dsp;F2rl1;Hmgcr;Pik3r1;Pde4d;Itga1;Gch1;Mcpt4;Stc1;Ednrb;Npr3;Tmem65;Ptp4a3;Acvrl1;Emp2;Adipoq;Sod1;Ppard;Vegfa;Ptprm;Ehd3;Dsg2;Hbegf;Adrb2;Smad7;Plcb3;Jak2;Prkg1;Acta2;Htr7;Add3;Adrb1;Eng;Snx5;Src;Postn;Wwtr1;Fgg;Ank2;Chd7;Pde4b;Zc3h12a;Cdc42;Ece1;Agtrap;Ctnnb…
GO:0097305	response to alcohol	http://amigo.geneontology.org/amigo/term/GO:0097305	231	67	49.4691689008043	1.35437892911338	0.00374490641338387	0.0157557720604544	11303;11450;11490;11522;11622;11651;11848;11991;12015;12048;12313;12350;12370;12385;12475;12550;12583;12737;12739;12741;12774;12775;13057;13138;13629;13640;13685;14281;14283;14360;14462;14590;14702;15357;15446;15566;16324;16480;16598;16600;16898;18159;18750;19211;19229;19401;20296;20302;20564;20655;20692;20845;20848;21391;21813;21814;21923;53624;54140;55949;66480;67972;71240;73158;217124;227753;2…	Casp8;Eef1b2;Nppc;Inhbb;Fyn;Eef2;Atp2b1;Avpr1a;Slit3;Sparc;Larp1;Cldn7;Ccl2;Ccl3;Ppp1r9b;Osbpl7;Rara;Ccr7;Jup;Stat3;Prkca;Ahr;Fos;Calm1;Akt1;Hmgcr;Rpl15;Gng2;Ptk2b;Cldn5;Adipoq;Cldn1;Sod1;Rps2;Efna5;Ctnna1;Cd14;Cdo1;Fosl1;Bad;Pten;Htr7;Gata3;Gsn;Bcl2l1;Car3;Adam15;Adh1;Ggh;Abca1;Klf4;Tnc;Hnrnpd;Tgfbr3;Cldn3;Tbxas1;P2ry6;Star;Eif4ebp1;Hpgd;Klf2;Cdh1;Cyba;Dag1;Rhoa;Tgfbr2;Ccr5
GO:0070741	response to interleukin-6	http://amigo.geneontology.org/amigo/term/GO:0070741	32	14	6.8528718823625	2.04293911229135	0.00377382847531249	0.0157956119688337	12496;12631;12705;16195;17128;17863;18033;19223;19255;20296;20344;20848;98496;216161	Pid1;Selp;Myb;Sbno2;Ccl2;Stat3;Il6st;Ptpn2;Smad4;Cfl1;Entpd2;Ptgis;Nfkb1;Cited1
GO:0007264	small GTPase mediated signal transduction	http://amigo.geneontology.org/amigo/term/GO:0007264	437	117	93.5845316435129	1.25020660941792	0.00389363721344227	0.0162135047041801	11303;11554;11629;11816;11845;11848;11852;11853;11857;12540;12554;12558;12825;12843;12928;12977;13430;13449;13617;14063;14251;14569;14674;14726;14744;14745;14784;15368;16400;16412;16476;16653;16801;17926;18015;18049;18128;18186;18208;19053;19158;19325;19326;19336;19339;19353;19417;19699;19730;19731;19732;19877;19878;20430;20779;21849;22376;22630;23921;24064;26554;26921;29815;53378;53868;54126;543…	Arfgef1;Map4k4;Col3a1;Cul3;Ralb;Rgl1;Myoc;Bcr;Rab21;Rap1b;Cdc42se2;Flcn;Ntn1;Arhgef15;Tax1bp3;Crk;Git1;Nf1;Itga3;Gna13;Cdc42ep4;Grb2;Baiap2;Rac3;Rab10;Rhob;Rock2;Ywhaq;Arf6;Sipa1l1;Gpr65;Rapgef5;Gdi2;Rala;Rab24;F2rl1;Spata13;Dok2;Spry2;Ift27;Cyth4;Cdc42ep1;Rapgef3;Rnd1;Rab11b;Rgl2;Aif1;Flot1;Rab5a;Rock1;Cdh2;Arhgap26;Kank1;Arhgap19;Arl3;Adrb1;Notch1;Ralgds;Mapkap1;Dgkz;Gm14137;Rhov;Src;Arfgef2;Ra…
GO:0055094	response to lipoprotein particle	http://amigo.geneontology.org/amigo/term/GO:0055094	26	12	5.56795840441953	2.1551885140656	0.00423145249290136	0.017530303184877	11303;11651;11816;12520;12527;12554;14127;16412;16835;16956;19016;20788	Fcer1g;Akt1;Srebf2;Abca1;Pparg;Cd9;Apoe;Cd81;Lpl;Cdh13;Itgb1;Ldlr
GO:0045666	positive regulation of neuron differentiation	http://amigo.geneontology.org/amigo/term/GO:0045666	401	108	85.8750507758551	1.25764117778392	0.00444461647419581	0.018319942015467	11491;11504;11538;11816;11840;11848;11908;12156;12159;12160;12161;12168;12484;12631;12633;12767;12774;12805;13627;13640;13690;14182;14268;14360;14366;14461;14745;14828;15114;15353;15375;15507;15566;16202;16210;16373;16400;16412;16975;17096;17260;18010;18015;18024;18049;18102;18186;18208;18442;18472;18786;18844;19211;19229;19268;19317;19353;19385;19401;19699;19713;20257;20304;20311;20315;20317;203…	Cflar;Bmpr2;Fn1;Cxcr4;Fyn;Cd24a;Map2k2;Hmg20b;Socs2;Rab21;Llph;Arf1;Ntn1;Pafah1b1;Serpinf1;Nf1;Ccl5;Nme1;Spag9;Itga3;Rara;Hap1;Sphk1;Baiap2;Csnk1d;Adam17;Sox11;Foxa1;Bmp6;Mef2c;Bmp4;Ptk2b;Plxnb2;Shank3;Cntn1;Atf1;Ranbp1;D16Ertd472e;Adamts1;Qk;Tnfrsf12a;Mapk8ip3;Neu1;Vegfa;Srf;Ptk7;Efna5;Tgif1;Zeb1;Impact;Cfl1;Pten;Htr7;Anapc2;Golga2;Hspa5;Nfe2l2;Caprin1;Bmp2;Adnp;Stmn2;Skil;Ngf;Sh3glb1;Lyn;Lpar1;…
GO:0007369	gastrulation	http://amigo.geneontology.org/amigo/term/GO:0007369	165	50	35.3351206434316	1.41502276176024	0.00448100730910739	0.0183367704118453	11450;11477;12159;12168;12814;12816;12827;12832;12833;12837;13138;13836;14042;14043;14182;14268;14465;14751;15242;16400;16410;16412;16600;16780;16842;17128;17388;17390;18747;19084;19821;20613;20671;20680;20807;21813;21815;21929;23796;26554;50493;50918;68592;76246;76499;80294;214498;216850;232341;235626	Sox17;Col5a2;Bmpr2;Fn1;Cul3;Cdc73;Rnf2;Lamb3;Tnfaip3;Col6a1;Pofut2;Txnrd1;Kdm6b;Itga3;Prkar1a;Bmp4;Sox7;Ext1;Adipoq;Col8a1;Srf;Tgif1;Gata6;Smad4;Hhex;Acvr1;Itgav;Aplnr;Ext2;Rtf1;Snai1;Col11a1;Lef1;Klf4;Syf2;Epha2;Wnk1;Myadm;Gpi1;Col4a2;Fgfr1;Prkaca;Mmp2;Mmp15;Itgb1;Col12a1;Dag1;Setd2;Clasp2;Tgfbr2
GO:0072594	establishment of protein localization to organelle	http://amigo.geneontology.org/amigo/term/GO:0072594	343	94	73.454220489073	1.27970863177267	0.00451165175012036	0.0183367704118453	11640;11651;11815;12034;12159;12257;12313;12461;12462;12464;12465;12468;12469;12550;12575;12631;14180;14276;14456;15481;15482;15502;15516;16452;16480;16543;16783;17113;17381;17713;17751;17999;18015;18035;18141;18708;18769;18854;19052;19058;19260;19305;19325;19384;19386;20813;20848;21454;21687;21849;21854;21929;21937;22631;26914;27058;28084;30058;30059;54673;56322;56338;56417;66212;66810;67067;671…	Timm17a;Srp9;Tnfaip3;Sec63;Ranbp2;Cct2;Ppp3r1;Cct4;Ppp2ca;Timm22;Nf1;Akap1;Jup;Stat3;Vps25;Rab10;Nfkbia;Calm1;Akt1;Nup153;Tspan17;H2afy;Pik3r1;Sgtb;Bmp4;Ipo4;Fgf9;Ipo5;Cct5;Ywhaz;Ubr5;Tspo;Nup50;Apod;Cct8;Tcp1;Cdkn1a;Hspa1l;Hsp90ab1;Rbm22;Cfl1;Jak2;Nolc1;Lrsam1;Timm10;Srp14;Chmp4b;Romo1;Pkig;Cse1l;Sec62;Cct3;Adar;Txnip;Ptpn22;Sh3glb1;Dnaja1;Tomm5;Sec61b;Tek;Zc3h12a;Pink1;Grpel1;Ran;Pom121;Mdfic;C…
GO:0038034	signal transduction in absence of ligand	http://amigo.geneontology.org/amigo/term/GO:0038034	74	26	15.8472662279633	1.64066152647336	0.0045164459142476	0.0183367704118453	12015;12045;12046;12047;12048;12125;12385;14102;14182;14360;14451;16176;16196;16410;16819;17210;18015;18049;19045;19713;21672;51792;51800;56744;107449;606496	Bok;Fyn;Unc5b;Nf1;Gas1;Ppp2r1a;Ctnna1;Ppp1ca;Bad;Fas;Lcn2;Itgav;Bcl2l11;Il1b;Bcl2l1;Il7;Mcl1;Ngf;Pf4;Ret;Gsk3a;Fgfr1;Prdx2;Bcl2a1d;Bcl2a1b;Bcl2a1c
GO:0032386	regulation of intracellular transport	http://amigo.geneontology.org/amigo/term/GO:0032386	410	110	87.8024209927695	1.25281283541212	0.00468480971670959	0.0189256989550656	11450;11472;11555;11640;11652;11815;11840;11938;12048;12159;12306;12313;12523;12540;12550;12575;13211;13424;13726;13830;14127;14360;14451;14456;14461;15114;15368;15482;15516;15566;16190;16452;16480;16543;16783;17096;17846;17913;17999;18015;18220;18245;18247;18442;18708;18747;18750;18769;19042;19047;19052;19246;19250;19260;19326;19339;19387;20218;20280;20296;20615;20779;21416;21687;21849;21937;223…	Dhx9;Fcer1g;Cd84;Ptpn14;Fyn;Nus1;Oaz1;Map2k2;Rab21;Cpsf6;Rap1b;Commd1;Ppp2ca;Arf1;Myo1c;Git1;Nf1;Ccl2;Akap1;Hap1;Jup;Prkca;Cd300a;Ppm1a;Calm1;Dync1h1;Actn2;Nup153;Gas1;Pik3r1;Bmp4;Ipo5;Ubr5;Rangap1;Rapgef3;Adipoq;Apod;Ezr;Riok2;Cdkn1a;Rab11b;Hspa1l;Hsp90ab1;Rab5a;Rbm27;Rbm22;Adrb2;B3gat3;Jak2;Htr7;Nolc1;Tcf7l2;Stom;Wipf1;Bcl2l1;Edem2;Src;Pkig;Ptpn1;Snapin;Ptpn22;Sh3glb1;Lyn;Ube2j1;Anp32b;Tek;Scp2…
GO:0007568	aging	http://amigo.geneontology.org/amigo/term/GO:0007568	290	81	62.1041514339101	1.30426063523625	0.00472574243666768	0.0189965488048226	11651;11792;11815;11816;11820;11846;12257;12371;12385;12389;12575;12577;12737;12799;12827;12845;13032;13076;13138;13179;13498;13618;13629;13665;13805;14281;14681;14784;15357;16202;16476;16478;16653;16664;17191;17390;18024;18148;18569;18854;18858;19211;20014;20280;20296;20317;20655;20807;20848;21750;21813;21857;21938;22068;26889;27364;28146;50883;56722;59027;66090;66143;66409;67006;67067;67972;691…	1500015O10Rik;Prelp;Arg1;Sec63;Jmjd1c;Eef2;Dcn;Atp2b1;Pawr;Npm1;Pmp22;Srr;Serpinf1;Ccl2;Ppp1r9b;Krt14;Cnp;Stat3;Grb2;Nampt;Eif2s1;Fos;Akt1;Eef1e1;Hmgcr;Pde4d;Zmiz1;Apex1;Ednrb;Tspo;Litaf;Rsl1d1;Cldn1;Apod;App;Sod1;Cdkn1a;Srf;Ctnna1;Mbd2;Pten;March5;Pdcd4;Eng;Gsn;Nfe2l2;Romo1;Rpn2;Serp1;Prmt6;Cisd2;Jun;Scp2;Casp9;Tnfrsf1b;Chek2;Cav1;Atn1;Kras;Bbc3;Apoe;Gsk3a;Bcl2l12;Ctsc;Picalm;Ilk;Ypel3;Cdkn1c;Co…
GO:0045454	cell redox homeostasis	http://amigo.geneontology.org/amigo/term/GO:0045454	60	22	12.8491347794297	1.71217754172989	0.0048427842815908	0.0193711371263632	11758;11792;12304;14775;14827;18024;18453;18477;21672;50493;53381;53382;54683;66861;66958;67475;69672;71853;73723;105245;106200;100126824	Prdx6;Txnrd1;P4hb;Pdia6;Ero1lb;Txndc5;Txndc15;Apex1;Sco2;Txndc11;Txnl1;Prdx5;Nfe2l2;Dnajc10;Tmx2;Pdia3;Prdx1;Sh3bgrl3;Pdia4;Prdx2;Gpx1;Prdx4
GO:0071887	leukocyte apoptotic process	http://amigo.geneontology.org/amigo/term/GO:0071887	108	35	23.1284426029734	1.51328823132693	0.00507652076904397	0.020168362407035	11491;11651;12125;12159;12370;12371;12484;12502;12774;12775;14102;14127;14130;14456;14605;15251;16149;16952;17096;17260;19211;20304;20315;20723;20850;21454;26570;56532;60533;94185;108655;170770;216742;227059;384783	Slc39a10;Casp8;Fcgr2b;Fcer1g;Cd24a;Fnip1;Ccl5;Ccr7;Stat5a;Adam17;Hif1a;Akt1;Serpinb9;Mef2c;Bmp4;Ripk3;Tcp1;Tnfrsf21;Cd74;Anxa1;Cd274;Pten;Fas;Bcl2l11;Slc7a11;Lyn;Casp9;Foxp1;Cxcl12;Bbc3;Irs2;Gas6;Cd3g;Ccr5;Tsc22d3
GO:0031532	actin cytoskeleton reorganization	http://amigo.geneontology.org/amigo/term/GO:0031532	93	31	19.916158908116	1.55652503793627	0.00509176637123421	0.020168362407035	11848;11857;12978;12985;14744;16590;16952;17886;18186;18205;18720;19229;19246;21687;22350;30794;56044;57342;63986;66898;71461;78757;98366;108100;170758;192176;217692;223864;227753;231830;434204	Smap1;Pdlim4;Csf3;Baiap2;Rac3;Sipa1l1;Gpr65;Rala;Ptk2b;Rictor;Myh9;Rapgef3;Ezr;Ptk7;Csf1r;Anxa1;Gsn;Ptpn1;Pip5k1a;Tek;Kit;Micall2;Baiap2l1;Ntf3;Arhgdib;Gmfg;Whamm;Parva;Nrp1;Rhoa;Flna
GO:1904950	negative regulation of establishment of protein localization	http://amigo.geneontology.org/amigo/term/GO:1904950	178	53	38.1190998456414	1.3903791069206	0.00521515285507901	0.0205568161083697	11450;11640;11746;11747;11815;12490;12523;14063;14114;14268;14456;15357;15502;16176;16178;16324;16535;16543;16952;18015;18300;18575;18769;18777;18854;19052;19073;19260;19387;19720;21929;22259;22350;26390;26921;26950;52055;56228;57320;57781;58185;59090;70790;78688;81799;94185;105638;110213;207728;223775;230738;269951;434215	Lypla1;Map4k4;Il1r2;Fn1;Inhbb;Cd84;Cd34;Tnfaip3;Srgn;Midn;Ppp2ca;Nf1;Akap1;Vsnl1;Rsad2;Trim27;F2rl1;Hmgcr;Oit1;Dph3;C1qtnf3;Ubr5;Rangap1;Fbln1;Pim3;Tmbim6;Adipoq;Apod;Cd200r1;Ezr;Tnfrsf21;Anxa1;Nr1h3;Mapkbp1;Il1b;Pkig;Anxa5;Ptpn22;Ube2j1;Dnaja1;Zc3h12a;Park7;Mdfic;Pde1c;Rab11fip5;Anxa4;Idh2;Lrrc32;Pde2a;Kcnq1;Gas6;Nol3;Pml
GO:0002532	production of molecular mediator involved in inflammatory response	http://amigo.geneontology.org/amigo/term/GO:0002532	64	23	13.705743764725	1.67812855652504	0.00534997377381119	0.0209863705523415	11491;11689;11690;11815;11988;14127;16178;16190;17096;18126;18569;20085;21672;22631;52392;63953;66824;72124;73845;74748;104416;217303;230738	Il1r2;D1Ertd622e;Fcer1g;Slamf8;Dusp10;Nos2;Cd300a;Adam17;Bap1;Ywhaz;Apod;Seh1l;Pdcd4;Lyn;Zc3h12a;Alox5ap;Alox5;Rps19;Ankrd42;Il4ra;Pycard;Slc7a2;Prdx2
GO:0042176	regulation of protein catabolic process	http://amigo.geneontology.org/amigo/term/GO:0042176	341	93	73.0259159964254	1.27352048558422	0.00545235339630135	0.021285148835561	11651;11816;12306;12398;12520;12550;12759;13010;13032;14360;14466;14775;15216;15511;15516;16176;16835;16971;17128;17131;17846;17999;18126;18245;18247;18263;18747;18763;18854;19025;19052;19186;19192;19211;19229;19359;20115;20128;20671;20682;21857;21929;21938;21944;22187;22218;22350;23806;23807;23988;50883;53312;53323;53378;56085;56228;56291;56353;56440;57320;67025;67184;71240;71999;73914;75234;762…	Sox17;Sumo1;Dtl;Tnfaip3;Rnf217;Fyn;Oaz1;Irak3;Lrp1;Commd1;Ppp2ca;Ubb;Tnfsf12;Nos2;Osbpl7;Psme3;Sox9;Csnk1d;Trib2;Odc1;Rps7;Akt1;Hfe;Ubqln1;Taf9;Styx;Psme1;Clu;Ptk2b;Laptm4b;Trib1;Usp7;Cblb;Ezr;Pkd1;Hspa1b;Hspa1a;Hsp90ab1;Dlgap1;Wac;Csnk1a1;Smad4;Smad7;Pten;Il1b;Cst3;Trib3;Edem2;Ctsa;Gba;Sdcbp;Ube2j1;Rad23b;Rnf19b;Rpl11;Tnfrsf1b;Park7;Plekhg5;Nub1;Ube2k;Glmn;Rpl5;Chek2;Fbxw8;Zfand2a;Rybp;Timp4;Apo…
GO:0046685	response to arsenic-containing substance	http://amigo.geneontology.org/amigo/term/GO:0046685	30	13	6.42456738971484	2.02348254931715	0.0057292506859481	0.0222590983588031	13076;13163;13205;14873;15368;18383;19211;19822;20317;22276;26415;100494;230738	Serpinf1;Tnfrsf11b;Mapk13;Daxx;Pten;Gsto1;Zc3h12a;Rnf4;Zfand2a;Uros;Hmox1;Cyp1a1;Ddx3x
GO:0048771	tissue remodeling	http://amigo.geneontology.org/amigo/term/GO:0048771	175	52	37.4766431066699	1.38753089096033	0.00587412534865828	0.0227132846814787	11482;11555;11601;11622;11846;12111;12168;12389;12484;12494;12772;12978;13386;13710;13836;14257;15251;16196;16401;16410;16889;16952;17260;17390;18015;18383;18750;18854;19229;19353;19877;19878;20779;20850;21814;21828;21857;21934;22041;22042;22339;26365;27273;54411;72828;78688;83430;100201;110279;192176;234515;320790	Bmpr2;Tnfrsf11a;Elf3;Arg1;Cd24a;Bcr;Il23a;Flt4;Nf1;Stat5a;Prkca;Rock2;Ahr;Hif1a;Dlk1;Mef2c;Thbs4;Ptk2b;Tnfrsf11b;Acvrl1;Tfrc;Vegfa;Rock1;Csf1r;Adrb2;Anxa1;Lipa;Itga4;Itgav;Src;Il7;Chd7;Tmem64;Epha2;Cd38;Tgfbr3;Rac1;Pdk4;Cav1;Ceacam1;Angpt2;Inpp4b;Mmp2;Nol3;Ubash3b;Pml;Trf;Ccr2;Timp1;Bgn;Flna;Atp6ap1
GO:0031346	positive regulation of cell projection organization	http://amigo.geneontology.org/amigo/term/GO:0031346	397	106	85.0184417905597	1.24678831754089	0.00633092388194023	0.0243313222394283	11491;11504;11538;11816;11826;11840;11908;12159;12160;12168;12484;12540;12631;12633;12767;12775;12805;13430;13627;13640;13690;14063;14182;14268;14360;14366;14745;14828;15114;15507;15566;16202;16400;16412;16590;16819;16975;17096;18010;18015;18024;18049;18102;18186;18208;18442;18472;18483;18606;18643;18786;18844;19229;19268;19317;19353;19385;19699;19713;20257;20311;20315;20317;20361;20430;20482;206…	Cflar;Bmpr2;Fn1;Cxcr4;Fyn;Cd24a;Palm;Map2k2;Rab21;Llph;Efemp1;Arf1;Ntn1;Pfn1;Pafah1b1;Serpinf1;Nf1;Nme1;Itga3;Ccr7;Hap1;Cdc42ep4;Sphk1;Baiap2;Adam17;Rala;F2rl1;Bmp4;Ptk2b;Enpp2;Cdc42ep1;Plxnb2;Shank3;Cntn1;Atf1;Ranbp1;D16Ertd472e;Adamts1;Qk;Tnfrsf12a;Neu1;Vegfa;Srf;Ptk7;Efna5;Cfl1;Htr7;Anapc2;Golga2;Lcn2;Hspa5;Nfe2l2;Caprin1;Gm14137;Src;Adnp;Stmn2;Skil;P2ry12;Ngf;Sh3glb1;Lyn;Lpar1;Plaa;Lrp8;Ptprf…
GO:0009895	negative regulation of catabolic process	http://amigo.geneontology.org/amigo/term/GO:0009895	244	69	52.2531481030141	1.32049460185577	0.00635251270290493	0.0243313222394283	11474;11651;11812;11991;12257;12306;12398;12696;13010;13211;13690;14360;15216;15368;15381;15439;15516;16176;17128;17164;17210;17751;18126;18173;18458;18772;18854;19025;19260;19317;20115;20848;21857;21929;22057;22339;22695;23988;51810;53378;56228;56291;56353;56403;56460;57320;59027;66968;67025;68943;69903;72344;73158;73914;75608;77134;80750;99412;101943;108143;110595;114128;192176;225020;225131;23…	Slc11a1;Mapkapk2;Pkp1;Dhx9;Hnrnpu;Tnfaip3;Fyn;Cirbp;Irak3;Larp1;Smcr8;Nos2;Tob1;Stat3;Usp36;Rps7;Nampt;Akt1;Hfe;Hnrnpa0;Taf9;Styx;Hnrnpc;Laptm4b;Pabpc1;Tspo;Usp7;Qk;Hsp90ab1;Vegfa;Plin5;Fez2;Wac;Smad4;Actn3;Golga2;Il1b;Cst3;Chmp4b;Ctsa;Mcl1;Ptpn22;Sdcbp;Ube2j1;Rpl11;Pink1;Park7;Hnrnpd;Rpl5;Rybp;Timp4;Apoc1;Zfp36;Rasip1;Eif4g2;Pkp3;Naf1;Hmox1;N4bp1;Mt3;Hp;Sf3b3;Cbfa2t3;Pin1;Pml;Anxa2;Syncrip;Timp1…
GO:0034340	response to type I interferon	http://amigo.geneontology.org/amigo/term/GO:0034340	37	15	7.92363311398164	1.89307099208465	0.00654360501549967	0.0249455740496983	15516;15976;15977;17381;18983;19255;53323;54131;56417;66141;67070;68713;80876;235626;434341	Ifnar2;Hsp90ab1;Ptpn2;Adar;Ifnb1;Ube2k;Lsm14a;Irf3;Ifitm2;Ifitm1;Ifitm3;Cnot7;Nlrc5;Mmp12;Setd2
GO:0001906	cell killing	http://amigo.geneontology.org/amigo/term/GO:0001906	145	44	31.0520757169551	1.41697451729371	0.00714467010840258	0.027029223164667	11692;11846;12015;12125;12774;12928;13032;13421;13731;14063;14825;14972;14990;14997;15015;15216;15481;15516;16002;16768;16783;16963;17002;18126;18477;20085;20296;20311;20723;20850;20851;26365;30925;56532;56744;67067;75234;76055;83430;104709;171285;216869;223601;379043	Xcl1;Slamf6;Raet1e;Arg1;Il23a;Havcr2;Pik3r6;Arrb2;Crk;Nos2;Ccl2;Stat5b;Stat5a;Hfe;Serpinb9;F2rl1;Dnase1l3;Ripk3;Fam49b;Emp2;Gfer;H2-K1;H2-Q4;H2-M9;H2-M2;Hsp90ab1;Bad;Mgea5;Bcl2l11;Romo1;Prdx1;Rnf19b;Cxcl5;Pf4;Cxcl1;Lag3;Rps19;Ceacam1;Ctsc;Igf2;Lamp1;Hspa8;Ltf;Ccr5
GO:0051260	protein homooligomerization	http://amigo.geneontology.org/amigo/term/GO:0051260	340	92	72.8117637501015	1.26353208961885	0.00715675243892044	0.027029223164667	11450;11472;11674;11690;11747;11749;11816;11820;11838;11846;11853;12124;12125;12389;12496;12500;12502;12550;12737;12739;12759;13627;13666;13830;14026;14102;14127;14251;14466;14528;14583;14660;14778;15368;15985;16493;16819;16924;17118;17128;18148;18391;18764;18952;19305;19656;20024;20482;20779;21828;22030;22323;23918;24075;27223;27364;53624;56532;56615;56839;56847;57440;57875;58799;66824;66830;668…	Gls;Fcer1g;Arg1;Marcks;Bend3;Kcnc2;Npm1;Gpx3;Anxa6;Cldn7;Srr;Sept4;Spag9;Cd79b;Evl;Actn2;Thbs4;Gch1;Ripk3;Scara5;Clu;Kctd9;Kctd12;Sub1;Derl1;Arc;Cby1;St13;Bik;Adipoq;Cldn1;Ildr1;App;Usp16;Cuta;Angptl4;Flot1;Ehd3;Kcng3;Riok3;Smad4;Fas;Lgi1;Entpd2;Traf2;Nacc2;Golga2;Lcn2;Stom;Ehd4;Trp53bp1;Bcl2l11;Chmp4b;Src;Skil;Anxa5;Gba;Crtc2;Rhoc;Sigmar1;Cda;Emilin1;Lnx1;Pkd2;Cldn3;Alox5ap;Cav1;Eif2ak3;Gfpt1;Cr…
GO:0051052	regulation of DNA metabolic process	http://amigo.geneontology.org/amigo/term/GO:0051052	370	99	79.2363311398164	1.24942685477587	0.00762880734800486	0.0286132435430287	11450;11482;11651;11692;11745;11908;11991;12168;12267;12461;12462;12464;12465;12468;12469;12540;12575;13010;13078;13211;14182;14462;14897;14958;15381;15516;15903;16009;16476;16600;17191;18148;18159;18538;18590;18643;18854;19016;19229;19252;19353;19647;19704;20779;21454;21750;21849;21853;22042;22130;22210;22284;22339;22376;22404;22791;24061;26417;27050;27214;27223;30877;30951;50709;50883;50931;518…	Bmpr2;Trip12;Nppc;Nucks1;Dhx9;Hnrnpu;E2f7;Cct2;Ptges3;Timeless;Igfbp3;Cct4;Npm1;Ube2b;Flcn;Arrb2;Pfn1;Zfp830;Cbx8;Akt1;Gtpbp4;Hist1h1e;Dek;Xrcc4;Gnl3;Hnrnpc;Ptk2b;Cct5;Ubr5;H1f0;Atf1;Acvrl1;Usp7;Senp2;Adipoq;Tfrc;Dtx3l;Parp9;Cct8;Tcp1;Smoc2;Gfer;Dusp1;Cdkn1a;Wiz;Hsp90ab1;Vegfa;Smchd1;Cyp1b1;Dcp2;Mbd2;Mgea5;Gata3;Ttf1;Cdk9;Fam129b;Trp53bp1;Pcna;Cst3;Src;Cct3;Klf4;Jun;Rlf;Id3;Kdm1a;Cdc42;Dbf4;Dnajc…
GO:0032355	response to estradiol	http://amigo.geneontology.org/amigo/term/GO:0032355	126	39	26.9831830368023	1.44534467808368	0.00764664267098181	0.0286132435430287	11819;11991;12015;12371;12494;12633;12842;13010;13629;14284;14751;15375;15446;16952;17191;17388;17390;17927;18750;19211;19252;19378;19401;20296;20848;20851;23871;26379;50706;51788;56089;56338;66942;67866;208908;216233;217124;225182;353310	Cflar;Ddx18;Eef2;Socs2;Ramp3;Ccl2;Col1a1;Ppp1r9b;Rara;Stat5b;Stat3;Prkca;Foxa1;Dusp1;Rbbp8;Mbd2;Esrra;Bad;Anxa1;Pten;Cst3;Postn;Txnip;H2afz;Casp9;Fosl2;Cd38;Hnrnpd;Ccdc62;Gpi1;Myod1;Nr2f2;Zfp703;Hpgd;Mmp2;Mmp15;Wfdc1;Ets1;Aldh1a2
GO:0071604	transforming growth factor beta production	http://amigo.geneontology.org/amigo/term/GO:0071604	31	13	6.63871963603867	1.95820891869401	0.00796355898589862	0.0296624307181178	12484;12490;14465;15251;15516;16410;16963;17022;17128;17221;70495;114128;434215	Xcl1;Cd34;Cd46;Cd24a;Lum;Hif1a;Laptm4b;Hsp90ab1;Gata6;Smad4;Itgav;Lrrc32;Atp6ap2
GO:0060562	epithelial tube morphogenesis	http://amigo.geneontology.org/amigo/term/GO:0060562	350	94	74.9532862133398	1.25411445913722	0.0082191144301228	0.0304745247363457	11477;11482;11622;11848;11852;12034;12156;12159;12160;12370;12631;12705;12767;12977;13033;13138;13617;13805;13836;14462;14674;15205;15242;15251;15375;15945;16202;16371;16372;16373;16653;16776;16842;17128;17260;17313;18128;18141;18186;18208;18643;18654;18747;18763;18764;18854;19045;19058;19303;19378;19401;19411;19713;19878;20115;20315;20496;20666;20671;20677;20682;20732;20733;20779;20807;21393;214…	Sox17;Casp8;Cxcr4;Timeless;Ppp3r1;Ntn1;Pfn1;Tcap;Rara;Gna13;Sox9;Rhob;Rock2;Sox11;Rps7;Ahr;Foxa1;Hif1a;Pgf;Rala;Sox4;Irx1;Irx2;Mef2c;Bmp4;Spry2;Mtss1;Nup50;Plxnb2;Shank3;Acvrl1;Rarg;Hes1;Arl13b;Pkd1;Vegfa;Srf;Ptk7;Tgif1;Slc12a2;Smad4;Ppp1ca;Cfl1;Hhex;Gata3;Notch1;Eng;Acvr1;Spint1;Bmp2;Src;Stk4;Tfap2c;Lama5;Ccdc39;Rbm15;Csf1;Lef1;Tnc;Tek;Clic4;Epha2;Ctnnbip1;Cxcl10;Shroom3;Pkd2;Glmn;Pxn;Kdm2b;Podx…
GO:0000209	protein polyubiquitination	http://amigo.geneontology.org/amigo/term/GO:0000209	174	51	37.2624908603461	1.36866856784051	0.0084215020793853	0.0309626326938149	11796;11798;12400;14897;17999;18786;19260;19720;19822;21929;22030;22194;22195;22209;22210;23806;23807;26554;52563;53323;59008;59026;66105;66589;67118;67245;67845;68031;68366;69104;70510;70790;71999;75234;76072;76843;77891;80985;99152;106021;108660;109910;140499;209200;216150;217232;226541;227738;268291;319817;381305	Cul3;Trip12;Rc3h1;Klhl20;Dtl;Tnfaip3;Rnf146;Rnf217;Cdc34;Peli1;Ube2b;Rnf187;Rnf167;Cdc27;Trim27;Ube2e1;Ubr5;Bfar;Ube2l3;Dtx3l;Cdc23;Zfp91;March5;Anapc2;Traf2;Lrsam1;Rc3h2;Trim44;Ube2v1;Rnf115;Ptpn22;Ube2d3;Topors;Rnf183;Plaa;Rnf19b;Ube2j2;Tmem129;Rnf4;Ube2k;Anapc5;Ube2s;Cbfb;Birc3;Fbxo22;Arih1;Nedd4;Arih2;Ube2a;Xiap;Huwe1
GO:0043112	receptor metabolic process	http://amigo.geneontology.org/amigo/term/GO:0043112	178	52	38.1190998456414	1.36414553886549	0.00842702195238065	0.0309626326938149	11450;11816;11838;11840;12306;12389;12512;12520;12527;13429;13430;14127;14251;14784;15114;15182;15251;16410;16412;16976;17999;18196;18205;19016;19058;19246;19326;20339;22042;22259;22339;22350;26365;51801;53378;54409;54673;56089;56440;57440;67300;77371;99371;209200;213326;216869;216963;217166;230857;233489;271457;433667	Ramp1;Sele;Fcer1g;Hdac2;Scyl2;Cd63;Ramp3;Ppp3r1;Sec24a;Arf1;Arrb2;Git1;Cltc;Nr1d1;Hap1;Ramp2;Grb2;Hif1a;Arc;Adipoq;Tfrc;Dtx3l;Ezr;Rab11b;Flot1;Vegfa;Rab5a;Ehd3;Dnm1;Itgav;Nr1h3;Arfgef2;Ptpn1;Sh3glb1;Ankrd13c;Sdcbp;Ece1;Lrpap1;Nsg1;Cav1;Pparg;Cd9;Ntf3;Apoe;Ceacam1;Picalm;Cd81;Itgb1;Dnm2;Snx1;Anxa2;Nedd4
GO:0050867	positive regulation of cell activation	http://amigo.geneontology.org/amigo/term/GO:0050867	288	79	61.6758469412625	1.28089039580172	0.00847227819468888	0.0309886932166098	11475;11629;11820;11848;12015;12182;12389;12400;12484;12494;12520;12522;12524;12575;12772;12775;13350;13641;13846;14063;14127;14456;14461;14462;14726;15205;15505;16002;16149;16176;16190;16191;16195;16196;16362;16423;16452;16783;16852;16952;16963;17082;17221;17260;17863;19260;19401;20296;20304;20344;20850;20851;21813;21838;21950;22042;27050;27223;58205;60533;63953;66824;67245;72544;74131;74256;808…	Il1rl1;Slc39a10;Selp;Xcl1;Fcer1g;Dusp10;Cd46;Myb;Cd24a;Il23a;Peli1;Havcr2;Il5;Irf1;Pik3r6;Ccl2;Ccl5;Rara;Ccr7;Stat5b;Stat5a;Cd300lb;Cd83;Mef2c;F2rl1;Il6st;Zmiz1;Fam49b;Dgat1;Lgals1;Hes1;Tfrc;Cd86;Cd47;Nfkbiz;App;Cdkn1a;Aif1;Tnfsf9;Cd74;Malt1;Bad;Anxa1;Jak2;Cd274;Pdcd1lg2;Acta2;Gata3;Trp53bp1;Il1b;Il7;Ptpn22;Shb;Pdpn;Bst1;Cd38;Ephb4;Hsph1;Cav1;Gata2;Rps3;Il4ra;Pycard;Igf2;Cd81;Irs2;Lamp1;Gas6;Cyld…
GO:0043276	anoikis	http://amigo.geneontology.org/amigo/term/GO:0043276	28	12	5.99626289706719	2.00124647734663	0.00870126810575123	0.031683541263991	12048;12389;13143;16412;17210;17691;18128;18432;20779;27273;50883;433667	Mybbp1a;Sik1;Notch1;Bcl2l1;Src;Mcl1;Ankrd13c;Chek2;Pdk4;Cav1;Itgb1;Dapk2
GO:0002791	regulation of peptide secretion	http://amigo.geneontology.org/amigo/term/GO:0002791	444	116	95.0835973677797	1.21997908378788	0.00911573334304128	0.0330445333685246	11554;11727;11746;11747;11840;12015;12143;12475;12481;12490;12494;12523;12774;12775;12978;13211;13640;14063;14114;14255;14268;14367;14456;14462;14751;15216;15251;15357;16149;16176;16178;16190;16191;16324;16452;16534;16535;16952;16956;17082;17096;17381;17386;17975;18126;18300;18575;18640;18854;19015;19016;19073;19260;19720;20302;20304;20501;20677;20779;21416;21687;21929;21938;22030;22259;22341;223…	Map4k4;Il1r2;Il1rl1;Fzd5;Fn1;Ncl;Inhbb;Pfkfb2;Dhx9;Cd84;Tlr5;Cd34;Tnfaip3;Srgn;Midn;Ppia;Havcr2;Sec24a;Il5;Arf1;Nos2;Ccl5;Ccl3;Nr1d1;Ccr7;Krt20;Vsnl1;Rsad2;Hif1a;Trim27;Hfe;Sox4;F2rl1;Hmgcr;Oit1;Dph3;Ang;Blk;C1qtnf3;Golph3;Ubr5;Fbln1;Pim3;Tmbim6;Ildr1;Cd200r1;Ezr;Ppard;Tnfrsf21;Efna5;Cd14;Cd74;Csf1r;Bad;Anxa1;Jak2;Cd274;Mgea5;Tcf7l2;Adrb1;Gata3;Traf2;Ifih1;Nr1h3;Mapkbp1;Il1b;Src;Anxa5;Postn;Serp1…
GO:0045861	negative regulation of proteolysis	http://amigo.geneontology.org/amigo/term/GO:0045861	343	92	73.454220489073	1.25248078854347	0.00918854393908908	0.0331604341268459	11651;11652;11796;11798;11820;11826;12047;12048;12258;12268;12406;12509;12550;12581;12633;13010;13014;13024;13025;13205;13601;14451;14456;14751;14775;15216;15370;15511;15516;16178;16426;16600;16842;17002;17035;17221;17751;18049;18518;18708;18793;18854;18984;20115;20317;20340;20439;20568;20701;20704;20708;20715;20723;20724;20732;20733;20779;21789;21857;22259;22339;23950;50766;53378;54208;54683;559…	Il1r2;Cflar;Serpinb5;Cd46;Cstb;Fnip1;Arrb2;Serpinf1;Rps7;Serpina1b;Serpina1e;Serpina3f;Serpina3g;Serpina3i;Akt1;Hfe;Serpinb6b;Serpinb9;Gas1;Ctla2b;Ctla2a;Taf9;Pik3r1;Itih3;Styx;Nr4a1;Usp7;App;Pi16;C4b;Hspa1b;Hsp90ab1;Vegfa;Crim1;Wac;Prdx5;Serping1;Nr1h3;Cd59a;Spint1;Chac1;Cst3;Bcl2l1;Src;Slpi;Wfdc2;Siah2;Lxn;Ecm1;Ngf;Lef1;Sdcbp;Ube2j1;Klf4;Dhcr24;Tmem59;Sfn;Rpl11;Park7;Dnajb6;Spink2;Rpl5;Por;Tfpi…
GO:0042063	gliogenesis	http://amigo.geneontology.org/amigo/term/GO:0042063	289	79	61.8899991875863	1.27645824910344	0.00926923879899888	0.0333036367468455	11651;11652;11820;11848;12156;12159;12257;12527;12558;12759;12767;12772;12799;12977;13138;13629;14102;14268;14745;15182;15205;15212;16176;16195;16202;16653;16779;16835;16842;16952;16975;17096;17751;17926;17936;17937;18015;18128;18205;18472;18606;18755;18858;19016;19047;19058;19211;19229;19262;19317;19699;20296;20302;20655;20665;20666;20677;20682;20732;20848;21416;22041;22352;23928;24088;26417;518…	Nab1;Fn1;Bok;Cxcr4;Myoc;Dusp10;Hdac2;Eef2;Nab2;Ppp3r1;Efemp1;Pmp22;Pafah1b1;Nf1;Ccl2;Ccl3;Cnp;Stat3;Sox9;Itgb4;Sox11;Prkch;Akt1;Sox4;Hexb;Il6st;Bmp4;Clu;Ptk2b;Enpp2;Sox10;Tspo;Hes1;App;Sod1;Qk;Tnfrsf21;Cdh2;Anxa1;Pten;Fas;Tcf7l2;Vim;Notch1;Lamc3;Gsn;Spint1;Il1b;Ptpra;Bmp2;P2ry12;Tlr2;Tspan2;Csf1;Lef1;Lyn;Lpar1;Lrp8;Eif2b3;Mxra8;Reln;Ppp1cc;Sun1;Pparg;Cd9;Ntf3;Kras;Akt2;Idh2;Ilk;Mapk3;Arhgef7;Mt3;…
GO:0010498	proteasomal protein catabolic process	http://amigo.geneontology.org/amigo/term/GO:0010498	402	106	86.0892030221789	1.23128100015854	0.00932001875009014	0.0333385692734502	11651;11816;12398;12759;14466;14775;14828;14950;15216;15511;15516;17131;17846;17999;18024;18521;18747;18763;18786;18854;18858;19053;19167;19172;19186;19192;19359;19822;20316;20439;22187;22196;22209;22210;22218;23806;23807;26440;26442;26446;26554;27362;28199;52377;53312;53323;53378;56085;56228;56291;56353;57296;57320;58799;59008;66089;66105;66212;66413;66861;67025;67118;67245;67812;67819;68292;683…	1500015O10Rik;Sumo1;Cul3;Ubxn4;Klhl20;Rnf217;Cdc34;Rnf185;Peli1;Commd1;Rmnd5b;Ube2b;Rnf187;Ubb;Pmp22;Arrb2;Sdf2;Trim25;Osbpl7;Psmb3;Nr1d1;Psme3;Nploc4;Csnk1d;Trib2;Dnajb9;Psma3;Jkamp;Akt1;Mta1;Hfe;Ubqln1;Taf9;Sgtb;Psmd6;Styx;Dcaf11;Psme1;Clu;Fbxl7;Derl1;Trib1;Pcbp2;Usp7;Bfar;Pkd1;Ube2i;Hspa1b;Hspa1a;Hsp90ab1;Dlgap1;Wac;Csnk1a1;Smad7;Fbxl15;Hspa5;Nfe2l2;Dnajc10;Trib3;H13;Edem2;Wwtr1;Siah2;Gba;Psmb…
GO:0003205	cardiac chamber development	http://amigo.geneontology.org/amigo/term/GO:0003205	171	50	36.6200341213746	1.36537284029497	0.0094689653572444	0.0335764250789547	11477;11504;11622;12142;12159;12160;12168;12767;12814;12876;13430;13805;14180;14200;14462;14465;15205;15251;15531;16971;17069;17128;17131;17184;17260;17906;18128;18186;18187;19401;20148;20564;20666;20677;20807;20897;21687;21813;21814;23863;57342;64010;68927;71461;74868;109620;207728;229700;320790;606496	Fhl2;Bmpr2;Nrp2;Cxcr4;Prdm1;Lrp1;Slit3;Rara;Sox11;Ahr;Sav1;Hif1a;Sox4;Dsp;Mef2c;Ptcd2;Bmp4;Fgf9;Tmem65;Ly6e;Hes1;Adamts1;Srf;Ptk7;Gata6;Matr3;Ndst1;Smad4;Smad7;Gata3;Notch1;Eng;Acvr1;Rbm15;Col11a1;Chd7;Tek;Dhrs3;Tgfbr3;Myl2;Gsk3a;Pde2a;Parva;Cpe;Dand5;Nrp1;Dnm2;Stra6;Bmp5;Tgfbr2
GO:0042594	response to starvation	http://amigo.geneontology.org/amigo/term/GO:0042594	175	51	37.4766431066699	1.36084760459571	0.00946921347670027	0.0335764250789547	11910;11911;12168;12575;12846;13665;13666;13685;14102;14314;14456;14466;14828;15216;15388;16210;16324;16476;17691;17927;18024;18432;19106;20788;21416;22271;22695;26408;26417;27053;27103;27273;54170;54673;57875;64143;66809;67443;71999;72124;73158;74137;74302;74781;75747;140742;216742;229317;230738;270802;100504663	Bmpr2;Inhbb;Ralb;Nuak2;Atf3;Map3k5;Sesn1;BC048403;Mtmr3;Upp1;Fnip1;Larp1;Mybbp1a;Krt20;Eif2s1;Hfe;Atg14;Atf4;Srebf2;Comt;Fstl1;Cdkn1a;Sik1;Angptl4;Eif2ak2;Impact;Seh1l;Fas;Tcf7l2;Hspa5;Nfe2l2;Eif2ak4;Eif2a;Gba;Sh3glb1;Jun;Rragc;Zc3h12a;Wipi2;Pdk4;Asns;Eif2ak3;Zfp36;Hnrnpl;Myod1;Mapk3;Gas6;Eif4ebp1;Map1lc3b;Sesn3;Fbxo22
GO:0009896	positive regulation of catabolic process	http://amigo.geneontology.org/amigo/term/GO:0009896	377	100	80.7353968640832	1.23861408854345	0.00952019293858664	0.033610420287532	11474;11555;11651;11652;11816;11991;12125;12192;12227;12398;12520;12759;13032;13179;14466;15251;15368;15511;15944;16009;16176;16337;16835;16971;17131;17999;18245;18247;18458;18718;18983;19211;19229;19246;19704;19877;20128;20671;20682;21929;21938;21944;22057;22218;22350;22695;23806;23807;24088;26417;27103;53312;54673;56085;56374;56440;56480;56490;64143;66968;67184;68943;69635;71240;71999;72287;731…	Sox17;Sumo1;Ralb;Btg2;Rc3h1;Dtl;Tnfaip3;Rnf217;Sesn1;Oaz1;Dcn;Tbk1;Lrp1;Igfbp3;Irgm1;Larp1;Flcn;Smcr8;Tnfsf12;Git1;Tob1;Osbpl7;Pip4k2b;Sox9;Csnk1d;Trib2;Hif1a;Zfp36l1;Akt1;Ubqln1;Dapk1;Clu;Ptk2b;Pabpc1;Trib1;Dtx3l;Zbtb20;Cblb;Ezr;Hspa1b;Hspa1a;Plin5;Wac;Rock1;Csnk1a1;Adrb2;Smad7;Actn3;Pten;Pip4k2a;Lrsam1;Eif2ak4;Bcl2l11;Il1b;Trib3;Edem2;Ptpn1;Ythdf3;Tlr2;Gba;Sh3glb1;Tmem59;Zc3h12a;Rnf19b;Pum1;Yth…
GO:0010721	negative regulation of cell development	http://amigo.geneontology.org/amigo/term/GO:0010721	331	89	70.8843935331871	1.25556551398484	0.00960365902652649	0.0337583165780931	11491;11816;11820;11845;11848;12159;12257;12385;12389;12395;12484;12494;12774;12825;13209;13610;13618;13640;13684;13865;14102;14114;14118;14228;14745;14972;15182;15205;15903;15982;16176;16373;16412;16835;16852;16971;17002;17128;17751;18015;18128;18131;18159;18186;18208;18472;18858;19158;19211;19716;20257;20346;20350;20358;20359;20361;20615;20665;20666;20682;20848;21838;21873;22068;22352;22629;269…	Map4k4;Col3a1;Nppc;Dusp10;Hdac2;Cd24a;Lrp1;Eif4enif1;Efemp1;Fstl4;Pmp22;Ntn1;Pafah1b1;Nf1;Stat3;Sox9;Adam17;Sox11;Ifrd1;Arf6;S1pr3;Nr2f1;Bmp4;Ednrb;Zhx2;Lgals1;Sox10;Tspo;Fbln1;Dnajb11;Hes1;Tomm70a;App;Pi16;Notch3;H2-K1;Sema6b;Efna5;Ctnna1;Sema6a;Smad4;Tjp2;Kank1;Pten;Fas;Vim;Notch1;Eif2ak4;Sema6d;Fbn1;Il1b;Stmn2;Postn;Snapin;Eif4e;Runx1t1;Shb;Lpar1;Id3;Kdm1a;Rcc2;Sema3a;Ywhah;Cd38;Cav1;Tacstd2;D…
GO:0043620	regulation of DNA-templated transcription in response to stress	http://amigo.geneontology.org/amigo/term/GO:0043620	56	20	11.9925257941344	1.66770539778886	0.00976887999092679	0.0341910799682438	11910;11911;12013;12608;13653;13666;15251;15368;16210;16476;16598;17751;17999;18024;18128;22339;57748;81489;110213;193740	Atf3;Hif1a;Jmy;Atf4;Tmbim6;Bach1;Hspa1a;Vegfa;Impact;Egr1;Notch1;Nfe2l2;Cebpb;Jun;Eif2ak3;Klf2;Hmox1;Dnajb1;Mt3;Nedd4
GO:0007272	ensheathment of neurons	http://amigo.geneontology.org/amigo/term/GO:0007272	124	38	26.5548785441547	1.43099882519947	0.00997797100738451	0.0347730148411855	11651;11652;12527;12558;12741;12759;12767;13138;13666;14360;14745;15211;15212;16202;17926;17936;17937;18015;18205;18858;19015;19058;19156;19211;19317;19401;19411;20655;20665;21416;21938;22041;24088;70031;70747;94185;192897;277010	Nab1;Cxcr4;Myoc;Fyn;Psap;Nab2;Ppp3r1;Pmp22;Nf1;Rara;Itgb4;Akt1;Hexb;Clu;Sox10;Rarg;Cldn5;Sod1;Qk;Ppard;Tnfrsf21;Cdh2;Pten;Marveld1;Tcf7l2;Tlr2;Tspan2;Lpar1;Tnfrsf1b;Eif2ak3;Cd9;Ntf3;Akt2;Ilk;Hexa;Trf;Dag1;Cmtm8
GO:0032613	interleukin-10 production	http://amigo.geneontology.org/amigo/term/GO:0032613	49	18	10.4934600698676	1.71535412343997	0.010075778261065	0.03494698421988	12490;12522;12523;14063;14127;14130;16364;16423;16963;17221;24088;58205;60533;66824;74131;83430;94185;217410	Xcl1;Fcgr2b;Fcer1g;Cd84;Cd34;Cd46;Il23a;Trib2;Irf4;Cd83;F2rl1;Cd47;Tnfrsf21;Cd274;Pdcd1lg2;Tlr2;Pycard;Sash3
GO:1901998	toxin transport	http://amigo.geneontology.org/amigo/term/GO:1901998	42	16	8.99439434560078	1.77888575764145	0.0101139671079702	0.03494698421988	11307;12461;12462;12464;12465;12468;12469;13429;14828;15502;18186;21454;50934;60533;74343;170770	Cct2;Cct4;Slc7a8;Cct5;Cct8;Tcp1;Abcg1;Cd274;Dnm1;Hspa5;Cct3;Crtc2;Dnaja1;Cct7;Bbc3;Nrp1
GO:0032602	chemokine production	http://amigo.geneontology.org/amigo/term/GO:0032602	82	27	17.5604841985539	1.53754302527851	0.0102277653044918	0.0351904467256242	11450;11491;11815;12484;12523;12978;13653;13836;14063;16149;16176;16190;16196;16600;16956;17082;18442;19106;20304;20311;24058;24088;50706;66824;81799;108655;171285	Il1rl1;Cd84;Cd24a;Havcr2;Ccl5;Adam17;F2rl1;C1qtnf3;Adipoq;Apod;Eif2ak2;Egr1;Cd74;Csf1r;Il1b;Il7;Postn;Tlr2;Klf4;Epha2;Cxcl5;Foxp1;P2ry2;Il4ra;Pycard;Sigirr;Lpl
GO:0051291	protein heterooligomerization	http://amigo.geneontology.org/amigo/term/GO:0051291	140	42	29.9813144853359	1.40087253414264	0.0104059657134279	0.0356525070012804	11450;11641;11796;12283;12306;12385;12558;12737;12739;12833;12834;12842;12843;14528;14672;14688;14784;14979;16149;16202;16337;16480;18412;18763;18764;19052;20194;20482;21937;22030;22404;23989;56532;57342;66576;68219;68553;68953;232087;268345;330401;432508	Cab39;Col6a2;Col6a1;Gna11;Kcnc2;Cpsf6;Sqstm1;Ppp2ca;Col1a1;Med24;Jup;Grb2;Gch1;Ripk3;Adipoq;Cldn1;Pkd1;Wiz;H2-Ke6;Cdh2;Ctnna1;Cd74;Traf2;Skil;S100a10;Akap2;Uqcrh;Gnb1;Pkd2;Cldn3;Col1a2;Mat2a;Tmcc1;Tnfrsf1a;Chmp2a;Ilk;Parva;Insr;Nudt21;Birc3;Anxa2;Col6a4
GO:0006984	ER-nucleus signaling pathway	http://amigo.geneontology.org/amigo/term/GO:0006984	32	13	6.8528718823625	1.89701488998483	0.0108302167036679	0.0366422331807431	11911;11938;12125;13666;14828;18024;19246;19255;51800;67878;68944;108954;229317	Bok;Ppp1r15b;Tmco1;Atf4;Ptpn2;Hspa5;Nfe2l2;Bcl2l11;Ptpn1;Eif2a;Tmem33;Atp2a2;Eif2ak3
GO:0044091	membrane biogenesis	http://amigo.geneontology.org/amigo/term/GO:0044091	32	13	6.8528718823625	1.89701488998483	0.0108302167036679	0.0366422331807431	12306;12389;12390;12558;13731;14251;19156;19211;20194;23970;73712;76438;76686	Psap;Pacsin2;Emp2;Flot1;Rftn1;Cdh2;Pten;S100a10;Cav2;Cav1;Clip3;Dmkn;Anxa2
GO:1903131	mononuclear cell differentiation	http://amigo.geneontology.org/amigo/term/GO:1903131	32	13	6.8528718823625	1.89701488998483	0.0108302167036679	0.0366422331807431	12159;12192;12977;14104;16149;16476;17260;17886;19016;22339;56215;67087;108655	Fasn;Zfp36l1;Mef2c;Bmp4;Acin1;Myh9;Vegfa;Cd74;Csf1;Jun;Ctnnbip1;Foxp1;Pparg
GO:0061448	connective tissue development	http://amigo.geneontology.org/amigo/term/GO:0061448	266	73	56.9644975221383	1.28149993724828	0.0109186357137672	0.0367881004131906	11475;11749;12156;12159;12160;12161;12168;12267;12306;12393;12406;12490;12633;12814;12816;12833;12834;12842;12845;12977;13601;13653;13666;14180;14182;15251;15375;15530;17022;17132;17260;17261;17313;17386;17701;18128;18159;18590;18750;18763;18984;19015;19401;19411;20204;20340;20613;20682;20807;20855;21417;21810;21813;21827;21833;21857;22187;22419;26379;26417;56436;58250;64103;67800;70661;71785;108…	Cflar;Bmpr2;Nppc;Cd34;Col6a2;Col6a1;Chst11;Lum;Efemp1;Sh3pxd2b;Anxa6;Ubb;Col1a1;Thra;Rara;Prkca;Sox9;Foxa1;Hif1a;Bmp6;Tgfbi;Mef2c;Bmp4;Fgf9;Stc1;Rarg;Pkd1;Ppard;Runx2;Srf;Zeb1;Egr1;Mex3c;Esrra;Acta2;Notch1;Prrx2;Bmp2;Snai1;Adrm1;4932438A13Rik;Mef2d;Thbs3;Ecm1;Csf1;Col11a1;Hspg2;Vwa1;Msx1;Por;Pdgfa;Eif2ak3;Wnt5b;C3ar1;Mgp;Gpr4;Dgat2;Serpinh1;Mapk3;Fgfr1;Comp;Glg1;Maf;Pdgfd;Mmp13;Sik3;Anxa2;Bmp5;Co…
GO:0060324	face development	http://amigo.geneontology.org/amigo/term/GO:0060324	53	19	11.3500690551629	1.67399862570504	0.0111195996070739	0.0370045691841967	12842;16401;16842;17390;17701;19378;19401;19411;20130;20397;20807;20897;21416;26396;26417;30953;56847;74392;320790	Sgpl1;Specc1l;Map2k2;Col1a1;Rara;Rarg;Srf;Tcf7l2;Itga4;Schip1;Lef1;Chd7;Msx1;Rras;Aldh1a3;Mapk3;Mmp2;Stra6;Aldh1a2
GO:0070988	demethylation	http://amigo.geneontology.org/amigo/term/GO:0070988	53	19	11.3500690551629	1.67399862570504	0.0111195996070739	0.0370045691841967	11792;13076;14462;18984;20591;21849;22210;22284;30841;73945;80287;99982;104263;107817;108829;211064;216850;252870;320595	Jmjd1c;Ube2b;Kdm6b;Jmjd6;Alkbh1;Apex1;Apobec3;Usp7;Gata3;Kdm1a;Kdm2b;Por;Kdm3a;Trim28;Otud4;Cyp1a1;Usp9x;Phf8;Kdm5c
GO:0140253	cell-cell fusion	http://amigo.geneontology.org/amigo/term/GO:0140253	53	19	11.3500690551629	1.67399862570504	0.0111195996070739	0.0370045691841967	12334;12633;14218;14251;15945;16190;17329;17886;17927;18655;20307;20315;23886;52163;66860;74614;216161;223864;259300	Cflar;Capn2;Sbno2;Ccl8;Myh9;Rapgef3;Flot1;Sh3pxd2a;Tanc1;Ocstamp;Cxcl9;Cxcl10;Camk1;Cxcl12;Ehd2;Myod1;Il4ra;Gdf15;Pgk1
GO:0046777	protein autophosphorylation	http://amigo.geneontology.org/amigo/term/GO:0046777	217	61	46.4710374522707	1.31264553890478	0.0112184700497815	0.037181215022133	11421;11450;12143;12389;12750;12978;13665;13666;13805;13846;14182;14255;14257;14360;15481;15526;16210;16337;16428;16452;16476;16590;17096;17691;18049;18590;18712;18747;18750;19052;19106;19229;20491;20779;20874;21687;21754;21838;21849;22339;22341;22612;26396;26417;27103;29875;50883;56532;57261;58231;59126;67045;68943;69635;70425;71785;73914;98267;110279;223775;232341	Stk17b;Fyn;Bcr;Map2k2;Irak3;Itk;Flt4;Clk4;Ppp2ca;Ace;Prkca;Eif2s1;Dapk1;Ripk3;Blk;Ptk2b;Sla;Pim3;Adipoq;Riok2;Pim1;Sik1;Brd4;Vegfa;Eif2ak2;Impact;Hspa9;Csnk1g3;Csf1r;Jak2;Slk;Eng;Nek6;Eif2ak4;Src;Stk4;Ngf;Lyn;Tesk1;Tek;Jun;Pink1;Yes1;Kit;Chek2;Ephb4;Pdgfa;Flt3;Cav1;Eif2ak3;Wnk1;Trim28;Iqgap1;Mapk3;Insr;Fgfr1;Vegfc;Prkaca;Pdgfd;Hspa8;Thy1
GO:0003012	muscle system process	http://amigo.geneontology.org/amigo/term/GO:0003012	354	94	75.8098951986351	1.23994367428821	0.0113244303789595	0.0373798271045329	11443;11459;11472;11474;11475;11554;11555;11629;11640;11674;11749;11848;11938;12313;12389;12494;12633;12767;12845;13057;13511;13617;13618;13629;14465;14489;15566;16480;16493;16535;16590;16600;17128;17131;17189;17260;17901;17904;17906;17926;17927;18128;18148;18578;18750;19091;19877;19878;20655;20698;20807;20840;20855;21393;21925;21937;21938;21953;21957;22004;22218;23988;26397;28185;30937;50874;563…	Cflar;Sumo1;Myl1;Kcne4;Cxcr4;Myoc;Rcsd1;Eef2;Pawr;Myl6;Npm1;Anxa6;Map2k3;Chrnb1;Akap1;Tcap;Jup;Prkca;Sphk1;Rock2;Calm1;Actn2;Dsp;Mef2c;Pde4d;Myoz1;Stc1;Ednrb;Mb;Sco2;Tomm70a;Sod1;Pi16;Aif1;Srf;Ehd3;Rock1;Gata6;Dsg2;Adrb2;Smad4;Smad7;Actn3;Prkg1;Acta2;Htr7;Mgea5;Adrb1;Notch1;Cdk9;Gsn;Tnnc2;Tmod4;Ank2;Pdlim5;Tpm2;Klf4;Pde4b;Zc3h12a;Ece1;Tnfrsf1b;Sri;Cd38;Kit;Myl2;Atp2a2;Cav1;Mtpn;Foxp1;Lmcd1;Tnfrsf…
GO:0038127	ERBB signaling pathway	http://amigo.geneontology.org/amigo/term/GO:0038127	94	30	20.1303111544398	1.49028992993898	0.0113749870618425	0.0373946943085672	11491;11651;11804;11820;12554;15114;15200;17926;18793;19229;19248;19255;19268;19279;20682;20779;21802;26365;28084;29875;67845;69178;72349;78600;109700;192192;208650;215114;216616;229007	Myoc;Ptprr;Efemp1;Hap1;Vps25;Dusp3;Sox9;Adam17;Akt1;Itga1;Ptk2b;Cblb;App;Hbegf;Ptpn2;Snx5;Src;Zgpat;Rnf115;Ptprf;Ptpn12;Hip1;Tgfa;Pde6h;Plaur;Ceacam1;Shkbp1;Iqgap1;Cdh13;Aplp2
GO:0050817	coagulation	http://amigo.geneontology.org/amigo/term/GO:0050817	149	44	31.9086847022504	1.37893493293683	0.0119211261140296	0.0390320742120647	11555;11747;11816;12258;12306;12389;12490;12496;12527;12845;14026;14063;14066;14114;14127;14456;14674;14726;17096;18024;18590;18750;18792;19091;19124;20344;20807;21672;21789;21824;26365;26570;27027;56744;59048;70839;70945;71853;72828;74145;99571;108101;224794;328795	Selp;Fcer1g;Cd34;Prkca;Gna13;Pdia6;Evl;F13a1;F2rl1;Plau;Fbln1;Ubash3a;Enpp4;Srf;Adrb2;Fermt3;Prkg1;Entpd2;Nfe2l2;Serping1;Thbd;Procr;Anxa5;Slc7a11;P2ry12;Fgg;F3;Lyn;Pdpn;Pf4;Pdgfa;Tfpi2;Cav1;Mmrn1;Cd9;Apoe;Ceacam1;Tspan32;Gas6;Comp;Prdx2;Ubash3b;Anxa2;C1galt1c1
GO:0044764	multi-organism cellular process	http://amigo.geneontology.org/amigo/term/GO:0044764	29	12	6.21041514339101	1.93223797812778	0.0120025140125697	0.0391407284265325	14456;17002;66878;67067;67070;71586;74136;78781;80912;80913;81702;217365	Sec14l1;Nploc4;Pum2;Riok3;Ifih1;Romo1;Pum1;Ankrd17;Zc3hav1;Lsm14a;Gas6;Ltf
GO:0070849	response to epidermal growth factor	http://amigo.geneontology.org/amigo/term/GO:0070849	50	18	10.7076123161914	1.68104704097117	0.0126605592344475	0.0411214963934856	11651;12192;12631;12633;12842;13627;17975;19248;20682;20851;22695;26417;29875;72349;105352;108100;216963;217124	Cflar;Ncl;Git1;Col1a1;Ppp1r9b;Stat5b;Dusp3;Sox9;Baiap2;Zfp36l1;Akt1;Dusp22;Cfl1;Ptpn12;Zfp36;Iqgap1;Mapk3;Eef1a1
GO:0051865	protein autoubiquitination	http://amigo.geneontology.org/amigo/term/GO:0051865	61	21	13.0632870257535	1.60755864573746	0.0129764449282929	0.0419795748277841	19822;20128;22030;22209;22210;24017;65255;66105;66510;66743;67118;67845;68031;68729;69104;76072;108660;116870;193670;209200;227738	Rnf146;Rnf185;Ube2b;Rnf187;Trim37;Mta1;Bfar;Dtx3l;March5;Traf2;Lrsam1;Rnf13;Rnf115;Ube2d3;Rnf183;Rnf220;Rnf4;Asb4;Rnf181;Trim30a;Ube2a
GO:0046683	response to organophosphorus	http://amigo.geneontology.org/amigo/term/GO:0046683	130	39	27.8397920220977	1.40087253414264	0.013192238954816	0.0425083255210739	11450;11622;11792;11820;11826;12192;12215;12583;12705;12842;14281;14283;14745;14828;16176;16476;16478;16535;18102;18708;18764;19211;19229;19252;19309;20296;20655;20692;20845;20855;21824;22350;56506;70839;207728;215449;223864;232087;233571	Bsg;Rap1b;Sparc;Ccl2;Nme1;Col1a1;Ahr;Zfp36l1;Fos;Pik3r1;Apex1;Ptk2b;Stc1;Rapgef3;Adipoq;App;Sod1;Ezr;Dusp1;Cdo1;Fosl1;Pygm;Pten;Hspa5;Il1b;Thbd;P2ry12;Lpar1;Jun;Pkd2;Aqp1;Mat2a;P2ry6;Pde2a;Kcnq1;Star;Jund;Cib2;Cited1
GO:0062012	regulation of small molecule metabolic process	http://amigo.geneontology.org/amigo/term/GO:0062012	310	83	66.3871963603867	1.25024107885849	0.0134372512352698	0.0431266719487712	11307;11450;11474;11651;11652;11812;11816;11848;12015;12048;12156;12160;12161;12257;12389;12398;12846;13350;13360;13653;13666;14583;15251;16002;16009;16176;16337;16590;16835;16952;17691;18033;18126;18640;18799;18984;19016;19045;19046;19091;19229;19255;19386;20280;20411;20463;20602;20613;20655;20779;20845;20848;21416;22259;26365;26570;27273;53322;54140;56490;57320;59090;66826;66968;67300;67800;680…	Pid1;Pfkfb2;Bend3;Ranbp2;Midn;Dyrk2;Avpr1a;Igfbp3;Flcn;Nos2;Cltc;Cox11;Nr1d1;Stat3;Hif1a;Akt1;Bmp6;Ptk2b;C1qtnf3;Dgat1;Tspo;Comt;Adipoq;Zbtb20;Sod1;Abcg1;Sik1;Plin5;Cox7a2l;Egr1;Ptpn2;Ppp1ca;Actn3;Bad;Anxa1;Prkg1;Sorbs1;Tcf7l2;Wdr5;Nr1h3;Il1b;Bmp2;Trib3;Bcl2l1;Src;Snai1;Slc7a11;Nfkb1;Ttc39b;Scp2;Pink1;Cda;Slc25a33;Park7;Ppp1cb;Kit;Ncor2;Por;Pdk4;Cav1;Eif2ak3;Gfpt1;Pparg;Apoc1;Apoe;Ceacam1;Akt2;Dg…
GO:0003014	renal system process	http://amigo.geneontology.org/amigo/term/GO:0003014	99	31	21.201072386059	1.46219018715225	0.013610689861383	0.0433407065389922	11421;11450;11554;11555;11826;11828;11832;11848;12159;12490;12740;12846;13057;13617;13618;13731;14063;14456;14678;15566;16400;16535;18162;19156;19277;20855;54140;69178;110279;227753;246198	Cd34;Psap;Bcr;Avpr1a;Itga3;Mllt6;Ace;F2rl1;Bmp4;Stc1;Ednrb;Npr3;Emp2;Comt;Adipoq;Adrb2;Htr7;Adrb1;Gsn;Snx5;Aqp7;Aqp3;Cldn4;Aqp1;Ptpro;Kcnq1;Gas6;Ednra;Cyba;Gnai2;Rhoa
GO:0030048	actin filament-based movement	http://amigo.geneontology.org/amigo/term/GO:0030048	99	31	21.201072386059	1.46219018715225	0.013610689861383	0.0433407065389922	11475;11554;11787;12389;13511;13731;14026;14726;16480;16493;16535;17886;17904;17912;17913;18578;19877;20855;22218;22376;57342;57814;68524;71960;109552;109620;109676;192176;215280;238871;333433	Myo1b;Sumo1;Kcne4;Myl6;Myo1c;Wipf2;Jup;Evl;Dsp;Pde4d;Stc1;Myh9;Emp2;Rock1;Dsg2;Acta2;Adrb1;Wipf1;Ank2;Pde4b;Pdpn;Sri;Apbb2;Cav1;Kcna5;Myh14;Parva;Kcnq1;Gpd1l;Was;Flna
GO:0006081	cellular aldehyde metabolic process	http://amigo.geneontology.org/amigo/term/GO:0006081	65	22	13.9198960110488	1.58047157698144	0.0137898467061158	0.0435694767523971	11522;11671;11674;12156;12160;12161;13078;14751;15926;19378;19895;21351;21991;56695;56847;57320;67689;68977;104263;109801;216134;269951	Idh1;Pnkd;Pdxk;Aldh3a2;Bmp6;Haghl;Glo1;Cyp1b1;Aldh3b1;Bmp2;Adh1;Park7;Rpia;Kdm3a;Tpi1;Gpi1;Aldh1a3;Idh2;Aldoa;Taldo1;Aldh1a2;Bmp5
GO:0006513	protein monoubiquitination	http://amigo.geneontology.org/amigo/term/GO:0006513	65	22	13.9198960110488	1.58047157698144	0.0137898467061158	0.0435694767523971	17999;18570;19763;19821;22187;22194;22210;26554;30841;56353;59026;66105;68729;76073;76843;106021;209200;213753;214498;216150;217069;225131	Cul3;Cdc73;Rnf2;Dtl;Cdc34;Ube2b;Ubb;Trim37;Trim25;Pdcd6;Ube2e1;Dtx3l;Zfp598;Ring1;Wac;Pcgf5;Ube2d3;Topors;Kdm2b;Rybp;Nedd4;Huwe1
GO:0042107	cytokine metabolic process	http://amigo.geneontology.org/amigo/term/GO:0042107	111	34	23.7708993419449	1.43032030513062	0.0143386995696293	0.0450781099158097	12608;12772;13051;13653;14462;15507;16176;16324;16362;16364;16600;16768;16994;17164;17776;18033;20848;20850;20851;22695;24058;24088;26397;54131;56228;56480;69165;96875;102657;110794;114774;170823;217410;326623	Inhbb;Mapkapk2;Prg4;Pawr;Tbk1;Irf1;Map2k3;Stat5b;Stat5a;Stat3;Trib2;Irf4;Cebpe;Ltb;Egr1;Gata3;Il1b;Cebpb;Tlr2;Nfkb1;Ube2j1;Klf4;Tnfsf15;Mast2;Glmn;Hspb1;Lag3;Zfp36;Irf3;Sigirr;Cd209b;Cd276;Cx3cr1;Ccr2
GO:0061383	trabecula morphogenesis	http://amigo.geneontology.org/amigo/term/GO:0061383	47	17	10.0651555772199	1.68899525393084	0.0144189350664101	0.0450781099158097	11504;11848;12160;12643;12842;13805;14200;17390;18128;20807;21687;21814;21827;22339;216161;235611;320790	Fhl2;Sbno2;Chad;Col1a1;Adamts1;Vegfa;Srf;Notch1;Eng;Thbs3;Chd7;Tek;Tgfbr3;Mmp2;Bmp5;Rhoa;Plxnb1
GO:0045730	respiratory burst	http://amigo.geneontology.org/amigo/term/GO:0045730	23	10	4.92550166544805	2.03025004948209	0.0144338775592494	0.0450781099158097	12484;13057;16337;18173;19353;20085;21672;63953;74748;110279	Slc11a1;Slamf8;Dusp10;Cd24a;Bcr;Rac1;Rps19;Insr;Prdx2;Cyba
GO:0042113	B cell activation	http://amigo.geneontology.org/amigo/term/GO:0042113	228	63	48.8267121618328	1.29027733407875	0.0147559732556594	0.0459074723509402	11491;11622;12015;12182;12192;12484;12494;12520;12524;12575;14102;14130;14255;15242;15977;15985;16149;16191;16196;16590;16842;16852;17095;17096;17260;17863;18518;18708;18987;19229;19255;20850;20851;20947;21929;22042;27223;27362;50931;57916;67245;72544;74131;74256;74748;94185;108138;108655;108995;109658;114774;216742;217303;224860;227059;229499;230126;240354;241296;270110;320940;381305;384783	Slc39a10;Rc3h1;Fcgr2b;Slamf8;Tnfaip3;Myb;Cd24a;Pawr;Peli1;Il5;Fnip1;Tnfrsf13b;Stat5b;Stat5a;Cd79b;Cd300a;Adam17;Ahr;Dnajb9;Zfp36l1;Mef2c;Xrcc4;Pik3r1;Ptk2b;Lgals1;Tfrc;Cd86;Cdkn1a;Tnfrsf21;Plcl2;Cd74;Malt1;Ptpn2;Tbc1d10c;Bad;Fas;Hhex;Lrrc8a;Trp53bp1;Il7;Fcrl1;Lef1;Lyn;Shb;Ifnb1;Txlna;Bst1;Cd38;Kit;Flt3;Foxp1;Pou2f2;Swap70;Cd81;Irs2;Il27ra;Lyl1;Cyld;Exosc6;Irf2bp2;Sash3;Atp11c;Igbp1
GO:0045056	transcytosis	http://amigo.geneontology.org/amigo/term/GO:0045056	20	9	4.28304492647656	2.10130880121396	0.0155602383928923	0.0482248609733915	16971;16976;19326;20779;52685;67300;68453;233489;271457	Lrp1;Cltc;Cd300lg;Gpihbp1;Rab11b;Rab5a;Src;Lrpap1;Picalm
GO:0010959	regulation of metal ion transport	http://amigo.geneontology.org/amigo/term/GO:0010959	371	97	79.4504833861402	1.22088621573977	0.0157066278971613	0.0484934671197526	11421;11472;11554;11555;11651;11652;11840;11848;11911;12159;12257;12306;12313;12389;12512;12523;12767;12805;13057;13430;13617;13830;14199;14360;14678;14681;14825;14873;15114;15205;15216;15512;15894;15945;16493;16535;16963;17096;17178;17329;17691;17846;17999;18049;18301;18578;18764;18798;18854;19052;19091;19211;19229;19260;19720;20302;20303;20304;20315;20840;20855;21838;22041;22068;22218;22629;227…	Sumo1;Kcne4;Cxcr4;Xcl1;Cd84;Slc30a1;Fyn;Pawr;Kcnc2;Cd63;Ramp3;Commd1;Ppp2ca;Arf1;Arrb2;Ccl5;Ccl3;Ccl4;Mllt6;Hap1;Ace;Hspa2;Calm1;Akt1;Actn2;Trim27;Hfe;Ubqln1;Pde4d;Bmp4;Ptk2b;Stc1;Atf4;Tspo;Cntn1;Rapgef3;Tmbim6;Hes1;Sik1;Ehd3;Adrb2;Ahnak;Prkg1;Pten;Mgea5;Gsto1;Adrb1;Lrrc26;Stom;Aplnr;Plcb4;P2ry12;Fcrl5;Ngf;Ptpn22;Ank2;Lyn;Chd7;Pde4b;Nkain1;Sri;Ywhah;Cxcl1;Cxcl9;Cxcl10;Pkd2;Cav1;Cxcl12;Wnk1;Clec4b…
GO:0097485	neuron projection guidance	http://amigo.geneontology.org/amigo/term/GO:0097485	196	55	41.9738402794703	1.31033995540553	0.0159715708928012	0.0491246801702825	11658;11787;11820;12168;12215;12767;12934;12978;13138;13640;13641;13723;14026;14042;14251;14451;14462;16572;16574;16779;17128;18186;18187;18205;18208;18844;19274;19277;19353;19699;20315;20346;20350;20358;20359;20361;20430;20564;22323;22339;30957;53625;56839;58208;67263;68193;76884;107449;108655;117606;140570;140571;214968;226251;235611	Bmpr2;Nrp2;Cxcr4;Unc5b;Bsg;Kif5a;B3gnt2;Slit3;Cyfip2;Ntn1;Bcl11b;Evl;Gas1;Zswim6;Emb;Dpysl2;Ext1;Plxnb2;Boc;Alcam;Rpl24;App;Mapk8ip3;Flot1;Vegfa;Sema6b;Efna5;Ptprm;Sema6a;Csf1r;Smad4;Lgi1;Ablim1;Gata3;Kif5c;Sema6d;Sema3a;Reln;Apbb2;Rac1;Plxna1;Foxp1;Cxcl12;Ntf3;Ptpro;Vasp;Cyfip1;Nrp1;Sema7a;Sema3f;Dag1;Lamb2;Plxnb1;Plxnb3;Efnb1
