# Supplementary material for: Systematic evaluation of the isolated effect of tissue environment on the transcriptome using a single-cell RNA-seq atlas dataset
Source: BMC Genomics. 2025 Apr 29;26:416. doi: 10.1186/s12864-025-11614-w (PMC12039055; doi:10.1186/s12864-025-11614-w)
Supplement: Supplementary file 9 — Complete results of the regression analysis from the aging study (BAT vs. SCAT). The table shows regression coefficients, P-values, and false discovery rate (FDR) values for “Young” category in each tissue. [file 12864_2025_11614_MOESM9_ESM.csv]

	Coefficient_Young(BAT)	P-value_Young(BAT)	BH_adjP_Young(BAT)	Coefficient_Young(SCAT)	P-value_Young(SCAT)	BH_adjP_Young(SCAT)
0610005C13Rik	-0.0127836680929192	0.505857194040164	0.808372460815259	-0.00260624382689099	0.128805608128633	0.378523660054795
0610007C21Rik	0.0247389196069599	0.597483228623741	0.813725643834202	0.108109706007266	0.0219353841173188	0.12998808112542
0610007L01Rik	0.0252845876867626	0.666325797251345	0.820810760730205	0.015083393711205	0.790532537052296	0.877371604840903
0610007N19Rik	0.0123204533245144	0.273734755094306	0.742984601599467	0.0206629075577467	0.0501352861875217	0.219050311285658
0610007P08Rik	0.0058103556061036	0.910931506934241	0.958576850891622	0.0319336974688456	0.52539225330575	0.695377496347054
0610007P14Rik	0.0267612843181013	0.552473892782503	0.813725643834202	0.0159395630575055	0.723576088459892	0.831982042954626
0610007P22Rik	-0.0152661110480792	0.671835775421333	0.825052513138221	-0.0439111969859275	0.229434632408064	0.48891842991205
0610008F07Rik	-0.00330206514989367	0.510201502560042	0.808372460815259	0	NA	NA
0610009B14Rik	-0.00577289958370454	0.655674296808582	0.813725643834202	0	NA	NA
0610009B22Rik	0.0730767965792436	0.0683933599362336	0.468464443105942	0.0818216825947543	0.0273716277910284	0.150647895741002
0610009D07Rik	0.0555913797845752	0.346399879522799	0.781229360560196	0.0745758244126639	0.14291433475169	0.396738551611734
0610009L18Rik	0.0183433822650187	0.694921269768503	0.839798538983437	0.0695247499016919	0.0332030011219139	0.168964424998376
0610009O20Rik	-0.00302154596007166	0.945029773786765	0.975346425084835	0.0653834277492476	0.1184629280608	0.363090142447497
0610010B08Rik	0.0366825106699549	0.00667621975406992	0.128737114603458	-0.00372772210283501	0.809955148329612	0.890914236126445
0610010F05Rik	-0.023546093348962	0.666388891259984	0.820810760730205	0.103053219661763	0.0440343783487824	0.201774390344796
0610010K14Rik	-0.0256623530638751	0.644690255641939	0.813725643834202	0.0480617683517563	0.370919887613411	0.622748383681913
0610010O12Rik	-0.0518859138297069	0.0207958760572793	0.255874621236814	-0.0288506491628391	0.115320152878067	0.357669611079209
0610011F06Rik	-0.0978946652849821	0.0101359745602075	0.1704359824083	-0.0992441939191879	0.00679314859078329	0.0590207572501181
0610011L14Rik	0.0346753537826954	0.517559773061129	0.808372460815259	0.141198360007752	0.00731448284436216	0.0615549124012
0610012G03Rik	-0.00695824408904177	0.891458879399973	0.947586892982178	0.0418980038820676	0.401851090871688	0.62804162621719
0610012H03Rik	-0.00998185812413014	0.505436162925298	0.808372460815259	-0.000722923726348169	0.425423932188576	0.647467692688369
0610030E20Rik	-0.0170768106592044	0.755993528153309	0.874330313682472	0.0138194592367689	0.760021133155258	0.856303897922133
0610031J06Rik	0.0361727586456598	0.484443898054436	0.808372460815259	0.186928839711201	0.000352533200817818	0.0068024305790941
0610031O16Rik	-0.00319358126754388	0.757770466570914	0.875083350455292	0.000399027576834329	0.62433137998926	0.761750518265635
0610037L13Rik	-0.0452661354918844	0.314107684083773	0.768040764289385	0.0232049658873613	0.613079376757986	0.755053415585757
0610037P05Rik	0.0516101656930562	0.29011365941111	0.753455663822153	0.0986055335765081	0.0289239251896317	0.15564508257985
0610038B21Rik	0.0110697848378534	0.627389474672084	0.813725643834202	0.0828350974525795	0.00335432367612922	0.0360671679421145
0610038L08Rik	-0.0203009978484703	0.350357887619465	0.782435263059218	0.0412123735247901	0.0314195511192335	0.16327701736648
0610039K10Rik	0.0734632793672194	0.114552953753458	0.572869839121571	0.126795186726869	0.00412839052889264	0.0416265106641579
0610040B10Rik	0.0514315899351656	0.295734074808755	0.758419943846783	0.0548317306728149	0.153780460113465	0.405665518433549
0610040F04Rik	-0.0147794131020089	0.442300450812062	0.80034965857002	-0.0168105607232544	0.182380289809004	0.442955902482991
0610040J01Rik	0.0381178253706386	0.0880915566160494	0.511907476216206	0.000318410475248135	0.984206514171285	0.992083518621409
0610043K17Rik	-0.00206930011201863	0.927789609006136	0.966754112891296	0.00537800888326547	0.840485515125315	0.909754021223031
0910001L09Rik	-0.0630330516612385	0.178710091186937	0.665324766834234	-0.200054999346003	9.02532887015899e-06	0.000367130113666384
100043387	-0.0180073370262497	0.560342476567504	0.813725643834202	-0.0217920494682022	0.568387359092254	0.721959690210272
1100001G20Rik	0.382968893658112	2.61272400402103e-12	1.67590875893219e-09	0.0713384929011007	0.0355829187186859	0.176078752566972
1110001A16Rik	-0.0606185289309421	0.178564877063138	0.665241100763576	0.0361364788951669	0.398404709097239	0.624898890993705
1110001J03Rik	-0.0012820857115382	0.9792896199944	0.990415846895653	0.0186638274547904	0.699496428156909	0.815100179460311
1110002B05Rik	7.08516610268179e-05	0.998784390557229	0.999288410572649	0.132201583500514	0.00557925760548952	0.0513953645522636
1110002L01Rik	-0.0337984955169055	0.291374485252562	0.754114040402243	-0.023397566814484	0.556374389448069	0.713799695602481
1110002N22Rik	0.0417585939867447	0.299836854628528	0.761218452784821	-0.00327418446897711	0.902530565691417	0.948282303099466
1110003E01Rik	-0.0992884243947634	0.0713825352199465	0.476955180947247	-0.072537105561125	0.123736916623179	0.370983222594103
1110004E09Rik	-0.066154894611572	0.0989072245615029	0.540077030661446	-0.0384663992825302	0.361825915408111	0.613899224841754
1110004F10Rik	0.024994816812015	0.605515199078089	0.813725643834202	-0.0449257032330742	0.351004635005804	0.604163048336379
1110005A03Rik	0.124406752351955	0.0257380123819038	0.288745016479907	0.109136731568867	0.0302882861032242	0.160037970806288
1110006O24Rik	-0.0567990352567784	0.115444065657686	0.574136163423913	0.0360074521713337	0.133093764354839	0.38454113900868
1110007C09Rik	0.286828556005009	3.32215065871013e-05	0.00243130146697346	-0.0909379069176527	0.150032803008935	0.405665518433549
1110008F13Rik	0.0850291626398842	0.133208707302671	0.602602924199117	0.00876285140674082	0.860194530655845	0.921551810100441
1110008J03Rik	-0.0291231606479153	0.460730267355435	0.803212518185871	0.0540515284359768	0.207424924417084	0.465801589481593
1110008L16Rik	0.00102860050295532	0.97318710054148	0.987608954094653	0.0594639349722615	0.133598391098035	0.385046138995099
1110008P14Rik	0.0791788275971202	0.190490090222003	0.678622744686337	-0.0327676185009768	0.548802700776746	0.707463015113837
1110012J17Rik	-0.00832570701526169	0.737978294982179	0.863907151567036	0.000978631107625787	0.960753437239486	0.979050057337194
1110012L19Rik	-0.0581652007752771	0.207147999303134	0.693535572121897	0.106183802034899	0.0258803402643025	0.145030822399827
1110014N23Rik	-0.055243099759873	0.30475138107304	0.763556840456071	0.0472219257987485	0.376627950323795	0.623534636034315
1110015O18Rik	-0.00595042648740315	0.648419871531948	0.813725643834202	-0.000138442306979555	0.332106829427713	0.588160954433634
1110017D15Rik	-0.126691865209055	0.0162536455422333	0.221081798100094	0.00187076565944968	0.915543601308855	0.954624359350336
1110017F19Rik	-0.0114964971854768	0.26615277314403	0.738210656654338	0.0127167199994819	0.0995895797234381	0.330000324914034
1110018G07Rik	0.020932194174834	0.708460555868216	0.848081232787966	0.053788007276276	0.229456212129705	0.48891842991205
1110018J18Rik	-0.0848598822133048	0.111075665036972	0.56599279878302	-0.0182958166506633	0.746071247360134	0.847320061867215
1110019D14Rik	-0.0214937397823041	0.446081382692821	0.801564544380633	0.0797483920822351	0.00426330001509568	0.0425590449466133
1110020A21Rik	-0.0291076750779536	0.226173887646522	0.710069392645798	-0.00521655785454126	0.789671931842496	0.876636653527959
1110020G09Rik	-0.00421485673193423	0.933746949038454	0.969414124677176	0.0908066479333576	0.111878356804048	0.35179101680484
1110021J02Rik	0.0635641257522114	0.276660634679543	0.745299449354472	0.0796329606297371	0.149605269811879	0.405665518433549
1110021L09Rik	-0.0205585816190435	0.618657877133603	0.813725643834202	0.0544012027176874	0.0507740200912685	0.221109387292624
1110028C15Rik	-0.0195929030403813	0.716504032959168	0.853193363625798	0.0580879354971837	0.235877203884208	0.496308567716789
1110028F11Rik	-0.0162459276956783	0.468304624647729	0.806295562193625	-0.0128357358764225	0.414124154367123	0.638714899212347
1110028F18Rik	-0.0139889668621758	0.460382694296773	0.803191416031988	0	NA	NA
1110031I02Rik	-0.0590730006747695	0.22544811929207	0.709597768367137	0.0174696110951732	0.711389935031278	0.822994937728767
1110032A03Rik	-0.00530964091310983	0.903525042782856	0.954449306277573	0.118019532990935	0.00339565118068223	0.0364224983636502
1110032A04Rik	-0.0204936225494034	0.199196310800884	0.688038488212382	-0.0037064013341721	0.104605357620014	0.339311451836976
1110032F04Rik	-0.0112623770002195	0.522374935206188	0.808372460815259	-0.00738396011914683	0.629626624473029	0.765409851404433
1110034A24Rik	-0.044902244278447	0.26041461078544	0.737000738021787	0.0125420670971072	0.700959615174127	0.815760593697997
1110034B05Rik	0.0262363180081009	0.454132935407722	0.803191416031988	0.00333193742484139	0.950704538213452	0.973449053208851
1110034G24Rik	0.0547343551845799	0.269830470612915	0.740516264432454	-0.0210621998573891	0.63558640077654	0.769745620285929
1110035M17Rik	0.0292358650097463	0.357762664275145	0.784260636205539	0.0164314979759367	0.557224022495935	0.714131474694141
1110036E04Rik	0.0154361295199487	0.23258460819853	0.715334610097641	-0.0106807100487002	0.396951212636365	0.623534636034315
1110037F02Rik	0.00766886954277492	0.896071518317348	0.950395229277712	0.163146684554355	0.00191123927950309	0.0241222473842007
1110038B12Rik	0.0342568314016247	0.530253650779482	0.808372460815259	0.0913064112261585	0.104024602599842	0.338097238283806
1110038D17Rik	-0.0462152727900718	0.475837983426434	0.808372460815259	-0.0205957938458475	0.712819646273116	0.823895335464824
1110038F14Rik	-0.190807586531018	8.8384888132802e-05	0.00518168286367817	0.0162628225640884	0.759436004171067	0.855841772699637
1110046J04Rik	-0.0224780836551027	0.250763828889225	0.730159977568631	0.026616362432752	0.373870362055077	0.623534636034315
1110049F12Rik	-0.110749465984589	0.0550991382616113	0.423189598328769	-0.0218136565552895	0.650622234563939	0.780837688593461
1110050K14Rik	-0.00444227184702602	0.695590977428242	0.840286402854191	0.0068231685845686	0.537108577091997	0.700504995996562
1110051M20Rik	0.0244840246696156	0.320387666427423	0.770293751197847	-0.0353962192016512	0.295840820883892	0.559112492012942
1110054M08Rik	-0.0119193926050976	0.791445764849126	0.892941656419091	-0.0262864886747565	0.502800184150469	0.677300406408817
1110054O05Rik	-0.0456850612011619	0.348072656137594	0.781841804522835	0.0569659033530383	0.274798213560643	0.53793915422987
1110057K04Rik	0.147904946403816	0.0017033519130612	0.0502005430702051	0.056058886536056	0.283455761262282	0.546781539762692
1110058L19Rik	-0.0578942276417036	0.209805627052717	0.69691237883286	0.114549248824954	0.0275135782504767	0.151168566435234
1110059E24Rik	0.0282307361086784	0.644845142112857	0.813725643834202	0.0436080278459498	0.380509322973344	0.623534636034315
1110059G10Rik	0.0557803011519322	0.355800422395142	0.783724008889572	0.0942369453474072	0.0527910115175679	0.226256462979339
1110059M19Rik	-0.000455401528999209	0.613175453452843	0.813725643834202	0	NA	NA
1110065P20Rik	-0.0369246299057115	0.488377353716696	0.808372460815259	-0.0445323758259445	0.275627553966153	0.538832087677904
1110067D22Rik	0.0232510545931383	0.436855697997716	0.799144896874831	0.0780599874744013	0.0251258600936167	0.142043507249843
1190002F15Rik	-0.0145937381677946	0.436301008998911	0.799144896874831	0.0265301419101624	0.3392078062763	0.594441552852852
1190002H23Rik	0.0778258072713808	0.191659695628006	0.679770093015318	-0.110760978893986	0.0376270684628013	0.181556404819524
1190002N15Rik	0.0350751562718405	0.488496364416164	0.808372460815259	0.116680255597445	0.0361317024735079	0.177550852714107
1190003J15Rik	-0.0101799865126521	0.313933323421565	0.767908112749038	-0.00100974863637116	0.49639030861973	0.672092672145356
1190003K10Rik	-0.015281842853395	0.414384473138755	0.799144896874831	-1.61963911257387e-05	0.993137087426015	0.99651342330285
1190005F20Rik	-0.00347457482032484	0.938152427165088	0.971986737233402	0.148186787064945	0.000948509108972838	0.0146245305170706
1190005I06Rik	-0.0401187025664862	0.157848908211275	0.640470109614826	-0.0110867244811831	0.231445956156908	0.490829072031863
1190007F08Rik	-0.00378619017232378	0.763235292011908	0.877921860943444	0.0148113403222651	0.480936711544283	0.671959052995174
1190007I07Rik	-0.0444637479673471	0.396246469966117	0.792845588432401	-0.0268278768015424	0.550452768887017	0.708714674880876
1200009I06Rik	-0.0100287790596328	0.617918741891121	0.813725643834202	-0.0234853317013433	0.546574593168033	0.705638975282469
1200011I18Rik	0.00841543185270202	0.892080250844825	0.947904212198006	0.243486180356505	5.16895243048414e-05	0.00149388069800373
1200011M11Rik	-0.0660569489251768	0.181894800971352	0.669341864614008	0.0980822467834122	0.0279951632334356	0.152895534321009
1200014J11Rik	-0.00745661813225868	0.888669342366962	0.946291181469708	0.0160535663246629	0.727298031396264	0.834990529900208
1200016B10Rik	0.0534124490578125	0.415347768491434	0.799144896874831	0.162165920986418	0.00269383939764666	0.031151100268531
1300001I01Rik	-0.0449915099462675	0.302435376641117	0.762861685681918	-0.0392729861494929	0.417422952954189	0.640873940481926
1300002E11Rik	-0.0451867436079226	0.369007993413452	0.784260636205539	-0.0469666213973201	0.328532756212235	0.588160954433634
1300002K09Rik	-0.000186593581591683	0.991404667855282	0.995429429456074	-0.0157555974387027	0.426877118456833	0.648298047932689
1300010F03Rik	-0.0459552244161957	0.417705976043253	0.799144896874831	0.0464318429137447	0.286758988256145	0.549963376222283
1300014I06Rik	0.107569052459706	0.0355962337555556	0.338569451354959	0.162874048282979	0.000975210677524918	0.0149420298484358
1300015D01Rik	0.0086526392626701	0.738318748501689	0.864119007517083	0	NA	NA
1300017J02Rik	-0.0188117507254581	0.513875851737996	0.808372460815259	-0.00168593546372345	0.257618977397584	0.518428114970763
1300018I17Rik	0.0448820789997497	0.302800901261167	0.763088928429501	0.0288974621318988	0.554919854166234	0.712578714091786
1300018J18Rik	0.0863084292616158	0.0365561794159348	0.342176256527329	-0.0598656426389733	0.128660645249459	0.378438692866945
1500001M20Rik	-0.10221375973586	0.0134220516166097	0.20104500254577	-0.0369190348347235	0.426042740852499	0.647548023519369
1500002O10Rik	0.00648576146110942	0.772221118482258	0.882070411825256	0	NA	NA
1500002O20Rik	-0.158246413621653	0.00233691859702874	0.0636959121032482	-0.0900558342268633	0.0777180538434965	0.283650977842639
1500003O03Rik	0.295510952206888	6.0516629298682e-08	1.24510110224052e-05	0.0726661022061431	0.191637835617304	0.453746460413671
1500004A13Rik	-0.0287177481840929	0.256806877645429	0.735268245046281	0.00379324207725569	0.841933982752898	0.910729782537771
1500009C09Rik	-0.0113678867454704	0.293967740488382	0.757040373428002	-0.0188042881561894	0.135590713363794	0.385046138995099
1500009L16Rik	-0.0160675283347537	0.348370348734189	0.782129806006169	-0.0229259398831297	0.170442605474738	0.427822965839478
1500010J02Rik	0.0429130151644004	0.222042719662194	0.707925012746531	-0.0516549385104452	0.056061203520709	0.234880836849292
1500011B03Rik	0.0091987863128461	0.797734756694576	0.896214626371641	-0.00544879936063011	0.905506121695355	0.949878446123275
1500011H22Rik	-0.0360578061639248	0.32311944384593	0.771002043638087	0.0504188390635702	0.176792326125638	0.436316681757598
1500011K16Rik	0.0840191455537179	0.0345373121037226	0.334713594743762	0.106700433357651	0.0230681674073789	0.134240941390634
1500012F01Rik	0.13514003895377	0.0455846026321614	0.385779821034073	0.208009583143443	0.000309365967318422	0.00612657339732009
1500012K07Rik	-0.0203115427757495	0.379813095831672	0.785941420810538	-0.0171713881778171	0.335417957987954	0.590912292153775
1500015A07Rik	0.0254272443436291	0.609504776452154	0.813725643834202	0.0883405116241954	0.03866851784594	0.184729932899
1500015L24Rik	-0.00678019906157328	0.603395477571892	0.813725643834202	0	NA	NA
1500015O10Rik	-0.0114276382255182	0.465931448133598	0.804856779769294	0.00498328562626289	0.0446111397338974	0.203369422188592
1500016L03Rik	-0.00768880415687082	0.562567515611347	0.813725643834202	0.016762917200279	0.15514973580607	0.405665518433549
1500017E21Rik	-0.00793776802611385	0.613386094547294	0.813725643834202	0.00464072257566833	0.436737625119616	0.65015175720884
1500031L02Rik	0.0281512944011465	0.543160871202122	0.811521615399944	0.0758746231583613	0.0172886050684386	0.111387128462871
1500032L24Rik	0.13123424770344	0.0257689346230415	0.288943288017436	0.0265392170809225	0.629938047859849	0.765550797790423
1520402A15Rik	0.0205032808825225	0.57407376606762	0.813725643834202	0.0249589112653098	0.479792543279921	0.671959052995174
1600002D24Rik	-0.0029331434031914	0.907502637295364	0.956895319040106	-0.0269568918937247	0.527055033519699	0.696639051054314
1600002H07Rik	-0.00738477367711024	0.841878706731001	0.921620957489028	0.00464346267252795	0.913531013200506	0.95379657440134
1600002K03Rik	0.0136293028876183	0.774672249105797	0.88311259634877	0.0911846472295804	0.0815706823108406	0.291989017580298
1600010M07Rik	0.152930496235873	0.117423549826138	0.577167049393341	0.0642000639423909	0.406737839105922	0.632459076527574
1600012F09Rik	0.00540000015184491	0.898702386119457	0.951921326906802	0.0855486428259182	0.0365170631448143	0.178578569730426
1600012H06Rik	0.05563426137961	0.285784623831015	0.75067597751338	0.125877035945927	0.010370197563693	0.078773572246523
1600014C10Rik	0.14952975870164	0.00479418670104255	0.102500047445134	0.121474807976797	0.0703330614043682	0.268177947620162
1600014C23Rik	0.007066250285511	0.770116956907534	0.880820259764863	-0.00858569408890844	0.496131584274744	0.671959052995174
1600014K23Rik	-0.0145105667603025	0.445732462871917	0.801518949224661	0	NA	NA
1600015I10Rik	-0.0261979854399216	0.321053572494529	0.770520136323659	0	NA	NA
1600016N20Rik	-0.0528119151550726	0.14777089628603	0.624973021102081	-0.0213520774296279	0.114909289978879	0.35704544508921
1600019K03Rik	-0.00577289958370457	0.65567429680858	0.813725643834202	0	NA	NA
1600020E01Rik	-0.00381831648928721	0.946863421495691	0.976175454450305	0.0751019550077942	0.130363186733483	0.380950146051295
1600021P15Rik	-0.0121689812586767	0.652618575377025	0.813725643834202	0.0400167482790901	0.144207148410048	0.398831341432662
1600025M17Rik	0	NA	NA	0	NA	NA
1600027N09Rik	-0.100957672483794	0.0863320474603859	0.507145598246173	-0.0295955329633354	0.507124044609006	0.681375999541251
1600029D21Rik	-0.0212567348179228	0.0753722305949414	0.488238379852803	4.42084990146388e-06	0.999433727351045	0.999586991225811
1600029I14Rik	0	NA	NA	0.0125320197321194	0.566169101924138	0.720225700918663
1600029O15Rik	-0.00399579789943388	0.383833190191248	0.786283561494521	0.0289983507589869	0.0642795150746442	0.255361646510433
1700001C02Rik	-0.0640591639684137	0.119121070838662	0.579937563052563	-0.000915590666700483	0.463694919645233	0.671959052995174
1700001C19Rik	-0.0713343098498339	0.0427778781089852	0.372878794435995	0.0143204701362843	0.443657035220777	0.655218545987285
1700001D01Rik	0.00664811039503369	0.799166794264158	0.897112071129554	0.0507265599510849	0.0610708339184864	0.247829356214735
1700001F09Rik	-0.0673178796382239	0.0890244673411286	0.515595652796971	-0.00269382157631586	0.396951212636371	0.623534636034315
1700001G11Rik	-0.070064483529822	0.0623356732822814	0.449860588555021	-0.0285546668435018	0.0529374791713446	0.226448342253285
1700001G17Rik	-0.0251667441041564	0.268087863121507	0.739720306927211	-0.0273976921908341	0.214649728019053	0.471415038547624
1700001J03Rik	-0.0524813315372231	0.296648466366902	0.758742262805055	0.00675551559665915	0.682782793664615	0.803520277928658
1700001J11Rik	-0.220623129777957	0.00346314250996061	0.0836408361015846	-0.0323533803177158	0.108551710194291	0.345934636938934
1700001K19Rik	-0.0536447523818767	0.234663625205207	0.71692698163934	0.0988718006612607	0.0265811696853903	0.147486688445755
1700001K23Rik	0.0184408962465097	0.212871456264701	0.699279535202749	0.0110253526647403	0.613299275184706	0.75518021512045
1700001L05Rik	-0.0956916615702579	0.0769377568501976	0.491828151847493	0.0584373000218195	0.0670002289776577	0.261044736150987
1700001L19Rik	-0.070670593183433	0.0718754947428034	0.479221236577744	0.0232526224147737	0.200728910627733	0.464568472361276
1700001O22Rik	-0.134720089855046	0.0126077190062855	0.195285329409148	-0.0730903943101424	0.00444346908294785	0.0439317413223637
1700001P01Rik	-0.0215167485145617	0.520608000711906	0.808372460815259	0.247528574478566	2.91668726879009e-05	0.000973855001726055
1700003C15Rik	-0.0069183020261532	0.600073223257767	0.813725643834202	0	NA	NA
1700003D09Rik	-0.0115457991674092	0.528001583220683	0.808372460815259	0.00768618294375542	0.256724845069187	0.517203286513999
1700003E16Rik	-0.114425735768014	0.0254652649078573	0.287013934044165	-0.000247669745938027	0.984723748457438	0.992280211274565
1700003F12Rik	-0.247891122119809	0.00262076070421986	0.068865123679841	-0.0378441481045499	0.0715647081140546	0.270733773967438
1700003F17Rik	-0.0833936240425008	0.0179145025129215	0.235501739182824	0.104137743723566	0.000388624304269707	0.0073537941366935
1700003G13Rik	0.0122586610448141	0.502947918799465	0.808372460815259	0	NA	NA
1700003G18Rik	-0.0136244690988435	0.581410779247556	0.813725643834202	0.0179291014843136	0.155149735806068	0.405665518433549
1700003H04Rik	-0.0704583579511159	0.101823517861502	0.544464602279626	0	NA	NA
1700003L19Rik	-0.0304687227371167	0.294665349696886	0.757735716488548	0	NA	NA
1700003M02Rik	-0.24422412920565	0.00206651486120251	0.0582281945839349	-0.0260387079877241	0.105307731868354	0.340683049228871
1700003M07Rik	-0.00611108544060016	0.694517158808523	0.839542509870255	0	NA	NA
1700003P14Rik	-0.0159216881752722	0.415697528141945	0.799144896874831	-0.0065126682134804	0.396951212636365	0.623534636034315
1700006A11Rik	-0.046390306442045	0.224554214208789	0.709136715740888	-0.00266268341383453	0.570154836344403	0.723171886938584
1700006E09Rik	-0.0503078212373121	0.171184610960086	0.656189539779186	-0.00975581435643165	0.396951212636372	0.623534636034315
1700006F04Rik	-0.00593677169889396	0.653311710489229	0.813725643834202	0.000596645937531815	0.436737625119624	0.65015175720884
1700006H21Rik	-0.00587285984496971	0.65014705787747	0.813725643834202	0	NA	NA
1700007B14Rik	-0.0626484918555369	0.119627914950014	0.579937563052563	-0.00493216329410868	0.802575871254815	0.886185073192534
1700007F19Rik	0.0166904079518534	0.307127936502553	0.765283526129266	0	NA	NA
1700007G11Rik	-0.0368737600676449	0.186004598878407	0.674606199666166	0	NA	NA
1700007I08Rik	-0.0139335313609191	0.445933817832268	0.801518949224661	0	NA	NA
1700007J10Rik	-0.0337515009517014	0.250220248059012	0.729845310942757	-0.0189406042892561	0.290189402242737	0.553234516640494
1700007K09Rik	-0.0659522745362642	0.0920273012318587	0.522641624164139	-0.00572335660477758	0.380032203412299	0.623534636034315
1700007K13Rik	-0.017915210295848	0.384554195524462	0.786453718135126	-0.00288826297483467	0.496131584274742	0.671959052995174
1700007L15Rik	-0.057560949850308	0.200685859175376	0.69034036321069	-0.00150929042556587	0.969658468038128	0.984620467422899
1700007P06Rik	-0.0302290846507133	0.261092941912801	0.737000738021787	0	NA	NA
1700008A04Rik	-0.0712124356465878	0.0998639899916855	0.541964263183123	0	NA	NA
1700008F21Rik	-0.121999652766601	0.0268275792478179	0.295049256588835	-0.000502400054928731	0.433597724177014	0.65015175720884
1700008I05Rik	-0.0291492303006133	0.278416080167996	0.745929490109007	-0.00198086202960332	0.496131584274743	0.671959052995174
1700008J07Rik	-0.144147569693194	0.00610391398208197	0.120697241761161	-0.00873793160023983	0.863258645362419	0.923086891715099
1700008K24Rik	-0.291262968309628	0.000803003199864504	0.0293837194393372	-0.0127069847227188	0.280400944812456	0.543523368951904
1700008O03Rik	-0.0272703278705811	0.315997410307291	0.768967440783087	0.00632574799204795	0.258306307112718	0.518946627473811
1700008P02Rik	-0.0260865419205512	0.304654452771885	0.763556840456071	-0.00117637437675187	0.496131584274745	0.671959052995174
1700008P20Rik	-0.0498962860443738	0.279778949464277	0.746469512979051	0.000883827969693212	0.9604829703804	0.978945137180961
1700009C05Rik	-0.0246088014857968	0.322486937014652	0.770837090021103	0.000578119774364864	0.436737625119621	0.65015175720884
1700009J07Rik	-0.0645139666595945	0.0801959139842243	0.493229748472067	0.00860694047008814	0.591466569183568	0.739323764942548
1700009N14Rik	-0.128959411769433	0.0259702613679554	0.290007900754603	-0.0201055347811812	0.182939677247155	0.443653659521297
1700009P17Rik	0.0135970762271927	0.694071673717319	0.839173363571405	0.00518356338872661	0.875467864221987	0.930945882139532
1700010B08Rik	-0.155669706667909	0.014152335781098	0.206040247696906	-0.0235274745351549	0.128777623155418	0.378523660054795
1700010D01Rik	-0.100215372072027	0.0423440477012594	0.370281209429337	-0.0026792191374867	0.370215667927123	0.622309222560617
1700010I02Rik	-0.0115457991674092	0.528001583220682	0.808372460815259	0	NA	NA
1700010I14Rik	-0.15229118209732	0.0292762486783113	0.309147194427917	-0.00667271325708303	0.864440436265473	0.923990252716211
1700010J16Rik	-0.0345241569471204	0.259251673624968	0.736130572756916	-0.00579022224210709	0.396951212636375	0.623534636034315
1700010K23Rik	-0.0176516972789152	0.408085451237772	0.79797296214381	0	NA	NA
1700010M22Rik	-0.198874565407372	0.00491308371261273	0.103980650122362	-0.0100667769937843	0.185008937313073	0.444117372799996
1700011A15Rik	-0.0500169083243928	0.142630412097091	0.620137883322477	-0.0133751798402225	0.350584813150756	0.603928637429168
1700011B04Rik	-0.0320884709484728	0.279637573964759	0.746469512979051	-0.00858569408890838	0.496131584274747	0.671959052995174
1700011E24Rik	-0.167401177635682	0.00930700683625805	0.161279365279273	0.0679328028620883	0.206526304042266	0.465801589481593
1700011F03Rik	-0.130224493891281	0.0201288638234928	0.252148415351266	-0.0087633251915116	0.436048153390981	0.65015175720884
1700011F14Rik	-0.0210234952274406	0.431790532124966	0.799144896874831	0.00169626547520241	0.673504039404362	0.797196578174109
1700011H14Rik	-0.0136811366896871	0.293131143151424	0.75612658091988	0.0021592371697743	0.169518468650278	0.427038849908723
1700011I03Rik	-0.0170629502939759	0.674482719022415	0.826496106482226	0.0111125585938186	0.167533345285807	0.423727693105235
1700011J10Rik	0.0511235631128685	0.239639329172328	0.720371348024715	0.051731403493608	0.115919323182448	0.358954208695451
1700011L22Rik	-0.115591028844289	0.0306011439952102	0.316443977900208	0.00443679832329714	0.624014709177039	0.761750518265635
1700011M02Rik	-0.0254457708588411	0.329554132602694	0.773924658554093	0	NA	NA
1700012A03Rik	-0.141511665731129	0.0324567133483187	0.324952982192094	-0.0293097436776423	0.126676584614484	0.375083846030114
1700012A16Rik	-0.161414549216233	0.0168100615489214	0.226302859457054	0.00188155734267762	0.95973754374584	0.978593193023664
1700012B07Rik	-0.104075499348666	0.0428796109743561	0.37302011796559	-0.00338533030873227	0.33210682942771	0.588160954433634
1700012B09Rik	-0.0967547676316813	0.0507119858179825	0.405457931502965	-0.0138027185170652	0.325410175874254	0.588160954433634
1700012B15Rik	-0.0760148407461691	0.246844643196451	0.727567954629553	-0.0651961740817625	0.236586194712265	0.496895291089299
1700012D01Rik	0.0188934928573669	0.651235358541163	0.813725643834202	0.0908960529240648	0.0723061890230732	0.272415472759106
1700012D14Rik	-0.0359038130273439	0.235208515827889	0.716933965295656	0.0420301068164829	0.153073947479138	0.405665518433549
1700012I11Rik	-0.016220533260107	0.375405249343648	0.785317710573549	0	NA	NA
1700012L04Rik	-0.00618592212944588	0.347190018481216	0.781229360560196	-0.00119849821841887	0.332106829427713	0.588160954433634
1700012P22Rik	-0.0407074207925385	0.209006474400214	0.69573617478061	-0.00878666992387	0.382500467025083	0.623534636034315
1700013D24Rik	-0.0704055960906721	0.0896317181007409	0.517262013608936	-0.00239807584470147	0.49613158427474	0.671959052995174
1700013F07Rik	-0.0247960863286039	0.652432893634877	0.813725643834202	0.0594844366157665	0.24529891545121	0.507993075753427
1700013G23Rik	-0.0202541208049015	0.294082699036369	0.757130159754948	-0.0169119085361767	0.280146597320029	0.543353323073323
1700013G24Rik	-0.21972485224021	0.00355875926716092	0.0851019526946409	-0.0392316807059925	0.0854754034030958	0.300847588232591
1700013H16Rik	-0.0198499337391377	0.383774906243019	0.786283561494521	-8.62701410757662e-05	0.396951212636373	0.623534636034315
1700013N18Rik	-0.149455562004609	0.0233357071598851	0.272883880670206	0.00437830434904808	0.856401661858342	0.918810929205479
1700014N06Rik	0	NA	NA	0	NA	NA
1700015E13Rik	-0.0851907160370707	0.0408019899900218	0.363204326405056	0.0140663378081417	0.313897771957215	0.575606729720231
1700015F17Rik	-0.0898690625897934	0.0474246270728091	0.39215960160581	-0.0096418266065835	0.445788625209895	0.657047099122924
1700015G11Rik	-0.117160029768426	0.0226263670257869	0.267078031535945	-0.00102479028784153	0.384067517413874	0.623534636034315
1700016C15Rik	-0.0452140902450483	0.222432874740706	0.708012554829665	-0.0414494550195618	0.220975879767721	0.479602225572405
1700016D06Rik	-0.0438717951996238	0.201361415135152	0.691355652185537	-0.0120650643456458	0.358275126204813	0.610348160842648
1700016G22Rik	0.0393793449019131	0.223044308151734	0.708679096223946	0.0357757322400137	0.497141700841032	0.672641900190555
1700016H13Rik	-0.108254105914342	0.0369014681951018	0.343698843928426	0.00867121253950078	0.597495393214691	0.743723828719299
1700016K19Rik	-0.0454779966160213	0.144840341406862	0.620580158548168	0.0074056227661305	0.598773896453503	0.744510044357476
1700016L04Rik	-0.0119331111708672	0.457579145790215	0.803191416031988	-0.00300674863357059	0.496131584274749	0.671959052995174
1700016L21Rik	-0.00633689274043689	0.626111809794056	0.813725643834202	0	NA	NA
1700016M24Rik	-0.12326663458577	0.0297759575475098	0.312053752116118	-0.00470739808624017	0.748297133813456	0.848710289936121
1700016P04Rik	-0.0838895056985016	0.0632653621767008	0.452675289931649	0	NA	NA
1700017B05Rik	0.0357772485503832	0.289161536462065	0.753162586457959	0.0860053117962619	0.019967921810161	0.122313140657386
1700017D01Rik	-0.118103585710452	0.0350112972862945	0.336334833721571	-0.00696318624143632	0.464815649547175	0.671959052995174
1700017G19Rik	-0.0234860807961749	0.392146359840879	0.79151503579544	0.000894484156218097	0.566400496334459	0.720343393389917
1700017J07Rik	-0.00259976870547144	0.842336574134204	0.921922236481432	-0.025294966285306	0.155911926067294	0.406960078099347
1700017N19Rik	-0.0615451093727552	0.115024402974906	0.573689376258392	-0.00160274375948445	0.496131584274745	0.671959052995174
1700018A04Rik	-0.00461950746266473	0.409039714520624	0.798328295402235	0	NA	NA
1700018B08Rik	-0.15506025028426	0.0142892225813857	0.20747913134317	-0.0138311551922631	0.288792180558773	0.551753520634015
1700018B24Rik	-0.0848942468637127	0.0614621542491271	0.446196405804132	-0.000830315075800689	0.496131584274735	0.671959052995174
1700018C11Rik	-0.0677876525928254	0.0820013994992587	0.499054895009057	0.0129647096564823	0.322749585982361	0.586422150821756
1700018F24Rik	-0.0269105651007131	0.454518477360081	0.803191416031988	-0.00793085215973668	0.381399266353801	0.623534636034315
1700018G05Rik	0.0227062947212165	0.0793350846880502	0.492098652435112	0	NA	NA
1700018L02Rik	-0.0827979548075682	0.0561546379819181	0.427014121250925	0.0474658849994428	0.0143975440942556	0.0984666864236449
1700018L24Rik	-0.0476339603777417	0.274823716396836	0.74419487674287	0.00284249865602888	0.436737625119625	0.65015175720884
1700019A02Rik	-0.104455057599436	0.0384681913043305	0.352205199057995	0.000854707900262611	0.963069974081886	0.980170925326645
1700019B03Rik	-0.0503579921267081	0.165337525503534	0.649531878177146	0.00276387075337137	0.463916863617336	0.671959052995174
1700019B21Rik	-0.00577289958370455	0.655674296808582	0.813725643834202	0	NA	NA
1700019D03Rik	-0.075375593523306	0.0291944023570941	0.308550217077873	-0.00155379418546845	0.562610868829133	0.717931537175427
1700019E08Rik	-0.0115457991674092	0.528001583220681	0.808372460815259	0	NA	NA
1700019E19Rik	-0.0216064032450616	0.566985196358562	0.813725643834202	0.0265652954751972	0.405862916549114	0.631554562293872
1700019G17Rik	-0.0523672954545242	0.133406421345428	0.602992249351598	0.015382877045471	0.440192994104385	0.652149600557763
1700019G24Rik	-0.031300471483147	0.237753185793537	0.719451036150246	0	NA	NA
1700019L03Rik	-0.0349854886696144	0.194406044713248	0.68262782630031	0.00665468466178199	0.165332470633267	0.42085471055028
1700019M22Rik	-0.13801364185115	0.0180615813554541	0.236295757517156	-0.00397080483498109	0.335186384455036	0.590912292153775
1700019N12Rik	-0.15690368519604	0.0241798300669993	0.279014769275761	0.0232490651987459	0.287927718175958	0.551016601509271
1700019N19Rik	-0.157369027539465	0.0122198171587764	0.19186628260162	-0.00839494300675828	0.21802122461006	0.475616376487952
1700019O17Rik	-0.0807601627354284	0.0724731125084677	0.480590814518649	-0.00430709363033364	0.368448145125245	0.620507523456751
1700020A23Rik	-0.0149757036135451	0.366374373695113	0.784260636205539	0	NA	NA
1700020D05Rik	-0.187231481937646	0.0100057651215786	0.168963200960628	0.00742985955372522	0.707104215288585	0.819766609962461
1700020G17Rik	-0.0116129979399366	0.438205420437806	0.799144896874831	0	NA	NA
1700020I14Rik	0.209232459859247	0.000809521231808211	0.0295231581011794	0.226693391613448	3.82238958919303e-05	0.00118901231640939
1700020L24Rik	-0.0399516831838639	0.211815981887743	0.698831335492411	-0.0177888297768364	0.398791995969038	0.62522148983415
1700020M21Rik	0	NA	NA	-0.0106807100487003	0.396951212636362	0.623534636034315
1700020N01Rik	-0.0532399563242146	0.139148225138646	0.614432808675588	-0.0010387440488322	0.49613158427474	0.671959052995174
1700020N15Rik	-0.0375836738174329	0.225774916672126	0.709806134885742	0	NA	NA
1700020N18Rik	-0.0115457991674091	0.528001583220685	0.808372460815259	0	NA	NA
1700020O03Rik	0.0671844560903196	0.264924214333456	0.738210656654338	0.0631646456195626	0.260922057046095	0.522116321632183
1700021C14Rik	-0.137746864954461	0.00317562221993685	0.078563106587012	0.0131823945897446	0.734422817715032	0.839923865871336
1700021F05Rik	-0.0580491369678794	0.249631149114747	0.729673624299642	0.0222457065505443	0.581965441354212	0.732358165673549
1700021F07Rik	-0.0861213378287993	0.0564270813478831	0.42729799205416	-0.00523058017012006	0.481013037102926	0.671959052995174
1700021K19Rik	-0.0600922444450579	0.389167661330045	0.790227888076975	0.0733143006732077	0.209228518839886	0.465801589481593
1700021N21Rik	-0.00379777702183379	0.655674296808578	0.813725643834202	0	NA	NA
1700022A21Rik	-0.142574764250512	0.0194241946939521	0.246292012837443	-0.0145393285139797	0.292924673553055	0.556002911601959
1700022A22Rik	0.00949011320116044	0.666033421675529	0.820689812612199	0	NA	NA
1700022E09Rik	-0.0115457991674092	0.528001583220682	0.808372460815259	0.0178077204937313	0.157985625491292	0.40995781282152
1700022H16Rik	0	NA	NA	-0.000134337897995015	0.396951212636368	0.623534636034315
1700022I11Rik	-0.0300107177850455	0.281695075262268	0.748463353767422	-0.00269893262035647	0.892856716893573	0.941758803884058
1700022P22Rik	-0.0255928055743096	0.380067870474791	0.785941420810538	-0.00129721386099817	0.342100065960508	0.596311645637773
1700023A16Rik	-0.118308589113932	0.0293629192309557	0.309659528775586	7.09931190930195e-05	0.972641914953615	0.986405002227877
1700023C21Rik	-0.010298586480859	0.531007625777885	0.808372561118937	0	NA	NA
1700023E05Rik	-0.0779595442119755	0.11797081159529	0.578567749058188	-0.0111898954692853	0.30090046508848	0.563659023448655
1700023F02Rik	0.0144388122908773	0.44511548566665	0.800950794299008	0	NA	NA
1700023F06Rik	-0.0244696491031149	0.477635800054105	0.808372460815259	-0.0048098023739447	0.425990028020972	0.647548023519369
1700023L04Rik	-0.00800242290220694	0.838428498228921	0.919884696627479	0.0407406422520058	0.227321485985145	0.486680402099284
1700024B18Rik	-0.000142236365273412	0.655674296808579	0.813725643834202	0	NA	NA
1700024F13Rik	-0.00577289958370456	0.655674296808581	0.813725643834202	0	NA	NA
1700024G13Rik	-0.0223398410343077	0.256426119555399	0.735268245046281	-0.000213376084836422	0.496131584274735	0.671959052995174
1700024P03Rik	-0.0288417246957852	0.293242417812111	0.75612658091988	-0.000351201939246895	0.207723895538175	0.465801589481593
1700024P04Rik	-0.0592000811181834	0.0987090889186057	0.539535468728289	0	NA	NA
1700024P16Rik	-0.0286922064288253	0.374070994621182	0.785064453175357	0.00980100390822186	0.582536928500196	0.732702336271204
1700025B11Rik	-0.0386161168072045	0.268932200135372	0.740116038243647	0.015805244251918	0.215210861198912	0.472307718462987
1700025C18Rik	-0.0111494378624079	0.420446110439155	0.799144896874831	0	NA	NA
1700025E21Rik	-0.153096194328544	0.0154085251657603	0.214618222905421	-0.00691127771947478	0.21013239683514	0.466838932267101
1700025F22Rik	-0.0923871246481979	0.0896051265067175	0.517262013608936	-0.0192664041376088	0.279945242114148	0.54323203483144
1700025F24Rik	-0.0223415771314174	0.372246098202633	0.784487627188729	0	NA	NA
1700025G04Rik	-0.0525528190958071	0.283138730331384	0.748844599781368	0.104559612841168	0.038484657596761	0.18435509367517
1700025K23Rik	-0.27946862335267	0.000700169871415296	0.0260239587487714	-0.020569315485162	0.427080773437481	0.648362206646549
1700025K24Rik	-0.0053149032339241	0.618193287234962	0.813725643834202	0	NA	NA
1700025M24Rik	-0.00879238235643829	0.524269277469338	0.808372460815259	0	NA	NA
1700025N23Rik	-0.0223421612897815	0.434146244147812	0.799144896874831	-0.0231679542375024	0.562250137280766	0.717584454182565
1700026D08Rik	-0.0241813261532397	0.321899817499794	0.770690846256189	0.000212937324085347	0.209133646644061	0.465801589481593
1700026D11Rik	-0.0203583482786139	0.39046931387363	0.790687734388037	-0.00157302029236295	0.94257086090101	0.970138951309267
1700026F02Rik	-0.00591922482907088	0.655647914737791	0.813725643834202	0	NA	NA
1700026J04Rik	-0.0921587929779384	0.0758042743822931	0.489260898731925	0.0104679605846805	0.786906851103696	0.874758221049651
1700026L06Rik	-0.105201661020229	0.114828472522186	0.573458703282884	-0.162062233410919	0.0167078305663945	0.108750969015993
1700027A15Rik	-0.186676242160912	0.00529095338233343	0.110000383522698	3.72213177251579e-05	0.973650650233434	0.986916470106583
1700027A23Rik	-0.0604227539531089	0.170260751677917	0.655770175763024	0.00968034675077965	0.44266026486123	0.654363627145414
1700027D21Rik	-0.0874346022498298	0.061234947893732	0.445401557986622	-0.0194629621153673	0.282127625292399	0.545357549542688
1700027F09Rik	-0.029279651793875	0.218229411099065	0.703758718642972	0	NA	NA
1700027H10Rik	-0.0172240218017548	0.399448341023675	0.793909493245723	0	NA	NA
1700027I24Rik	-0.0152050065848002	0.44589785294132	0.801518949224661	0.00633171504012642	0.157530911285453	0.409028060085547
1700027J07Rik	-0.0214808050612003	0.265326033751132	0.738210656654338	0.0103079031660156	0.712855163757743	0.823895335464824
1700028B04Rik	-0.00435445337416677	0.753573297437178	0.872606989689254	0	NA	NA
1700028D13Rik	-0.00816035953191761	0.435714599727963	0.799144896874831	0	NA	NA
1700028E10Rik	0.000231443913831527	0.99339693047816	0.996000076167626	0.0203999312023202	0.45672629672569	0.666888561323496
1700028I16Rik	-0.0262701648355515	0.277625480796747	0.745929490109007	-0.0022746068441674	0.396951212636368	0.623534636034315
1700028J19Rik	-0.2213393699237	0.0025038182978963	0.0666737158227354	-0.00461976448075924	0.882446618416663	0.934821075348363
1700028K03Rik	-0.0301871617169369	0.238313272907351	0.719539690245405	-0.00026461710312572	0.466655790815489	0.671959052995174
1700028M03Rik	-0.00577289958370462	0.655674296808578	0.813725643834202	-0.000462458310290297	0.496131584274737	0.671959052995174
1700028P14Rik	-0.097271423252818	0.0433758673054817	0.375715384404935	-0.0127662216067535	0.359560275108842	0.611752725459096
1700028P15Rik	-0.0173186987511138	0.439247058094668	0.799144896874831	0	NA	NA
1700029B22Rik	-0.0609736453415851	0.116852863766389	0.575928560401799	-0.00743954265348021	0.289408355143807	0.552491988089656
1700029F09Rik	-0.0487416309295775	0.462788933360639	0.803671842823601	0.0607367848845858	0.267039091379414	0.529263255868072
1700029F12Rik	-0.180318009064099	0.00758422232011536	0.140257453281442	-0.0225119919077318	0.232550331874031	0.492273049166644
1700029G01Rik	-0.123196860453749	0.0282731395390705	0.304007598544056	0.0487447953069922	0.258143807137582	0.518939086008833
1700029H14Rik	-0.202671009791626	0.00659172913718406	0.127559024625419	0.0340419886115459	0.123406812424454	0.370334001824673
1700029I01Rik	0.00243234953249035	0.936818141272638	0.971289129689325	0.105033725064502	0.0361644700060323	0.177629554270901
1700029I15Rik	-0.010096249761618	0.537062512020272	0.810857757785102	0.00992149346761873	0.672030965519801	0.79613452841853
1700029J03Rik	-0.00577289958370455	0.655674296808581	0.813725643834202	0	NA	NA
1700029J07Rik	-0.0354101121733594	0.37747782999294	0.78562440974138	0.0217510230619916	0.48983680608147	0.671959052995174
1700029J11Rik	-0.161514386030796	0.0139835703226987	0.204729456804055	0.0926528282364819	0.00908120093887819	0.0712994100820088
1700029M20Rik	-0.0945621832047862	0.0588277800470214	0.437786677617567	-0.00606255581456031	0.348498926606393	0.602044366822624
1700029N11Rik	-0.0141412302759795	0.4394933302809	0.799144896874831	-0.00162839508968841	0.925396841902758	0.960496239386205
1700029P11Rik	-0.046162210583548	0.283270962392234	0.748921859475357	-0.0103775852598526	0.420510938817232	0.642979541090779
1700030A11Rik	0.00072532926751524	0.554612399232055	0.813725643834202	-6.37830819294279e-05	0.396951212636371	0.623534636034315
1700030C10Rik	0.00217917025161023	0.913007687758623	0.959742838112875	0.0218365787612194	0.41500552179195	0.639034611518961
1700030F04Rik	-0.0161358454789911	0.432412250122044	0.799144896874831	-0.00276953167742043	0.496131584274751	0.671959052995174
1700030F18Rik	-0.0297255122081473	0.267102904780507	0.739017113170015	0	NA	NA
1700030J22Rik	-0.113381572976001	0.0673449604566984	0.465956842119507	-0.00202864734637773	0.942487699373367	0.970138951309267
1700030K09Rik	0.10729038069172	0.0351762457557567	0.336799791010604	0.106324966348075	0.0292640194042855	0.156914169269458
1700030L20Rik	-0.0121045586044412	0.508663635633723	0.808372460815259	0	NA	NA
1700030M09Rik	-0.00643468860513951	0.621405914598119	0.813725643834202	-0.00333138266698944	0.106130252557675	0.341480763286231
1700030N03Rik	-0.00921141578806163	0.76568546847426	0.878568793758622	0	NA	NA
1700030O20Rik	-0.0134878424421994	0.551035647377106	0.813725643834202	0	NA	NA
1700031A10Rik	-0.037232828610798	0.238761278525045	0.720088263711856	-0.00352597798100204	0.135590713363795	0.385046138995099
1700031F05Rik	0	NA	NA	0	NA	NA
1700031M16Rik	-0.101738586710221	0.0428123820915588	0.37289434889782	-0.000489121058269689	0.49613158427474	0.671959052995174
1700031P21Rik	-0.0198512581264121	0.184626502722237	0.67276848753037	0.000321372587455443	0.540684168943051	0.700504995996562
1700034E13Rik	-0.0490448560086883	0.139605718829112	0.615704979159575	0	NA	NA
1700034F02Rik	-0.0304893673731008	0.268880172335862	0.740116038243647	0.000514199706285451	0.540684168943059	0.700504995996562
1700034G24Rik	-0.02884220009278	0.265596861227166	0.738210656654338	0	NA	NA
1700034H14Rik	-0.0122281702107836	0.765594329668486	0.878568793758622	0.0290121067358794	0.462770637770317	0.671863019894962
1700034H15Rik	-0.022957565855695	0.370207391565263	0.784260636205539	0.0301616854120746	0.235450318463603	0.495570237850566
1700034I23Rik	-0.112844430177941	0.0304132115302715	0.315792395564079	-0.0269340648946699	0.136979204988181	0.387277311833995
1700034J05Rik	-0.102186445288377	0.0530322924170661	0.415129172745594	0.0315299579334947	0.248631003807554	0.511590516405363
1700034K08Rik	-0.0227831577642164	0.352223261821797	0.782867816925217	0	NA	NA
1700034O15Rik	-0.142728741159804	0.0181840422326441	0.23747052518068	-0.00467189274602667	0.382102542729577	0.623534636034315
1700034P13Rik	-0.00326765852461636	0.916527788087597	0.96126913045157	-0.00277699946328447	0.945152461819541	0.97125242510618
1700036G14Rik	-0.0193053759959096	0.395472383192994	0.792520841180433	0	NA	NA
1700037C18Rik	-0.0592954414364771	0.20282450696377	0.693427032981936	-0.0153023025583646	0.696943184301641	0.81355149137278
1700037H04Rik	-0.0736496433803615	0.163247355966457	0.646789887554022	0.0566737904050254	0.225496570645272	0.485055617990918
1700039E15Rik	-0.0996241002083809	0.0486777158594098	0.397953160746337	-0.0125911712827865	0.280191019246345	0.543373133552918
1700039E22Rik	0	NA	NA	0	NA	NA
1700040I03Rik	0.0439358267245169	0.427858616599707	0.799144896874831	-0.0283855635224261	0.527498333689873	0.696708005736199
1700040L02Rik	-0.0420509250268947	0.0985119125314342	0.539133325068519	-0.0174268492394836	0.428546193676134	0.649942117547025
1700040N02Rik	-0.00336076513217074	0.553448312947319	0.813725643834202	0.00082179728524236	0.822916044339877	0.899904564834578
1700041C23Rik	-0.0226179813949927	0.313180523432575	0.767291768418991	0	NA	NA
1700041M19Rik	-0.02269168072937	0.345109150932408	0.781229360560196	0	NA	NA
1700042B14Rik	-0.0113739824147012	0.516887133309995	0.808372460815259	0	NA	NA
1700042G07Rik	-0.0763562247814996	0.0690295548353638	0.470752208068934	0	NA	NA
1700042G15Rik	-0.0986134695685937	0.0443399445782613	0.379382127919949	0.000519903303428659	0.540684168943048	0.700504995996562
1700042O10Rik	-0.0151902748350463	0.424626201390744	0.799144896874831	0	NA	NA
1700044C05Rik	-0.00577289958370456	0.655674296808581	0.813725643834202	0	NA	NA
1700044K03Rik	0	NA	NA	0	NA	NA
1700045H11Rik	0	NA	NA	0	NA	NA
1700045I19Rik	-0.0155940692047475	0.344257535919163	0.781229360560196	0.000185340796063776	0.436737625119621	0.65015175720884
1700046C09Rik	-0.00577289958370456	0.655674296808581	0.813725643834202	0	NA	NA
1700047G03Rik	0.0271938815601104	0.297662568955542	0.758742262805055	0.0960287930282249	0.0451562412011153	0.205206454321592
1700047L14Rik	-0.00755376566033235	0.562024275932787	0.813725643834202	0	NA	NA
1700047M11Rik	0.0137512709537444	0.545086033103783	0.812506410768943	0.00578178195231724	0.582840833572921	0.732971482873908
1700048M11Rik	-0.0147181403928161	0.343381354130563	0.781229360560196	-0.00970431856804008	0.332106829427705	0.588160954433634
1700048O20Rik	0.0050236685501519	0.885210694337859	0.944268037799676	0.0193328628276699	0.144415115058839	0.398988313775155
1700049E15Rik	-0.018149979492612	0.512472970690879	0.808372460815259	-0.000363545018606737	0.332106829427711	0.588160954433634
1700049E22Rik	-0.0145896663375243	0.4039914030651	0.795903207718767	0	NA	NA
1700049G17Rik	-0.000875909166457213	0.981653633329098	0.991177029412626	0.0442375606409104	0.325616843123492	0.588160954433634
1700049L16Rik	-0.095892768570454	0.0541075178380123	0.420218452592741	-0.00963538737947356	0.448273131213288	0.659367921013321
1700051A21Rik	-0.107376313303975	0.0445430536883635	0.380062385715775	-0.0129708700923157	0.33301834025458	0.588818059970874
1700052I22Rik	-0.0235591866172582	0.294727249643662	0.757789331417639	-0.0122225810892325	0.332106829427705	0.588160954433634
1700052K11Rik	0.0127168183053383	0.785407593767098	0.88899139620385	-0.0429466240769137	0.295101211614306	0.558409120545988
1700052N19Rik	-0.0355375856426205	0.51091785374076	0.808372460815259	0.0303015303469045	0.542375960238142	0.701999605610868
1700054A03Rik	-0.00205650546232462	0.655674296808578	0.813725643834202	0	NA	NA
1700054K19Rik	-0.00577289958370455	0.655674296808581	0.813725643834202	0	NA	NA
1700054M17Rik	-0.00761301008728065	0.566396109929924	0.813725643834202	0	NA	NA
1700054N08Rik	-0.0236553633491807	0.514487419134665	0.808372460815259	0.0642348343993631	0.114067107544317	0.355501278466406
1700054O13Rik	-0.067612618359726	0.0855455927976965	0.505921803397417	0	NA	NA
1700055C04Rik	0	NA	NA	0	NA	NA
1700055N04Rik	-0.00480676211582638	0.710665918137902	0.849616481160017	-0.00452280494584121	0.379032423776493	0.623534636034315
1700056E22Rik	-0.0400790760197	0.296990281440476	0.758742262805055	-0.0382394970629987	0.338380527570965	0.593523388834917
1700057G04Rik	-0.0468722310942177	0.177064118272174	0.663531837247525	0	NA	NA
1700057H15Rik	0	NA	NA	0	NA	NA
1700057K13Rik	-0.107884219938089	0.0389548884023718	0.354873500905316	-0.00397264259610476	0.461302791599257	0.670518566260386
1700058G18Rik	-0.0561424154780391	0.145653026290641	0.621268697510775	0	NA	NA
1700060C16Rik	0.0169333951375119	0.354657894961762	0.782867816925217	0	NA	NA
1700060C20Rik	0.013396416022595	0.465970839836574	0.804856779769294	-0.0122225810892324	0.33210682942771	0.588160954433634
1700061F12Rik	-0.0472815836362185	0.174515902513803	0.660792184855432	0.00494766007003929	0.221119159259039	0.479647169629972
1700061G19Rik	-0.0360163792685451	0.194069831228392	0.68199628573316	-0.00257409928316262	0.93310989824286	0.964425486867604
1700061I17Rik	-0.0249649765013393	0.339933185306692	0.780069388907223	-0.00349110589157012	0.55651252020942	0.713858489905934
1700061J05Rik	-0.178842527831757	0.00816607040953533	0.147184983108724	-0.00852554814079402	0.241755531178232	0.50374746784167
1700063A18Rik	-0.0115457991674091	0.528001583220687	0.808372460815259	-0.00987407482551177	0.332106829427719	0.588160954433634
1700063D05Rik	-0.00559336692227429	0.665852332370234	0.82056696144332	0.00024249407622425	0.20913364664406	0.465801589481593
1700063O14Rik	-0.00577289958370454	0.655674296808582	0.813725643834202	0	NA	NA
1700064J06Rik	0	NA	NA	0	NA	NA
1700064M15Rik	-0.0259627070385024	0.248016628805421	0.727844692746699	0.0313746632714273	0.234010189397704	0.493707501159745
1700065D16Rik	-0.0608592703564999	0.151527399347388	0.630930587944299	0.0627982912885889	0.0902495845708263	0.311048682704384
1700065I16Rik	-0.0137313216483947	0.406474920599957	0.797174585224068	0	NA	NA
1700065I17Rik	-0.0654023410151068	0.0833375017272552	0.50173659824619	-0.0101642498678181	0.311147809320838	0.572744658045719
1700065J11Rik	-0.0127152882991619	0.489901085065671	0.808372460815259	0	NA	NA
1700065J18Rik	-0.0202082627442545	0.343818636508399	0.781229360560196	0	NA	NA
1700065O20Rik	0	NA	NA	-0.00858569408890851	0.49613158427474	0.671959052995174
1700066B17Rik	-0.00670575696240269	0.606310278391239	0.813725643834202	0.0355003075633748	0.0873282619254439	0.304846525037152
1700066B19Rik	0.000605518145520392	0.980668809082165	0.99096082899712	0.0171881737084135	0.187398249740073	0.447587177052524
1700066J24Rik	-0.00584037044918889	0.806742089421198	0.90196219899788	0.018726247313055	0.465908069600824	0.671959052995174
1700066M21Rik	-0.0316142520952318	0.368387201001318	0.784260636205539	0.0377554881036705	0.274020173290763	0.537084800667445
1700066N21Rik	-0.157185769740092	0.0109233025715201	0.178848577914626	-0.0126700403436068	0.31535750981873	0.577309603023323
1700066O22Rik	-0.00618003385729708	0.633926767421134	0.813725643834202	0	NA	NA
1700067G17Rik	0.0110015725026427	0.569008220879579	0.813725643834202	0.00237462828943719	0.209133646644068	0.465801589481593
1700067K01Rik	0.0198659515785619	0.371631179739479	0.784260636205539	-0.0145577747549421	0.42045930748377	0.642962626825123
1700067P10Rik	-0.0336456205310861	0.244560949445114	0.725663911081428	-0.00152727112207312	0.335982976298693	0.591415049551439
1700069L16Rik	-0.00475178957539563	0.601924965863855	0.813725643834202	0	NA	NA
1700069P05Rik	-0.00368629099463875	0.777627221159273	0.884862363887227	0	NA	NA
1700071K01Rik	-0.00248670591434292	0.637594320422292	0.813725643834202	0	NA	NA
1700071M16Rik	0.0279447304803399	0.550709594056856	0.813725643834202	-0.010375638497275	0.75649700975979	0.853709798878766
1700072B07Rik	-0.000240168473056546	0.65567429680858	0.813725643834202	0	NA	NA
1700072O05Rik	-0.0115590096199233	0.527529590359813	0.808372460815259	0	NA	NA
1700073E17Rik	-0.0192817314815534	0.392913175251388	0.791740187327895	-0.000830533146612876	0.442950341974084	0.654548440266058
1700074H08Rik	-0.00941428597949195	0.501338910037257	0.808372460815259	0.0145849072638782	0.155149735806058	0.405665518433549
1700074P13Rik	-0.203684130582375	0.00513180208085695	0.107408322055095	-0.0193191168504136	0.281496827035773	0.544952765399848
1700080E11Rik	-0.0510656552172131	0.181375489470106	0.668178724637424	-0.00858569408890839	0.496131584274746	0.671959052995174
1700080N15Rik	-0.0135478393034273	0.376044921904758	0.785317710573549	0	NA	NA
1700080O16Rik	-0.0494644365511189	0.182825797499048	0.670351011710951	-0.0012924263082056	0.396951212636368	0.623534636034315
1700081H04Rik	-0.00645639294164094	0.620379103835161	0.813725643834202	0.015834085524522	0.209133646644063	0.465801589481593
1700081H22Rik	-0.0173186987511138	0.439247058094669	0.799144896874831	0	NA	NA
1700081L11Rik	0.0246942079228689	0.621435204145817	0.813725643834202	0.0505200406369146	0.314977592492093	0.576816514910957
1700084C01Rik	-0.0078283251488607	0.55963443700417	0.813725643834202	0	NA	NA
1700084E18Rik	0.0649341534702115	0.0653108477035278	0.459768972745719	-0.0641790562649132	0.0974478531520157	0.325017639917944
1700084F23Rik	-0.0126455466891574	0.490353435188917	0.808372460815259	0	NA	NA
1700084J12Rik	-0.00352065966276703	0.655674296808577	0.813725643834202	0.0245219669693699	0.0191583162929616	0.118918993081711
1700085B03Rik	-0.0148085561154247	0.448670307228154	0.802069815230446	0.00100354173681692	0.209133646644067	0.465801589481593
1700085C21Rik	-0.0115457991674092	0.528001583220682	0.808372460815259	0	NA	NA
1700086L19Rik	-0.0330485241364548	0.111788631345195	0.56690035141804	-0.00123696727180753	0.570488475631609	0.723220002216409
1700086O06Rik	-0.0550002438965142	0.0237761690152297	0.276109941455348	0.0235158369015632	0.418703333123148	0.641329999678058
1700088E04Rik	-0.0320284965689473	0.276466004659156	0.745299449354472	0.0239960332116572	0.125385083127604	0.373867139493661
1700090G07Rik	-0.126242743428305	0.0253607188533122	0.286631324331782	-0.0091339713377374	0.469893918867441	0.671959052995174
1700091E21Rik	-0.01093825116755	0.506963030379554	0.808372460815259	0	NA	NA
1700092C02Rik	0	NA	NA	0	NA	NA
1700092C10Rik	-0.0270077039946775	0.304449125464123	0.763556840456071	0	NA	NA
1700092E19Rik	-0.000657966774199236	0.606119676629117	0.813725643834202	-6.59127510712938e-05	0.496131584274736	0.671959052995174
1700092K14Rik	0	NA	NA	-0.0167092721963979	0.185003201855125	0.444117372799996
1700092M07Rik	-0.0394784585969572	0.18052526353049	0.667406070643243	0.00676127970444536	0.503970574240544	0.678212833918718
1700093K21Rik	-0.115360544873242	0.022212715395499	0.264719732273463	-0.00477286181732334	0.249155860711148	0.512059972211622
1700094D03Rik	-0.0534690242638088	0.273307153733621	0.742660194833373	0.0848135986586329	0.0899606902140135	0.310720196520847
1700094J05Rik	-0.0133291676800945	0.555613423665251	0.813725643834202	0	NA	NA
1700094M24Rik	-0.0156617565486778	0.430409955884449	0.799144896874831	0	NA	NA
1700095A21Rik	-0.0240863809454993	0.210111643431036	0.697355780183756	0	NA	NA
1700095B10Rik	-0.042918676406864	0.183572657459848	0.67173424270836	-0.00287330316993248	0.49613158427474	0.671959052995174
1700095B22Rik	-0.00338465207857112	0.655674296808579	0.813725643834202	0	NA	NA
1700096J18Rik	-0.00732921514842461	0.584521254421261	0.813725643834202	-0.00195044374069024	0.928008794089165	0.961931556746588
1700096K18Rik	-0.0763496266666219	0.0991849808105291	0.540646150086685	0.13738158908349	0.00937090085211409	0.0730191342383371
1700097N02Rik	-0.00909209446093785	0.511177057576705	0.808372460815259	-0.0246491251282534	0.0159464456078328	0.105181402309045
1700100L14Rik	-0.0265126160038725	0.263066100693513	0.737443618168666	-7.42365605838213e-05	0.979579541008611	0.989678029947091
1700101E01Rik	-0.00619410376357323	0.632760154807315	0.813725643834202	-7.62732275972066e-05	0.496131584274739	0.671959052995174
1700101I11Rik	-0.0190689354889824	0.370035284393153	0.784260636205539	-0.00839254235939267	0.406939502709633	0.632571566697123
1700101O22Rik	-0.0112274426330606	0.467197386556378	0.805841389452122	0	NA	NA
1700102H20Rik	0.0115037560699001	0.493607930064587	0.808372460815259	0.0154590136841849	0.423551237275115	0.646024595301287
1700102P08Rik	-0.0714322879097538	0.167025183855904	0.652454278114528	0.0315179963481723	0.390896571308961	0.623534636034315
1700104A03Rik	-0.0124306006145744	0.444095972284575	0.800503269654873	0	NA	NA
1700105P06Rik	0.00597384206398866	0.78980975670999	0.892207654826902	-0.0119372939687537	0.592383725857675	0.740139206904935
1700106J16Rik	-0.00330965717039154	0.468724653127128	0.806295562193625	0	NA	NA
1700106N22Rik	0.0347984198028699	0.415950069661119	0.799144896874831	-0.0422498814849342	0.350983238925903	0.604163048336379
1700108F19Rik	-0.0477527780454422	0.161536668054323	0.646737979239503	-0.0106807100487001	0.396951212636369	0.623534636034315
1700108J01Rik	-0.0409595606090733	0.1755121558207	0.662354145404678	0.0152138901333897	0.155149735806077	0.405665518433549
1700108M19Rik	-0.0183520148920531	0.425757564696846	0.799144896874831	-8.85096479881574e-05	0.496131584274736	0.671959052995174
1700109F18Rik	0.00862980506544547	0.708230188157719	0.848017578430422	-0.0323823374720122	0.455863557274587	0.666247255359359
1700109G14Rik	-0.0609134875182098	0.130760242572328	0.599484391863822	-0.00361629712432775	0.496131584274739	0.671959052995174
1700109G15Rik	-0.00694334060550916	0.594481626710556	0.813725643834202	0	NA	NA
1700109H08Rik	0.0100434888490615	0.792666751396893	0.893722234462847	0.0246462680112532	0.489210904126789	0.671959052995174
1700109I08Rik	-0.0121433578775957	0.46311194939613	0.803671842823601	0	NA	NA
1700110C19Rik	-0.0128334890791722	0.396842084754113	0.793136763757588	0.0398047606290032	0.125721452328567	0.374371626833738
1700110I01Rik	-0.0115457991674091	0.528001583220686	0.808372460815259	0	NA	NA
1700110K17Rik	-0.00982217658368949	0.389164556788206	0.790227888076975	0.000264199386211659	0.209133646644067	0.465801589481593
1700110M21Rik	-0.0723308073531403	0.0940329532862067	0.527514033241716	-0.00536444676286751	0.475321271000131	0.671959052995174
1700111N16Rik	-0.00123209082291179	0.625031163058242	0.813725643834202	0	NA	NA
1700112E06Rik	-0.0844212808654261	0.0219348877839409	0.263247789036887	0.000951087977060987	0.974945510499722	0.987699989405673
1700112H15Rik	-0.00577289958370456	0.655674296808581	0.813725643834202	0.00713169454984514	0.586009178521222	0.735168552406978
1700113A16Rik	-0.0403814985832421	0.590401745059645	0.813725643834202	-0.210250686941757	0.00211587732801076	0.0260235768323971
1700113H08Rik	-0.117722169372368	0.0311486760594105	0.319841246043208	-0.0086285365448758	0.401464846026889	0.627701102742787
1700113I22Rik	0.00651893382877596	0.830225468084321	0.915503447276759	-0.0392174946830095	0.203913152972236	0.465801589481593
1700119H24Rik	-0.000999633873375896	0.655674296808581	0.813725643834202	0	NA	NA
1700120C14Rik	0.00442677220617111	0.845342414072169	0.923192492373797	0.0299120228542983	0.058264819377231	0.240813150810076
1700120E14Rik	-0.0177711833723625	0.427805437659286	0.799144896874831	0	NA	NA
1700120G07Rik	-0.0121059453797292	0.509114843029825	0.808372460815259	0	NA	NA
1700120K04Rik	-0.022596617311316	0.354311300891493	0.782867816925217	-0.00495450643221742	0.838616048375759	0.908446550909096
1700121L16Rik	-0.0115457991674092	0.528001583220681	0.808372460815259	0	NA	NA
1700121N20Rik	0	NA	NA	0	NA	NA
1700122O11Rik	-0.01045171049023	0.518689579673661	0.808372460815259	0	NA	NA
1700123I01Rik	-0.0265297333198483	0.250853413831416	0.730159977568631	0.0156851920612952	0.480429296524587	0.671959052995174
1700123K08Rik	-0.0220753202676187	0.364756485393338	0.784260636205539	0	NA	NA
1700123L14Rik	-0.19994414846369	0.00585065471688959	0.117709343838233	-0.0189278669928318	0.144277227571317	0.398831341432662
1700123M08Rik	0.0176749290341109	0.388440205544045	0.790052708152224	0.0492213351876406	0.0454694252719097	0.206129465910608
1700123O12Rik	-0.0145990521937072	0.454559511796684	0.803191416031988	0	NA	NA
1700123O20Rik	0.0538511723929863	0.36545773115283	0.784260636205539	0.0685150042275336	0.203100267019778	0.465801589481593
1700123O21Rik	-0.0115457991674092	0.528001583220682	0.808372460815259	0	NA	NA
1700125D06Rik	-0.156801834033047	0.0103865309328237	0.173048016129833	-0.0306931381516896	0.106202394833772	0.341526360390966
1700125G02Rik	-0.000863449175721935	0.517672295765707	0.808372460815259	0	NA	NA
1700125G22Rik	-0.0218585203922676	0.365493824756361	0.784260636205539	-0.0143111614421639	0.301685086365681	0.564237943906017
1700125H03Rik	-0.0144568854381704	0.419013038074388	0.799144896874831	0	NA	NA
1700125H20Rik	-0.0128001983113796	0.623734617732322	0.813725643834202	0.000526744458810635	0.209133646644071	0.465801589481593
1700126H18Rik	-0.0115457991674092	0.528001583220682	0.808372460815259	0.00429505578589656	0.793786310537181	0.879557308413777
1700128A07Rik	-0.00896091905569262	0.520962531075667	0.808372460815259	0.00374674433413065	0.155149735806066	0.405665518433549
1700128F08Rik	-0.00577289958370457	0.65567429680858	0.813725643834202	0	NA	NA
1700129C05Rik	-0.167344261206705	0.0110019724212871	0.179731847592398	-0.008658030354541	0.492517951199171	0.671959052995174
1810006J02Rik	-0.0344428379960249	0.443991706638119	0.800503269654873	-0.0373922104211213	0.467268201392002	0.671959052995174
1810006K21Rik	0.193900697074721	0.000310557571747315	0.0141123179567958	0.386272567006117	3.96146844435033e-13	9.93719122848187e-11
1810007C17Rik	-0.00902589425014188	0.51564914113833	0.808372460815259	0	NA	NA
1810007D17Rik	-0.0134050885125663	0.474799451389709	0.808372460815259	0	NA	NA
1810007I06Rik	-0.00563183626120362	0.596456195806827	0.813725643834202	-8.7265819119405e-06	0.496131584274737	0.671959052995174
1810008A18Rik	-0.0520731222326537	0.351614889102536	0.782867816925217	-0.0694427563805143	0.164581033940998	0.419838499436623
1810008I18Rik	-0.025025966638865	0.333299414108818	0.775364539523532	0	NA	NA
1810009A15Rik	0.032347659194865	0.587187781188383	0.813725643834202	0.0779962983014	0.156941286208888	0.408114252786148
1810009J06Rik	-0.00577289958370462	0.655674296808578	0.813725643834202	0	NA	NA
1810010D01Rik	-0.00983313931412167	0.732748762708701	0.861461212478802	0.00234515498796057	0.904310512922281	0.949259763190042
1810010H24Rik	-0.0277584900371685	0.297402600111535	0.758742262805055	0.0151547717824416	0.570425363957676	0.723207394465011
1810011H11Rik	0.0235756806987395	0.282130679492967	0.748463353767422	0.0288533488780225	0.275412303448574	0.538494766590866
1810011O10Rik	0.0974547172102641	0.0781683228013669	0.492098652435112	0.213032855117342	4.09268874602689e-06	0.000196329592685402
1810012K16Rik	-0.0239133962576199	0.467104941873702	0.805841389452122	-0.0124801781673792	0.220115135003402	0.478530303497396
1810012P15Rik	-0.0429819237363434	0.13258593812458	0.60161762554108	0.02525445701585	0.374679667407464	0.623534636034315
1810013A23Rik	-0.00577289958370461	0.655674296808578	0.813725643834202	0.0175353548936043	0.418004142478977	0.641121592821438
1810013D10Rik	0.00271508239996271	0.946991796497093	0.976175454450305	0.138976203639879	0.00501713911928407	0.0477690238481324
1810013L24Rik	0.131248469642317	0.0457664186176396	0.386846612152611	0.0371893942405196	0.553237421141378	0.711165060249142
1810014B01Rik	0.00802501590992034	0.804827339164025	0.900859475675483	0.0575168345402888	0.10646011748649	0.341919251829624
1810014F10Rik	0.035090880500809	0.124964527083836	0.588361474230838	-0.00824347568919785	0.791367674504431	0.877804507100989
1810018F18Rik	-0.00209224791146976	0.655674296808581	0.813725643834202	0.000172274463775769	0.624331379989236	0.761750518265635
1810019D21Rik	0.0244241141522363	0.139447810529177	0.615257394260735	0.0718810434349063	0.0005574657625516	0.00992739917314427
1810019J16Rik	-0.0105306509516935	0.44937198591119	0.802193747817992	0.00272047271408281	0.163339570771024	0.417928866445122
1810020D17Rik	0.00354283785532807	0.931631926824796	0.96860587701064	-0.0379901177947174	0.413828056538912	0.638460791219079
1810020O05Rik	-0.0253033374322917	0.335866310198259	0.777508582858914	0.0245179145356745	0.0678665816982149	0.262737937773501
1810021B22Rik	-0.029999488128101	0.241300801629035	0.722233149821622	-0.0383793980195361	0.115326914380935	0.357669611079209
1810022K09Rik	0.0264468706805095	0.599965383906836	0.813725643834202	0.150739484021126	0.000737218342570858	0.0121930803810156
1810024B03Rik	0.0424477998456279	0.249333785664878	0.729601574072901	0.0630516411804581	0.0264951897934569	0.147253386612437
1810026B05Rik	0.0960372844268246	0.138596802757258	0.613248759046282	0.0275933705850743	0.630730131630947	0.766143569673613
1810026J23Rik	-0.056313963701603	0.179597376076278	0.666242417902287	0.0657315409139804	0.101386295727139	0.333287006417542
1810027O10Rik	-0.0457989009007013	0.34604166054094	0.781229360560196	0.140166632479517	0.0225346830682307	0.132366739391474
1810029B16Rik	-0.00274290995062587	0.949707020682301	0.977357512932253	0.0123313604658711	0.729198452929844	0.836165793238312
1810030J14Rik	0.0164637568739759	0.0571607576567033	0.430075905596391	0.014318840091455	5.16173809352986e-06	0.000238194734759446
1810030N24Rik	-0.0977702166367942	0.0324669883165928	0.324952982192094	-0.0116474705407029	0.787471207833723	0.875087275088012
1810030O07Rik	0.157393559523848	0.000189721718589185	0.00955575279610055	0.0450981828817487	0.360236039815249	0.612256496900382
1810031K17Rik	-0.0554696481805605	0.378915348571001	0.785708987336389	-0.0518756488633904	0.385999980992057	0.623534636034315
1810032O08Rik	-0.0325489484707673	0.391818120864404	0.791334666727439	0.00506586077509912	0.904383809625398	0.949259763190042
1810033B17Rik	0.500072854390018	3.05084762235151e-09	8.31699197448301e-07	-0.156165742894671	0.0136117613413932	0.0950830854715103
1810034E14Rik	-0.0172319645631062	0.650527622633	0.813725643834202	-0.0353785306256018	0.375249092004851	0.623534636034315
1810035I16Rik	0	NA	NA	0.0023478334858851	0.0842034833279447	0.297978903019455
1810035L17Rik	0.139711705256671	0.002382843403551	0.0642555523072644	0.305048011548476	4.07462926145223e-07	2.83716000461119e-05
1810037I17Rik	0.0565238574822091	0.320197380844429	0.770030463102802	0.204614152524715	3.82854924636945e-05	0.00118903800880103
1810041L15Rik	-0.0236803954478686	0.323158958062898	0.771002043638087	-0.00199392153745666	0.625759448858792	0.762490563011912
1810043G02Rik	-0.0387704346859504	0.409760234113389	0.798549928158195	0.0496625664087882	0.226088744469059	0.485460467522076
1810043H04Rik	-0.0233495450709285	0.631418971352065	0.813725643834202	0.150946027731063	0.00328676122349835	0.0355857457950133
1810044D09Rik	-0.024500164673229	0.578321538294301	0.813725643834202	0.00294917720960463	0.919042466852167	0.956793918613893
1810046J19Rik	0.0799026748803161	0.16236623592832	0.646789887554022	-0.0488288668876555	0.308257832384599	0.570471820261128
1810046K07Rik	-0.0599411688860947	0.110474217312249	0.564510825998793	-0.230858350274172	3.00628236257933e-06	0.000156017212359356
1810048J11Rik	-0.0663144720534593	0.127220451896226	0.592598664804435	0.0682764301152229	0.126770101171892	0.375303949089005
1810049H13Rik	0.0120865399668411	0.69586545658868	0.840363793274407	0.0739523476325584	0.0293826921513169	0.157248838794493
1810053B23Rik	-0.0146864043226216	0.43324949954242	0.799144896874831	-0.00226002035716959	0.496131584274732	0.671959052995174
1810055G02Rik	-0.00492574547412683	0.900060346417592	0.952655785771839	-0.00728991744711311	0.835788096772168	0.906785654234736
1810058I24Rik	0.0400830864149647	0.500122990584468	0.808372460815259	-0.028901154871367	0.550429227484345	0.708714674880876
1810062G17Rik	-0.0125141324549759	0.606630790841783	0.813725643834202	-0.017166635255255	0.634036378904308	0.768708467639644
1810062O18Rik	-0.0340269764409052	0.138956375984197	0.614082999764815	0.0275864030522233	0.417137554845027	0.64073558863743
1810063B05Rik	-0.00537415316171072	0.921680899730816	0.963842663257222	0.0114881242564819	0.819151720175767	0.897014537386839
1810063B07Rik	-0.0378635102592983	0.358042099734981	0.784260636205539	0.107196813119746	0.00776647675092534	0.0642260710518196
1810064F22Rik	-0.00577289958370461	0.655674296808578	0.813725643834202	0.000103017968338942	0.836111900230899	0.906785654234736
1810065E05Rik	-0.000696899553696446	0.877462226156607	0.940035585808299	-0.0220002790628832	0.0107312803214629	0.080509290939319
1810074P20Rik	0.0947128139621196	0.0304367745185792	0.315792395564079	-0.0107261190340883	0.817917889900262	0.896072358338307
2010001E11Rik	0	NA	NA	0	NA	NA
2010001M06Rik	0.0142200986281902	0.133433013681086	0.602992249351598	-0.00359238962034385	0.0126129610848798	0.0901333807840604
2010001M09Rik	-0.130571872485937	0.0284964709744486	0.305245351415398	-0.188531174539678	3.42890749992299e-05	0.0011052718969274
2010002M12Rik	0.0793783391078786	0.0773647515281282	0.492098652435112	0.042307666324742	0.0705358569626358	0.268627840289098
2010002N04Rik	0.163330506364083	0.000631503048367447	0.0242472710947987	-0.0248706089910913	0.512230376725301	0.685066938025738
2010003K11Rik	0.0175364593121049	0.396146320918726	0.792845588432401	-0.0020466732343634	0.163499684517004	0.418121648470269
2010003K15Rik	-0.0193246126362824	0.332230527129323	0.775364539523532	0	NA	NA
2010003O02Rik	0.149006382395401	0.018001544776693	0.235954373651242	0.232974048150268	5.86242465075927e-07	3.87514191610662e-05
2010005H15Rik	-0.00779179525504034	0.747468920383282	0.869137859065846	-0.0393761813641494	0.083378487604879	0.296416433809625
2010009K17Rik	0.016162450742662	0.0993620677742898	0.540865204159791	0.00980552337682424	0.436737625119624	0.65015175720884
2010010A06Rik	0.0157250753570051	0.532490481871878	0.809401844494243	-0.00277931658360122	0.271437016299061	0.534143147043538
2010011I20Rik	-0.0652565787166341	0.227056498863315	0.710376471377509	0.0233210129770832	0.619762975817117	0.760368065012276
2010012O05Rik	-0.0162417357418614	0.735009502930025	0.862531419574205	0.0598255502073054	0.208860459680195	0.465801589481593
2010015L04Rik	-0.0130044542246226	0.657571033849685	0.814966566870931	0.00776831582295901	0.68362096664884	0.804283103973571
2010016I18Rik	-0.0417048875252876	0.185935673743501	0.674606199666166	-0.0127375052011374	0.566539641612382	0.720454609891321
2010106C02Rik	-0.00304133520627226	0.536623436372497	0.810718504974862	0.000455231497717417	0.256724845069188	0.517203286513999
2010106E10Rik	-0.0702257755946288	0.1045105109729	0.550675844383411	-0.00806197138723765	0.523357288172765	0.693470688674242
2010106G01Rik	0.215298898932421	2.30556914996731e-05	0.001783055233746	0.24917312795201	1.39039337610039e-05	0.000536576662658387
2010107E04Rik	0.28388555653978	5.984136082839e-10	2.28994227004545e-07	0.291626876979351	2.83307910401869e-10	3.98791552152731e-08
2010107G12Rik	0.00269814847687964	0.917925589732936	0.961806437325147	0.017045105381545	0.191168734426402	0.453108111179524
2010107G23Rik	-0.00846840575055994	0.767760456780968	0.879508761526218	-0.00566252670207665	0.793168515906459	0.879022100380955
2010107H07Rik	0.02008638453308	0.754947087270637	0.873594791016359	0.101725783042528	0.0393585676774991	0.186692235042095
2010109A12Rik	0.0445603091379957	0.0184381144017904	0.238928601894621	0.0433253227175579	0.174482837222286	0.433075122807465
2010109I03Rik	0.0343713578304178	0.178531066302725	0.665228775840786	-0.00959300787701494	0.0835495882190805	0.296792164686734
2010109K11Rik	0.0174579894964844	0.776193049502877	0.883874861776885	-0.180604345757009	0.000756814020745722	0.0124122574433452
2010110P09Rik	0.0530845331562072	0.169084053155204	0.654360555799945	0.140322682119647	0.134559266683807	0.385046138995099
2010111I01Rik	-0.0194182774073165	0.596859844786608	0.813725643834202	0.0337416997360136	0.295336463989862	0.558692183546905
2010204K13Rik	-0.0512995814796865	0.167851972095036	0.653253423830215	-0.00439079884367119	0.865286946073519	0.924339614919986
2010300C02Rik	-0.0211297261369119	0.355627598863106	0.783522431548281	-0.0305749281558463	0.0864853636287868	0.302660101012492
2010305A19Rik	0.107154467709098	0.040316000275761	0.361382977037636	0.0431647875206506	0.371658569385667	0.623295065534258
2010308F09Rik	-0.00284360900767395	0.655674296808579	0.813725643834202	0	NA	NA
2010310C07Rik	0.0660339485588895	0.0878410849328679	0.511542382189831	0.0448676008974241	0.0945852744655115	0.319961182605843
2010315B03Rik	-0.00362993636191165	0.933473487673945	0.969249823494624	-0.0233324162387584	0.634365984338357	0.76886112842344
2010317E24Rik	-0.00591122780385136	0.648006542858808	0.813725643834202	-0.000213209106455203	0.989420069557022	0.994580696165173
2010320M18Rik	0.0152452352968168	0.562473584148731	0.813725643834202	-0.044879927303624	0.281879350536935	0.545200807889054
2010321M09Rik	0.0441024396120214	0.335671585464332	0.777387873780568	0.0837800846437165	0.0550594889724209	0.232576416501379
2200002D01Rik	-0.0329860961870387	0.024154523947757	0.278925643487711	-0.0349084938274011	0.142109857164926	0.395297336549465
2200002J24Rik	-0.0378678833264859	0.225094124667434	0.709597768367137	-0.0117651932088116	0.360696582523079	0.612852665435344
2200002K05Rik	-0.00211162721653284	0.653814564926147	0.813725643834202	0	NA	NA
2210009G21Rik	0.0188429047962812	0.569161392324822	0.813725643834202	0.141579575389859	0.00280181997963453	0.0319554169810058
2210010C04Rik	-0.130817869838268	0.001139708709271	0.0372652282466135	-0.00200313204323351	0.758892999887205	0.855525491806468
2210010C17Rik	-0.00481411905566705	0.481273289342073	0.808372460815259	0.00376371871830008	0.251122105990346	0.514788321908942
2210012G02Rik	0.0549784535603755	0.227379157548499	0.710971514209445	-0.0412061784210232	0.370768341698192	0.622748383681913
2210013O21Rik	0.119327574808759	0.00883838800816854	0.155853537848663	0.0769382663906878	0.144807950600168	0.399790089098758
2210015D19Rik	0.0438227275882449	0.350403457037122	0.782435263059218	0.0699576530565834	0.0850497412187388	0.299780802861798
2210016F16Rik	0.00573613320697342	0.893043715252246	0.948356156494923	0.0262276951619773	0.573899284195867	0.726038626314259
2210016L21Rik	-0.00731242370376612	0.869581044204554	0.935629650241194	0.0727675226212543	0.0753726455157459	0.279355913887481
2210018M11Rik	-0.00608975924891266	0.915089460735082	0.960727196320772	0.137230470309734	0.00606422377519735	0.0543779112674205
2210019I11Rik	-0.011545799167409	0.528001583220688	0.808372460815259	-0.00424101034069734	0.0797855213375014	0.288341985683331
2210020M01Rik	-0.0103839654079749	0.642668451485577	0.813725643834202	-0.00037668533503246	0.988854242536788	0.994417674575887
2210021J22Rik	-0.0393946964819825	0.281265032193699	0.748463353767422	-0.0135184292954062	0.741334135309904	0.844489036531997
2210039B01Rik	-0.00946888485684292	0.501818307245611	0.808372460815259	0.000140669472958357	0.705607634127967	0.818749940248519
2210403K04Rik	0.226666265179757	0.00249006071768474	0.066388428107563	-0.045982539006934	0.485609823126286	0.671959052995174
2210404J11Rik	0.10091069638286	0.00606022947790478	0.120327405443457	0.115521705751492	0.0651438259599517	0.25700504478396
2210404O07Rik	-0.12372253359565	0.000393499816277071	0.0170274553436243	-0.0319277758243664	0.145669219536792	0.400905476233097
2210404O09Rik	-0.0350037682539977	0.356944520988715	0.784260636205539	0.185063896397596	0.000304004059268388	0.00605717252917035
2210407C18Rik	-0.0564745810258474	0.0888677262557095	0.51533486817209	-0.00408756441234784	0.276245030980934	0.539153144755407
2210408F21Rik	0.00510300584453835	0.888258839675839	0.946291181469708	0.0711166595096269	0.176116274432195	0.43533612161978
2210408I21Rik	-0.0338066158855287	0.454226805966676	0.803191416031988	-0.00682841000177336	0.879235592809903	0.932969278371748
2210409D07Rik	-0.00577289958370457	0.65567429680858	0.813725643834202	-0.00108169837789399	0.93692686547612	0.966900065433235
2210409E12Rik	-0.00577289958370457	0.655674296808581	0.813725643834202	0	NA	NA
2210411K11Rik	-0.0291600976438249	0.517233120452665	0.808372460815259	0.0232291568093615	0.641390055802115	0.77408326127709
2210414B05Rik	-0.0133697465164348	0.344471669022889	0.781229360560196	0.0111577338074768	0.53839223974477	0.700504995996562
2210415F13Rik	-0.0184055245506914	0.100182170268039	0.54268755536988	-0.0261895768447486	0.00253073719630093	0.0297217310821272
2210416O15Rik	-0.0194932386573012	0.40729899234108	0.797482286148704	0.0352231042969325	0.12482377493175	0.372870531345743
2210417A02Rik	-0.00808364980329434	0.54715190745912	0.813725643834202	0.0298428518879727	0.42375913940086	0.646240944779206
2210417K05Rik	-0.0271507786701331	0.348058397838328	0.781841804522835	-0.0054418177008457	0.822957803259997	0.899904564834578
2210420H20Rik	0	NA	NA	0	NA	NA
2300002M23Rik	-0.00597551909215457	0.644595157923241	0.813725643834202	0	NA	NA
2300003K06Rik	-0.0115457991674092	0.528001583220682	0.808372460815259	0	NA	NA
2300005B03Rik	0	NA	NA	0	NA	NA
2300009A05Rik	0.0760701695740374	0.165229230851371	0.649510507504965	0.078091797363367	0.077987142631636	0.284204960463883
2310001A20Rik	0.0391107088077369	0.365451300628435	0.784260636205539	0.0738255134259545	0.14038109839517	0.392609572784432
2310001H17Rik	0.383530924163284	3.44537832525614e-06	0.000377589225605584	0.133734528716465	0.0206133389037032	0.124861685250749
2310001H18Rik	-0.00713930048357888	0.586951877203813	0.813725643834202	0	NA	NA
2310001K24Rik	0	NA	NA	0	NA	NA
2310002D06Rik	0	NA	NA	0	NA	NA
2310002J15Rik	-0.0259288929947331	0.19801238412255	0.68747533035285	-0.004046918894639	0.205625023206207	0.465801589481593
2310002L09Rik	-0.0387329968760586	0.228766131477101	0.712734416695751	-0.00561972904978389	0.496131584274737	0.671959052995174
2310002L13Rik	0	NA	NA	0.000822105722088067	0.134209059164914	0.385046138995099
2310003C23Rik	-0.0257892928624119	0.602998384621775	0.813725643834202	-0.00491191220011659	0.922367945956822	0.958776562215968
2310003F16Rik	-0.0035403008444957	0.949574816068686	0.977357512932253	0.161932802083001	0.00190692746960771	0.0240973655880283
2310003H01Rik	0.03840731023411	0.435892042064212	0.799144896874831	0.053255452502989	0.282450802933795	0.545658808274353
2310003L22Rik	-0.0596611018786734	0.270106161219406	0.740516264432454	-0.0112594342354679	0.793103480449837	0.878999812987511
2310004I24Rik	-0.0698181576650062	0.157210030807255	0.640119732409824	0.103547210280791	0.0665717897100667	0.260196491703389
2310004N24Rik	0.017412731102393	0.673375512995262	0.825997248988383	-0.00600447955493326	0.887590792321665	0.938380150352067
2310005A03Rik	0	NA	NA	0	NA	NA
2310005E17Rik	-0.00379000076644308	0.771368722244871	0.881789520046042	0	NA	NA
2310005G13Rik	-0.0240001654682069	0.354290707253407	0.782867816925217	0	NA	NA
2310007B03Rik	-0.00673477254923504	0.437548444975175	0.799144896874831	0.00297168954725746	0.209133646644066	0.465801589481593
2310007L24Rik	-0.0142614961602714	0.34483027842783	0.781229360560196	0.015834085524522	0.209133646644065	0.465801589481593
2310008H04Rik	-0.0191936626106413	0.756310339933352	0.87452267661346	0.0276777608538373	0.612494448035177	0.754569095218252
2310008H09Rik	-0.00755326935087852	0.871678087698085	0.936633478191998	0.134483254546309	0.0131378198126884	0.0926656750018245
2310008N11Rik	-0.000225457368800217	0.655674296808581	0.813725643834202	0	NA	NA
2310009A05Rik	0.0163200130041101	0.752383723456179	0.872155661999352	0.207503427485979	2.38284849451706e-05	0.000822271845568267
2310009B15Rik	0.0846621847131004	0.100480446210403	0.543092453879228	0.0949765637614024	0.0546311633459633	0.23143818403596
2310010J17Rik	0.0513532031011672	0.447004546131341	0.801686389210005	0.177800400035713	0.00841817076652038	0.0677261222112409
2310010M20Rik	-0.0281232476201759	0.21561717432225	0.701849993252828	0.0144114322657859	0.256193061063384	0.517203286513999
2310011J03Rik	0.00894182012652683	0.870081910102281	0.935854368153811	0.0135697219269047	0.783233667707478	0.872459433097895
2310014F07Rik	-0.0140850434396422	0.335639133779762	0.777387873780568	0.0014171522632548	0.673809094366176	0.797196578174109
2310014L17Rik	-0.0115779181316976	0.526854169674947	0.808372460815259	0.0313192340856319	0.18431091507574	0.444117372799996
2310015A10Rik	0.0314802264151914	0.559541268984639	0.813725643834202	-0.0425256619397892	0.422467131323567	0.645024728168311
2310015B20Rik	0.00101933957393912	0.361338282858078	0.784260636205539	0	NA	NA
2310015D24Rik	-0.0127190592681423	0.491256515471305	0.808372460815259	0	NA	NA
2310016D03Rik	-0.00577289958370456	0.655674296808581	0.813725643834202	0.00108132282696445	0.256724845069191	0.517203286513999
2310016M24Rik	0.117664883146123	0.027152155664842	0.296822738293002	0.11336418107618	0.0271428250893896	0.149641170949281
2310020H05Rik	0	NA	NA	0	NA	NA
2310021P13Rik	0.00161120383173361	0.979972384152848	0.990830678070907	0.0795669918393376	0.120873835318772	0.367124722422711
2310022A10Rik	0.0777610249121393	0.186929589207927	0.675016764039449	0.021282543548118	0.775061982572157	0.866860795187311
2310022B05Rik	0.0322440051616032	0.418982087867465	0.799144896874831	-0.00438182640407024	0.898408465487399	0.945423548417494
2310028H24Rik	0.0481904770093433	0.338829851052812	0.779304752483129	0.15512172095795	0.0126100259820529	0.0901333807840604
2310030A07Rik	0	NA	NA	0	NA	NA
2310030G06Rik	-0.00617136782471504	0.745721214129612	0.868123943575996	-0.000340029307798632	0.293302605775615	0.556350827397545
2310030N02Rik	0.033004032223701	0.373747976253747	0.785064453175357	-0.0178073477477868	0.715688638106687	0.825512226209718
2310033E01Rik	-0.00606541603792135	0.344858157574998	0.781229360560196	0.000720999763898315	0.37358133019962	0.623534636034315
2310033P09Rik	-0.021771720347142	0.687610183669694	0.834971631161044	0.0717139284849449	0.180938000501487	0.441100739193543
2310034C09Rik	-0.00642978626288265	0.62163872817256	0.813725643834202	0	NA	NA
2310034G01Rik	0.0703092822550465	0.00217398387438463	0.0602444908722421	0.00457057625073597	0.832966499251698	0.90538428555962
2310034O05Rik	0.0122586610448142	0.502947918799464	0.808372460815259	-0.00336061466435178	0.453386561230088	0.663994121035023
2310035C23Rik	-0.00919747170656209	0.865017849658764	0.933180366205381	0.153527533645546	0.00099857513567382	0.0151632966825674
2310035K24Rik	0.0681162811339068	0.180483664333544	0.667373386817611	0.0461829247877971	0.38577543507317	0.623534636034315
2310036O22Rik	-0.140256977765829	0.0244564246066713	0.280791488759174	-0.139860625680903	0.00665404304831862	0.0580182737448316
2310037I24Rik	-0.0620475269371259	0.249438213788159	0.729673624299642	0.00364903545003633	0.933334261255033	0.964476204556335
2310039H08Rik	0.037782420206295	0.427899248997872	0.799144896874831	0.0716007900235923	0.105024329017689	0.340103611645168
2310039L15Rik	-0.0260278218430315	0.204673936946546	0.693535572121897	0.039378678466077	0.070723916556657	0.269113992871947
2310040G24Rik	-0.0677508934477012	0.189877064108147	0.678622744686337	0.0324222570606151	0.501997381573852	0.677104699288156
2310042D19Rik	-0.019212224809131	0.548645209422316	0.813725643834202	-0.0174669243778738	0.62481979652073	0.761771156739287
2310042E22Rik	-0.00898014634967634	0.516118376249609	0.808372460815259	-0.00114291915566971	0.583073679759155	0.733026908967586
2310043J07Rik	-0.0395358197477133	0.135296224246396	0.605750531406577	1.62081658473372e-05	0.972745066223872	0.986411519974642
2310043L19Rik	0	NA	NA	0.00907554368778818	0.610783255700498	0.753325936492778
2310043O21Rik	-0.00577289958370461	0.655674296808578	0.813725643834202	0.0179291014843135	0.155149735806071	0.405665518433549
2310044G17Rik	0.0423008564411861	0.332981586610452	0.775364539523532	0.0612006204887905	0.194994307099079	0.457959262117463
2310044H10Rik	-0.12300218441059	0.0166763346762683	0.22519763650448	-0.130175406994522	0.00729472376728958	0.0614548883767259
2310045N01Rik	-0.0347323588916287	0.457993309817928	0.803191416031988	0.0459900097395652	0.312631553654678	0.57419966007767
2310046A06Rik	-0.0300191586537855	0.278811268299058	0.746368512179404	-3.85392821193692e-05	0.496131584274747	0.671959052995174
2310046O06Rik	-0.00177985506430823	0.972181632273157	0.987279887283341	0.153128786706017	0.00547418129173374	0.0507139352055219
2310047B19Rik	-0.0387515355108811	0.310349441337737	0.766559173756309	0.0440172388365144	0.286515423620528	0.549711784522381
2310047M10Rik	0.00659640732113935	0.923307108502754	0.964756838316241	-0.0532446567111807	0.41841321306009	0.641168824602271
2310050B05Rik	-0.00878123808020133	0.514148179598811	0.808372460815259	0.0149849065335884	0.669486620852947	0.794467201820036
2310050C09Rik	-0.00628258524896069	0.524278844119644	0.808372460815259	0	NA	NA
2310057J18Rik	-0.306776616380131	0.000552274265470838	0.0221366866561854	-0.0469262392625572	0.017923392708596	0.114247654605503
2310057M21Rik	-0.0948418346738047	0.0306972028553999	0.317286870650908	0.0173103518374745	0.696736611200109	0.813531570969824
2310057N15Rik	-0.0115457991674092	0.528001583220682	0.808372460815259	0	NA	NA
2310061C15Rik	0.041007207200642	0.412860843915665	0.799144896874831	0.041106971049944	0.32224500300065	0.585767763676568
2310061I04Rik	0.0332153664592842	0.488356354390917	0.808372460815259	0.104114473794572	0.0140698265210206	0.0970014889747317
2310061J03Rik	-0.0047261667424055	0.927719770734104	0.966727530218361	-0.0840698843251254	0.104885165478529	0.33987796418564
2310061N02Rik	-0.0126953936093559	0.491890431128308	0.808372460815259	0.0147376791146104	0.209133646644079	0.465801589481593
2310065F04Rik	-0.00577289958370456	0.655674296808581	0.813725643834202	0	NA	NA
2310067B10Rik	-0.0869182705448919	0.122611252491738	0.584044615265464	0.0653330273829473	0.147947035521949	0.404114292730153
2310068J16Rik	-0.0350560566111342	0.136965589910893	0.609733119078723	0.00243412771212352	0.921095378102725	0.958166418627143
2310069B03Rik	0.0156590430657503	0.262867462858935	0.737443618168666	-0.0171044611921042	0.226840308604217	0.486025668355466
2310069G16Rik	-0.00577289958370455	0.655674296808582	0.813725643834202	0	NA	NA
2310079F23Rik	0.0557646830078689	0.176394871350861	0.663531837247525	0.0707307997370838	0.126539625152352	0.375063528440718
2310079G19Rik	-0.0115457991674091	0.528001583220687	0.808372460815259	0	NA	NA
2310081J21Rik	-0.0115457991674092	0.528001583220682	0.808372460815259	0	NA	NA
2400001E08Rik	-0.0106531219072338	0.850557007955084	0.925869617494007	0.0225682920622407	0.658636938389276	0.78727413626517
2400003C14Rik	0.174704023142503	0.0090317484352018	0.15805983632517	0.0531498190976874	0.392844227877664	0.623534636034315
2400009B08Rik	0.109871225293251	0.0363320111282191	0.341567533220657	-0.0958936516888376	0.0999573424080679	0.330533270501311
2410001C21Rik	0.187131997123148	0.00204228736330995	0.0577694489058713	0.113843830143076	0.0334469447797885	0.169627506884744
2410002F23Rik	-0.0132348485281619	0.777878556455204	0.885056001551103	-0.058582145642242	0.218966967595015	0.476954015225871
2410002I01Rik	-0.0617972302935094	0.187418291904989	0.675016764039449	-0.0589012764259908	0.262844840139772	0.524296273032396
2410002O22Rik	0.0326978099809013	0.49031208796652	0.808372460815259	0.110156922703717	0.0279528882149736	0.152772684584965
2410003K15Rik	0.0763641137221871	0.142017735049394	0.619347220955768	0.0982782187948061	0.026981501260803	0.149003684354748
2410003L11Rik	0.0154965730576094	0.121623468092825	0.582781226411462	0.00672828455372251	0.43673762511962	0.65015175720884
2410004A20Rik	0.00857371598601282	0.72543753753638	0.858115054300098	0.00504634665168643	0.750001627667788	0.849695190696769
2410004B18Rik	-0.0157376458735704	0.784734530512508	0.888745292939276	-0.058832714949071	0.25378243197415	0.517203286513999
2410004I01Rik	0	NA	NA	0.00017550248386995	0.540684168943055	0.700504995996562
2410004N09Rik	-0.0428894106387454	0.308741937606518	0.76598652930293	0.0754012677557277	0.0435785718752198	0.200407421909675
2410004P03Rik	0.0437688697229536	0.166781868783785	0.651970922442296	-0.00456614376930471	0.886952106622523	0.938034012556564
2410006H16Rik	0.180472689745737	0.00163376822960741	0.0487426146641697	0.161147355918733	0.00135129670782224	0.0187248380915368
2410007B07Rik	-0.027430870504132	0.173854131688828	0.659865081448251	0.00917996652688547	0.691554030215054	0.809654509046658
2410012E07Rik	-0.00577289958370461	0.655674296808578	0.813725643834202	0	NA	NA
2410012M07Rik	-0.00577289958370462	0.655674296808578	0.813725643834202	0	NA	NA
2410015M20Rik	-0.0512379052897467	0.310090823484792	0.766559173756309	0.0516852651332344	0.246176368718068	0.508894540975986
2410016O06Rik	0.00576127657599967	0.86487752904283	0.933167468010443	0.0169151444870809	0.703569374999714	0.81757707737649
2410017I17Rik	-0.00100585135307044	0.6456327526285	0.813725643834202	0.000143447677116231	0.633743588383304	0.768600201469518
2410017P09Rik	0.0457217992480399	0.355457973144835	0.783444460466468	0.0228748872638681	0.668633350421444	0.793898446111967
2410018L13Rik	-0.000159273838624316	0.655674296808583	0.813725643834202	0.0153492340540489	0.22484800277879	0.484297535301199
2410018M08Rik	0.0157939962024246	0.432753545492882	0.799144896874831	0.0140846565960196	0.304447382856401	0.567212363054306
2410021H03Rik	-0.000239937733812423	0.537624955549184	0.810857757785102	0.000612835230322473	0.2567248450692	0.517203286513999
2410022L05Rik	-0.0154968074334603	0.674787825269684	0.826813173847212	0.11401737969553	0.0019364108173172	0.0243182375170914
2410042D21Rik	-0.0739175887738339	0.13796312529143	0.611925523587714	-0.0266032542313235	0.624190315404171	0.761750518265635
2410057H14Rik	-0.0237066354464203	0.29012966995557	0.753455663822153	-0.0146506501653184	0.260630165874122	0.521900504093038
2410066E13Rik	0.0101295755415332	0.770891234068588	0.881428485047805	0.01676014831354	0.641379855463587	0.77408326127709
2410075B13Rik	0.00307868093947643	0.939749901837167	0.972664116993345	-0.0243732187301014	0.560038124338439	0.716316209811536
2410076I21Rik	0.00898447871241294	0.706566608210214	0.847002207357586	-0.0318721968429912	0.370119243111618	0.622250653954452
2410088K16Rik	0	NA	NA	0	NA	NA
2410089E03Rik	0.0108126986210852	0.854536691673034	0.928209518313437	-0.0139764523795914	0.773334409996207	0.865670865952617
2410091C18Rik	0.013437123740544	0.793891318744897	0.894383720444767	-0.0689396637243039	0.135299645643138	0.385046138995099
2410114N07Rik	-0.0179725543271319	0.423081610551042	0.799144896874831	0	NA	NA
2410124H12Rik	-0.00577289958370454	0.655674296808582	0.813725643834202	0	NA	NA
2410127L17Rik	-0.0347347195508731	0.47492904563448	0.808372460815259	0.032875093518146	0.46516840013272	0.671959052995174
2410131K14Rik	0.0405270810689237	0.406363719532729	0.797174585224068	-0.032138239455197	0.502334969660137	0.677186579603848
2410137F16Rik	-0.0212686452872335	0.356472980718305	0.784260636205539	0	NA	NA
2410137M14Rik	-0.00577289958370461	0.655674296808578	0.813725643834202	0	NA	NA
2410141K09Rik	-0.00577289958370456	0.655674296808581	0.813725643834202	0.00733882607797999	0.436737625119612	0.65015175720884
2500003M10Rik	0.0722494218821351	0.151609749229799	0.630930587944299	0.0735216653680989	0.139294800341941	0.390912516278028
2500004C02Rik	-0.0139464441440156	0.655560491092384	0.813725643834202	0.00352946573961715	0.905693812416962	0.94992682520275
2510002D24Rik	-0.0484242756935393	0.354015886318799	0.782867816925217	-0.0725112008083093	0.0890871048788291	0.309001647590706
2510003D18Rik	0	NA	NA	0	NA	NA
2510003E04Rik	0.0537630293002932	0.186866333020554	0.675016764039449	0.058748338122238	0.122345840652431	0.36899009465687
2510006D16Rik	-0.00574427218085475	0.917098783710896	0.961309592134525	-0.0570887162336537	0.2784468047667	0.541936753413435
2510009E07Rik	0.00425797652426838	0.84335374877944	0.92240230226333	0.0392164355672568	0.300962193221719	0.563666724665087
2510012J08Rik	0.0154920647892427	0.783931546369645	0.888440920651052	-0.00625579372925104	0.907309381367476	0.95071956979158
2510039O18Rik	-0.0310137372666783	0.501995079956139	0.808372460815259	0.130482481694106	0.0103634479537969	0.078773572246523
2510049J12Rik	-0.00627280374217948	0.728961469220427	0.85972479164675	0.00582748741191278	0.324842300947218	0.588160954433634
2600006L11Rik	-3.96172461338269e-05	0.998562040984884	0.99923398816803	0.00406570226772508	0.137577906546381	0.38826616464539
2610001J05Rik	0.00995763574009676	0.827204819663579	0.913723296643441	0.107824984475771	0.0242948135133102	0.138788998890928
2610002D18Rik	-0.0127919032177837	0.489284508875904	0.808372460815259	0.0215951827625109	0.36135960937902	0.613362633828857
2610002I17Rik	0.00400301882545573	0.916830185421713	0.96126913045157	0.00799067774754956	0.832610477431674	0.90517112278714
2610002J02Rik	-0.0155432179093765	0.757178162531851	0.874902595854184	0.0137693324599386	0.785451796684726	0.873984864304672
2610002M06Rik	0.0114710708410356	0.812877410343178	0.905739715024492	-0.0510104953788769	0.359685079377508	0.611858656155479
2610005L07Rik	-0.108393757735945	0.0490123586340401	0.398549787266883	0.0754161551159362	0.0907951935463794	0.311831257609795
2610008E11Rik	-0.0269519457468706	0.460461689581965	0.803212518185871	0.0730173091343846	0.0353246702897409	0.175178155269735
2610015P09Rik	0.0463955342975147	0.347509463754606	0.781323081961257	0.0199357331804703	0.533491788749193	0.700504995996562
2610016A17Rik	0	NA	NA	-0.0180917348098855	0.15138485792788	0.405665518433549
2610017I09Rik	-0.0159658987696617	0.364589792129157	0.784260636205539	0	NA	NA
2610018G03Rik	-0.079477683537657	0.0433425650780662	0.375715384404935	-0.00298502346407824	0.912532032203868	0.953262239300635
2610019E17Rik	-0.00576123545857219	0.883076121253609	0.943282907793503	0.0436484198882226	0.162102603943159	0.416233536581608
2610019F03Rik	0.049753222648255	0.252666029687916	0.732472846826815	0.153054401579064	0.00829695190318351	0.0670818846849953
2610020C07Rik	-0.0121662669496184	0.632138414014853	0.813725643834202	-0.0121122177193266	0.66796878403681	0.793628687664819
2610020H08Rik	0.00965346074889452	0.803655024606815	0.900293426733616	0.0413832022625301	0.217910575233796	0.475532375699459
2610021K21Rik	-0.0269980695178208	0.274980090672142	0.74419487674287	0.0219563984540971	0.181956651663209	0.442366283106654
2610027L16Rik	-0.0291177425664178	0.56850566178223	0.813725643834202	0.074437674263826	0.133414341272701	0.385046138995099
2610028E06Rik	-0.0110407591485646	0.54631967137574	0.813725643834202	0	NA	NA
2610028H24Rik	-0.00577289958370455	0.655674296808582	0.813725643834202	-0.0179333730394652	0.155255587035781	0.405788246853071
2610029G23Rik	0.0128641415784242	0.807000518120479	0.902002577884868	0.16234410952735	0.00135696678410994	0.018750291029587
2610029I01Rik	-0.0236458228273259	0.674084731574975	0.826323079698647	-0.0451730678977315	0.502316595677828	0.677186579603848
2610034B18Rik	0.0253936676042337	0.472963084586855	0.808372460815259	0.0650378219712168	0.106013706980398	0.341480763286231
2610034M16Rik	-0.0402621032902399	0.184792749554152	0.673149336065893	0	NA	NA
2610035D17Rik	0.0287086324773388	0.486808231536761	0.808372460815259	0.0920325650053394	0.0140869555558284	0.0970170265418297
2610035F20Rik	0	NA	NA	0	NA	NA
2610037D02Rik	-0.0516605254766145	0.0842425964638867	0.504226899608934	-0.0108640982628401	0.395939107020734	0.623534636034315
2610039C10Rik	0.0729881327517542	0.210492538369485	0.697880567604103	0.0223353095887086	0.673864571523131	0.797196578174109
2610044O15Rik	0.0402552999652715	0.348697544655646	0.782435263059218	0.0700008003724766	0.129382391007536	0.379648449678082
2610100L16Rik	-0.0229837056604111	0.309678964153206	0.766559173756309	0.00266264930901246	0.43673762511962	0.65015175720884
2610101N10Rik	0.123494119395138	0.0249532855240118	0.284467450020336	0.172919947587864	0.00153624595899219	0.0205737087157024
2610109H07Rik	-0.000870112691660161	0.655674296808579	0.813725643834202	0.0119192908369772	0.209133646644066	0.465801589481593
2610203C20Rik	-0.00647002576192432	0.556070799732642	0.813725643834202	-0.000486454107660371	0.712902636035335	0.823901534357198
2610203C22Rik	-0.00342599014191142	0.654370619929947	0.813725643834202	0.0863223235577008	0.0611698091361321	0.247945984095173
2610204G22Rik	0.0339060302652604	0.184497413357044	0.672654413373782	-0.00437554504954717	0.745321355072286	0.846851981280343
2610206C17Rik	0.0184867791475638	0.456830454983748	0.803191416031988	-0.0576208216468502	0.0310029239504721	0.161990526106153
2610301B20Rik	0.0127178514865026	0.789990822172612	0.892344799020507	0.0351993498876306	0.233545092485046	0.493204887162699
2610301G19Rik	-0.00128618725697721	0.974715225864892	0.988660335493054	0.0921338208057292	0.0392985890436217	0.186494347132549
2610305D13Rik	-0.056503747640323	0.417982439981426	0.799144896874831	0.0828372573670442	0.235135657066589	0.495174283302646
2610306M01Rik	0.0702826668409573	0.0856769658020634	0.506102098368689	-0.0582182158978296	0.147428652248639	0.403269818243655
2610307P16Rik	-0.0303902330348105	0.274129502208064	0.743520538668152	-0.00331825203126671	0.848748406945258	0.914288958840297
2610316D01Rik	0.00543542766882847	0.827326711143883	0.913763204868679	0.00034679912553691	0.540684168943047	0.700504995996562
2610318N02Rik	-0.206701810303082	0.00160169613330205	0.0482477775845087	-0.00160437603989964	0.96365671688746	0.980443415455256
2610507B11Rik	0.0112629840129024	0.820642349794842	0.910200351173748	0.186598895805455	0.000268524284223643	0.00555385427602516
2610507I01Rik	0.0371483150659233	0.249604670644933	0.729673624299642	0.0543817206495011	0.179301242365251	0.439509609847745
2610524H06Rik	0.0414195429036789	0.248211765651107	0.727900391491938	0.0414362316932803	0.337864068485987	0.593042824436784
2610528A11Rik	0.00303200913589624	0.773333136726928	0.882600993190516	-0.000162679103840206	0.970768991929909	0.985373837730888
2610528E23Rik	-0.0181025163242908	0.546962928038669	0.813725643834202	-0.0278147696078905	0.435585165793299	0.65015175720884
2610528J11Rik	-0.0184556542780605	0.293924207445755	0.757040373428002	-0.00731846010395714	0.0430940720061341	0.198937468638023
2700007P21Rik	-0.0194705821402641	0.572737738450267	0.813725643834202	0.0183865028832404	0.692571112585912	0.8103119290113
2700023E23Rik	0.0258587047198996	0.444995698578478	0.800950794299008	0.0719750348693166	0.0580029239444652	0.240085722423822
2700029M09Rik	-0.00843773663401996	0.849708143908876	0.925200359858687	-0.00218717057426716	0.964203191627045	0.980846399468376
2700038G22Rik	-0.0964818442739292	0.130154984189037	0.598499323943398	0.0131353371260796	0.714315943201344	0.824592454986717
2700046A07Rik	-0.0151468639297491	0.424164051061472	0.799144896874831	0.0151677079464912	0.393986492703365	0.623534636034315
2700046G09Rik	-0.0275124720840638	0.296946876160976	0.758742262805055	0.0168082525490619	0.465749139772331	0.671959052995174
2700049A03Rik	-0.0960426677062603	0.11157071606202	0.566886491059296	0.0633518630436256	0.149454038694697	0.405665518433549
2700050L05Rik	0.0245905731507037	0.626523505456326	0.813725643834202	-0.0400989711074473	0.425772411817225	0.647496355629867
2700054A10Rik	-0.0176732288061404	0.610733723472967	0.813725643834202	-0.0728954026619902	0.0158567757129387	0.104780031610726
2700060E02Rik	-0.0373055440687929	0.498187931430352	0.808372460815259	0.100802415905927	0.0424024879666937	0.19683550960455
2700062C07Rik	-0.0473712293336908	0.181329797525308	0.668123256332055	0.022178581763933	0.564662329178116	0.719142298554905
2700069I18Rik	-0.00641948188850535	0.622129151457797	0.813725643834202	-0.000307923046309201	0.332106829427708	0.588160954433634
2700070H01Rik	-0.000726467940956238	0.535634593551008	0.810393843304428	-6.07647124116825e-06	0.991380076972941	0.995319004611732
2700078E11Rik	-0.0709267766516448	0.200114626597056	0.689447201888067	0.114444119471274	0.0716111916941016	0.270804904655352
2700081L22Rik	0.00986422147150207	0.675349728057505	0.827027569068203	0.00474952061397153	0.823174278955813	0.899990385675538
2700081O15Rik	-0.00387722886799756	0.936990628209837	0.971323155209789	-0.0319306262554825	0.448647627097579	0.659726559539774
2700086A05Rik	-0.00586442161764599	0.664440555555557	0.820021341853723	0.0210393072733206	0.138164353339397	0.389023418828414
2700089E24Rik	-0.020999259294178	0.653944903570308	0.813725643834202	0.133229727074717	0.00529512425825511	0.0495240923695122
2700089I24Rik	-0.0115457991674092	0.528001583220682	0.808372460815259	0	NA	NA
2700090O03Rik	-0.0029825310651722	0.637234893156821	0.813725643834202	0.00384164402549663	0.0571075132908486	0.237761661621863
2700094K13Rik	0.00214000410275174	0.96384479898467	0.984193839871845	0.119416896099121	0.00506538905195885	0.0480646955337667
2700097O09Rik	0.00148697074135938	0.975606381508165	0.988937930481598	0.0509257090162988	0.284393037591609	0.547528220517954
2700099C18Rik	0.00771990750626458	0.81125646628007	0.904488128066154	0.0196422581850577	0.442709296039869	0.654363627145414
2810001G20Rik	-0.0493221744027379	0.352932596241697	0.782867816925217	-0.0635137298795286	0.140173570144232	0.392421816202898
2810002D19Rik	0.0524883318460503	0.278545178551203	0.745929490109007	0.0678651158500121	0.113829277980668	0.355025387208336
2810002N01Rik	0.00552835363697029	0.918711010256484	0.962287470654469	0.128404410048233	0.0158390820537766	0.104769262834413
2810004N23Rik	0.0842166932594271	0.084624362394671	0.504944656488476	-0.00706128389215422	0.875307178715856	0.930909641966903
2810006K23Rik	0.0145598722241897	0.718800834172535	0.854249217615869	0.0162736758521682	0.6164156751935	0.757968143592007
2810007J24Rik	-0.0266486911808186	0.361177506209468	0.784260636205539	0.000161158376415262	0.540684168943058	0.700504995996562
2810008D09Rik	-0.0889007486108441	0.0266652499515125	0.294302852324158	0.0132598983960059	0.713642678015	0.824172626492828
2810008M24Rik	0.0802302060793055	0.0836879924852745	0.502844808696453	0.172699154947289	0.000339511211421753	0.00660982722654528
2810011L19Rik	-0.000306366987462916	0.981996518617021	0.991177029412626	0	NA	NA
2810013P06Rik	0.0825125919842351	0.183494773147087	0.671651948165961	0.337755549924256	3.10177645889361e-07	2.25610997006366e-05
2810021B07Rik	-0.0260062154893462	0.598195651843719	0.813725643834202	0.100996811194701	0.0300956981254133	0.159407804418472
2810021J22Rik	-0.0639448094740366	0.0928112450246939	0.524476428006493	-0.0280556804051924	0.298953039472197	0.561762699075547
2810025M15Rik	0.179167119003944	0.00496735843013901	0.104669681162224	0.0792498320446904	0.187725158101706	0.447943814587589
2810029C07Rik	-0.0221518811998413	0.324052962295468	0.771306433234633	0.00259918348477941	0.86303778148643	0.923045656092899
2810030E01Rik	-0.0407901670507966	0.136123490368252	0.608039378386218	-0.0171228820165889	0.512369354158138	0.685066938025738
2810032G03Rik	-0.00909358925216744	0.51515222349005	0.808372460815259	-0.00200328312307817	0.396951212636369	0.623534636034315
2810046L04Rik	-0.0444482083602077	0.376173109296862	0.785317710573549	0.0173053138416512	0.801429487692825	0.885268975114199
2810047C21Rik1	-0.0168111321880702	0.327884400110273	0.77234214926013	-0.0234245779703529	0.206842314624905	0.465801589481593
2810049E08Rik	0.0111604955538073	0.618195156088572	0.813725643834202	-8.51902108602214e-05	0.396951212636376	0.623534636034315
2810055F11Rik	0.00876797405385896	0.77812353302511	0.885116064295892	-0.024330302598645	0.22666535112447	0.486020192887823
2810055G20Rik	-0.0408135289367191	0.225438332487809	0.709597768367137	0.011284755490885	0.528296207871226	0.697103021527408
2810403A07Rik	-0.0454223313691305	0.473663716620902	0.808372460815259	0.131938427558762	0.0130715541981646	0.0924128876446544
2810403D21Rik	-0.00118603388504106	0.971537919217056	0.98718156553615	0.022353783575861	0.504831726951573	0.679195322116103
2810404M03Rik	-0.00577289958370456	0.655674296808581	0.813725643834202	0	NA	NA
2810405F15Rik	-0.00859947743210898	0.550575093912418	0.813725643834202	0	NA	NA
2810405K02Rik	0.00583897211329673	0.823412338580239	0.911748562758754	0.154271251878328	0.00525646592888932	0.0492701272934069
2810407C02Rik	-0.0294081077601643	0.617641402509394	0.813725643834202	0.147638188431559	0.0136303766219797	0.0951112514214173
2810408A11Rik	-0.0305912095816852	0.530203952758074	0.808372460815259	0.0106894178953665	0.70100235923676	0.815760593697997
2810408I11Rik	-0.0449341479744064	0.153406266690182	0.633618647328016	0.0404235930659572	0.294422798941658	0.557507842991255
2810408M09Rik	-0.0156320862029099	0.728966520570943	0.85972479164675	0.0416304735494132	0.34312582220145	0.597348504065625
2810410L24Rik	0.000884904537969143	0.976649104088861	0.989339073712213	-0.105798538340038	0.00867012027958246	0.0691277805176489
2810417H13Rik	-0.0300480760371963	0.204550585846013	0.693535572121897	0.07400453636769	0.0120866738243515	0.0874261959509284
2810422J05Rik	0.0735892859708296	0.201519097658851	0.69149785001176	0.0679184825006989	0.208400638803602	0.465801589481593
2810422O20Rik	0.177147025421158	0.000452229644768473	0.0189302808498189	0.0335552038260275	0.34777189803936	0.601402837782935
2810428I15Rik	-0.0116120262262733	0.810325342368912	0.903958332057473	-0.0676239756517808	0.206186493612734	0.465801589481593
2810429I04Rik	-0.00577289958370461	0.655674296808578	0.813725643834202	0.00266752881879615	0.876908574669911	0.931718336790197
2810432D09Rik	-0.0303958590771983	0.589625792445239	0.813725643834202	0.0449471512763653	0.291458965769238	0.554628100003978
2810432L12Rik	0.0192787547964959	0.45875325331081	0.803191416031988	0.00544720041982552	0.875832825021317	0.931235279886888
2810433D01Rik	-0.0167478731957675	0.45452938552268	0.803191416031988	8.66686480877316e-05	0.624331379989267	0.761750518265635
2810442I21Rik	-0.0093861066720446	0.380395757563289	0.786151740316884	0.0787453083488509	0.00653992694646767	0.0575619481037276
2810442N19Rik	-0.0105490885553442	0.519576211729077	0.808372460815259	0.022916704022687	0.23518256947628	0.495219775545942
2810453I06Rik	-0.00107517744246316	0.98414712333573	0.992106632520838	0.0162016271197802	0.707417342331177	0.819975608748539
2810454H06Rik	0.0771766026691442	0.0654434867028696	0.460257014351139	0.0306550040002352	0.51894398278746	0.689997825597155
2810459M11Rik	-0.0270664167510587	0.27238331215714	0.742660194833373	0.000409818556604818	0.540684168943046	0.700504995996562
2810468N07Rik	-0.00506305281632893	0.74130225688652	0.865666410227641	-0.00854391608273209	0.25407791029312	0.517203286513999
2810471M01Rik	-0.0198162531936724	0.383271451468771	0.786283561494521	0	NA	NA
2810474O19Rik	0.497689799637226	5.92289330310432e-10	2.28994227004545e-07	0.0762976035966225	0.224452432270369	0.483660384339433
2900002K06Rik	0.0373160730807775	0.316341786139132	0.768967440783087	0.0934524508156949	0.0149676055921344	0.101019720943671
2900005J15Rik	0.0204440971744236	0.359422044360141	0.784260636205539	0.00443350061175951	0.851518416163608	0.916012811118956
2900006K08Rik	-0.0655273707734311	0.144708592130132	0.620580158548168	0.0262221887566137	0.309011207536891	0.570851031643215
2900008C10Rik	0.054025111222993	0.279340671042728	0.746469512979051	-0.0343674725053126	0.434829921960584	0.65015175720884
2900009J06Rik	-0.00577289958370454	0.655674296808582	0.813725643834202	-0.00311608347124115	0.868816970793459	0.926794943329234
2900010M23Rik	-0.0562625230703585	0.238293177517471	0.719539690245405	0.0196403427126342	0.678174579819024	0.800504574610221
2900011O08Rik	-0.075968011488941	0.0364891144801966	0.341981563256815	-0.000432505353209093	0.80969430187807	0.890858464273522
2900026A02Rik	0.022786747617274	0.668088416260929	0.822207565613374	0.0611792673021879	0.297206070163094	0.560440821974854
2900041M22Rik	0.0382884217050583	0.036644395499087	0.3425536311357	-0.0120565147293621	0.674785319516423	0.797851677644327
2900052N01Rik	-0.0266452451955788	0.315603773937404	0.768967440783087	0.00465753498729529	0.0547083991113025	0.231643483447683
2900053A13Rik	0.324204998301576	2.93481682075217e-07	4.74114222546548e-05	0.26217667775744	8.52518387320506e-06	0.000349693391327317
2900055J20Rik	-0.0279803937558396	0.301974677494736	0.762349325298652	-0.000448070511465247	0.429031486704601	0.65015175720884
2900056M20Rik	0.0159649903835029	0.678490297777422	0.828835204404178	0.110927866268605	0.0123245647825346	0.0886227249301993
2900057B20Rik	-0.000330511686561845	0.313164997273572	0.767291768418991	0.00035840819153167	0.583433965069941	0.733278854085434
2900060B14Rik	0.0710040593559929	0.0978534776357156	0.537417903237804	0.0508407093676631	0.122609391344599	0.369368389363978
2900064A13Rik	0.00881804397564467	0.860753668763379	0.931159561610145	0.0198355272531524	0.673786917074419	0.797196578174109
2900076A07Rik	0.00100220801063552	0.976408517731104	0.989325920774514	-0.0530300150637879	0.123685655906338	0.370942845615955
2900079G21Rik	-0.00745126117346364	0.739238684782627	0.864549395269613	0	NA	NA
2900092C05Rik	-0.0390855696737937	0.202502152853366	0.693243863246955	0	NA	NA
2900092D14Rik	-0.018358839714534	0.354867564103565	0.783112131223634	0	NA	NA
2900092E17Rik	-0.0264733971618157	0.612798150534738	0.813725643834202	0.0877360342109633	0.0449299804662925	0.204394326390021
2900093L17Rik	0.00156257320629986	0.207103951737725	0.693535572121897	0	NA	NA
2900097C17Rik	-0.040813985050525	0.343956322675618	0.781229360560196	0.0380044222597586	0.439127467051156	0.651400153170804
3000002C10Rik	-0.0380919742261779	0.146070764294664	0.622061634793824	-0.0160830299880773	0.261912465304338	0.523122635364779
3010001F23Rik	-0.0191999043081905	0.312130956182297	0.767291768418991	0	NA	NA
3010026O09Rik	0.0209596215053453	0.720098005121908	0.854812616683197	0.235724383448576	0.000160127569708177	0.00367298479356412
3100003L05Rik	-0.00042992452886585	0.65567429680858	0.813725643834202	0	NA	NA
3110001D03Rik	-0.0679882894532876	0.176676881976875	0.663531837247525	0.00379498465908743	0.944387528061297	0.970834149847493
3110001I22Rik	0.0462572947392498	0.397848393946647	0.793415518184565	0.0798210322291817	0.143950523323312	0.398378492127853
3110002H16Rik	0.090411999012147	0.137391022302554	0.610831505261429	0.0461444266770439	0.410253324982553	0.635223619335899
3110003A17Rik	0.108310600926144	0.0683102718006314	0.468355359059936	0.0452323943399146	0.392219602990839	0.623534636034315
3110007F17Rik	-0.0256406727132891	0.381544935159644	0.786283561494521	-0.0243226563492838	0.580234721041779	0.73107557163394
3110009E18Rik	-0.0307999324963783	0.424906309033991	0.799144896874831	0.092189603858605	0.0107132767294527	0.0804839155275529
3110009F21Rik	-0.00440516626031049	0.734676765416122	0.862531419574205	0	NA	NA
3110015C05Rik	-0.0211112043378499	0.346047078557486	0.781229360560196	-0.0003138282235669	0.396951212636373	0.623534636034315
3110021A11Rik	0.0658273294174132	0.0266418483113223	0.294197851115566	-0.0246890815910853	0.2874394979683	0.550751164281264
3110021N24Rik	-0.0326630443235828	0.595639631658285	0.813725643834202	-0.048501584881512	0.373537458833137	0.623534636034315
3110035E14Rik	-0.0484547362960478	0.164555493522639	0.648805979385746	-0.00835407550152819	0.584444202388306	0.733863945473711
3110039I08Rik	-0.00365986998635571	0.884075618874632	0.943632065540789	-0.0188042881561894	0.135590713363794	0.385046138995099
3110039M20Rik	0	NA	NA	0	NA	NA
3110040N11Rik	0.0969950316604728	0.054074531600017	0.420218452592741	0.0703985669285768	0.129501545238003	0.379827197440678
3110043O21Rik	-0.0661720322605488	0.233667971299682	0.716544542473956	0.11147703677843	0.121596584050103	0.368126158744368
3110045C21Rik	0.0103576482827624	0.730736212000497	0.860137416208918	-0.0112036771200302	0.093267075627535	0.317643794904848
3110047P20Rik	0.0116683925319757	0.538042344858801	0.810857757785102	-0.000239438228988451	0.362487952620322	0.614702659123697
3110052M02Rik	-0.0794880648159851	0.0493364503407564	0.400140812748812	0.0333281564542393	0.393928260110232	0.623534636034315
3110056K07Rik	-0.0585390608004202	0.308125888816307	0.765966510367553	-0.00474374892213649	0.918907433750206	0.956704243535174
3110056O03Rik	-0.0105849904147275	0.830880074589786	0.915789383005292	-0.00772100672737134	0.861166384041154	0.922188464143342
3110057O12Rik	-0.00572740015752492	0.813851712333154	0.906315971929828	-0.0233239492824364	0.439105467098762	0.651400153170804
3110062M04Rik	0.00268216319722067	0.963268414060049	0.983917802085537	0.00885377214653596	0.872892087966055	0.929635441895242
3110070M22Rik	-0.0338437352864337	0.341613085780252	0.780522430850508	-0.0208228623164632	0.25686983327987	0.517388836519861
3110079O15Rik	0.0023345218918315	0.0793350846880515	0.492098652435112	0	NA	NA
3110082D06Rik	-0.029495569623669	0.307593059193979	0.765699923292032	0.000645205015286097	0.977474857381071	0.988590564432857
3110082I17Rik	0.0824784809101085	0.152172256837101	0.631588740452171	-0.0538969770091189	0.327701691296248	0.588160954433634
3110082J24Rik	0.0223678402120284	0.0842824543902338	0.504226899608934	0	NA	NA
3110099E03Rik	0.00106409804067778	0.965745770716177	0.985126234643473	-6.58810629034759e-05	0.39695121263637	0.623534636034315
3200001D21Rik	-0.00332452856162089	0.916668214353669	0.96126913045157	0.00821444350263855	0.840555270878973	0.909754021223031
3200002M19Rik	-0.027893502129661	0.611917010802352	0.813725643834202	0.0728223154990655	0.220060809511936	0.478465362697026
3230401D17Rik	0.118551011476404	0.0844374016767589	0.504656635360822	0.24557511627576	4.58850565185706e-05	0.00136857776805237
3300002I08Rik	0.0395268844880969	0.0954524830394218	0.531152670561687	0.0167956796013155	0.494226840177487	0.671959052995174
3300005D01Rik	-0.0619203397453963	0.214803906471804	0.701401167277073	0.0288406890091966	0.590162790803152	0.738354444967995
3425401B19Rik	-0.0258177504898266	0.278023543594902	0.745929490109007	0.0103813192264157	0.432270532053839	0.65015175720884
3632451O06Rik	-0.027765737908331	0.176862537935966	0.663531837247525	0.00237569616089419	0.835209594789083	0.906513059945815
3632454L22Rik	-0.011134864837455	0.56385420800961	0.813725643834202	0.00426953313647157	0.857821519813188	0.919729895289523
3830403N18Rik	-0.0209752489126645	0.476691088783796	0.808372460815259	-0.162191814013571	0.000856506901271081	0.0136193653770744
3830406C13Rik	-0.0372658994971063	0.390012729463378	0.790418338120661	0.100099571312067	0.0305860244653014	0.161010845808361
3830408C21Rik	-0.00939711307167584	0.507027312689098	0.808372460815259	-0.0103599851928422	0.41154319673813	0.636340618569484
3830417A13Rik	-0.00891917864213475	0.540307772194919	0.811038075834469	-0.00858569408890839	0.496131584274746	0.671959052995174
3830431G21Rik	-0.0125863469839701	0.496365647004941	0.808372460815259	-0.00193300629291212	0.496131584274736	0.671959052995174
3930402G23Rik	0.0114466518720836	0.533626409617703	0.8099282042837	-0.00104675604542427	0.185003201855142	0.444117372799996
4430402I18Rik	-0.0564203259094473	0.182019105863884	0.669432040275593	0.0118183025623133	0.773961632931038	0.865987007950588
4632411B12Rik	0.00795240239325866	0.884491178239329	0.943777489418344	0.0823453003555294	0.114779966171469	0.356791751502043
4632415K11Rik	0.0463705432599763	0.186731675858747	0.675016764039449	-0.00172319047173073	0.962142973243798	0.979682716711038
4632415L05Rik	-0.0111094959067344	0.745854745918705	0.868186707607869	-0.0644676541299456	0.157994129868108	0.40995781282152
4632427E13Rik	-0.0240980184552278	0.590998572906888	0.813725643834202	0.0338408177270614	0.397085698648026	0.62360985346527
4632428C04Rik	0.0199224184542253	0.503692287742673	0.808372460815259	0.000256393869512453	0.990780155776714	0.995100025734992
4632428N05Rik	0.193036525498997	1.61424227524794e-06	0.000193434119675178	0.0733146444831431	0.0533486508382476	0.227610052834966
4632434I11Rik	-0.0301458442456159	0.446417526100677	0.801686389210005	0.0272801839766493	0.462956018036227	0.671923258578505
4732415M23Rik	-0.173137788250323	0.00810409776688776	0.14618880744256	-0.00210506560402223	0.162767566750992	0.417174510223985
4732416N19Rik	-0.00876839861256675	0.686959610205003	0.834460406536756	0.00849207964910562	0.266349859585463	0.528305671095028
4732418C07Rik	-0.0673683300900852	0.179198032409878	0.665780219561674	0.0108382871591932	0.81090339249387	0.891506747777725
4732456N10Rik	-0.0249069279098198	0.340720856020671	0.780069388907223	-0.000118176165007897	0.332106829427712	0.588160954433634
4732471D19Rik	-0.00187028473617529	0.973533713839037	0.987847055558348	-0.0472534338703464	0.369318696552518	0.621491055250539
4732471J01Rik	-0.0117342352845296	0.528705357371068	0.808372460815259	0.0569232511803729	0.1488006504466	0.405504127922727
4732490B19Rik	0.00169142531849334	0.911388889251919	0.958919349946695	0	NA	NA
4732491K20Rik	-0.022365077402847	0.346862071161486	0.781229360560196	0.012347434201961	0.361114250403788	0.613172379652294
4831426I19Rik	0.012439093577085	0.820530723206236	0.910200351173748	-0.0161757341375872	0.779602775195561	0.869983083536979
4831440E17Rik	0.0586666157635156	0.0651112915600873	0.459253608549141	0.00281190130993477	0.905847884869256	0.949982297011945
4832428D23Rik	-0.0280745758498222	0.31806301565424	0.768967440783087	0	NA	NA
4833403I15Rik	-0.0235882434481863	0.438344754350084	0.799144896874831	-0.00269912566335237	0.339783067991745	0.59461859990338
4833412C05Rik	-0.0246333482457387	0.34262308485038	0.780964345474701	0	NA	NA
4833417C18Rik	0.000982358046616921	0.938849389818647	0.972312262086894	-0.0492544869618483	0.225395831203741	0.484945550179502
4833418N02Rik	-0.036491423650847	0.438762318501133	0.799144896874831	0.0337927049202964	0.289857100616884	0.552924249845954
4833419F23Rik	0.0628948535018483	0.213239164825681	0.699643891331922	0.0732441448778527	0.155638300528611	0.406463873501941
4833420G17Rik	-0.0084424791744496	0.873085160375658	0.937108827335633	0.11602542988252	0.0179260093856124	0.114247654605503
4833422C13Rik	-0.0111458817856208	0.46451108898651	0.804220257487859	0.0239564686913466	0.178932658713374	0.439131128233338
4833423E24Rik	-0.0246716517151623	0.316774094669607	0.768967440783087	0.0012510732299585	0.379764000142452	0.623534636034315
4833424O15Rik	-0.0193933740450278	0.37188944419783	0.784260636205539	-0.00242084163740016	0.496131584274736	0.671959052995174
4833427F10Rik	0.0169089466116654	0.595804869164281	0.813725643834202	-0.0567374959302141	0.225005153048544	0.484334721410048
4833427G06Rik	-0.012240067961163	0.319959979621023	0.769940980583251	0	NA	NA
4833428L15Rik	-0.00577289958370456	0.655674296808581	0.813725643834202	0	NA	NA
4833439L19Rik	0.0963650171490077	0.0342545213456192	0.332987463281097	0.114754211343087	0.0109810703157023	0.0819121699569317
4833442J19Rik	-0.000690455414969802	0.985710044262758	0.992978668944549	-0.0355112782707721	0.374809024188239	0.623534636034315
4921501E09Rik	0.000494449719126168	0.986667983100161	0.993327555100244	0.000571775136598076	0.667879135033164	0.793601358538339
4921504E06Rik	-0.0485743405359212	0.164648009099691	0.648805979385746	-0.0186028665821828	0.149501567418518	0.405665518433549
4921506M07Rik	0.0107953568563631	0.219294023622132	0.7044048934289	-0.000106216883125364	0.496131584274742	0.671959052995174
4921507L20Rik	-0.0146794615053352	0.527624245761412	0.808372460815259	-0.00984300837917086	0.644921789749639	0.776477739107836
4921507P07Rik	-0.107922032735286	0.146276714632521	0.622249301122125	0.012401002455184	0.708616776340049	0.820828179613208
4921508A21Rik	-0.0115457991674091	0.528001583220686	0.808372460815259	0	NA	NA
4921508D12Rik	-0.0115457991674092	0.528001583220682	0.808372460815259	0	NA	NA
4921509C19Rik	-0.0230915983348185	0.37143420147623	0.784260636205539	0	NA	NA
4921509O07Rik	-0.0133658111667576	0.56920862868635	0.813725643834202	-0.000745201730922571	0.956444746907228	0.976711791126661
4921510H08Rik	-0.152061742502808	0.0150646369663263	0.212358105385792	-0.00126568026282381	0.519381607489458	0.690236513345965
4921511C10Rik	0.0566429360448949	0.0607650581688172	0.44367657607797	-0.116914523311557	0.00840078291420356	0.0676189036202344
4921511C20Rik	-0.0173186987511138	0.439247058094671	0.799144896874831	0	NA	NA
4921511H03Rik	-0.0646249733359463	0.112039001466325	0.567091046177239	-0.00354479211449181	0.496131584274739	0.671959052995174
4921511I17Rik	-0.0159637344083408	0.476436697944073	0.808372460815259	-0.0426052538314525	0.0935039831526116	0.317994223702719
4921513D23Rik	0.185007047515389	0.000965583037723769	0.0332151426967156	0.0199275006834997	0.711387303047082	0.822994937728767
4921513I03Rik	-0.0300176427232145	0.166245646265008	0.650661050797352	-0.00399943587041235	0.864276302264055	0.923915758624187
4921515E04Rik	-0.017361729727628	0.438111803921926	0.799144896874831	-0.000185456711625373	0.396951212636363	0.623534636034315
4921515J06Rik	0.00520222099711794	0.879188308547982	0.941250690742867	0.00677993002801844	0.773306880283463	0.865670865952617
4921517D21Rik	-0.0696552766372507	0.0979962825043111	0.537795904664449	-0.0275456088863063	0.168526298467049	0.42535933382434
4921517D22Rik	-0.0253113546552389	0.304089234971736	0.763513944911191	0	NA	NA
4921517L17Rik	-0.0799555856974716	0.25073988546431	0.730159977568631	0.0409083026901884	0.507766621682538	0.681899179071054
4921523A10Rik	-0.0437073137618645	0.425953435674057	0.799144896874831	0.0901147750416392	0.0101484095432136	0.0775942872694483
4921524J17Rik	0.0231261046063467	0.701610509889069	0.844441123497888	0.0110503894412037	0.833615948907491	0.905760379278311
4921524L21Rik	0.0138754719619884	0.459501516644326	0.803191416031988	0	NA	NA
4921525B02Rik	-0.0270266455225944	0.305214990167226	0.763820332711039	0.0142922144839898	0.256724845069184	0.517203286513999
4921525O09Rik	-0.0344467618924557	0.205828340673061	0.693535572121897	0	NA	NA
4921528I01Rik	-0.0451163502665282	0.177223558320643	0.66364501775668	-0.0102713635551085	0.387304189349983	0.623534636034315
4921528O07Rik	-0.0573070053214754	0.141089537403016	0.618198555835024	-0.000952581719996653	0.2606715535314	0.521929964837839
4921530D09Rik	-0.0571466944445035	0.134877840960864	0.605257373151334	-0.0142766192354192	0.480164103211973	0.671959052995174
4921530L18Rik	0.0202170905749088	0.563075038143289	0.813725643834202	0.0334809238474017	0.285050575578572	0.548103606767561
4921530L21Rik	-0.0541083399554385	0.156726440935009	0.640083698567719	-9.81797083863411e-05	0.396951212636374	0.623534636034315
4921531C22Rik	0.199640558257212	0.00338028382605988	0.082277466476049	0.0975601135942386	0.165849644881531	0.421207230080805
4921531P14Rik	-0.00276923014471344	0.83339727925774	0.91730903721268	-0.00267236704655741	0.496131584274737	0.671959052995174
4921533I20Rik	-0.0115457991674093	0.52800158322068	0.808372460815259	-0.000968531267815463	0.331770677416916	0.588160954433634
4921536K21Rik	-0.0106619904546466	0.678164618109941	0.828719936219223	0.0104929331507754	0.700860468361338	0.815760593697997
4921539E11Rik	-0.0392033492341796	0.299433299071647	0.76074505804722	-0.00799073365675164	0.396951212636378	0.623534636034315
4922501C03Rik	-0.0446339704766036	0.328349537961371	0.772906106141344	0.143138868560689	0.000867013974430832	0.0137027426685894
4922501L14Rik	-0.0829844613378625	0.0673863029045314	0.465956842119507	-0.0114361330433984	0.150418972310429	0.405665518433549
4922502D21Rik	-0.319941230673113	0.000472086156359602	0.0194994829243306	-0.0573107834768934	0.0182457001719794	0.11560730879694
4922502H24Rik	0	NA	NA	0	NA	NA
4922502N22Rik	0.0169333951375118	0.354657894961764	0.782867816925217	0	NA	NA
4922505E12Rik	-0.117667559278112	0.0341286757045986	0.332876694294093	-0.00520414811779925	0.496131584274741	0.671959052995174
4922505G16Rik	-0.0494796901135381	0.319326555936922	0.769779248195903	0.0349629946852397	0.137949097400626	0.388736348494024
4930401C15Rik	0	NA	NA	0	NA	NA
4930401O10Rik	-0.00577289958370457	0.65567429680858	0.813725643834202	0	NA	NA
4930401O12Rik	-0.036809436236593	0.245757860849219	0.726667484168007	0	NA	NA
4930402F06Rik	0.0185473914222824	0.156931957022079	0.640119732409824	0	NA	NA
4930402F11Rik	-0.0288644979185233	0.317292251924967	0.768967440783087	-0.000269774315507485	0.396951212636365	0.623534636034315
4930402H24Rik	-0.081366683153103	0.149953477233678	0.628301403565254	0.114552285792294	0.0223616376593752	0.131475130481893
4930403N07Rik	-0.0891155034043758	0.0507219135561909	0.405457931502965	0.0142922144839896	0.256724845069191	0.517203286513999
4930404A05Rik	-0.0145177762369317	0.437409886193406	0.799144896874831	0	NA	NA
4930404A10Rik	-0.0327943734449395	0.263154552002858	0.737443618168666	-0.0122225810892324	0.332106829427708	0.588160954433634
4930404H11Rik	-0.00118149443928064	0.928708726922504	0.966970963862359	0	NA	NA
4930404H21Rik	-0.0875908614557268	0.0551665838896185	0.423189598328769	-0.0135976374673344	0.366805491221791	0.619126659872805
4930404I05Rik	-0.0662636087586429	0.110291255281874	0.56436930700197	-0.0310382232411699	0.38948253617955	0.623534636034315
4930404N11Rik	-0.0738425504087334	0.0596958334847096	0.440428427763204	-0.159395661079044	0.00465043986823408	0.0452239097723002
4930405A10Rik	-8.59678095805831e-05	0.655674296808578	0.813725643834202	-0.0301132070628859	0.185002609865473	0.444117372799996
4930405A21Rik	-0.110439410127095	0.0144582151216197	0.207870627906841	-0.00274667088886737	0.947159888832038	0.971952469695941
4930405D11Rik	-0.0300665303247044	0.298866367423206	0.760291217442285	0	NA	NA
4930405J17Rik	-0.00281021505271514	0.655674296808576	0.813725643834202	0	NA	NA
4930405P13Rik	0.048241820787671	0.0743345590456612	0.485980853488216	0.0281941438696597	0.29233500161452	0.55548476659121
4930406D18Rik	-0.019292949006296	0.395252682551382	0.792520841180433	0.0205429138446589	0.41429583232686	0.638779531545102
4930407I10Rik	-0.0336454762534655	0.221890997590844	0.707902394157213	-0.000186935850282514	0.396951212636378	0.623534636034315
4930408F14Rik	-0.00659659158204691	0.599106163919881	0.813725643834202	0	NA	NA
4930412B13Rik	0.00916545861003778	0.0793350846880495	0.492098652435112	0	NA	NA
4930412C18Rik	-0.043173540740918	0.181196740732304	0.668068017456159	0.0325636143718748	0.206821548326899	0.465801589481593
4930412F15Rik	-0.0799238990763426	0.0976869238388236	0.537315037074629	-0.0187119018254967	0.225570674303442	0.485127513664954
4930412O13Rik	-0.0130911574782949	0.481872587326864	0.808372460815259	-0.00306798261369011	0.13559071336379	0.385046138995099
4930413E15Rik	0.00109504682917792	0.961627101100378	0.983400947826776	0.015834085524522	0.209133646644064	0.465801589481593
4930413F20Rik	-0.0076859813581807	0.558641194653203	0.813725643834202	0	NA	NA
4930413G21Rik	-0.141185772086567	0.00452171665973356	0.0992093748814177	-0.279353173352514	7.3731060049078e-08	6.41165298186782e-06
4930413M19Rik	-0.00577289958370454	0.655674296808582	0.813725643834202	0	NA	NA
4930414L22Rik	-0.0133007710907582	0.834335496783471	0.918144903921302	0.0739347630466051	0.165700463821164	0.421051334431804
4930414N06Rik	-0.00420465168221405	0.760967203137283	0.876463083128603	0.00462972674477153	0.86915707544287	0.927093190623835
4930415F15Rik	-0.0306593399424435	0.248053759618416	0.727844692746699	-0.0147707469920183	0.310785679482603	0.572475297002129
4930415L06Rik	-0.0115457991674092	0.528001583220681	0.808372460815259	0	NA	NA
4930415O20Rik	-0.00620378769709111	0.716838791734328	0.853394193528983	0.0362514190259772	0.0430577375239229	0.198835896245711
4930417G10Rik	-0.0300150943129615	0.372445609391554	0.78464705324772	-0.00656324714608858	0.573454067899375	0.725850840504539
4930417O13Rik	-0.00384524995191651	0.884337685326832	0.943691902204123	-0.00311337513404922	0.84921885751218	0.914514621943052
4930417O22Rik	-0.00577289958370455	0.655674296808582	0.813725643834202	0.0180577029551307	0.156931993557782	0.408114252786148
4930419G24Rik	-0.0246460676414939	0.34231533898712	0.780951798317653	0	NA	NA
4930420K17Rik	-0.057740963558702	0.390437171172566	0.790687734388037	0.108455811969269	0.0364412133991316	0.178296769534236
4930422G04Rik	0.00120353574049004	0.972931464273157	0.987511625835775	-0.0181079849757574	0.473256632388896	0.671959052995174
4930423M02Rik	-0.00610778366481465	0.637634772746813	0.813725643834202	-0.000149392275454361	0.496131584274738	0.671959052995174
4930425K10Rik	-0.0395972285238942	0.235104413324671	0.716933965295656	-0.000520889666969964	0.276962776106995	0.540069132679834
4930425O10Rik	0	NA	NA	0	NA	NA
4930426L09Rik	0.00510862148002191	0.806509152173473	0.901880512747861	0.0211472217025295	0.171958103887052	0.429685451030851
4930427A07Rik	-0.00675280679301805	0.839426443269618	0.920278272122186	0.0670743133860915	0.0582837447400701	0.240831818413884
4930428D18Rik	-0.0105439794175509	0.529858627989071	0.808372460815259	-0.00858569408890839	0.496131584274746	0.671959052995174
4930428E07Rik	-0.0230915983348182	0.371434201476235	0.784260636205539	0	NA	NA
4930428E23Rik	-0.00128382082904342	0.459774024879554	0.803191416031988	0	NA	NA
4930428G15Rik	-0.00577289958370454	0.655674296808582	0.813725643834202	0	NA	NA
4930428O21Rik	-0.00845653956723163	0.553420740054339	0.813725643834202	0.00405727897897405	0.751435915343795	0.850524053249185
4930429B21Rik	-0.00080885743167332	0.837858285585545	0.919712671146323	-0.00262195912399938	0.49613158427473	0.671959052995174
4930429D17Rik	-0.0165406691772949	0.406405672724206	0.797174585224068	-0.00858569408890851	0.49613158427474	0.671959052995174
4930429F11Rik	-0.0173186987511139	0.439247058094667	0.799144896874831	0	NA	NA
4930429F24Rik	0.0897120045621877	0.0021395821717202	0.0597169133594525	-0.0295856863616765	0.321622037124947	0.585164290346543
4930430A15Rik	-0.111444678083387	0.0386917650258877	0.352997103878112	-0.00628841017672401	0.45905882120752	0.668498429275553
4930430D24Rik	-0.00971307410892173	0.535201595132148	0.810393843304428	-0.00894767328377083	0.469832232604199	0.671959052995174
4930430F08Rik	-0.0437492785761247	0.218332825644645	0.703758718642972	0.029097177871146	0.443418558481882	0.654984713517779
4930430F21Rik	-0.0115457991674092	0.528001583220682	0.808372460815259	0	NA	NA
4930430J02Rik	0.00559279120237956	0.574763123116605	0.813725643834202	-0.0112686257514516	0.372135318342249	0.623534636034315
4930431A04Rik	-0.0115457991674092	0.528001583220682	0.808372460815259	0.000576741378827432	0.540684168943055	0.700504995996562
4930431P03Rik	-0.0197719658349209	0.3889617743523	0.790227888076975	0.00611114661437763	0.732014416585054	0.838068699526224
4930432J09Rik	0.00510571145332988	0.727222807174712	0.859061976041235	-0.000698574317683571	0.959615558797893	0.978541946134263
4930432K09Rik	-0.0169800897512331	0.602903617970816	0.813725643834202	-0.00253213475720993	0.332106829427705	0.588160954433634
4930432K21Rik	-0.0134963897216081	0.647417723655771	0.813725643834202	0.00454759615705024	0.629043134413969	0.765080995085704
4930432M17Rik	0	NA	NA	-0.000349344615923124	0.496131584274737	0.671959052995174
4930433B08Rik	-0.0230915983348183	0.371434201476233	0.784260636205539	0	NA	NA
4930433I11Rik	-0.0154188172605738	0.439415740013662	0.799144896874831	-0.00206421869626624	0.496131584274739	0.671959052995174
4930433N12Rik	-0.0178783342674449	0.439344097065772	0.799144896874831	0.00325694729578246	0.574026465013078	0.726152570921696
4930434J06Rik	-0.0110745308639602	0.727170528700885	0.8590505778247	0	NA	NA
4930435E12Rik	-0.061980199207303	0.132108218761756	0.60161762554108	0	NA	NA
4930438E09Rik	0.00575041346783031	0.323182318218327	0.771002043638087	0.0010536986075447	0.577425496090248	0.728803203231957
4930440C22Rik	-0.00727784400587595	0.583460719046895	0.813725643834202	0	NA	NA
4930441J16Rik	-0.0175006128898794	0.434510321059099	0.799144896874831	0	NA	NA
4930441O14Rik	-0.0114413077911418	0.654775082307016	0.813725643834202	0.049781578973617	0.022609041946394	0.132538796522774
4930442J19Rik	-0.0272289028854773	0.302725866939369	0.763088928429501	0.00228563548921231	0.256724845069195	0.517203286513999
4930442L01Rik	-0.00763912051709148	0.561765517870196	0.813725643834202	0	NA	NA
4930443G12Rik	-0.0533177864276562	0.143486073501405	0.620137883322477	0.000579070081103325	0.540684168943045	0.700504995996562
4930443O20Rik	-0.012736932688547	0.641445857271856	0.813725643834202	-0.00766435386696319	0.618761301623648	0.759754228275387
4930444A02Rik	0.045799953538484	0.206127021862702	0.693535572121897	0.0758853306176201	0.0519227405044952	0.224264975874383
4930444F02Rik	-0.0331976318626755	0.230885298078874	0.714903901666252	-0.000197324326453695	0.496131584274738	0.671959052995174
4930444G20Rik	-0.000745678872220721	0.459774024879546	0.803191416031988	0	NA	NA
4930444M15Rik	-0.0373429304353642	0.277171752264135	0.745540052433216	0.00646959078657376	0.623428124821574	0.761750518265635
4930444P10Rik	-0.0399847823106505	0.231459988596017	0.715116909745091	0.0183612743884093	0.304490931814494	0.567235034931199
4930447A16Rik	0	NA	NA	0	NA	NA
4930447C04Rik	-0.0356891821296131	0.359548029951043	0.784260636205539	0	NA	NA
4930447J18Rik	-0.018924718329241	0.371816872783438	0.784260636205539	-0.000522214012748535	0.496131584274742	0.671959052995174
4930447K03Rik	-0.011295313890033	0.636322253035081	0.813725643834202	0.00649232769258431	0.789920260474348	0.876838429913047
4930447N08Rik	-0.0228792011014337	0.337136358499077	0.778083126507494	0	NA	NA
4930448C13Rik	-0.0208672493802352	0.340399435734561	0.780069388907223	0	NA	NA
4930448F12Rik	-0.000781560573297607	0.655674296808577	0.813725643834202	0	NA	NA
4930448H16Rik	-0.0115457991674092	0.528001583220682	0.808372460815259	0	NA	NA
4930448I06Rik	-0.00153066243268401	0.655674296808579	0.813725643834202	0	NA	NA
4930448I18Rik	-0.00655686819882637	0.614060106243853	0.813725643834202	0	NA	NA
4930448K20Rik	-0.0330570323068721	0.265372275997266	0.738210656654338	0.00980552337682438	0.436737625119618	0.65015175720884
4930449E01Rik	0.00386230873552256	0.0793350846880515	0.492098652435112	0	NA	NA
4930449E18Rik	-0.0131601163215058	0.684656374218583	0.833261177246559	0.0661494830300951	0.0250290400902702	0.141700867594394
4930449I24Rik	-0.0111825092040265	0.441757874637357	0.800252648384028	0	NA	NA
4930451C15Rik	-0.0096752499054211	0.535552103878337	0.810393843304428	0.00415899187548614	0.155149735806077	0.405665518433549
4930451I11Rik	-0.0136312427701425	0.394511308774944	0.792474636922976	0	NA	NA
4930452A19Rik	-0.0104517722202682	0.530252638458027	0.808372460815259	0	NA	NA
4930452B06Rik	-0.0358545636688474	0.346648833771912	0.781229360560196	-0.000319131870617806	0.363714236693831	0.615928055664834
4930452G13Rik	-0.0657601999233068	0.0894422040198835	0.516864077230959	0.000343757657450949	0.540684168943053	0.700504995996562
4930452N14Rik	-0.00577289958370461	0.655674296808578	0.813725643834202	0	NA	NA
4930453H23Rik	-0.0136687486544774	0.460954144980695	0.803212518185871	-0.00859497611418687	0.39695121263637	0.623534636034315
4930453N24Rik	-0.0436204724328926	0.512831457551828	0.808372460815259	0.0348030561376886	0.449669222152586	0.660478042236882
4930455B14Rik	-0.0298423662150098	0.268704515051897	0.740116038243647	0	NA	NA
4930455C13Rik	-0.0427258179524166	0.198683360414165	0.687528600324059	0.0255555763045872	0.137375555940375	0.387862933265421
4930455C21Rik	0.0494972249428753	0.324805276850239	0.771306433234633	-0.00610254770131335	0.904540915512576	0.949324011849974
4930455D15Rik	-0.00418623282448931	0.823454554248044	0.911749016276367	0.0391616727679683	0.0990401137758572	0.328778226355348
4930455F16Rik	-0.0177554660212398	0.394814510301418	0.792520841180433	0	NA	NA
4930455F23Rik	-0.0758060355379171	0.0926842411668279	0.524476428006493	0.0717983595787164	0.117638556677878	0.361677561275828
4930455H04Rik	-0.00240794088203472	0.899953215481189	0.952655785771839	-0.0163297492468963	0.537350429800828	0.700504995996562
4930455J16Rik	-0.0117306244934022	0.521504654177314	0.808372460815259	0	NA	NA
4930456L15Rik	0.00215247744559114	0.119901805300747	0.579937563052563	0	NA	NA
4930458L03Rik	-0.0577535948099674	0.126711464274677	0.591972244143886	-0.00238681720058359	0.496131584274731	0.671959052995174
4930459L07Rik	-0.0115457991674092	0.528001583220682	0.808372460815259	-0.000243705588876335	0.396951212636371	0.623534636034315
4930461G14Rik	-0.0241354290918917	0.295905144765568	0.758419943846783	0	NA	NA
4930465A12Rik	0	NA	NA	0	NA	NA
4930465K10Rik	-0.0536265935547265	0.141450601701652	0.618804843025483	0.0179291014843136	0.155149735806069	0.405665518433549
4930465M20Rik	-0.00865558162668048	0.5991781605627	0.813725643834202	-0.00031759146690987	0.49613158427473	0.671959052995174
4930467D21Rik	-0.036079509619387	0.254574791822166	0.733036920365675	-0.00152390643510327	0.496131584274739	0.671959052995174
4930467E23Rik	-0.0244830652431818	0.346630195534797	0.781229360560196	0	NA	NA
4930467K11Rik	0	NA	NA	0	NA	NA
4930468A15Rik	-0.00577289958370457	0.655674296808581	0.813725643834202	0	NA	NA
4930469G21Rik	-0.0355952285261086	0.261312641700514	0.737000738021787	0	NA	NA
4930470H14Rik	-0.00818863808308284	0.559376399604419	0.813725643834202	0	NA	NA
4930470P17Rik	-0.0137560578450577	0.467783526082653	0.806218659738943	-0.00274584310208725	0.496131584274741	0.671959052995174
4930471C04Rik	-0.0311814468853922	0.282363578835155	0.748463353767422	0.00140477721302188	0.656435445732148	0.785554491204599
4930471G03Rik	-0.0357008757665842	0.193557958938102	0.681384595217965	0.0278235658482713	0.218871677344129	0.47689208367823
4930471I20Rik	-0.00577289958370461	0.655674296808578	0.813725643834202	-0.00858569408890858	0.496131584274737	0.671959052995174
4930471M09Rik	-0.00374077300244501	0.773488122145547	0.882625225344001	-0.0069049506606181	0.587051509342921	0.735873523723723
4930471M23Rik	0.0779686073801195	0.0385984498731332	0.352805361811887	-0.0477561024412427	0.319632943647251	0.583070890044521
4930473A02Rik	-0.00256256071692621	0.927183382845431	0.966568002908537	0.10517851518497	0.0113915467096311	0.0839499069380949
4930473A06Rik	-0.113995450946472	0.0427126418993724	0.372757105715651	-0.00345874090968682	0.915311399267374	0.954555332360333
4930473O22Rik	-0.00577289958370455	0.655674296808581	0.813725643834202	0	NA	NA
4930474G06Rik	-0.0285465934517564	0.288190097569379	0.752380989506026	-3.26284638923062e-05	0.496131584274742	0.671959052995174
4930474H20Rik	-0.0116126082604678	0.525623543056755	0.808372460815259	0	NA	NA
4930474M22Rik	-0.00324489582253213	0.655674296808578	0.813725643834202	0	NA	NA
4930474N05Rik	-0.0145124561674373	0.447726365835534	0.801686389210005	0.000457843694204302	0.436737625119609	0.65015175720884
4930474N09Rik	-0.0115458294130634	0.430861120911335	0.799144896874831	0.0077105074170329	0.540684168943043	0.700504995996562
4930478L05Rik	0.100563926176239	0.0383951356850208	0.352205199057995	0.04367959386736	0.258583688289396	0.519184037462321
4930478P22Rik	-0.0151193996327135	0.427732287946646	0.799144896874831	0.000248560046768692	0.676206342712865	0.799048997555255
4930479D17Rik	-0.00262569591665814	0.567101769774421	0.813725643834202	-0.00569990223917694	0.496131584274733	0.671959052995174
4930479M11Rik	-0.0371967652325888	0.222637103750731	0.708071654988629	-0.00226465545609458	0.396951212636371	0.623534636034315
4930480E11Rik	-0.00577289958370456	0.655674296808581	0.813725643834202	0.000995954682536053	0.624331379989242	0.761750518265635
4930480G23Rik	0	NA	NA	-0.000430007731766616	0.396951212636377	0.623534636034315
4930480K15Rik	-0.0258825036018827	0.299345767542273	0.76074505804722	0.000186397139556718	0.43673762511962	0.65015175720884
4930480M12Rik	-0.00577289958370456	0.655674296808581	0.813725643834202	0	NA	NA
4930481A15Rik	0.00804835433150457	0.863595738963015	0.932614977521386	0.0168772570802336	0.747584721109979	0.848300333656432
4930483J18Rik	-0.0216197959409196	0.374753610246079	0.785317710573549	0	NA	NA
4930483K19Rik	7.16409860479657e-05	0.997589133927407	0.998688153400175	-0.0122225810892325	0.332106829427705	0.588160954433634
4930483O08Rik	-0.00577289958370456	0.655674296808581	0.813725643834202	0	NA	NA
4930486F22Rik	-0.0115457991674092	0.528001583220682	0.808372460815259	0	NA	NA
4930486I03Rik	-0.0343252483464568	0.243181041400991	0.723739276803182	-0.00858569408890839	0.496131584274747	0.671959052995174
4930486L24Rik	0.00702087245592803	0.83656855459946	0.919037054566775	-0.0133112186611341	0.813250336295292	0.893082790590654
4930487D11Rik	0	NA	NA	0	NA	NA
4930487H11Rik	-0.0270969564839335	0.261282408221215	0.737000738021787	-0.0145010228183358	0.728721088117007	0.835893546427091
4930488B22Rik	-0.0115457991674092	0.528001583220682	0.808372460815259	0	NA	NA
4930488L21Rik	-0.0354471415885823	0.245409622019047	0.726304579537712	0	NA	NA
4930500F04Rik	-0.0179557238421004	0.423467693777386	0.799144896874831	-0.000425928748730369	0.396951212636372	0.623534636034315
4930500J02Rik	-0.000421048134748907	0.655674296808584	0.813725643834202	0	NA	NA
4930500L23Rik	-0.00659132517067785	0.614140528969197	0.813725643834202	0	NA	NA
4930502A04Rik	-0.00624610096842051	0.740956869240948	0.865647907265164	-0.000249934007692347	0.396951212636372	0.623534636034315
4930502E09Rik	-0.00398837259031004	0.618734043748482	0.813725643834202	-0.0180450448244648	0.402679484017786	0.62850889279369
4930502E18Rik	0.00579268563657168	0.265832509211582	0.738210656654338	0.00980552337682438	0.436737625119618	0.65015175720884
4930503B20Rik	-0.057719812448679	0.125419296375488	0.589497722985563	0.0108565852900417	0.489893214841135	0.671959052995174
4930503E14Rik	-0.0497776436252045	0.169665495584747	0.654677068861953	-0.00798418360163239	0.396951212636373	0.623534636034315
4930503E24Rik	-0.00785526366958603	0.567993007163864	0.813725643834202	0.0041473778995348	0.212169396294562	0.468650531485594
4930503H13Rik	-0.000453672825365896	0.459774024879545	0.803191416031988	0	NA	NA
4930503L19Rik	-0.000584192059958591	0.990551776470862	0.995051363129934	0.0895209838770354	0.119244731196535	0.364610472041165
4930503O07Rik	-0.0115457991674091	0.528001583220686	0.808372460815259	0	NA	NA
4930504O13Rik	-0.0667984884040479	0.0962701208531308	0.533694729457532	0	NA	NA
4930505A04Rik	-0.0692967758916998	0.10827695945227	0.559841680581926	0	NA	NA
4930505G20Rik	0	NA	NA	0	NA	NA
4930506M07Rik	0.00694169463237648	0.872380016173665	0.936905292398259	0.0893615414620339	0.224856834955288	0.484297535301199
4930507D05Rik	0.00614843388080529	0.793765850960676	0.894383720444767	0.0536937542966762	0.174257824862325	0.432791140042682
4930509E16Rik	0.0123147484000284	0.503810274771249	0.808372460815259	0	NA	NA
4930509J09Rik	-0.0214115294027132	0.361585979996973	0.784260636205539	0	NA	NA
4930509K18Rik	-0.0104549428180762	0.746674179258198	0.868676900429001	0	NA	NA
4930511A02Rik	-0.0244728739766883	0.344744250212952	0.781229360560196	0	NA	NA
4930511E03Rik	-0.0014233008895132	0.655674296808583	0.813725643834202	0.0160851079465261	0.204069197014462	0.465801589481593
4930511I11Rik	-0.0825436705026715	0.11851101980163	0.578729697907243	-0.0126483036022584	0.358329210037795	0.610348160842648
4930511M06Rik	-0.0118207248607339	0.518282881999268	0.808372460815259	-5.6943293744525e-05	0.33210682942771	0.588160954433634
4930511M11Rik	-0.144491404482978	0.017501955673483	0.231333425019994	-0.0118079160268942	0.358820422840794	0.61107845707224
4930512B01Rik	-0.0538505720079536	0.176029007456608	0.662715047900462	0.0559367384722688	0.156393763014017	0.407417011223006
4930513D17Rik	-0.000385303613602023	0.989350759568399	0.994696800646516	-0.00817647820634733	0.47114027021851	0.671959052995174
4930513N10Rik	-0.039340607234849	0.332152197161958	0.775364539523532	-0.0052180487056893	0.835184240336781	0.906513059945815
4930513O06Rik	-0.0141263269329286	0.448260067337093	0.802014524297877	0	NA	NA
4930515B02Rik	-0.00577289958370461	0.655674296808578	0.813725643834202	0	NA	NA
4930515G01Rik	0.00735065884108805	0.753905731344879	0.872887111755108	0.0217056809414516	0.512349082868946	0.685066938025738
4930515G16Rik	-0.0069569966716062	0.442124962358742	0.80034965857002	0	NA	NA
4930515L03Rik	0	NA	NA	0	NA	NA
4930515L19Rik	-0.00577289958370455	0.655674296808582	0.813725643834202	0.00224007520807837	0.436737625119622	0.65015175720884
4930517E11Rik	-0.0127794722612679	0.473374647954129	0.808372460815259	0	NA	NA
4930518P08Rik	0	NA	NA	0	NA	NA
4930519D14Rik	-0.0261449032500046	0.339920452710148	0.780069388907223	0.001279214202528	0.436737625119622	0.65015175720884
4930519F09Rik	-0.0101426674226153	0.570742640690051	0.813725643834202	0.0023401661894591	0.0522813135624538	0.225112019740253
4930519F16Rik	-0.00577289958370454	0.655674296808582	0.813725643834202	-0.00178136159665574	0.386081210600862	0.623534636034315
4930519F24Rik	-0.0115457991674091	0.528001583220686	0.808372460815259	0	NA	NA
4930519G04Rik	0.0149290519287178	0.705456206657709	0.846322372572638	0.02054341789277	0.411436983608819	0.636327248540839
4930519H02Rik	-0.0143520887653556	0.447655171272499	0.801686389210005	0	NA	NA
4930520O04Rik	-0.00643322726946877	0.389816072504155	0.790418338120661	-0.00474702999869744	0.556917328060407	0.713988835946125
4930520P13Rik	0	NA	NA	0	NA	NA
4930521A18Rik	-0.0221336092519368	0.372782112336974	0.784749525864582	0	NA	NA
4930521E06Rik	-0.0162205332601069	0.375405249343651	0.785317710573549	0	NA	NA
4930522H14Rik	-0.036856271367993	0.358325862863373	0.784260636205539	0	NA	NA
4930522O17Rik	-0.0198060245955112	0.380793950125797	0.786151740316884	0.0196110467536487	0.27075206309201	0.533273089033448
4930523C07Rik	-0.0516300719603468	0.427290241194174	0.799144896874831	0.0232369396866105	0.651702290317143	0.781515507008165
4930523O13Rik	-0.0432090629800225	0.208557350421506	0.69547817359979	0	NA	NA
4930524B15Rik	-0.068673383246529	0.110404928535363	0.564469995136156	-0.000249137560216534	0.904431181917037	0.949259763190042
4930524C18Rik	-0.00903932122800099	0.543154753194294	0.811521615399944	-0.00882675046353035	0.484222851514163	0.671959052995174
4930524E20Rik	-0.00602594690750214	0.641915458525152	0.813725643834202	-0.00556367991895757	0.332106829427707	0.588160954433634
4930524L23Rik	-0.00563488801262069	0.763232664743262	0.877921860943444	0.0168293176425012	0.394409989223108	0.623534636034315
4930524N10Rik	-0.0115457991674092	0.528001583220682	0.808372460815259	-0.0150825922978574	0.247598151500757	0.51052930271772
4930524O05Rik	-0.0015030493547292	0.655674296808582	0.813725643834202	0	NA	NA
4930524O08Rik	-0.0231823822055386	0.367489193918225	0.784260636205539	0.000522256915051945	0.540684168943054	0.700504995996562
4930525D18Rik	-0.0122451346489105	0.389490022377662	0.790249129968781	0.00980552337682434	0.43673762511962	0.65015175720884
4930525F21Rik	-0.0885074153544843	0.0680150419899128	0.468355359059936	0.00853110286471252	0.54719297766641	0.706178866896707
4930525G20Rik	-0.0161884656569484	0.44147446150143	0.800076161782008	-0.00428903596036148	0.496131584274739	0.671959052995174
4930525M21Rik	-0.0122629955979377	0.503281123296227	0.808372460815259	0.00719741102373813	0.436204727315025	0.65015175720884
4930526D03Rik	-0.0753061606921948	0.110261737754325	0.564350677935713	-0.00444989678591591	0.332106829427704	0.588160954433634
4930526I15Rik	-0.013116778186987	0.781752460225057	0.887380388541522	-0.104573729079589	0.0324333691336952	0.166472009567125
4930526L06Rik	-0.0133147596426684	0.472282330428234	0.808185111672611	0.0179291014843135	0.155149735806071	0.405665518433549
4930527F14Rik	-0.00777207635262972	0.570362103380901	0.813725643834202	0.00603251759213553	0.753210875476112	0.851671520432594
4930527G23Rik	-0.00688397468824146	0.601479629952076	0.813725643834202	0.00170345210299566	0.540684168943057	0.700504995996562
4930528A17Rik	-0.0209387873335225	0.40430349147345	0.79616480719158	0.0485333660386751	0.0709036080426992	0.269430956489309
4930528D03Rik	-0.00174117740283789	0.650214575499712	0.813725643834202	0	NA	NA
4930528F23Rik	-0.0348787493795159	0.241455269001518	0.722233149821622	0.00456592570341342	0.444107006091477	0.655556218874827
4930528P14Rik	-0.0153642131535111	0.430696265727841	0.799144896874831	-0.00366146801582392	0.185003201855126	0.444117372799996
4930529C04Rik	-0.0136865970191172	0.46280013438097	0.803671842823601	-0.00264601371152465	0.396951212636367	0.623534636034315
4930529F22Rik	-0.0257751306864837	0.32474201909505	0.771306433234633	-0.00578994641885468	0.496131584274739	0.671959052995174
4930529F24Rik	-0.000182931084370784	0.65567429680858	0.813725643834202	-0.000166306890869107	0.496131584274737	0.671959052995174
4930529K09Rik	-0.0194511765138903	0.392730190931035	0.791713696000502	0	NA	NA
4930529L06Rik	-0.00577289958370457	0.65567429680858	0.813725643834202	0	NA	NA
4930529M08Rik	-0.0227925026734953	0.346572917388104	0.781229360560196	0	NA	NA
4930533B01Rik	-0.0151881830975248	0.498568609796571	0.808372460815259	0.0132450852420411	0.353616949928672	0.606596175234011
4930533P14Rik	-0.00577289958370455	0.655674296808582	0.813725643834202	0	NA	NA
4930534B04Rik	0.0177413230880326	0.673515937400175	0.825997248988383	-0.00498998326910324	0.902169108452222	0.948004338129763
4930538K18Rik	-0.0269627492253321	0.405923689781861	0.797174585224068	0.0112220158237268	0.299189602020758	0.5621225036622
4930539C22Rik	-0.010165104626031	0.513103391027405	0.808372460815259	0	NA	NA
4930539E08Rik	-0.00140068344465782	0.961355714575152	0.98325061318856	-0.0365723039375865	0.17081117244255	0.428253639160807
4930539J05Rik	0.00398890502418406	0.839079923201485	0.920225548259124	0.0284081000081933	0.176480695616699	0.435907609383905
4930539M17Rik	-0.00577289958370461	0.655674296808578	0.813725643834202	0	NA	NA
4930539N22Rik	-0.0180101387675855	0.422225197108597	0.799144896874831	0	NA	NA
4930540M03Rik	-0.0119274900672226	0.514869935599691	0.808372460815259	0.0394094387547226	0.0362339516244925	0.177784195209659
4930542C21Rik	-0.025979713530155	0.301217667683907	0.761820182164563	-0.00749347594222866	0.396951212636361	0.623534636034315
4930542D17Rik	-0.00644439190286468	0.619506479922973	0.813725643834202	0.0156461852427947	0.214642929866058	0.471415038547624
4930542H20Rik	-0.00746072930885551	0.58003953805639	0.813725643834202	0	NA	NA
4930543E12Rik	-0.0249389533435514	0.312828744998502	0.767291768418991	0	NA	NA
4930544D05Rik	-0.0305477692393551	0.414997195057362	0.799144896874831	-0.00858569408890839	0.496131584274746	0.671959052995174
4930544G11Rik	-0.15694244517259	0.0145805229780579	0.208453968976047	-0.0238814598301341	0.196997002178937	0.460360378952005
4930544M13Rik	-0.0100385129436336	0.532599084394592	0.809401844494243	0.000659022564252028	0.624331379989248	0.761750518265635
4930544O15Rik	-0.0156237463496987	0.3592469726964	0.784260636205539	0.00934340739540505	0.600220900366507	0.745267301470435
4930545E07Rik	-0.0194520039854396	0.392012426192739	0.791427175733535	-0.000171113655991703	0.496131584274729	0.671959052995174
4930545H06Rik	-0.0115457991674092	0.528001583220682	0.808372460815259	-0.000739071810099325	0.396951212636374	0.623534636034315
4930545L23Rik	-0.0343782259571501	0.28516106076973	0.750579631716248	0.0363821331437459	0.516001138606275	0.68788432772163
4930546C10Rik	-0.0119383512978997	0.514191303940962	0.808372460815259	0.0148607037414531	0.495275137311023	0.671959052995174
4930546K05Rik	0.000504409033181022	0.70238612033205	0.844960660906466	0.0088228023283955	0.209133646644064	0.465801589481593
4930547C10Rik	-0.0619076920385906	0.120067239186669	0.58028612578112	0	NA	NA
4930547E08Rik	-0.00734681763743496	0.583907611995703	0.813725643834202	0	NA	NA
4930547E14Rik	0	NA	NA	-0.03201186081971	0.228990969184218	0.48854403042835
4930547N16Rik	-0.0370636121909801	0.168480960687925	0.653624882286059	0.00840602731246216	0.425722003739255	0.647496355629867
4930548G14Rik	-0.0146340270776556	0.451997859747573	0.803191416031988	-0.00726483543114377	0.325112123419478	0.588160954433634
4930548H24Rik	-0.0239305326259054	0.336446959165671	0.777937693969699	0.0064844675377844	0.723204447874232	0.831631985137069
4930548J01Rik	-0.0256300040891634	0.326041517910685	0.771675810063159	0	NA	NA
4930548K13Rik	0	NA	NA	0	NA	NA
4930549C01Rik	-0.0347532825563453	0.245243975324643	0.726011382904185	0.000688301296222727	0.247008208097799	0.510075208405438
4930549G23Rik	-0.045148331820349	0.261517406162141	0.737068119797122	0.0729374671801263	0.0965353176298745	0.32352356052511
4930550C14Rik	-0.0242536520841107	0.456131211909721	0.803191416031988	0.00394371455823987	0.876608584009416	0.931551355351305
4930550L24Rik	-0.0235916545313195	0.310315412779763	0.766559173756309	0	NA	NA
4930552N02Rik	-0.0230915983348182	0.371434201476236	0.784260636205539	-0.000527012056736907	0.287862718867615	0.550946097756408
4930552P12Rik	-0.00403396206653334	0.655674296808579	0.813725643834202	0.0389461047199196	0.269389694961215	0.531906266180588
4930553E22Rik	-0.00974973184180001	0.499326039508662	0.808372460815259	0	NA	NA
4930554C24Rik	-0.0173186987511139	0.439247058094667	0.799144896874831	0	NA	NA
4930555B11Rik	-0.00874448832013	0.52486176109687	0.808372460815259	0	NA	NA
4930555G01Rik	0.00538759597010265	0.834830273958429	0.918144903921302	0.015834085524522	0.209133646644063	0.465801589481593
4930555I21Rik	-0.0339280844013667	0.196898927741129	0.686079040598544	-0.00884641242324925	0.429088049159329	0.65015175720884
4930556C24Rik	-0.0186143858594761	0.381323951149733	0.786283561494521	-0.0034285213835052	0.405505448923344	0.631194877775191
4930556G01Rik	-0.00905182291100064	0.692279206965136	0.837923529047759	0	NA	NA
4930556J02Rik	-0.0246816813482934	0.316778955144329	0.768967440783087	0	NA	NA
4930556M19Rik	0.0284675071488715	0.45172615377875	0.803191416031988	0.0581796638232115	0.258526917957065	0.519123324789403
4930556N09Rik	-0.0206984190331842	0.380873596984838	0.786151740316884	-0.00359247345533714	0.343365074305768	0.597554341456076
4930557A04Rik	-0.0213531233456148	0.298252185316303	0.759437467549709	0	NA	NA
4930557J02Rik	-0.0260843650835524	0.294985252457404	0.757932772248296	-0.000168958905830024	0.496131584274746	0.671959052995174
4930558C23Rik	-0.0645323809624929	0.106020482809833	0.553702581207208	-0.0010519721255328	0.67010709766734	0.794916014478887
4930558G05Rik	-0.0179337358627156	0.327200923334996	0.772152720570998	0	NA	NA
4930558J18Rik	-0.00709769368529163	0.593166615420302	0.813725643834202	0.0175153925709084	0.17143679402124	0.429172850279511
4930558K02Rik	-0.0194686267767637	0.344031323468716	0.781229360560196	0.0313123154298612	0.0517499644433497	0.223670006558408
4930562C15Rik	-0.0326732360308121	0.236222461444404	0.718317855778165	0.118830055307786	0.0038294799291636	0.0393527333476969
4930562F07Rik	-0.052373014771429	0.353936293549403	0.782867816925217	0.055408957852078	0.0333030580818697	0.169298854552244
4930563D23Rik	-0.0708156151183725	0.101766355132793	0.544460795108028	-0.00621980835762686	0.332106829427711	0.588160954433634
4930563E18Rik	-0.0161226388713267	0.478822884129708	0.808372460815259	-5.83838561287323e-05	0.33210682942771	0.588160954433634
4930563E22Rik	-0.00779678906483455	0.815631649531648	0.907325205031151	0.00419452504516831	0.895188076716952	0.943163890974577
4930563F08Rik	-0.000305923271052907	0.792579758917335	0.89367216252487	0.0209874610003438	0.335399364998576	0.590912292153775
4930563M20Rik	-0.00577289958370455	0.655674296808582	0.813725643834202	0	NA	NA
4930564B18Rik	-0.00781810807052972	0.560064779543841	0.813725643834202	0	NA	NA
4930564D02Rik	-0.0115457991674092	0.528001583220682	0.808372460815259	0	NA	NA
4930564G21Rik	0	NA	NA	-0.000144373542715343	0.396951212636367	0.623534636034315
4930564K09Rik	-0.00486705996742035	0.84117884598114	0.921026868767124	-0.00127255297302078	0.496131584274737	0.671959052995174
4930565A17	-0.0020683459305522	0.655674296808576	0.813725643834202	-0.000833705808090189	0.396951212636374	0.623534636034315
4930565D16Rik	0	NA	NA	-0.000158834114498408	0.496131584274734	0.671959052995174
4930565N06Rik	0.0262227029299478	0.0462798571880693	0.387987541253499	0.0077977640169624	0.73330650465996	0.839057021647765
4930567H12Rik	0.00143904929747645	0.163291536561622	0.646789887554022	0	NA	NA
4930567H17Rik	-0.0245551307616872	0.343890960882623	0.781229360560196	0	NA	NA
4930567J20Rik	-0.00859908256976015	0.543543540223645	0.811649508301095	-0.00785517859923814	0.285270592173996	0.548237344708418
4930567K20Rik	-0.0573402760398896	0.130432154530948	0.598733730879371	0	NA	NA
4930568D16Rik	-0.00344312687236854	0.54129604995731	0.811258227699453	0.00771050741703289	0.540684168943043	0.700504995996562
4930568E12Rik	-0.0426440656176778	0.20981827132911	0.69691237883286	0	NA	NA
4930568G15Rik	0.00739586179797858	0.728341760485509	0.85954574969851	-0.00858569408890851	0.49613158427474	0.671959052995174
4930568K20Rik	0.0121600933610819	0.44109890083678	0.800060373282547	0.00277966573176143	0.155149735806077	0.405665518433549
4930570G19Rik	-0.018073548403094	0.362103339641554	0.784260636205539	0.0444615069144839	0.0306459388117354	0.161144433966787
4930571K23Rik	-0.22807724943071	0.00311476038908666	0.0777228939652069	-0.0489413439585398	0.050963373242342	0.221609700874382
4930572J05Rik	0.00218724176960695	0.922765083558198	0.964375297456428	0.014254597327032	0.471654466585001	0.671959052995174
4930572K03Rik	-0.0115457991674091	0.528001583220686	0.808372460815259	0.00117081561913372	0.540684168943058	0.700504995996562
4930572O13Rik	-0.00781469774398542	0.569137095406836	0.813725643834202	0	NA	NA
4930573O16Rik	-0.0173186987511138	0.439247058094669	0.799144896874831	-0.0167092721963979	0.185003201855125	0.444117372799996
4930578C19Rik	0.0583142477355359	0.397833773912519	0.793415518184565	0.0409838841973031	0.53176960925723	0.700148727660046
4930578E11Rik	-0.00925463188520836	0.531312688742243	0.80844194716944	-0.0116328904151448	0.332106829427721	0.588160954433634
4930578I06Rik	-0.0749647304490335	0.0797542721296586	0.492644393637272	-0.0132671959138501	0.328025773934897	0.588160954433634
4930578M01Rik	0.0601060976712103	0.0241393313334873	0.278925643487711	0.0308251844108734	0.395677916156936	0.623534636034315
4930578N16Rik	-0.0078904397246005	0.869612634807965	0.935629650241194	0.0454900475738522	0.0342247342972485	0.171790957224208
4930578N18Rik	-0.00916565866751026	0.518776941486474	0.808372460815259	0	NA	NA
4930579C15Rik	-0.0460056344573933	0.231762722717539	0.715334610097641	-0.00525060367564354	0.434011335308797	0.65015175720884
4930579F01Rik	-0.0608765062104851	0.152684671103897	0.632426904660766	0	NA	NA
4930579G18Rik	-0.0164345876859963	0.672112774742983	0.825111596080479	0.049090731879974	0.188962434632539	0.449927850987827
4930579G22Rik	-0.0416469070309119	0.394089358889346	0.791932081073813	0.00762621069196456	0.816825666297945	0.895156668165346
4930579G24Rik	0.0284430065168711	0.475597683410774	0.808372460815259	0.0805762551418144	0.0442739427717399	0.202371991092714
4930579K19Rik	0.0406422148214713	0.142368826986425	0.619811995467901	0.00642089829072525	0.829261147928379	0.903414455476985
4930581F22Rik	0.0152854606470045	0.750020285703042	0.870665482030002	0.0053539109540248	0.901933642361142	0.947848316580506
4930583H14Rik	-0.124038533776835	0.0136463248032017	0.202457617437433	-0.0160125828332609	0.0849109171349249	0.299453317350746
4930583K01Rik	0.00991855096707301	0.591336405959344	0.813725643834202	0	NA	NA
4930583P06Rik	-0.0115457991674092	0.528001583220683	0.808372460815259	0	NA	NA
4930584F24Rik	-0.0799717095938911	0.0704241624085764	0.474925083768923	0	NA	NA
4930588N13Rik	-0.0547862415036128	0.100466019714175	0.543092453879228	0.00025891223091049	0.694539500400938	0.811692740702709
4930590J08Rik	-0.027068505382406	0.488783023789951	0.808372460815259	0.0210795893581868	0.111906325535353	0.35179101680484
4930590L20Rik	-0.00577289958370462	0.655674296808578	0.813725643834202	0	NA	NA
4930591A17Rik	-0.00914998708308533	0.534907512868504	0.810293668691339	0	NA	NA
4930592A05Rik	-0.0115457991674092	0.528001583220682	0.808372460815259	-0.00961325102650673	0.182003016442517	0.442391155759287
4930592I03Rik	-0.0116501209105041	0.524302930822009	0.808372460815259	0.0120301113974709	0.480339361186423	0.671959052995174
4930593A02Rik	0.0222115586271529	0.492608297660831	0.808372460815259	0.00179565644805411	0.943723754626129	0.970508724010031
4930593C16Rik	-0.0119087053137842	0.418762863850407	0.799144896874831	0	NA	NA
4930594C11Rik	-0.0199982098452004	0.48561468550074	0.808372460815259	0.0565214482722476	0.159326767353904	0.411699356847133
4930595M18Rik	-0.0260190958149609	0.325719020860036	0.771675810063159	0	NA	NA
4930596D02Rik	-0.0296382738316242	0.292892865579078	0.75597379417941	0	NA	NA
4930596M17Rik	-0.0274726724150683	0.318654117884802	0.769332872142951	-0.00239015113154387	0.496131584274738	0.671959052995174
4930597G03Rik	-0.000972342855815612	0.347190018481223	0.781229360560196	0	NA	NA
4930598F16Rik	-0.0115457991674092	0.528001583220681	0.808372460815259	0	NA	NA
4930599N23Rik	0.0830406758957175	0.0186485309628583	0.240418256392322	0.0628494330317148	0.0744898319054153	0.277454416725939
4931402G19Rik	-0.0174473002867111	0.435919029321062	0.799144896874831	0.0162145057193068	0.243580240133185	0.505522482578277
4931403E22Rik	-0.0393182470445334	0.221120728903306	0.706685518266736	0.0140746246581131	0.614574650391873	0.756417412692167
4931403G20Rik	-0.0049343457478696	0.880175932893858	0.941918675094126	-0.0137198333132459	0.640213118672902	0.773378395996419
4931406B18Rik	-0.0312605637360143	0.282617071771962	0.748463353767422	0.015834085524522	0.209133646644064	0.465801589481593
4931406C07Rik	0.0296095950655396	0.278524213891612	0.745929490109007	0.186543491166062	2.77518201600972e-05	0.000935556544822475
4931406H21Rik	0.0637662337379015	0.179063185664233	0.665656722416814	0.0320216884827966	0.492448282759234	0.671959052995174
4931406P16Rik	0.0149536801135921	0.817759514383166	0.908626311859714	0.128921207758266	0.0237288409152009	0.136472222618113
4931407G18Rik	-0.321349123160596	0.000416692365396818	0.0178189094057631	-0.0693101490262327	0.0140796438342576	0.0970170265418297
4931408A02Rik	0.0097905160257718	0.724983683411154	0.85796628593878	0.00464914295942854	0.867531731106816	0.925976017237077
4931408C20Rik	-0.0300692041709765	0.254897789688174	0.733482767556324	0	NA	NA
4931408D14Rik	-0.0586264957447356	0.0459022376335392	0.387030489387026	-0.0259210869078754	0.137694651460106	0.388446414892425
4931409K22Rik	-0.0295427471166775	0.397942068533652	0.793415518184565	-0.00236374379676353	0.135590713363792	0.385046138995099
4931414P19Rik	-0.0169703876806875	0.662718964894634	0.818787554123446	-0.0307589663780788	0.320007955426398	0.583475506091968
4931417E11Rik	-0.0473843354182436	0.171893124619449	0.657341251065326	-0.0106807100487	0.396951212636374	0.623534636034315
4931417G12Rik	-0.00313392228296953	0.925089329323149	0.965739944627282	0.0255568930048344	0.0954454431299149	0.321204943288599
4931419H13Rik	-0.0142223007446292	0.444963686824382	0.800950794299008	0.000634319510357637	0.624331379989239	0.761750518265635
4931420L22Rik	-0.0156408782385407	0.444463901654804	0.800703224119413	-7.36221977497345e-05	0.496131584274743	0.671959052995174
4931423N10Rik	-0.0184422333447188	0.412950427200986	0.799144896874831	0	NA	NA
4931428F04Rik	-0.0252207071056241	0.528538274225474	0.808372460815259	0.0232744736515662	0.127373022176111	0.375894502548686
4931428L18Rik	0.0205993893665799	0.121239701911737	0.582403900017217	-0.00881967338260332	0.484567005336106	0.671959052995174
4931429I11Rik	-0.0445670418845827	0.199724834845682	0.688962216316755	0.0100709581411907	0.424676848375472	0.646632468117858
4931429L15Rik	-0.0456600672563465	0.177698483168102	0.663846684602028	-0.0305811014997954	0.0887171664724746	0.308210241335305
4931429P17Rik	0.0103291367841945	0.514886275036148	0.808372460815259	-0.000475972992143631	0.4129789562965	0.637804582752966
4931430N09Rik	0.00383987334399292	0.101877274581414	0.544464602279626	0	NA	NA
4931431B13Rik	-0.000815051355640837	0.655674296808581	0.813725643834202	0	NA	NA
4931431C16Rik	0.00585857199402464	0.916455812858385	0.96126913045157	0.0978002421605974	0.0516678243297425	0.223558746314848
4931431F19Rik	-0.114378992494433	0.036734255892419	0.34324652388936	-0.0180460664320853	0.287748790458596	0.550854149645031
4931440F15Rik	-0.040625197389063	0.157769136818886	0.640470109614826	-0.00126697963183762	0.948583772562973	0.972592888642621
4931440J10Rik	0.00402249572906894	0.849598631360151	0.925200359858687	0.031401534439802	0.0796471331967759	0.288001443010186
4931440L10Rik	-0.0418345457249959	0.214916846618686	0.701453580384913	0.015834085524522	0.209133646644064	0.465801589481593
4931440P22Rik	0.00334096457541301	0.947282649955176	0.976336829530833	-0.034463975849826	0.529008011991411	0.697744632815525
4932411E22Rik	-0.0199934621424974	0.450416278367371	0.803145323519306	-0.00037128329713492	0.496131584274751	0.671959052995174
4932411G14Rik	-0.0260841104142594	0.301643672376627	0.762111544353784	-0.00543660584597295	0.396951212636381	0.623534636034315
4932411L15	-0.0227560742604829	0.356304316281716	0.784168256294314	-5.42624779988552e-05	0.932254607497839	0.964100701067412
4932411N23Rik	-0.00752568245338901	0.575695715831378	0.813725643834202	-0.000965880016889983	0.400079747118736	0.626421786255698
4932412D23Rik	-0.0321517039867704	0.271319244766323	0.741504940798599	0.00834396099214168	0.134712527434235	0.385046138995099
4932412H11Rik	-0.0224276210250079	0.475375912564091	0.808372460815259	0.0149585443776116	0.519587578592946	0.690407508505913
4932413F04Rik	-0.0181112267757185	0.54812187053433	0.813725643834202	-0.00819635863952349	0.081508367156772	0.291819343419835
4932414J04Rik	-0.0293358478968882	0.370803112938684	0.784260636205539	0	NA	NA
4932414N04Rik	-0.022099437251136	0.577035188620707	0.813725643834202	-3.16089013350617e-05	0.98634512673969	0.993377878981194
4932415G12Rik	-0.0748321128103364	0.0689678823696985	0.470627318701412	0.0729561781577815	0.0220704638547303	0.130462445855484
4932415M13Rik	-0.00628273722563088	0.628216402099355	0.813725643834202	0	NA	NA
4932416H05Rik	-0.0772776619496374	0.0710130166574234	0.476676786790319	0.0198886815686285	0.323860393167454	0.587617976252919
4932416K20Rik	-0.0187117184761809	0.407696157834406	0.797901392755452	-0.0147419045441903	0.311166089902177	0.572744658045719
4932418E24Rik	-0.0578441946434212	0.143385208411989	0.620137883322477	-0.00076464042349918	0.332106829427703	0.588160954433634
4932425I24Rik	-0.0430712880560057	0.183189792790091	0.671112102780251	-0.00719514294402334	0.650206035455743	0.780678159654337
4932429P05Rik	-0.0115457991674091	0.528001583220685	0.808372460815259	0	NA	NA
4932435O22Rik	-0.00330232554123394	0.655674296808577	0.813725643834202	-0.000154177234964759	0.396951212636365	0.623534636034315
4932438A13Rik	0.0129249445874312	0.831263242681601	0.916023448013896	0.110404098251005	0.0133730742131481	0.0937509163572019
4932438H23Rik	-0.0059265116482885	0.751300087316436	0.871316330990914	0.0901462731563048	0.00329452839412686	0.0356333568598597
4932441B19Rik	-0.0292827963482462	0.289659939276635	0.753368672167927	0	NA	NA
4932441J04Rik	-0.0194414962329827	0.350742413585153	0.782781549107512	0.00395397570228087	0.193818876633325	0.456650533395114
4932443I19Rik	-0.00202488880944796	0.655674296808577	0.813725643834202	0	NA	NA
4932702P03Rik	-0.000383645202629636	0.655674296808578	0.813725643834202	0	NA	NA
4933400A11Rik	-0.00682766502220131	0.601329351542863	0.813725643834202	-0.0198063134189541	0.118460755598102	0.363090142447497
4933400B14Rik	0.00325484967847838	0.879301007877455	0.941325136501051	0	NA	NA
4933400C05Rik	-0.0392529204612493	0.231109540974002	0.715025647374873	0.00898965009839168	0.341359282158902	0.595704220007232
4933400C23	-0.0248525099563281	0.341437555100216	0.780382691173821	0	NA	NA
4933400F21Rik	-0.00164414917964665	0.959012157203591	0.982070503773716	0.0342418794871087	0.258526451638374	0.519123324789403
4933400L20Rik	-0.0410526649048473	0.228830592218976	0.712734416695751	0	NA	NA
4933401B06Rik	-0.0136490712241259	0.469824225617682	0.80686409126491	0	NA	NA
4933401D09Rik	0	NA	NA	0.0179291014843135	0.155149735806071	0.405665518433549
4933401H06Rik	-0.0211002557752845	0.331840077575392	0.775364539523532	-0.0106807100487002	0.396951212636365	0.623534636034315
4933401P06Rik	-0.00447801596521911	0.705057990376222	0.846129396865958	0	NA	NA
4933402C06Rik	-0.00577289958370461	0.655674296808578	0.813725643834202	0	NA	NA
4933402D24Rik	-0.0219904440113108	0.349833651656118	0.782435263059218	0.00937592583134563	0.155149735806068	0.405665518433549
4933402E13Rik	-0.0232172647096282	0.368849745518616	0.784260636205539	0	NA	NA
4933402J07Rik	-0.127258824589067	0.0261488884635885	0.291256950205517	-0.00313105598015549	0.42872685828177	0.650017025117483
4933402J10Rik	-0.0385577401343611	0.202374673610394	0.693059014892737	0	NA	NA
4933402J15Rik	-0.00577289958370456	0.655674296808581	0.813725643834202	-0.0106807100487003	0.396951212636359	0.623534636034315
4933402N03Rik	-0.0461831966696367	0.204863054216664	0.693535572121897	-0.00772551820306193	0.496131584274745	0.671959052995174
4933402N22Rik	-0.00847278950086645	0.553085890304136	0.813725643834202	0	NA	NA
4933402P03Rik	-0.0866511403638269	0.0726791190381041	0.481158121641546	-0.0282315517350134	0.0714081092061447	0.270455103508987
4933403F05Rik	0.0825646563282035	0.102540180867837	0.546604921452667	0.0702464957379534	0.0779368296755304	0.284074517405259
4933403G14Rik	0.00620178612370457	0.730246450008245	0.860114088557178	0.027275893814561	0.334605199684763	0.590607608212184
4933403O08Rik	-0.0346373975022275	0.272943187339017	0.742660194833373	0.00180224894252706	0.436737625119619	0.65015175720884
4933404G15Rik	-0.0375623991825575	0.241589207113195	0.72234974197034	0.00133674013237232	0.17833649345775	0.438503632570694
4933404K08Rik	-0.0237143280886071	0.359183554228452	0.784260636205539	0	NA	NA
4933404M02Rik	-0.0496294986045008	0.100815860311152	0.543353380766368	-0.0159793207804357	0.248208086161086	0.511150343524662
4933404O12Rik	-0.0497213570983053	0.154003060259128	0.634630444277608	0.0183715407192054	0.436074827892617	0.65015175720884
4933405D12Rik	0.0115903414292754	0.558917616665732	0.813725643834202	-0.00848765465982973	0.152239577868327	0.405665518433549
4933405E24Rik	0.0111604955538072	0.618195156088573	0.813725643834202	0	NA	NA
4933405L10Rik	-0.0288594742409556	0.266089866092915	0.738210656654338	-0.00858569408890839	0.496131584274746	0.671959052995174
4933405O20Rik	-0.0089395696841157	0.503651577868844	0.808372460815259	0.000692050148919428	0.540684168943048	0.700504995996562
4933406C10Rik	-0.0189788054693931	0.512176485396715	0.808372460815259	-0.037923806220161	0.0293821092971119	0.157248838794493
4933406D12Rik	0	NA	NA	0	NA	NA
4933406F09Rik	-0.032800096231529	0.24048759913139	0.72172754223978	0	NA	NA
4933406G16Rik	-5.44264130719032e-05	0.517672295765701	0.808372460815259	0	NA	NA
4933406I18Rik	-0.00540887622298809	0.888971500699078	0.946428091713263	0.0699091451178542	0.0216065825522575	0.128731545133212
4933406J08Rik	-0.00577289958370462	0.655674296808578	0.813725643834202	0.0128542471208371	0.329912484743408	0.588160954433634
4933406J10Rik	-0.00911507213120189	0.632139874230097	0.813725643834202	-0.00403569054090727	0.825073417135943	0.901160348313155
4933406K04Rik	-0.0260163539208154	0.319902843359483	0.769940980583251	0	NA	NA
4933406M09Rik	-0.0365972651790371	0.188293781037358	0.67664253733986	-0.0265339205074683	0.26271994773838	0.52410058089816
4933407C03Rik	0.200710100976436	0.00281642294088395	0.0724332168841252	0.0560626978385841	0.349881713501009	0.603418740093498
4933407E24Rik	-0.00927231392820336	0.539973528889632	0.811017191920313	0	NA	NA
4933407G14Rik	-0.0290501548032007	0.314203296757755	0.768040764289385	-0.00858569408890839	0.496131584274746	0.671959052995174
4933407H18Rik	-0.00590429410629119	0.915261282320288	0.960815080920489	-0.0122271011560151	0.781570206878641	0.87140023179597
4933407I05Rik	-0.00716727221867956	0.454089644942705	0.803191416031988	-0.00858569408890839	0.496131584274746	0.671959052995174
4933407K13Rik	0.0265909942382585	0.529986891485504	0.808372460815259	0.0331621659683772	0.160254352608697	0.413263603444241
4933407L21Rik	-0.00110284726292462	0.632406830681745	0.813725643834202	0.0532578222596102	0.0580401062616799	0.240188815379871
4933407P14Rik	-0.160552829084651	0.0131862020822214	0.198738021925555	-0.0357970177431137	0.112932020871811	0.353088513962584
4933408B17Rik	0.0308373907846901	0.500647496016374	0.808372460815259	-0.0423228616111566	0.234385199546515	0.494349418697449
4933408J17Rik	-0.00942656789574657	0.608199286545108	0.813725643834202	0.0272999091363493	0.239889703788905	0.50130107276874
4933408N05Rik	-0.014737901148939	0.452840474379694	0.803191416031988	0	NA	NA
4933409G03Rik	-0.0691767958747589	0.0940425769748174	0.527514033241716	0	NA	NA
4933409K07Rik	-0.0241244641126849	0.259506543827285	0.736537095983584	0.00349106037320712	0.576429391991512	0.727849642921493
4933411E08Rik	-0.0090155447373006	0.53920753095897	0.810929775712705	-0.0188042881561897	0.13559071336379	0.385046138995099
4933411G06Rik	-0.0180199794440835	0.422002277293793	0.799144896874831	0	NA	NA
4933411G11Rik	-0.0118907152295562	0.705002347111129	0.846129396865958	-0.000574231900094352	0.826973784854593	0.902218184806298
4933411K16Rik	-0.322990343386386	0.000384186264705873	0.0166935948056471	-0.0573462238556994	0.00689636359022808	0.0595452601039167
4933411K20Rik	-0.0307940076304537	0.547525274716238	0.813725643834202	0.0246978748057315	0.580022228611566	0.730901972371605
4933412E12Rik	-0.046043579316861	0.308747107508452	0.76598652930293	-0.0928629281483201	0.082093097585127	0.293268860206426
4933412E24Rik	-0.00577289958370456	0.655674296808581	0.813725643834202	-0.00858569408890839	0.496131584274746	0.671959052995174
4933412O06Rik	-0.0218321346099087	0.352984731610936	0.782867816925217	0.00751197289806412	0.436737625119626	0.65015175720884
4933413G19Rik	-0.0224861576209136	0.340007727101874	0.780069388907223	0	NA	NA
4933413J09Rik	0.000975151691815614	0.966579113803026	0.985193768488626	0.101517273619016	0.0106253518594826	0.0800163896321582
4933413L06Rik	-0.0306751269265986	0.289364451003312	0.753162586457959	0	NA	NA
4933415F23Rik	-0.24674688004681	0.00214673116941679	0.0597169133594525	-0.0319426917424333	0.0876285841360704	0.305676747585372
4933416C03Rik	-0.11913366275402	0.0300025189832635	0.313074132299519	-0.0289352340600492	0.110212064819086	0.349295658339238
4933416E03Rik	-0.0255246652886338	0.333431144864709	0.775410518058695	0.00206089740986682	0.888227267601427	0.938844764101002
4933416I08Rik	-0.00577289958370455	0.655674296808582	0.813725643834202	-0.0122225810892324	0.332106829427708	0.588160954433634
4933416M06Rik	-0.0165568935105126	0.415345625260267	0.799144896874831	-0.000936498536097486	0.396951212636366	0.623534636034315
4933416M07Rik	-0.0749825149737389	0.207395348327696	0.693755410502299	-0.164695842753053	0.00431328963221831	0.0429048423711151
4933417A18Rik	-0.081330630282865	0.0732507930374182	0.483822374079103	0	NA	NA
4933417D19Rik	0.00194701443261226	0.908838135112044	0.957390276223666	-0.0640547389007058	0.0151403188331595	0.101694293954548
4933417E11Rik	0.00733733806609457	0.727651251276422	0.859248241753691	0.0473259619551383	0.243011070886899	0.505008831280652
4933417G07Rik	0.0155833862480096	0.240003056283935	0.721067179294165	-0.00164055631379673	0.396951212636364	0.623534636034315
4933417O13Rik	-0.0233430491938891	0.296925113620046	0.758742262805055	0.0112785811858058	0.0333042671558615	0.169298854552244
4933421E11Rik	0.11441387410303	0.0615465770320298	0.446381542564529	0.00968497894354501	0.848139842910288	0.913998014774491
4933421I07Rik	-0.0126296325376773	0.491890889728703	0.808372460815259	0	NA	NA
4933421O10Rik	-0.0368637856397455	0.423133159130865	0.799144896874831	-0.0359944179853471	0.465054015094701	0.671959052995174
4933422A05Rik	-0.0188976215487696	0.404306719228151	0.79616480719158	0	NA	NA
4933422H20Rik	-0.106072883073765	0.0308540527420643	0.31797518391869	-0.00316025001206464	0.336739918437252	0.592025630707456
4933424B01Rik	-0.00993292786461481	0.843575830714186	0.92246015303077	-0.0307446261930412	0.498462261466741	0.673729801592861
4933424G05Rik	-0.000132897101942957	0.5176722957657	0.808372460815259	0	NA	NA
4933424G06Rik	-0.0345496135598243	0.249272248204061	0.729601574072901	-0.0167092721963973	0.185003201855139	0.444117372799996
4933425B07Rik	-0.00191593591230182	0.896095974311363	0.950395229277712	0	NA	NA
4933425H06Rik	-0.00268814665347235	0.900195325737017	0.95268119355103	-0.00858569408890839	0.496131584274746	0.671959052995174
4933425L06Rik	-0.0162276767160854	0.642639603553793	0.813725643834202	0.00114391495316401	0.155149735806064	0.405665518433549
4933425O20Rik	-0.0602244315491918	0.108132021438551	0.559405264342386	-0.0169186333371511	0.182053569365866	0.442436981519382
4933426D04Rik	0.0277763728925484	0.433172860581141	0.799144896874831	-0.0152178296814294	0.760329992141283	0.856470619695747
4933426M11Rik	-0.00547500721391575	0.926061941738618	0.966288778005612	-0.00519928260346999	0.929089252622842	0.962388708603872
4933427D06Rik	0.00469088206123314	0.856174110287161	0.928990440175569	0.000971437066184324	0.54068416894304	0.700504995996562
4933427D14Rik	-0.0534811305672759	0.208736521470108	0.69573617478061	0.0182254483541732	0.662867922118847	0.79043095771352
4933427E11Rik	-0.0322089866041308	0.202142295964384	0.692945824062756	-0.000994913408932187	0.496131584274736	0.671959052995174
4933427E13Rik	-0.00705918759091856	0.594474637201389	0.813725643834202	-0.0188042881561894	0.135590713363794	0.385046138995099
4933427G17Rik	-0.0746337730749237	0.138737163550044	0.613362821784493	-0.00586937599904281	0.83440839428392	0.906094213277893
4933427I22Rik	0.0227062947212166	0.07933508468805	0.492098652435112	0	NA	NA
4933428C19Rik	-0.0271111960898436	0.321336548045629	0.770593725797281	0	NA	NA
4933429K18Rik	-0.0212596774943077	0.324058846309273	0.771306433234633	0	NA	NA
4933429O19Rik	-0.0346373975022278	0.272943187339013	0.742660194833373	0	NA	NA
4933430H15Rik	-0.0737777716921561	0.0750594571256519	0.487629341809158	0.0236142364589925	0.300348426995676	0.563110130567017
4933430H16Rik	-0.00577289958370461	0.655674296808578	0.813725643834202	0.00699231925162732	0.265165355334907	0.526943250237321
4933430I17Rik	-0.0289869326367628	0.268068856606443	0.739720306927211	-0.00116128509818827	0.943067195954688	0.970305402779441
4933430M04Rik	0	NA	NA	0	NA	NA
4933430N04Rik	-0.0118667970523297	0.516883639754199	0.808372460815259	0	NA	NA
4933431E20Rik	-0.00814711978378529	0.746965000376506	0.868829850304598	-0.00455635619184843	0.458782687185132	0.668345026987142
4933431G14Rik	0.0360652584154381	0.409780712625466	0.798549928158195	0.0356880317457471	0.220801828907748	0.479437197248806
4933432B09Rik	-0.0163896830246236	0.59432070006865	0.813725643834202	-0.0128805837426918	0.590999269290828	0.738975696762803
4933432G23Rik	-0.0173186987511139	0.439247058094668	0.799144896874831	0	NA	NA
4933432I03Rik	0.0570151172591606	0.11251808244062	0.568165515153389	-9.18253750894648e-05	0.994995404645159	0.997338913330801
4933432I09Rik	-0.0180962666657963	0.381928504220678	0.786283561494521	-0.00043734446770134	0.496131584274736	0.671959052995174
4933433C11Rik	-0.00505391481296659	0.890212996764255	0.946917780150789	0.0419360028480534	0.149103870823014	0.405665518433549
4933433F19Rik	0.00177303119874247	0.119901805300746	0.579937563052563	0	NA	NA
4933433G15Rik	0.0171585299835097	0.630415274969873	0.813725643834202	0.0599981271975781	0.214104684347067	0.471091556480741
4933433G19Rik	-0.0305591812997431	0.427924776649019	0.799144896874831	0.0168324937959098	0.493475032160878	0.671959052995174
4933433H22Rik	-0.0136378090362902	0.32200660918442	0.770690846256189	0.0145166397258281	0.647569886590239	0.778851266352632
4933433P14Rik	0.122862219374603	0.0216264711938356	0.261737908027947	0.0320745375793481	0.522143731482287	0.692628084758131
4933434E20Rik	0.0232333757611813	0.692008485045057	0.837825360283997	0.0530467853967619	0.340320693918221	0.594846765874924
4933434I20Rik	-0.0543787346720446	0.149077018199069	0.626922616641631	-0.0117413730726842	0.310608596913569	0.572310745570289
4933436C20Rik	-0.0122446293731326	0.414451067706548	0.799144896874831	0.0274951795707157	0.250584345357816	0.51409597370987
4933436E23Rik	-0.00577289958370455	0.655674296808582	0.813725643834202	0	NA	NA
4933436H12Rik	-0.0198668142550919	0.378468178591218	0.78562440974138	-0.000353177372511788	0.496131584274749	0.671959052995174
4933436I01Rik	-0.0215575956670549	0.349583084606772	0.782435263059218	-0.00858569408890839	0.496131584274747	0.671959052995174
4933437F05Rik	0.0329987080061989	0.626227636543011	0.813725643834202	0.00644991266727326	0.881769232080708	0.934497713947088
4933438B17Rik	-0.0150772644084204	0.423374382140732	0.799144896874831	-0.000305051510036596	0.496131584274744	0.671959052995174
4933438K21Rik	-0.0416925803139036	0.221864960971627	0.707902394157213	0	NA	NA
4933439C10Rik	-0.00629709304106598	0.884341233285953	0.943691902204123	0.0573371447539035	0.137211512932334	0.387537310893698
4933439F18Rik	0.00106139824450724	0.983588237410817	0.991911396915403	-0.0367114227054119	0.395977568923171	0.623534636034315
4933439K11Rik	0.0287071498597805	0.075448004620024	0.488311286611968	-0.00185883227611247	0.932932461493309	0.964425486867604
4933440J02Rik	-0.000120276561719845	0.41932587099678	0.799144896874831	0	NA	NA
4933440M02Rik	-0.0311552405529432	0.253864828760438	0.733020867939479	-0.00263578216297845	0.377749302184068	0.623534636034315
5031410I06Rik	-0.000562802221195102	0.65567429680858	0.813725643834202	0	NA	NA
5031414D18Rik	-0.0508386975984302	0.439549097166565	0.799144896874831	0.0117413680685804	0.843457293227996	0.911803638369257
5031425E22Rik	-0.14130449658345	0.0547916840142978	0.422577583481768	-0.0438482831566858	0.418274215032544	0.641168824602271
5031425F14Rik	0.0134933059490955	0.426300061722739	0.799144896874831	0.0418945043695125	0.39432412997487	0.623534636034315
5031426D15Rik	-0.026713264532455	0.388404121176554	0.790052708152224	0.000855807243807684	0.841138364002907	0.910075443561965
5031434C07Rik	-0.0115457991674092	0.528001583220681	0.808372460815259	0.0577036487532651	0.0103629313231648	0.078773572246523
5031434O11Rik	0.017282501446204	0.532452823421229	0.809401844494243	-0.014252940794242	0.667678794672029	0.793601358538339
5031439G07Rik	0.0704366938669964	0.288433835001685	0.752527587828931	-0.0737466819995654	0.288130805268843	0.551189610470296
5033403H07Rik	0.00790887765483568	0.0230009315921881	0.270273338951525	0	NA	NA
5033404E19Rik	0.00139067716872969	0.232584608198541	0.715334610097641	0	NA	NA
5033406O09Rik	-0.0187101641989012	0.447059206392068	0.801686389210005	-0.0373997139462404	0.296951502933452	0.560213552107823
5033411D12Rik	-0.00612269911614806	0.855874169398265	0.928875827838107	0.00501002018221691	0.851546408128524	0.916012811118956
5033414D02Rik	-0.126716458230117	0.0432041295891583	0.374945826585735	-0.0233807337157841	0.61633515335339	0.757968143592007
5133401N09Rik	-0.0866574511813332	0.12673619639364	0.591972244143886	0.0740924460148864	0.173260025150255	0.431627915977831
5330411J11Rik	-0.00577289958370456	0.655674296808581	0.813725643834202	0	NA	NA
5330413P13Rik	-0.0067432864944345	0.605716526673913	0.813725643834202	0	NA	NA
5330417C22Rik	-0.0543406599025085	0.0421916275036316	0.369392695394099	-0.00646454437571754	0.597650000640575	0.743755465297929
5330426P16Rik	0.0408228216158635	0.411662811745291	0.799144896874831	0.0182350839585993	0.712164278931385	0.823429739908524
5330434G04Rik	-0.0366383196626773	0.247538759295674	0.727573612550194	0	NA	NA
5330437I02Rik	-0.0224494637863261	0.338701747068178	0.779192658418766	0.000257618121771404	0.436737625119618	0.65015175720884
5330439B14Rik	-0.00855877386985675	0.551362690743478	0.813725643834202	0	NA	NA
5430401F13Rik	-0.0230915983348185	0.37143420147623	0.784260636205539	0	NA	NA
5430402E10Rik	-0.00243540237207423	0.34719001848122	0.781229360560196	0	NA	NA
5430402O13Rik	0.0202768787359732	0.296624833204085	0.758742262805055	-0.0333797140655489	0.0760720572115613	0.280452959055774
5430403N17	-0.000100750398872836	0.655674296808584	0.813725643834202	0	NA	NA
5430405G05Rik	-0.0175891702126279	0.432186539690242	0.799144896874831	0.00377516381166791	0.436737625119609	0.65015175720884
5430405H02Rik	0.0981012022774731	0.113684890703482	0.571109960877192	-0.0302505589720717	0.499530030738692	0.674846687939878
5430407P10Rik	0.00213798412643699	0.756892467824393	0.87485348974731	0.00440463381853043	0.856848342976863	0.91903819091576
5430411K18Rik	-0.0662538006344384	0.122120353583069	0.583695191420896	-0.0171458709439814	0.710421593758146	0.822199745857796
5430416N02Rik	0.086124208061746	0.0519161535330811	0.409786244083592	0.0256422299430149	0.610506804245621	0.753325936492778
5430416O09Rik	-0.0717818446166514	0.376201633543162	0.785317710573549	0.148141815639912	0.104623695827797	0.339311657975579
5430417L22Rik	0.0268519242342284	0.561861363756424	0.813725643834202	0.0924705716597373	0.0382438476268817	0.183631374294995
5430419D17Rik	-0.027334371098869	0.306185970122913	0.764465921283412	0	NA	NA
5430421F17Rik	-0.0174281998216244	0.429086401001273	0.799144896874831	-0.00872293691546789	0.489304589837744	0.671959052995174
5430421N21Rik	0.0636329248806989	0.134663472859238	0.605032387832728	0.0429207015823125	0.104562038008059	0.33930670849078
5430425J12Rik	0	NA	NA	0	NA	NA
5430427M07Rik	-0.0256649450977398	0.252708279011733	0.732472846826815	-0.0052701057191859	0.185003201855143	0.444117372799996
5430427O19Rik	0.0340741287685127	0.70175134110706	0.844441123497888	0.150050687538557	0.0333629905351304	0.169424683126184
5430428K19Rik	0	NA	NA	0.0150600956206459	0.233414909118349	0.493142869216026
5430434I15Rik	-0.00577289958370461	0.655674296808578	0.813725643834202	0	NA	NA
5430435G22Rik	0.0553200376602444	0.177973137362378	0.66405751116101	0.233620825341828	0.000495226819219018	0.00895527536491617
5430437J10Rik	-0.00770285765435768	0.857735223635162	0.929430703113783	0.02569285826278	0.640675397658959	0.773647635417661
5430437P03Rik	-0.113616497798699	0.0251593619013998	0.285676924950266	0.0167503073143184	0.755240488640638	0.852980570349961
5430440P10Rik	-0.00615358637672768	0.634838229185439	0.813725643834202	-0.00985096725414728	0.33210682942771	0.588160954433634
5530400C23Rik	-0.0173186987511139	0.439247058094668	0.799144896874831	0	NA	NA
5530401A14Rik	-0.00841381192038084	0.55431531832054	0.813725643834202	0.00966974405990298	0.443155972054533	0.654695692330036
5530601H04Rik	0.0672284848183312	0.183519370861615	0.671651948165961	0.0445471884200707	0.29896938492659	0.561762699075547
5730403B10Rik	-0.108553257080344	0.0258769578657114	0.289724121960531	0.0606399409513803	0.120514637486307	0.366659834715765
5730403I07Rik	-0.0249653378767542	0.339965199646249	0.780069388907223	-0.00494780563892251	0.563656671917422	0.718516283975261
5730405O15Rik	-0.0116346121430413	0.698874481379339	0.84259790836431	-0.0116707460170908	0.673851674965132	0.797196578174109
5730408K05Rik	0.0825286129398931	0.0295182090858802	0.310555547032587	-0.00269682327099991	0.943612362464905	0.970508724010031
5730409E04Rik	0.0455830178620526	0.106897670780959	0.556536476978261	0.0148259120387349	0.727825662762787	0.835374958503942
5730412P04Rik	0	NA	NA	-0.00209426125951046	0.369820805958767	0.622015281325423
5730416F02Rik	0.00131455503753042	0.23258460819854	0.715334610097641	0	NA	NA
5730419I09Rik	0.0132623309469871	0.78439406842759	0.888702399288861	0.0721763635269532	0.159146872197618	0.411424959758907
5730420D15Rik	0.000414626877459961	0.985739290322779	0.992978668944549	0.0561066311503156	0.0668952535092062	0.26092988758061
5730422E09Rik	-0.00550179680578019	0.34719001848122	0.781229360560196	-0.006288164445379	0.147268599593606	0.403051003540477
5730435O14Rik	-0.00553426130332686	0.655674296808578	0.813725643834202	-5.44911595115122e-05	0.332106829427711	0.588160954433634
5730437N04Rik	-0.0661955865821802	0.243825811191036	0.72471580634855	0.0312432070297698	0.509778108124794	0.683494605320918
5730455O13Rik	-0.0505096817090932	0.244937779432491	0.725682847349036	0.0763082754778462	0.0653468931502539	0.257306609044031
5730455P16Rik	-0.0342292749942291	0.404641178264014	0.796730902652315	0.0277053926973711	0.474120766483198	0.671959052995174
5730457N03Rik	-0.00577289958370457	0.65567429680858	0.813725643834202	0	NA	NA
5730460C07Rik	-0.00820635164487105	0.558956692352836	0.813725643834202	0.0339780980355558	0.0594428404750347	0.243963840605576
5730469M10Rik	-0.0303775484149426	0.425016263055385	0.799144896874831	-0.00897031129964681	0.79434809481342	0.880030282720082
5730480H06Rik	0.0329553010165137	0.225964988473479	0.710069392645798	0.0108998573818287	0.681125793003506	0.802390707803396
5730494M16Rik	-0.0229945745041571	0.663171030146492	0.819114062211296	0.0195721607223105	0.698010589363913	0.814047516927598
5730494N06Rik	-0.0104256139203437	0.828348406764247	0.914328194076635	0.170626533036148	0.000567993461601479	0.0100847187565286
5730507C01Rik	0.0155941857179188	0.364639977411847	0.784260636205539	0.0311858982249631	0.00109591053213041	0.0161728013229073
5730508B09Rik	-0.00312301532745569	0.951397492662344	0.978220164889589	-0.022676415497968	0.651687875808626	0.781515507008165
5730522E02Rik	-0.0352524346138295	0.222509883571119	0.708012554829665	-0.00178877567281337	0.782321076654634	0.871839960461614
5730528L13Rik	0.00390427208130416	0.913724666514888	0.960265095028103	-0.0356857249199794	0.328665696829794	0.588160954433634
5730559C18Rik	-0.00957163733260274	0.355454214210509	0.783444460466468	-0.000140991210284939	0.594426092701388	0.741554509678357
5730577I03Rik	-0.0515610807689379	0.0974122292722206	0.536209820342721	0.0683953382913936	0.0795791391321724	0.287968455013887
5730590G19Rik	-0.00844144051252641	0.830296174408827	0.915503447276759	0.0449384511294977	0.100854047015928	0.332496549312804
5830403L16Rik	-0.0150591189428194	0.449322494357332	0.802193747817992	-0.00259957242210327	0.241518724168803	0.503468501713914
5830403M04Rik	-0.0076323002769128	0.574546618265027	0.813725643834202	0.00515337547582185	0.772340887621736	0.864954599462359
5830411N06Rik	-0.00604406944914847	0.84498346492893	0.923027517487355	0	NA	NA
5830415F09Rik	0.068851803430913	0.200191491586701	0.689509829440046	-0.00272302547701242	0.954466161435431	0.975760745840725
5830416I19Rik	0.0730595493289369	0.0877602948887941	0.511360494590857	0.000969544330674536	0.967626850944307	0.983450785626544
5830416P10Rik	0.0298898469641783	0.717392839215364	0.853421789135012	0.0246779452313953	0.674197572338822	0.797447535072641
5830417I10Rik	-0.015736562371218	0.750168439233528	0.87074477041056	0.0996193289051228	0.0459356528105163	0.207569742007058
5830418K08Rik	-0.00135078088929607	0.979259156607781	0.990415846895653	0.133571844136747	0.00420878396768125	0.0421804529346718
5830418P13Rik	-0.0119993709633195	0.515167806589992	0.808372460815259	0.001609690711175	0.868461540086698	0.926466304636407
5830428M24Rik	-0.0881814241841022	0.228067279276426	0.711792019054846	0.00653746398492737	0.893000668939023	0.941758803884058
5830432E09Rik	0.0217854649276921	0.693391412405744	0.838676352568181	0.0399723377268848	0.406525995904093	0.632179910654863
5830433M19Rik	0.0129270394842868	0.819108798219693	0.909106553708564	0.105241725816626	0.0540098101481146	0.229629714332466
5830473C10Rik	0.00394370290074904	0.840468532889817	0.920714148723456	0	NA	NA
5930403L14Rik	-0.00104835326584506	0.961008316635707	0.983050205324022	-0.0370730527054123	0.0371154592060991	0.18008186679762
5930412G12Rik	-0.00952509189707365	0.537049274440593	0.810857757785102	-0.00610843243661792	0.135590713363801	0.385046138995099
5930416I19Rik	-0.0179792892829696	0.742709784894733	0.866143933413681	0.044011082567648	0.292520087273838	0.555728520011644
5930434B04Rik	0.0366373521540059	0.518779272208324	0.808372460815259	0.0438136296656703	0.381057469881826	0.623534636034315
5930438M14	0.0163034626008191	0.374194095787083	0.785064453175357	0	NA	NA
6030405A18Rik	-0.0154540096448408	0.43015427838336	0.799144896874831	-0.000400873610380027	0.370301052222107	0.622342414342703
6030407O03Rik	-0.00957492467118912	0.389310215469512	0.790227888076975	0.0115024034144368	0.415375441403239	0.639335736823142
6030408B16Rik	0.000408926735153262	0.904157106319111	0.954857504804295	0.0046451698481548	0.312946347365036	0.574466197372437
6030419C18Rik	-0.0116585530393164	0.443574562477795	0.800503269654873	-0.000903844404218897	0.496131584274736	0.671959052995174
6030422M02Rik	0.0385537498408408	0.314833575158185	0.768633767001551	0.0122382465242562	0.813480756951804	0.893285693709675
6030429G01Rik	-0.0426059610969928	0.319281990838952	0.769779248195903	-0.0160410574381428	0.784272864694542	0.87307025891064
6030440G07Rik	-0.0102458970040502	0.575921110661904	0.813725643834202	0.00073203634542475	0.209133646644074	0.465801589481593
6030446N20Rik	0.0704674115615098	0.129359109492451	0.596698988773448	0.114334181940709	0.0263208985372049	0.146638582226353
6030458C11Rik	-0.0622348133494612	0.203357879439836	0.693535572121897	-0.0227123786173223	0.64034190641594	0.77343846786433
6030466F02Rik	-0.0230915983348185	0.371434201476231	0.784260636205539	0	NA	NA
6030468B19Rik	-0.00915477444816819	0.724026187997082	0.857458630767124	-0.0146139738466647	0.507856527972938	0.681905080038328
6030498E09Rik	-0.0115457991674091	0.528001583220687	0.808372460815259	0	NA	NA
6230400D17Rik	0.026279711179216	0.459316065165956	0.803191416031988	0.028154282130554	0.285919250353609	0.548972557974594
6230409E13Rik	-0.0630667605875194	0.116906619233229	0.575928560401799	0	NA	NA
6230427J02Rik	-0.188694720527899	0.000730468059984329	0.0269648293745689	0.00584457860198303	0.914671747792758	0.954330213845042
6330403A02Rik	-0.0160169537459118	0.457371345492624	0.803191416031988	0.068070119093782	0.00135659539001762	0.018750291029587
6330403K07Rik	-0.0869460450141096	0.0149106616974459	0.211352408249646	-0.00889033899555721	0.0155721953898529	0.103924223753214
6330406I15Rik	0.00563268806708708	0.488154130153399	0.808372460815259	0.00965136343821893	0.402357546754996	0.628369378076763
6330407A03Rik	0.112965556386211	0.157433452012146	0.640119732409824	0.0884113048897407	0.210863380798704	0.467772438628963
6330407J23Rik	-0.0312483503612012	0.231844381620095	0.715334610097641	-0.00166469178714595	0.373563716467478	0.623534636034315
6330408A02Rik	0.000420312242692039	0.989660078967938	0.994696800646516	-0.0266330247811708	0.426058848917621	0.647548023519369
6330409D20Rik	0.0212839084150454	0.651917526440697	0.813725643834202	0.0930607462942594	0.0295142114327973	0.157564818797848
6330409N04Rik	-0.0668172148101876	0.0932234705671562	0.525351594211656	0.108805760339735	0.0121995827437915	0.08791787696686
6330410L21Rik	0.00637722630841253	0.784465582498503	0.888702399288861	0.00110669715888485	0.209133646644058	0.465801589481593
6330415B21Rik	-0.00171777949954391	0.896086312064412	0.950395229277712	-0.000236867304084413	0.396951212636367	0.623534636034315
6330416G13Rik	0.0590176950592911	0.290122451186478	0.753455663822153	0.14605173417943	0.00207734971412188	0.0256523365001229
6330418K02Rik	0.00805401787052425	0.778134270289565	0.885116064295892	0.0106167033983224	0.758559828721569	0.855199170773046
6330439K17Rik	-0.0352201353954696	0.403434266908184	0.795599802698143	-0.00804253476244197	0.399007324874065	0.625408741367136
6330503K22Rik	0.0159995074853103	0.667640069556929	0.821841298016993	0.0437356472902948	0.0846784103133011	0.298794910043291
6330512M04Rik	0.0181836242351201	0.371767162383772	0.784260636205539	-0.00971424173685143	0.637888545237598	0.771236932343746
6330527O06Rik	-0.0797134304902107	0.0745528003599882	0.486091867419612	-0.000101355319786442	0.396951212636371	0.623534636034315
6330545A04Rik	-0.00114213540255254	0.96502376544808	0.984870963482416	0.0079405236607397	0.750250799203338	0.849716184867172
6330549D23Rik	-0.0337685761965136	0.250078181362941	0.729845310942757	0.0585529300394299	0.015729103497609	0.104512783125047
6330578E17Rik	0.0711607397144953	0.188883096670978	0.677698599317931	0.0837877121498918	0.177071638575479	0.436675533194834
6430527G18Rik	-0.0447620823947543	0.337844308408956	0.778534078834628	-0.0799497818299743	0.125811590554395	0.374371626833738
6430531B16Rik	0.061725797287517	0.1418901428714	0.619271416039618	-0.0826427040158861	0.112599967817697	0.352632786233547
6430548G04	-0.0173186987511138	0.439247058094669	0.799144896874831	-0.000596599962518606	0.396951212636374	0.623534636034315
6430548M08Rik	0.0824555515450296	0.200820232451018	0.690537495729201	0.133834712939602	0.0217969035530052	0.129453015524862
6430550D23Rik	-0.00164911624237347	0.95480559802732	0.980014838449634	-0.020689694757558	0.216469185287284	0.474080599880346
6430562O15Rik	-0.0139031020829982	0.640072405740635	0.813725643834202	0.0281903217276816	0.455270222926403	0.6658193612229
6430571L13Rik	-0.0265857177285118	0.302637892394602	0.763088928429501	0.0234393561191711	0.195882178913778	0.459080822587613
6430573F11Rik	-0.0098715026652834	0.724875386554301	0.85796628593878	-0.00417648984000204	0.876565801676677	0.931551355351305
6430584L05	-0.0179412649121583	0.423293106543702	0.799144896874831	0.00361150443528959	0.83945501323667	0.909003087552641
6430598A04Rik	-0.00654964442260831	0.6154444710726	0.813725643834202	-0.030469375676902	0.102379610379589	0.334780098532537
6430704M03Rik	-0.0392390407081747	0.184393017064084	0.672654413373782	-0.0177188330508573	0.229421011279389	0.48891842991205
6530401N04Rik	-0.06357058876091	0.155950168124822	0.639150826498223	-0.0255609323053986	0.526450001710417	0.696263399585373
6530402F18Rik	0.00869284467095341	0.844686989157074	0.922956612030166	0.00957666513894031	0.874912730969987	0.93074217645307
6530411M01Rik	0	NA	NA	0	NA	NA
6530418L21Rik	-0.0543607367996145	0.285710716786013	0.75067597751338	0.109247185362524	0.06255139871795	0.251238297820402
6530439I21	-0.00189535730498331	0.655674296808583	0.813725643834202	0	NA	NA
6720401G13Rik	-0.0310884432348823	0.280071718870985	0.746533153003796	-0.0269730282365142	0.531142513936987	0.699537858622179
6720456B07Rik	0.131178521696885	0.0299217375841046	0.312680007173808	0.00679291164547142	0.893309969965255	0.941932683355258
6720456H20Rik	-0.00593192045715338	0.898241782018152	0.951651932185274	0.049691370683624	0.30853085439406	0.570524023917794
6720463M24Rik	0.0397804886392573	0.445990572821084	0.801518949224661	-0.082731118892586	0.0352977184984632	0.175174359338612
6720468P15Rik	-0.0115457991674092	0.528001583220682	0.808372460815259	0	NA	NA
6720483E21Rik	-0.00236605600370366	0.535872308293387	0.810393843304428	-0.0106807100487002	0.396951212636365	0.623534636034315
6720489N17Rik	-0.0308064468731087	0.303641712071396	0.763484566323454	-0.0157502920145437	0.580392959085576	0.731186132808584
6820408C15Rik	-0.0400484452655189	0.169060819218387	0.654360555799945	-0.000743832554607817	0.496131584274732	0.671959052995174
6820431F20Rik	0.0874305183666981	0.112217393941771	0.567435461274305	0.112327167510379	0.015828313097494	0.104733437289674
7420426K07Rik	-0.0115457991674091	0.528001583220686	0.808372460815259	-7.07088206764374e-05	0.496131584274742	0.671959052995174
7420461P10Rik	0.00538759597010261	0.834830273958431	0.918144903921302	0.00656253269424691	0.288615985379088	0.551704014990143
7420700N18Rik	-0.00577289958370455	0.655674296808582	0.813725643834202	0.00771050741703289	0.540684168943043	0.700504995996562
7420701I03Rik	-0.00438492662433185	0.736678733883518	0.863311472717122	0	NA	NA
7530416G11Rik	-0.00577289958370455	0.655674296808581	0.813725643834202	0	NA	NA
7530420F21Rik	-0.0283796535429909	0.23908469180529	0.720165750843125	-0.00287062673183424	0.496131584274738	0.671959052995174
7630403G23Rik	-0.00577289958370454	0.655674296808582	0.813725643834202	0	NA	NA
8030411F24Rik	-0.0184297835934436	0.411486243022823	0.799144896874831	-0.00858569408890851	0.49613158427474	0.671959052995174
8030423F21Rik	0.0169333951375118	0.354657894961764	0.782867816925217	0	NA	NA
8030423J24Rik	-0.00583000351645204	0.652502351811333	0.813725643834202	0	NA	NA
8030442B05Rik	-0.00577289958370456	0.655674296808581	0.813725643834202	0.00253600755240787	0.436737625119623	0.65015175720884
8030443G20Rik	0	NA	NA	0	NA	NA
8030462N17Rik	0.0882639509009106	0.160434652269305	0.645031090139297	-0.00264533847428818	0.954542731613263	0.975788040059828
8430403D17Rik	-0.0514460223322921	0.257402546494257	0.735557566042821	-0.0567991968364803	0.0649480796162582	0.256547617842409
8430406I07Rik	0.0648944193693463	0.163473295667349	0.647157216411184	0.0032997963850951	0.933203299394062	0.964425486867604
8430408G22Rik	-0.050808342038038	0.41951910920693	0.799144896874831	0.0456955453357518	0.401874739867077	0.62804162621719
8430410A17Rik	0.141301119673038	0.0192322718676252	0.244855001261552	0.0764416801196794	0.123845795264997	0.371132578923646
8430410K20Rik	-0.0337724441406906	0.482553007159516	0.808372460815259	0.110380483390514	0.0211996830155424	0.126802036790885
8430419L09Rik	0.0547729140642681	0.0458060109700444	0.386846612152611	0.0834940468720369	0.00375925410053099	0.0389378325733135
8430422H06Rik	-0.0230915983348183	0.371434201476235	0.784260636205539	0	NA	NA
8430423G03Rik	-0.0115457991674092	0.528001583220683	0.808372460815259	0.00116231403395671	0.209133646644064	0.465801589481593
8430427H17Rik	0.00322412462712627	0.940579312294687	0.972982765695374	-0.0146868640364445	0.763772884715159	0.858878190649559
8430429K09Rik	0.0209243334478553	0.492477374288298	0.808372460815259	0.0283206964849144	0.265438876365212	0.527320241137348
8430431K14Rik	-0.00506003770629973	0.86097041148901	0.931209269200745	-0.010965537635333	0.384604928212825	0.623534636034315
8430436N08Rik	-0.0230915983348185	0.371434201476231	0.784260636205539	0	NA	NA
8430437L04Rik	-0.0221116801547832	0.354414111108106	0.782867816925217	0.000385972568929453	0.624331379989238	0.761750518265635
9030025P20Rik	0.0633296828326733	0.155470714197321	0.637947673035223	-0.0079501432193787	0.819168749567006	0.897014537386839
9030204H09Rik	-5.44278807608976e-05	0.459774024879539	0.803191416031988	0	NA	NA
9030224M15Rik	-0.000865247503502825	0.965954185070892	0.985126234643473	0	NA	NA
9030404E10Rik	-0.0257736416831288	0.264461659223731	0.738204099185481	0.0309806111804856	0.173794876793733	0.432135031051745
9030418K01Rik	0.0815036692766548	0.157827783715118	0.640470109614826	-0.0311578455758773	0.457315779973603	0.667301107536991
9030425E11Rik	-0.0159831139827555	0.525714957888689	0.808372460815259	0.0445254951278713	0.111482751322227	0.351081846510654
9030612E09Rik	0.0121594299739267	0.50643695501356	0.808372460815259	0	NA	NA
9030617O03Rik	-0.0252607384037152	0.438571895569402	0.799144896874831	-0.0397501568534723	0.414155981105338	0.638714899212347
9030619P08Rik	0.000114123436477973	0.934977952252905	0.970026837956501	0.000784413754966716	0.183363394723588	0.444117372799996
9030624G23Rik	0.00363829501852314	0.813737001182462	0.906280781267915	0.0163243649855809	0.241933251817176	0.503860391492335
9030624J02Rik	-0.0128351369637326	0.79661316156375	0.895625138702125	0.0530514212435085	0.30120134039368	0.563952672358157
9030625A04Rik	-0.0299439386683597	0.430858327991683	0.799144896874831	0.090247109054697	0.103204457839712	0.336325520001965
9130008F23Rik	-0.0444130403137251	0.0980571276596815	0.53785912905684	-0.0225815586577229	0.466481619055939	0.671959052995174
9130011E15Rik	0.0694271953460755	0.0860390692776449	0.506727312077696	-0.0201859554633331	0.628756334302003	0.764779711360996
9130011J15Rik	0.0477284892851755	0.339677790207196	0.780069388907223	0.0980663787694941	0.0473319510359766	0.211315604461722
9130014G24Rik	-0.0638541318638749	0.115701244360039	0.574136163423913	-0.0118989896919819	0.405554760244634	0.631221417464522
9130015A21Rik	0.0154376146496271	0.40638323198357	0.797174585224068	0.00967028616527334	0.713500846300197	0.824106113265033
9130015L21Rik	-0.00419667101215225	0.749609584615567	0.870306663658993	-0.00184590793508299	0.496131584274744	0.671959052995174
9130017N09Rik	-0.0121647653197639	0.126146606443752	0.59149271316951	0.0213957188618059	0.0866226003561825	0.30303196827625
9130019O22Rik	0.0123241959147408	0.745348483566874	0.86796801997597	0.0314810474186611	0.438623226853357	0.651096430969788
9130019P16Rik	-0.0188428993831897	0.471471377375973	0.807786885787776	0.0188276794289996	0.458339979268023	0.668147819576675
9130023H24Rik	-0.028172756216921	0.312906956939893	0.767291768418991	0.0251008716025622	0.424381878398439	0.64648215351797
9130024F11Rik	0.00503039178655302	0.389329397143512	0.790227888076975	-0.00492717316575689	0.370887365763435	0.622748383681913
9130204L05Rik	-0.0073805569227526	0.582743365406235	0.813725643834202	0	NA	NA
9130206I24Rik	0.0335608352563048	0.412847255420832	0.799144896874831	-0.0518064132124016	0.0581701841214437	0.240523631132749
9130209A04Rik	-0.0230915983348182	0.371434201476236	0.784260636205539	-9.49510824617043e-05	0.396951212636365	0.623534636034315
9130221F21Rik	-0.00655148438377624	0.615956468381559	0.813725643834202	-0.000118776018401678	0.886408225870112	0.937788652934714
9130221H12Rik	-0.0204181535693931	0.320022698398522	0.769940980583251	0.0548447641471076	0.121192190979456	0.367456148820485
9130227L01Rik	-0.0352458654917214	0.222490928081392	0.708012554829665	-4.57664517960399e-05	0.496131584274737	0.671959052995174
9130230L23Rik	-0.0188459227852997	0.464651366276573	0.804220257487859	0.118542529136975	0.0225610256263675	0.132402227776097
9130401M01Rik	0.0292739398691617	0.525910075190236	0.808372460815259	0.0727648988215975	0.146893162718015	0.4023675796921
9130404H23Rik	0.00410660967601985	0.3340381888596	0.776077432708961	0.00632846755296919	0.209133646644067	0.465801589481593
9130409I23Rik	-0.0118573576554893	0.517199379080391	0.808372460815259	-0.0188042881561895	0.135590713363794	0.385046138995099
9230009I02Rik	0	NA	NA	0	NA	NA
9230102K24Rik	-0.0115457991674092	0.528001583220682	0.808372460815259	-0.0106807100487003	0.396951212636359	0.623534636034315
9230102O04Rik	0	NA	NA	0	NA	NA
9230104L09Rik	-0.00558269268183839	0.573872163092298	0.813725643834202	0	NA	NA
9230105E05Rik	-0.0166878771172221	0.332318570412804	0.775364539523532	-0.000119568055336655	0.496131584274733	0.671959052995174
9230110C19Rik	-0.0348596848491333	0.250067862350959	0.729845310942757	-0.00345630695545112	0.293073735389418	0.556132354439856
9230110F15Rik	-0.0115457991674092	0.528001583220682	0.808372460815259	0	NA	NA
9230112D13Rik	-0.0268841039215551	0.298422773649693	0.759544946725647	-0.012423768918021	0.324291123431589	0.587833993057483
9230112J17Rik	-0.0063636325802935	0.750373926136523	0.870890583529957	0	NA	NA
9230114K14Rik	-0.0480759773504376	0.190392238295657	0.678622744686337	0.0444623858630492	0.267910707478831	0.530131563767274
9230115E21Rik	-0.00577289958370456	0.655674296808581	0.813725643834202	0	NA	NA
9230116N13Rik	-0.0594884282223792	0.0742761484974802	0.485980853488216	0.0146988755361722	0.666611467619497	0.792834476654494
9330020H09Rik	-0.0160318264252602	0.771933861182068	0.882065680526025	-0.00292685055201558	0.962188868286967	0.979682716711038
9330111N05Rik	0.0205941730307415	0.376753958404396	0.785317710573549	0.00103280469040698	0.540684168943042	0.700504995996562
9330117O12	-0.0151212734524976	0.44871310757839	0.802069815230446	-0.000760362447434526	0.670439791227576	0.794971514160279
9330133O14Rik	-0.122047523001329	0.00680771588528219	0.130166671735853	0.00471203933074772	0.906544676219406	0.95043085376769
9330151L19Rik	-0.0297716139661709	0.421851274993648	0.799144896874831	0.0437679558118016	0.248476777420522	0.511432209507428
9330158H04Rik	-0.0221812008404184	0.356952674589304	0.784260636205539	0	NA	NA
9330159F19Rik	-0.0226953695056694	0.524055719365444	0.808372460815259	-0.000869481061985206	0.677934552604854	0.800468246926606
9330159M07Rik	0.00110753742369062	0.970927110598809	0.987085090203683	0.0200395065488566	0.37224621179512	0.623534636034315
9330162B11Rik	-0.0115457991674092	0.528001583220682	0.808372460815259	0	NA	NA
9330175E14Rik	-0.00455556595904572	0.91282833270641	0.959739338957435	0.0213601558328557	0.700827702633308	0.815760593697997
9330175M20Rik	-0.0102442574406444	0.489034482337353	0.808372460815259	0.0282360340037207	0.120545941381968	0.366698054894215
9330178D15Rik	-0.00985437698430316	0.590636815571771	0.813725643834202	-0.0163188948230655	0.19603833934131	0.459143661425912
9330179D12Rik	-0.0433076627570704	0.0712205536599038	0.476749249468644	-0.0031790641655663	0.888825784728764	0.939178339039963
9330182L06Rik	-0.0288346791320576	0.354623843814887	0.782867816925217	0.00117020218934636	0.209133646644071	0.465801589481593
9330182O14Rik	-0.0173186987511139	0.439247058094668	0.799144896874831	-1.45616020623014e-05	0.980801039857091	0.99016320859831
9430007A20Rik	-0.0161577124676055	0.428182513068028	0.799144896874831	0	NA	NA
9430008C03Rik	0.0184963539980029	0.621563188317858	0.813725643834202	0.00368651815930745	0.907143573476926	0.95071956979158
9430014N10Rik	-0.00577289958370456	0.655674296808581	0.813725643834202	-0.00451597048144077	0.496131584274741	0.671959052995174
9430015G10Rik	0.0299176763935071	0.442553989483841	0.80034965857002	0.0762198791845268	0.0644376830394207	0.255530544456689
9430016H08Rik	-0.00623582682294439	0.889824894006303	0.94678202241223	0.0824867925412834	0.0857453223171168	0.30120161157212
9430018G01Rik	-0.0346373975022278	0.272943187339013	0.742660194833373	0.00791220606401572	0.534201548215759	0.700504995996562
9430019J16Rik	0	NA	NA	0	NA	NA
9430020K01Rik	0.0672716915649369	0.158201388612983	0.641184553848828	0.0635209221609443	0.202636339208935	0.465801589481593
9430021M05Rik	-0.0230915983348185	0.371434201476231	0.784260636205539	0	NA	NA
9430023L20Rik	0.0709625376450559	0.285445932068879	0.750579631716248	0.0599135200323091	0.275639904199537	0.538832087677904
9430031J16Rik	-0.0252888820675245	0.340972214329653	0.780069388907223	0.000812736150095618	0.624331379989251	0.761750518265635
9430032N09Rik	-0.0074590185359597	0.707177447714814	0.847408404242438	0.0161960675663241	0.199221439127957	0.462984583221073
9430037G07Rik	-0.025157650041113	0.390503809761729	0.790687734388037	-0.00214018842392544	0.438596946660879	0.651096430969788
9430038I01Rik	0.00238656168199001	0.970774800856301	0.986985645748497	0.0863005899725419	0.113853219615772	0.355025387208336
9430041J12Rik	0	NA	NA	0.010675339857599	0.122048034209563	0.368670747287283
9430060I03Rik	0.0249161737775975	0.617814784987066	0.813725643834202	0.00314650399145532	0.926434488277609	0.960961522432259
9430069I07Rik	-0.0183652837896314	0.414525302865095	0.799144896874831	0.00378912337304459	0.870439715250975	0.928020023354434
9430076C15Rik	-0.0117645027910939	0.674491159758387	0.826496106482226	0.00892682976146762	0.563330912884749	0.718339965888116
9430076G02Rik	-0.0341070863739659	0.256497461112979	0.735268245046281	-0.000314931762946572	0.496131584274732	0.671959052995174
9430083A17Rik	0.0150865701376214	0.51247733138744	0.808372460815259	0.00529469039512734	0.845752828967569	0.91270213332817
9430091E24Rik	-0.0897667752677532	0.0832426337713606	0.5016891778909	0.0429903018979878	0.348157071417521	0.601810287612464
9530002B09Rik	-0.0122241101067227	0.504573229846699	0.808372460815259	0	NA	NA
9530003J23Rik	-0.0173186987511138	0.439247058094669	0.799144896874831	0	NA	NA
9530008L14Rik	-0.0146784683496529	0.5952104957542	0.813725643834202	0.00448766300474995	0.746639046788748	0.847717611049647
9530026F06Rik	-0.0118600719190774	0.51710851912499	0.808372460815259	0	NA	NA
9530026P05Rik	-0.0262925754986358	0.560519520627692	0.813725643834202	-0.0242907362653532	0.583176164658226	0.733082225358358
9530027J09Rik	0.0097776705447889	0.67648355915646	0.827642122781341	-0.00401953224340507	0.917896393496847	0.956211310571787
9530036O11Rik	-0.0169240674941805	0.439496809435559	0.799144896874831	0.000325767869381763	0.540684168943062	0.700504995996562
9530048J24Rik	0.0272121034827858	0.107030861841809	0.556749262698075	0.0228473072722791	0.105242511740482	0.340634209992342
9530051G07Rik	-0.013974217058491	0.455630149928834	0.803191416031988	0.0173119257740654	0.171441020023748	0.429172850279511
9530052E02Rik	-0.00179838352217964	0.945158941159287	0.975346425084835	0.00948209860291803	0.595905194198723	0.742758359830013
9530053A07Rik	-0.0437753482320631	0.204958506182164	0.693535572121897	0	NA	NA
9530059O14Rik	-0.0182230433255597	0.617582795885874	0.813725643834202	0.0246604638153245	0.148728102049989	0.405407362038184
9530068E07Rik	0.071784194380393	0.0876606616700132	0.511174163198214	0.1761260209151	0.000218380304691791	0.00472658079822962
9530077C05Rik	0.070407063561254	0.0819834354433086	0.499054895009057	-0.0088881958336921	0.544049734644206	0.703467955858349
9530080O11Rik	-0.0130909661480146	0.369080743479457	0.784260636205539	0.00843725471988352	0.321344953064737	0.584883457398606
9530082P21Rik	-0.106137372289163	0.0237238297874868	0.275693290950596	0.0215065394585591	0.71424925477527	0.824581125733593
9530091C08Rik	0.0146410619064283	0.633858483949982	0.813725643834202	0.0205682504980259	0.214690969262641	0.471452694118162
9630013A20Rik	0.0133963290522839	0.574395411604956	0.813725643834202	0.0857188909542986	0.00825918451478195	0.0669247936800736
9630028B13Rik	-0.005021402858836	0.698410036079335	0.84222419003894	0.00882860251623701	0.695040948390016	0.81203009415367
9630028H03Rik	-0.0115457991674092	0.528001583220682	0.808372460815259	0	NA	NA
9630033F20Rik	0.0166710505920538	0.698001573810722	0.841964398409184	0.0225421568696325	0.588643266687314	0.737254778901805
9830001H06Rik	-0.05187532410305	0.166023583077655	0.650262318354097	0.10262401229164	0.00264268366287846	0.0306501176928749
9830107B12Rik	0.129412581283756	0.0373604765940848	0.346490871689153	0.0110332282990844	0.737845336026256	0.842181883367736
9830132P13	-0.0115457991674092	0.528001583220682	0.808372460815259	0	NA	NA
9830147E19Rik	0.00192332418684952	0.948274124244902	0.976850898665962	0.0163235211905669	0.554656336175165	0.71238058773817
9830166K06Rik	0.0135819528560598	0.491979089487452	0.808372460815259	-4.07063917234705e-05	0.963776590047648	0.980514390644357
9930005F22Rik	0.00951161145948946	0.164802281739425	0.648805979385746	0.00980552337682443	0.436737625119615	0.65015175720884
9930012K11Rik	-0.0294900857496999	0.234905223201321	0.716933965295656	0.0375413878393503	0.303279344532918	0.56627193960598
9930013L23Rik	-0.0349311982908947	0.249012448020392	0.729150440235865	0.00353948055767786	0.247461293206609	0.51052930271772
9930014A18Rik	-0.0689283423679227	0.0327270394497778	0.326506863385272	0.0128337655263194	0.757743046804118	0.85472157579669
9930021J03Rik	0.0392521308609552	0.356797054075599	0.784260636205539	0.0374336123011097	0.367577735968818	0.619552376008229
9930023K05Rik	-0.0302950951755343	0.231521852511976	0.715116909745091	0.0177367522011138	0.637146614798569	0.770816216233772
9930104L06Rik	-0.00015515925803794	0.997313697346099	0.998504082331224	0.0157595643252696	0.750006894817868	0.849695190696769
9930111J21Rik1	-0.00726670792190886	0.91520360743684	0.960800783411478	0.102334062445367	0.135375614945262	0.385046138995099
9930111J21Rik2	-0.041822141643861	0.204966689813487	0.693535572121897	0.0976506321449791	0.0570182034470013	0.237668974998728
A030009H04Rik	-0.0603071130262429	0.242155746325643	0.722962128915577	-0.00743046458768499	0.833192294850705	0.905478806990052
A130010J15Rik	-0.00472564781857707	0.907782411384088	0.956971510531496	0.033140426391756	0.475692612232916	0.671959052995174
A130022J15Rik	-0.0370709253121414	0.359513481472454	0.784260636205539	0.0349174211583526	0.43827409609572	0.650973275959073
A130040M12Rik	-0.251739426720918	0.00120119722044231	0.0385816055679329	-0.327714566741732	4.71932957418775e-11	8.17154003969535e-09
A130049A11Rik	-0.0135110735615396	0.479806288076664	0.808372460815259	0.044599992186678	0.0422111233896565	0.196269686369301
A130077B15Rik	-0.0218354241148551	0.309592499459214	0.766559173756309	-0.0145187007320438	0.660020623119293	0.788590834877387
A1bg	0.00468940354826732	0.729327127514832	0.859843605803367	0.00237217276765035	0.245515455687701	0.508082274742411
A1cf	-0.022569540757921	0.396967788083351	0.793195200014536	-0.000367992110308874	0.135590713363794	0.385046138995099
A230001M10Rik	-0.00200241935944126	0.567429770947411	0.813725643834202	0.000241000206068882	0.209133646644068	0.465801589481593
A230020J21Rik	0.0633312106545573	0.0221170599405173	0.263745930372604	0.0612319805537378	0.106672768050382	0.342372325222105
A230028O05Rik	-0.000851407571260189	0.949061019398019	0.977153799077113	0.0393084644621887	0.248857373069555	0.511840992481753
A230046K03Rik	0.107853255741798	0.0555405712450218	0.424440119913636	0.285681445645199	6.40947354209049e-08	5.67455924545441e-06
A230050P20Rik	-0.107929115049871	0.0158504983244898	0.217888147050612	0.0360909442760581	0.410002820776647	0.635139275043938
A230051G13Rik	0.111698820221738	0.0104995983537191	0.174398888420609	0.00123490944479037	0.979784129353003	0.989678029947091
A230056J06Rik	0.0368951624327398	0.0313672659861405	0.320137512289312	0.00491691129177509	0.155149735806073	0.405665518433549
A230056P14Rik	0.00706338738989148	0.790264442413768	0.892397723015682	0.00931508676803874	0.709800695084435	0.821675565023196
A230057D06Rik	-0.0192377261880753	0.351287809037557	0.782867816925217	-0.000136062063704853	0.242852417439948	0.504912647702496
A230065H16Rik	-0.000660906082314855	0.655674296808581	0.813725643834202	0.0141824422441753	0.177413786743573	0.437188684058532
A230070E04Rik	-0.00490433578610327	0.655674296808579	0.813725643834202	-0.0050708453292934	0.496131584274737	0.671959052995174
A230072C01Rik	0.0376681630045547	0.219173987218279	0.7044048934289	0.0145687894490495	0.67937575210276	0.801342293564179
A230072E10Rik	-0.0256288978826725	0.311628038541302	0.767291768418991	0.0165030615918073	0.191000068498172	0.45292780756699
A230073K19Rik	-0.0594064500400392	0.11395552870616	0.571617534258219	0.010386995307974	0.607339974979729	0.750744302143572
A230077H06Rik	-0.000385303613601989	0.9893507595684	0.994696800646516	0	NA	NA
A230108P19Rik	-0.0810151626004831	0.0324620981863362	0.324952982192094	0.00969674068540453	0.612238190743706	0.754496536807823
A2ld1	-0.0265707747717385	0.393112158836184	0.791740187327895	-0.0411180302344777	0.0982027165087186	0.32675213184176
A2m	-0.0467967152304997	0.18304494554783	0.670816201890881	0.0043062510534714	0.285141912319853	0.548103606767561
A330009N23Rik	-0.162322259677918	0.0414098408003388	0.365750207261735	-0.00578720861804918	0.923869600309741	0.959416162821974
A330021E22Rik	-0.0965134683786336	0.0755498631258747	0.488631958752135	-0.00713967847281964	0.247791597418503	0.510615102168556
A330023F24Rik	0.0472632705287507	0.470447497334891	0.807113680176473	0.0691561559655052	0.0930401593397129	0.317312839051913
A330032B11Rik	-0.00875644350977153	0.645889026354759	0.813725643834202	0.021867089724324	0.314566324189454	0.576454500242657
A330035P11Rik	0.000659121582749931	0.977833089510116	0.989669571514175	0.0327820981342498	0.225012911050666	0.484334721410048
A330040F15Rik	-0.0350480213418951	0.267952022176448	0.739720306927211	0.0406416653781738	0.249086092737723	0.512059972211622
A330041J22Rik	-8.75771347317564e-05	0.65567429680858	0.813725643834202	0	NA	NA
A330048O09Rik	0	NA	NA	0	NA	NA
A330049M08Rik	0.0065693486720874	0.817186314309622	0.908296277246557	0.00602613496722892	0.544386685838719	0.70381061815253
A330049N07Rik	-0.00577289958370455	0.655674296808582	0.813725643834202	0	NA	NA
A330050B17Rik	-0.0313345348383374	0.323111178626414	0.771002043638087	0.0223271733501929	0.210413861280835	0.467092989541732
A330050F15Rik	-0.0107311292717483	0.463725147694255	0.80373374760105	-0.00477006023811911	0.327843035935589	0.588160954433634
A330069E16Rik	0.0366973441921062	0.241156934361866	0.722233149821622	0.0431209624074246	0.31477425130157	0.576673501963157
A330070K13Rik	0	NA	NA	0	NA	NA
A330076C08Rik	-0.0130655100117101	0.562520895918329	0.813725643834202	0.000804774170399035	0.853381428396349	0.917036493816755
A330076H08Rik	-0.0425214881436101	0.170586522160297	0.655770175763024	0	NA	NA
A330093E20Rik	-0.0301784550906271	0.269803040267587	0.740516264432454	0.000995537824930762	0.540684168943059	0.700504995996562
A330102I10Rik	0.00534777246722278	0.764720738236663	0.878432070206878	0.0138298835443732	0.215945170564601	0.473252651396643
A3galt2	0.0208263849934942	0.292986734703264	0.756004223514372	0.0485298118194382	0.175378108289755	0.434360514784473
A430005L14Rik	-0.0303269064398708	0.547333072003875	0.813725643834202	0.091362610233864	0.0481565443797677	0.213657811186969
A430033K04Rik	-0.0464814625244075	0.193342543013507	0.681384595217965	-0.0168292034369364	0.632766261381378	0.767890880741055
A430035B10Rik	-0.0625988834043738	0.223930355970975	0.708789924094699	-0.00135779176599193	0.968762970185623	0.984200683900087
A430071A18Rik	-0.00483303003918908	0.838816186798759	0.920045561062175	-0.0219766278674037	0.384140462026994	0.623534636034315
A430078G23Rik	0.0675545615909742	0.315989108807293	0.768967440783087	0.062179029941004	0.217934110850304	0.475532375699459
A430084P05Rik	-0.059192243121522	0.312967780424644	0.767291768418991	0.0799500174827808	0.246324510168496	0.509096137804893
A430088P11Rik	0.000567338712254073	0.971700979749853	0.98718156553615	0.0204328168970665	0.180239691713708	0.440601909344621
A430089I19Rik	0	NA	NA	0.00234120715185509	0.436737625119618	0.65015175720884
A430090L17Rik	0.00562075440210818	0.89050068259347	0.947037259028181	0.0517627033741442	0.136635734687801	0.386801818419713
A430092G05Rik	0.0204388515531026	0.250660872809603	0.730159977568631	0.010673487192156	0.493080430567295	0.671959052995174
A430093F15Rik	-0.0158633061820766	0.288253944471291	0.752380989506026	-0.0334275259898347	0.183602384411689	0.444117372799996
A430105I19Rik	-0.0118318207380578	0.650425139202086	0.813725643834202	-0.0083315557812251	0.779231173096721	0.869741949484769
A430107O13Rik	0.0386453912673519	0.392826289296076	0.791740187327895	0.0838744879040779	0.123577754981843	0.370676430166296
A430107P09Rik	-0.0101462350334697	0.533551011155204	0.809890094894878	-1.59361396165025e-05	0.396951212636376	0.623534636034315
A430110N23Rik	-0.0131633961408424	0.624700655715646	0.813725643834202	0.00799462627239884	0.151562588622323	0.405665518433549
A4galt	0.00628651294723985	0.850761444125718	0.92599971726994	0.172421048690436	0.0027986788417784	0.0319554169810058
A4gnt	-0.00644743582362781	0.620802077805183	0.813725643834202	0.00137648395908911	0.373911196486938	0.623534636034315
A530006G24Rik	-0.0147045355471302	0.453242369017924	0.803191416031988	0	NA	NA
A530013C23Rik	-0.003624573736192	0.927620416014783	0.966721024746218	-0.156984070616743	0.0271590204068565	0.149688279797339
A530016L24Rik	-0.0247247463732477	0.269893229978814	0.740516264432454	-0.00811766358991931	0.813809989511185	0.893597073616692
A530032D15Rik	-0.317462026609488	0.000256255198009852	0.0121492817682541	-0.245486321076632	0.000574890310001504	0.0101610693816526
A530046M15	0.0517507090910946	0.0269989449494091	0.296038205330147	0.000480685060690709	0.808263745645239	0.889804110014896
A530050N04Rik	0.0143065954835924	0.633631510318692	0.813725643834202	0.0128954286494925	0.155149735806069	0.405665518433549
A530053G22Rik	0.0180315606285184	0.163291536561623	0.646789887554022	-0.00610431472197009	0.785904221489764	0.874232799157227
A530054K11Rik	0.0634115625685971	0.19152574215385	0.679746459115132	0.121142027020846	0.00571780802321568	0.0522534478198216
A530058N18Rik	-0.00363848616787842	0.60518190535541	0.813725643834202	0.000233140530773867	0.540684168943052	0.700504995996562
A530064D06Rik	0.312873493067858	0.000960763485373091	0.0331015653278069	-0.00188045430039492	0.979865214971637	0.989678029947091
A530065N20	-0.00615820319730652	0.845486775786111	0.923192492373797	-0.000210003245696796	0.236063721607492	0.49650967055186
A530072M11Rik	-0.0380673517161413	0.309926881826591	0.766559173756309	-0.0383954302026955	0.262221120569823	0.523425672828928
A530088E08Rik	0.0123276133201269	0.687818003788574	0.835038011836173	-0.109191422147594	0.00231806672243431	0.0278424146661447
A530098C11Rik	-0.0204807845343703	0.566013794427087	0.813725643834202	0.0290212829560554	0.343280068108052	0.597510703015936
A530099J19Rik	0.062124470439485	0.0362161980010211	0.341478193776165	0.0516778917563573	0.379909759996309	0.623534636034315
A630001G21Rik	0.00464592643415469	0.941104398783557	0.973234664188467	0.185987033035579	0.00287173539488037	0.0325246262490241
A630007B06Rik	0.103176523831308	0.0508382247791153	0.405831202125814	0.16738428937681	0.000268109623344252	0.00555114591571813
A630010A05Rik	-0.00577289958370456	0.655674296808581	0.813725643834202	0	NA	NA
A630012P03Rik	-0.00256318598737308	0.787848574342595	0.890802505982829	0.00140003903027804	0.957872564242948	0.977557614853825
A630019I02Rik	-0.00136454201366686	0.655674296808583	0.813725643834202	0	NA	NA
A630020A06	-0.0334916661032068	0.231670482389654	0.715246538849939	0.0135096939649124	0.290370679518738	0.553472256742681
A630023A22Rik	-0.0158386837158505	0.424294729260796	0.799144896874831	0	NA	NA
A630033H20Rik	0.0607719978997124	0.340760261998335	0.780069388907223	-0.0319721792566518	0.580397210909237	0.731186132808584
A630055G03Rik	-0.00658819498915267	0.69093875498934	0.836963080846619	-0.0234048683282504	0.34606021063642	0.600274014741358
A630066F11Rik	0.00726482443709805	0.798265821988943	0.896615603781371	-0.0497127066952842	0.212666268846561	0.46916543198239
A630072M18Rik	-0.0591181727423878	0.358752722017312	0.784260636205539	0.0744640227726483	0.13016425074908	0.380686656226682
A630073D07Rik	-0.155374405201749	0.0158444563186812	0.217888147050612	-0.00230173652974018	0.396951212636378	0.623534636034315
A630075F10Rik	-0.0209347411868909	0.375571326502687	0.785317710573549	0.0337395734043512	0.0843935822123709	0.298327882487308
A630076J17Rik	-0.0318590291536498	0.154614670122084	0.636104761496423	-0.00792970844376749	0.70230233396853	0.816813140725689
A630077J23Rik	-0.0313585113559718	0.272051295906981	0.742574056625201	0.0117189634182741	0.67805759954168	0.800497598305961
A630089N07Rik	0.0117712886967553	0.689832885723598	0.836101819937416	0.0267956278980366	0.324010886270591	0.587618162709398
A630095E13Rik	-0.00577289958370455	0.655674296808582	0.813725643834202	0	NA	NA
A630095N17Rik	-0.00591426774558195	0.647892258517737	0.813725643834202	0	NA	NA
A730008H23Rik	-0.00443752049554406	0.847964690158637	0.924478200743337	0.0207321432647461	0.383860763023106	0.623534636034315
A730011L01Rik	-0.0181428104998813	0.677327414561888	0.828110415079057	0.00219489022591611	0.95987683838872	0.978655573635213
A730015I17	-0.0185974208715892	0.409875184364384	0.798549928158195	0	NA	NA
A730017C20Rik	-0.0418588634713762	0.204399796267656	0.693535572121897	0	NA	NA
A730017L22Rik	0.00408565594524393	0.894861661337986	0.949685546088571	0.0719955150821199	0.0306409289101155	0.161144433966787
A730018C14Rik	0.0227062947212165	0.0793350846880502	0.492098652435112	0	NA	NA
A730020E08Rik	0.0156880035214989	0.396472725299444	0.793054541507437	-0.0107420522737581	0.556290403834722	0.713776512651989
A730020M07Rik	-0.0176259230713195	0.411465380879138	0.799144896874831	-0.00148224841721073	0.28497022506951	0.548103606767561
[truncated: 20,967 more rows]
