# Supplementary material for: Systematic evaluation of the isolated effect of tissue environment on the transcriptome using a single-cell RNA-seq atlas dataset
Source: BMC Genomics. 2025 Apr 29;26:416. doi: 10.1186/s12864-025-11614-w (PMC12039055; doi:10.1186/s12864-025-11614-w)
Supplement: Supplementary file 10 — Complete results of the regression analysis from the aging study (MAT vs. SCAT). The table shows regression coefficients, P-values, and false discovery rate (FDR) values for the “Young” category in each tissue. [file 12864_2025_11614_MOESM10_ESM.csv]

	Coefficient_Young(MAT)	P-value_Young(MAT)	BH_adjP_Young(MAT)	Coefficient_Young(SCAT)	P-value_Young(SCAT)	BH_adjP_Young(SCAT)
0610005C13Rik	-2.94832259985437e-05	0.412507285509079	0.630947381125476	-0.0038065453992601	0.237000166319569	0.501961564382699
0610007C21Rik	0.0642375416784849	0.122396864536952	0.379694986001414	0.133625852492132	0.000658976683800233	0.00694152991616229
0610007L01Rik	-0.0426942798709794	0.380926986335555	0.62669922523045	0.0566709582219077	0.188280921807841	0.448928174717627
0610007N19Rik	0.240742117759035	8.07242233125044e-05	0.00131714795949885	0.307580245477421	9.8853843858843e-10	4.44799870822365e-08
0610007P08Rik	-0.0191866572353022	0.723873658297202	0.847716784629899	-0.0135236273238947	0.733618055205901	0.836960845614959
0610007P14Rik	-0.127322304172338	0.0018174870299928	0.0184153496064795	0.00492006928735065	0.892586994347548	0.940632462053545
0610007P22Rik	-0.0763813594164219	0.0253189875341546	0.139403110682895	0.0180074552368013	0.571071824337074	0.721397872450237
0610008F07Rik	0	NA	NA	-0.00412837202943668	0.427095872266119	0.611328162309816
0610009B14Rik	0	NA	NA	0	NA	NA
0610009B22Rik	-0.0190957222229581	0.608350349712452	0.772085828090745	0.108877344513779	0.000737676592307112	0.00758587679622145
0610009D07Rik	0.064898905875185	0.0960159195173806	0.333439349418723	0.136451740952697	0.000103550033677201	0.00146112860440346
0610009L18Rik	0.0189994041593626	0.613063481741945	0.775233545616673	-0.0174833886400974	0.504048665686096	0.671455846819252
0610009O20Rik	0.0263650205959048	0.470927296082135	0.676812737998708	0.0324594200938901	0.388448319829486	0.611328162309816
0610010B08Rik	0.0109371393664188	0.59326081014782	0.762020145447407	0.00872411609344977	0.456273937506603	0.63569262018899
0610010F05Rik	-0.00543426495399074	0.901474456334867	0.950871479110381	0.178425501952297	7.62660636320347e-05	0.00112220829630632
0610010K14Rik	-0.10375126467072	0.00704283598031969	0.0534638034667159	0.00688133020369585	0.854134787305786	0.916555691925677
0610010O12Rik	-0.152597263813438	2.4328434459862e-07	7.2837513824456e-06	-0.0393530999644177	0.00344491408794533	0.0255691888835532
0610011F06Rik	-0.0591061066845131	0.118274518647753	0.372742174607061	-0.0676337090068332	0.0298389154930158	0.134032215093735
0610011L14Rik	0.0415325904731703	0.370856828077065	0.617912542689777	0.131992933057601	0.00214078897140114	0.0176933634814107
0610012G03Rik	-0.0620686316105129	0.11914334570768	0.374183024361056	-0.0718280135520095	0.072116891387097	0.247933592163412
0610012H03Rik	0.0213331160301327	0.250458579419779	0.528115714883124	-0.00687201120909334	0.425077055241443	0.611328162309816
0610030E20Rik	-0.0879920079664839	0.03639375635046	0.178998052920213	0.0120661420045333	0.715972645419333	0.825725451248698
0610031J06Rik	0.11584916590153	0.00795881577147291	0.0585443543603065	0.14305834159943	0.000234674394753781	0.00290132824834745
0610031O16Rik	-0.00832113697430568	0.412507285509075	0.630947381125476	0.000333002586766681	0.549525489850698	0.705297819133838
0610037L13Rik	-0.130501823968391	0.00718665139193619	0.054234246723363	0.0321581721492671	0.42502981107136	0.611328162309816
0610037P05Rik	0.0533422734137932	0.229387850390998	0.508953465585291	0.141004237751838	0.00012334282249354	0.00170148177766089
0610038B21Rik	0.108578800097751	0.00136617732965353	0.014436115697235	0.0536574767011974	0.111750586508777	0.32979851104995
0610038L08Rik	-0.00735586954115847	0.565791375838729	0.743086848991883	0.0223773546624491	0.119541093630132	0.34411412217741
0610039K10Rik	-0.0208285697995689	0.367029999282296	0.617046875401734	0.0950718578103761	0.000771671310874932	0.00786392490283173
0610040B10Rik	-0.00733694512748881	0.820334538367272	0.903207858398358	0.0605541113240874	0.0370843398377248	0.156510272769064
0610040F04Rik	0	NA	NA	-0.00874815057982555	0.323825818697843	0.579745540168747
0610040J01Rik	-0.00158844535257708	0.187106801395527	0.476026449983246	0.00222399695564279	0.528123720591844	0.689048483191449
0610043K17Rik	0.0202136407434534	0.612409220663222	0.774823435384925	0.00788589482715039	0.851699340631426	0.915159976138144
0910001L09Rik	-0.252115889182527	1.49927314480738e-17	1.85919542686081e-15	-0.227960432284646	1.30234471236546e-11	7.77993274327033e-10
100043387	-0.0522970264856552	0.263948069353867	0.541242662434887	-0.00837374526487152	0.846997724532122	0.912445966296215
1100001G20Rik	0.0040806613465982	0.237783406919662	0.518156655446062	0.00725949703449891	0.230572436555191	0.494238688375511
1110001A16Rik	-0.00638019965928083	0.850475819101618	0.921950696872523	-0.000499272238907849	0.986846682821875	0.993997137041401
1110001J03Rik	0.0585507463245855	0.106586665261564	0.351883004373102	0.0108141083361637	0.799832257105654	0.880869938914405
1110002B05Rik	-0.0842420064913443	0.0481435234017129	0.216612046653634	0.0786284364557051	0.0265878853784901	0.122808027188306
1110002L01Rik	0.0351907902669961	0.197557549332967	0.485582308916746	0.0119291620959327	0.630064390319635	0.765023460317454
1110002N22Rik	-0.0227415724546231	0.528056265363502	0.719916594799266	0.0176010081760151	0.478587780571961	0.650962509633051
1110003E01Rik	-0.121407741049932	0.00204025896955904	0.0202561041600694	-0.0167792823578393	0.64196754120014	0.773919128608322
1110004E09Rik	-0.0857905431005642	0.0278653296038366	0.149029297036877	-0.0259608077859731	0.483164511244563	0.65483766219223
1110004F10Rik	-0.0752618867368441	0.100086053234642	0.341030673501692	-0.0413690599595062	0.280100528629838	0.541665778916313
1110005A03Rik	-0.0628367377698455	0.142612065582209	0.408760291165469	0.081341893408297	0.0297131550947046	0.133639089666616
1110006O24Rik	-0.00676376407081734	0.797263736551051	0.89124192012262	0.0397845971657425	0.00724159077813658	0.0463853332286999
1110007C09Rik	-0.063857148599836	0.0761201125551586	0.289551688783436	0.0311598126227388	0.35209796539444	0.605746604570956
1110008F13Rik	-0.0380069732371508	0.273531392505448	0.550995022269385	0.0469540974535533	0.160482042865189	0.411216848930377
1110008J03Rik	-0.0314076291251751	0.53634201181984	0.726294899900602	0.0235168554425904	0.575249836194808	0.724361243708853
1110008L16Rik	0.0940886624531389	0.0066967964554121	0.0514876498677904	0.0382032915145022	0.247934968561287	0.511733479751262
1110008P14Rik	-0.0485791934170365	0.215473133637697	0.497206673024309	0.0227495400480894	0.581559869807293	0.729241908963703
1110012J17Rik	-0.0725206619231147	0.0340637025835704	0.170949981033631	-0.0144979343669807	0.72258196713362	0.829655437349932
1110012L19Rik	0.0262471542012917	0.599669339261923	0.766280211649581	0.138696117671952	0.000925116358709261	0.00908563925499569
1110014N23Rik	-0.0150123823292613	0.726499010063657	0.849032496651885	0.0701701326076928	0.0683261925984712	0.239335717742189
1110015O18Rik	0	NA	NA	-9.70987420919554e-05	0.319115837294078	0.574550994022222
1110017D15Rik	-0.0356414227089858	0.0409872178426001	0.194289305129205	-0.00640657572961139	0.570619837857863	0.721159469604224
1110017F19Rik	-0.0129392427191695	0.146592530180479	0.416258682611757	0.000739602616785678	0.905739113744083	0.948264238117962
1110018G07Rik	0.125687141471847	0.00183400654565361	0.0185631594597198	0.0629320372140961	0.0533432415366098	0.202114399808391
1110018J18Rik	0.0336650839156434	0.53804403528628	0.727676921069349	-0.0180265897521397	0.668769467001592	0.79142087688105
1110019D14Rik	0.0325160511533039	0.400885739533139	0.630947381125476	0.0537500420775045	0.0313073884761765	0.138609231750099
1110020A21Rik	0.0357446841833723	0.228208357110759	0.507684355558554	0.0281277818260103	0.211770664362473	0.47108076494296
1110020G09Rik	0.0465698305197264	0.19188978091398	0.482006971825932	0.0648452631313261	0.103773743912607	0.315626321781193
1110021J02Rik	-0.0126706938898164	0.733993325330839	0.853639771224576	0.0302501977782849	0.459760008643732	0.638469293412926
1110021L09Rik	-0.0685460094425789	0.0778311711982308	0.294460179766395	0.0210045073896209	0.516725356030144	0.680572671958212
1110028C15Rik	-0.0491132959600796	0.122809650294308	0.38043595152505	0.0506791352476435	0.153552065544104	0.399960212463202
1110028F11Rik	-0.0057497014942357	0.565746562842716	0.743078767555016	-0.00327555237814342	0.609075428976101	0.74969730524044
1110028F18Rik	0	NA	NA	0	NA	NA
1110031I02Rik	-0.073079350902588	0.0680822185736541	0.27059725459144	-0.00141155285043429	0.96862025761457	0.984703744871798
1110032A03Rik	0.0290478783889432	0.494678659204017	0.694791268437005	0.0238273351829213	0.471760036782464	0.648249899340294
1110032A04Rik	-0.0210141460718818	0.00874708444432685	0.0633249378924318	-0.00253333781296493	0.211210643635647	0.470617045746913
1110032F04Rik	0.039467954981149	0.0289321160036518	0.15292502020366	-0.00927088307353377	0.294550497218302	0.554394463779167
1110034A24Rik	-0.00538409101624323	0.887702842670487	0.942109013249927	0.0458375704622414	0.146430335429119	0.388977028541807
1110034B05Rik	-0.0357015422823414	0.434624491488004	0.64869679693205	0.0575353567510836	0.137519747359988	0.374676983191817
1110034G24Rik	0.038542364500327	0.292934181570215	0.563662245325394	-0.027589763705174	0.340179246007012	0.594951908438988
1110035M17Rik	-0.00863384805436485	0.44399663320426	0.656819771170559	0.00817949165424832	0.580997344325889	0.728980810729266
1110036E04Rik	0.0366467799514428	0.496679379591714	0.695923192530423	-0.0445821737973662	0.182262090893864	0.441505490048815
1110037F02Rik	0.0358116045707141	0.394743083782029	0.630947381125476	0.11070880897716	0.00395787970866047	0.0285814068722996
1110038B12Rik	-0.0243679664385793	0.548555491064873	0.735938095467155	0.122629590877802	0.00495831975834834	0.0342556997341179
1110038D17Rik	0.0486767798985815	0.263197274638628	0.540692628327739	0.00939039878829138	0.809472894250894	0.887169506157904
1110038F14Rik	-0.0774865881072895	0.0791516852343413	0.297516217398381	-0.000810973136133263	0.984206446405195	0.992919590464979
1110046J04Rik	-0.0201880627045777	0.68726106234788	0.82410375820672	0.0386186517036236	0.454083230655996	0.633957549128083
1110049F12Rik	-0.00154622114609256	0.969760255372058	0.985396588523278	-0.00106178889440485	0.973513727050524	0.987229614826001
1110050K14Rik	-0.0868748958703072	0.0164445038009357	0.101731511927192	0.00224625894180975	0.787154443639413	0.872636902518305
1110051M20Rik	-0.0885319059340876	0.0616280616119443	0.254195916790382	-0.0578538418389098	0.185738499293927	0.44544948566797
1110054M08Rik	0.00876309113992318	0.778592752757798	0.881227051431147	-0.0594468161172403	0.120126287470546	0.344947684974309
1110054O05Rik	0.0367664739794624	0.348955998150859	0.602793859291613	0.0146783096737798	0.66524098003956	0.789404237095048
1110057K04Rik	0.0537032599136299	0.202002827120556	0.49128587881391	0.0904365956220615	0.0207769731221037	0.101954498578112
1110058L19Rik	0.0587321418704049	0.134917331322256	0.399575658758871	0.105882648085722	0.00729289723208714	0.0466353977317485
1110059E24Rik	0.0138667225444574	0.779066116183092	0.881336045403476	0.0380472105972282	0.350603941924049	0.604362335930899
1110059G10Rik	-0.00105645692749304	0.98107407200707	0.99123342819848	0.0976759021068219	0.0114774044053433	0.0651307755267222
1110059M19Rik	0	NA	NA	0	NA	NA
1110065P20Rik	-0.06675360070839	0.1005491685648	0.341579280484981	-0.0824162008456162	0.0405250947161946	0.166711827743608
1110067D22Rik	0.045147261977941	0.30457814739082	0.571402194143594	0.0456899087664814	0.339553700719333	0.594341067013909
1190002F15Rik	0.0301617646657897	0.23104018719682	0.510400461246117	0.0256779846287047	0.187009151045353	0.447014122106585
1190002H23Rik	-0.0649803248655071	0.0568727438780362	0.240500739043205	0.00397242243319929	0.906084799800387	0.948374486208481
1190002N15Rik	0.000261536691815267	0.994664275634914	0.997570677901314	0.141813582622675	0.00278183417615569	0.0216999624276906
1190003J15Rik	-0.00769033224432272	0.0165459284194866	0.102128866458238	0.00126781998080757	0.232370244781602	0.496265969910433
1190003K10Rik	-0.00676327190896086	0.315012553344943	0.574436283190584	0.000674634297915843	0.47660562023323	0.649305869992258
1190005F20Rik	0.05819693952024	0.104215165784668	0.346980720863868	0.121004580842044	0.000314545164877593	0.00374312316524027
1190005I06Rik	0.024608870348219	0.0439755261740864	0.20382290537548	-0.013403247670457	0.329458120958459	0.584984154480224
1190007F08Rik	0.0446177726128085	0.437356333502127	0.651105730481325	0.259093458884915	9.63217298242812e-07	2.49342472957473e-05
1190007I07Rik	0.0471086792259958	0.189104639009673	0.478686518114797	0.0101508748111646	0.765627734304818	0.857582322506511
1200009I06Rik	0.00425850117780923	0.933816028325228	0.968005478017153	0.0335720777577149	0.442942729622158	0.624252127619129
1200011I18Rik	0.103705718099107	0.0338283878063989	0.170280187264812	0.130903779041385	0.0026282806016313	0.0207594945706549
1200011M11Rik	0.0546242553666231	0.207831821197634	0.497206673024309	0.0917013161699315	0.0173254302185437	0.0890173047837357
1200014J11Rik	-0.0260599416852173	0.490618700137029	0.691362319305999	0.0655522942427728	0.0762385138525981	0.257885309517697
1200016B10Rik	-0.00717318005152082	0.851647991648442	0.922756693438548	0.0610309951558652	0.131108189122733	0.363923286937445
1300001I01Rik	-0.0191383061486883	0.573816078272589	0.748956446729452	-0.00694649196540849	0.828345424398222	0.899748594010667
1300002E11Rik	-0.0394109388729881	0.421614003925391	0.638688995872888	-0.0150128058470088	0.712346646849902	0.822946803920041
1300002K09Rik	0.0128688664215429	0.148305035050756	0.418807826483959	-0.00652315780663238	0.551237983590086	0.706325409641828
1300010F03Rik	0.102892353345146	0.0110478423744403	0.0756773265428071	0.0344001405334009	0.336256459264796	0.591411175857187
1300014I06Rik	0.103967617838563	0.0181224979858631	0.109208108848717	0.161272388998582	0.000120855952594777	0.00167267829307411
1300015D01Rik	0.0025968961161032	0.219644236025652	0.497206673024309	-0.00623130529174872	0.4701844319351	0.647170846747645
1300017J02Rik	0.0024495302205251	0.800713745586516	0.89296800273465	-0.00139361785694601	0.850887114853066	0.91461531882089
1300018I17Rik	0.0815915099431341	0.0339001559534311	0.170529939173227	0.0332091407979431	0.356525840860975	0.609510175926833
1300018J18Rik	0.0216763341485946	0.610370418701555	0.773567837126637	-0.0188453513841765	0.600562458730472	0.743320561635118
1500001M20Rik	-0.00478677886867292	0.904951019354905	0.951978861433749	0.0501831896217806	0.191913540331711	0.454232206081423
1500002O10Rik	0	NA	NA	-0.00648168297527872	0.427095872266131	0.611328162309816
1500002O20Rik	-0.0487613568153739	0.123732050959472	0.38211017858162	-0.0759008229978459	0.0234650162771056	0.111948682889272
1500003O03Rik	0.238093184165961	4.52050586652404e-08	1.52704118208187e-06	0.142908899252279	0.000714305419015579	0.00740136105543423
1500004A13Rik	-0.00475697855434613	0.840842917422986	0.915619687983419	-0.0252776857351842	0.0514427443578761	0.197013965971862
1500009C09Rik	0	NA	NA	-0.0144575403211886	0.122533860098928	0.349040888269845
1500009L16Rik	-0.198984789691243	6.22158887962414e-05	0.00104350052229717	-0.0558450194673918	0.151556870666031	0.396685115981194
1500010J02Rik	0.0468974497446499	0.0054029854252614	0.0436934348959729	-0.0222015201617617	0.184621746638829	0.444244753674887
1500011B03Rik	-0.0465751759057978	0.215278653283726	0.497206673024309	0.0215581441147639	0.502797506022231	0.670652551289704
1500011H22Rik	0.0260660180384017	0.559167134222049	0.743078767555016	-0.00318855628073084	0.932579371493283	0.964850497281033
1500011K16Rik	0.00881859735820041	0.799343877348696	0.892281123556496	0.0900386352673239	0.00933262787132047	0.0560224853151582
1500012F01Rik	0.095053701245533	0.0291295514041261	0.153583075776317	0.158493896969843	3.47073553146018e-05	0.000573345160950358
1500012K07Rik	-0.00832113697430572	0.412507285509073	0.630947381125476	0	NA	NA
1500015A07Rik	0.012895596983375	0.63427200687197	0.790106431891519	0.0517084772817657	0.0535409753976696	0.202643893887786
1500015L24Rik	0	NA	NA	-0.00956552766157927	0.210766059659813	0.469950535257008
1500015O10Rik	0.0133038824518069	0.545996512436771	0.733888039548754	0.117869894993763	0.00103883654808463	0.00993295770933705
1500016L03Rik	0	NA	NA	0	NA	NA
1500017E21Rik	0.00396632992345388	0.610140529638227	0.7733784700723	-0.00684185560646645	0.427095872266127	0.611328162309816
1500031L02Rik	-0.0331187266808625	0.432049541829633	0.647013965212885	0.0848108574978407	0.0112336409833579	0.0641467821729435
1500032L24Rik	-0.0184494637253609	0.62651544145616	0.784501220699043	-0.0353555917664588	0.378315332161861	0.611328162309816
1520402A15Rik	0.00834097963528629	0.832584090883963	0.910456779363978	0.0299733848968554	0.248995855035124	0.512812600763824
1600002D24Rik	0	NA	NA	0.00787450878358764	0.737388176889373	0.839799863832294
1600002H07Rik	0.0911062675700009	0.100667554283694	0.341909257434132	0.0583147598841872	0.123982180936874	0.352018736612643
1600002K03Rik	-0.0188757980034944	0.695649472392473	0.829393074364341	0.0162216322815011	0.662591922844561	0.787955276667692
1600010M07Rik	-0.00147916427297718	0.719113159313763	0.844715152182963	0.000495790521622868	0.879886069715019	0.932700423922949
1600012F09Rik	-0.035490137860591	0.409531439470536	0.630947381125476	0.084524753608253	0.0220542219205665	0.107019885496514
1600012H06Rik	0.0622452957749497	0.137115959102678	0.403680567174289	0.147492923397054	0.000501066541504389	0.00556186513619059
1600014C10Rik	-0.044741721969019	0.176742337882007	0.462059340065639	0.0891169225801836	0.0212298905875764	0.10378837627426
1600014C23Rik	0	NA	NA	-0.00409273888729666	0.427095872266133	0.611328162309816
1600014K23Rik	0	NA	NA	-0.00172153617088948	0.427095872266111	0.611328162309816
1600015I10Rik	0	NA	NA	-6.81175297123502e-05	0.427095872266128	0.611328162309816
1600016N20Rik	-0.00650080774445075	0.639752133205705	0.793794832634876	-0.0127547197836575	0.154766678301619	0.401875877477196
1600019K03Rik	0	NA	NA	-0.0068418556064664	0.427095872266131	0.611328162309816
1600020E01Rik	-0.00547105588275234	0.89855986630017	0.948915949132222	0.0319251794309698	0.381796947138758	0.611328162309816
1600021P15Rik	0.0387818241411177	0.204920346567321	0.495567939276608	0.0235247369281656	0.502699128084744	0.670563987383479
1600025M17Rik	0	NA	NA	0	NA	NA
1600027N09Rik	-0.0482143770062118	0.190611240254222	0.480238386279511	0.0332514601977552	0.307585808587759	0.566387919071583
1600029D21Rik	-0.0114385822120865	0.0115626089420532	0.0782679952303283	-0.00176614724498156	0.54498617632984	0.702395362055695
1600029I14Rik	-0.00612897229733792	0.321532900472598	0.580269099469696	-0.0105892844540327	0.219008923907216	0.479951830736466
1600029O15Rik	-0.057258944519867	0.227873962309441	0.507175246589829	-0.0596336425601679	0.256950650203555	0.520655318270983
1700001C02Rik	0.000134647715004855	0.219644236025653	0.497206673024309	-0.00139559529602135	0.427095872266124	0.611328162309816
1700001C19Rik	0.00935850270492235	0.361678178742317	0.615257155472802	0.00556436053330199	0.654189355267467	0.782355695046384
1700001D01Rik	-0.0326207176061116	0.055208176103497	0.236443037630418	0.0486014721907476	0.0717753930676698	0.247286631916349
1700001F09Rik	0	NA	NA	-0.00931609950894858	0.295585144968772	0.555249113794685
1700001G11Rik	-0.0110144312787179	0.650291180474595	0.799900600275322	-0.0262097815324275	0.21172012055367	0.471068281809141
1700001G17Rik	0.00339874993562435	0.926349785430546	0.963650442483115	-0.0268586254413688	0.24897103217825	0.512811847024906
1700001J03Rik	0.00834254929037852	0.420619236355996	0.63796691904807	0.00706241174269945	0.653149238834975	0.781468373174993
1700001J11Rik	-0.00173530805891553	0.605979875385772	0.770447130742411	-0.0132563418535509	0.163390648626407	0.415622360839318
1700001K19Rik	-0.159515057280127	0.00287907294481555	0.0267207441198936	-0.00575616825626312	0.893242058354436	0.940665396667278
1700001K23Rik	-0.00401112185759103	0.82534084831152	0.90620254624083	0.0131910218582463	0.546612041110095	0.703755451184851
1700001L05Rik	-0.00305859989498363	0.881351771537957	0.938062041128029	-0.00832383710905754	0.714338400367485	0.82456634070495
1700001L19Rik	0.0145092583476953	0.406858453401747	0.630947381125476	0.0268045086399069	0.124498796463726	0.353055283236598
1700001O22Rik	0.0174597356106148	0.484185319278537	0.687484803711085	-0.0531817840234446	0.0104876923970497	0.0610002591349063
1700001P01Rik	-0.057503753724242	0.397391168523573	0.630947381125476	0.266921477019507	3.40276802177894e-05	0.000564918763900719
1700003C15Rik	0	NA	NA	0	NA	NA
1700003D09Rik	0	NA	NA	0.00488517876621507	0.291098092167233	0.550879494274655
1700003E16Rik	-0.031953243560924	0.440507037802483	0.653799187494374	0.0244129578366536	0.326987112316357	0.582718491505131
1700003F12Rik	-0.0542268797510941	0.0213521871270803	0.122950985251531	-0.135167369525993	3.21445788316139e-05	0.000539206023153024
1700003F17Rik	-0.0301675241029783	0.0512473636544477	0.225406310481039	0.0765708969158312	0.000306334138091833	0.00366412675841959
1700003G13Rik	0	NA	NA	0.01237416889247	0.136000383313324	0.3722302620172
1700003G18Rik	-0.0102830423562261	0.352252830469414	0.6061460747048	0.00847469716778242	0.347567602143285	0.601313021979311
1700003H04Rik	0.00127617962623346	0.21964423602565	0.497206673024309	0	NA	NA
1700003L19Rik	0	NA	NA	0	NA	NA
1700003M02Rik	-0.00234667524141379	0.41250728550908	0.630947381125476	-0.0125656860166786	0.0255150875869098	0.118999300905559
1700003M07Rik	0	NA	NA	0.00309782177216914	0.209061733263248	0.469950535257008
1700003P14Rik	-0.00477267947832824	0.315012553344952	0.574436283190584	-0.00463082935605986	0.37769643377869	0.611328162309816
1700006A11Rik	0.000188729453299666	0.454379866129939	0.662474476778813	-0.003246527368776	0.398105091483459	0.611328162309816
1700006E09Rik	0	NA	NA	-0.010534985595978	0.223046627746876	0.485451701328263
1700006F04Rik	-0.00421128843613095	0.315012553344943	0.574436283190584	0	NA	NA
1700006H21Rik	0	NA	NA	0	NA	NA
1700007B14Rik	-0.000852080841021113	0.550319700421578	0.737378526441488	-0.0124114930615205	0.437945261443053	0.620503834173791
1700007F19Rik	0	NA	NA	-0.000640616108876426	0.334831695480961	0.590120762067224
1700007G11Rik	-0.00823648798668996	0.315012553344944	0.574436283190584	-0.00163174209102997	0.170161544673305	0.425109885465252
1700007I08Rik	-0.00832113697430571	0.412507285509073	0.630947381125476	0.00652175694215996	0.595180138154051	0.739408528072884
1700007J10Rik	0.00436578085776821	0.801533118813325	0.893427747431624	0.0170272706171568	0.350564497792578	0.604344026121415
1700007K09Rik	-0.00659456548609999	0.519080398738905	0.713077831873681	0.0138532795938322	0.484843655036605	0.656222680015978
1700007K13Rik	-0.0040506155225776	0.347721958019582	0.601911372005967	0.00434310725213062	0.309630128081504	0.568827628180063
1700007L15Rik	-0.0205962961702022	0.481444776879157	0.685368838423514	0.00793058335036213	0.73514825054943	0.838032813535258
1700007P06Rik	0	NA	NA	-0.00947141666921053	0.298306428788099	0.55817322852301
1700008A04Rik	0	NA	NA	0	NA	NA
1700008F21Rik	-3.07083174787626e-05	0.412507285509072	0.630947381125476	-0.0138730909339067	0.254958522115105	0.51877440967584
1700008I05Rik	0	NA	NA	-0.0107777466401743	0.210766059659828	0.469950535257008
1700008J07Rik	-0.0369873104379549	0.267154392605523	0.544882701641635	-0.0238269726832157	0.538412929626452	0.697195191060441
1700008K24Rik	-0.000750560496793019	0.36902106200212	0.617046875401734	-0.016753606320356	0.119120246460124	0.343564419226394
1700008O03Rik	-0.0152302919836162	0.559997470044422	0.743078767555016	0.0315431140222082	0.0969678635165288	0.302068364613664
1700008P02Rik	0	NA	NA	0	NA	NA
1700008P20Rik	0	NA	NA	-0.0009796615051015	0.427095872266125	0.611328162309816
1700009C05Rik	0	NA	NA	0	NA	NA
1700009J07Rik	-0.0070927703999806	0.447487049567434	0.657630444203364	-0.000845864679200495	0.302052361135237	0.561126420508873
1700009N14Rik	-0.00076588520390006	0.412507285509073	0.630947381125476	-0.0138578392793679	0.119206632082564	0.343671753266492
1700009P17Rik	0.00101943903822055	0.958027627380585	0.979429233864274	0.00390930084574293	0.805468067002424	0.884428722174326
1700010B08Rik	0	NA	NA	-0.0187648078422184	0.277059822064418	0.538854498566619
1700010D01Rik	0	NA	NA	0	NA	NA
1700010I02Rik	0	NA	NA	0	NA	NA
1700010I14Rik	-0.0450992901103559	0.110219961780485	0.357177719301709	0.00861860181529502	0.715765920930687	0.825655898781747
1700010J16Rik	0	NA	NA	-0.00551422336882065	0.268856567614534	0.530477511032423
1700010K23Rik	0	NA	NA	0	NA	NA
1700010M22Rik	-0.00125234043505934	0.412507285509079	0.630947381125476	-0.0118985172201068	0.0923374302858134	0.292202118658759
1700011A15Rik	-0.00398492229501999	0.412507285509076	0.630947381125476	-0.000108703837567942	0.377696433778662	0.611328162309816
1700011B04Rik	0	NA	NA	0	NA	NA
1700011E24Rik	-0.0652192584573388	0.140620473004283	0.405227303090753	-0.00281534645189789	0.951774353892842	0.975119938064357
1700011F03Rik	0.0064578335835649	0.304262489236624	0.57106037551188	-0.00921144511753155	0.276193535003023	0.537721449398052
1700011F14Rik	-0.00910693427771819	0.369021062002114	0.617046875401734	0.00228760039018265	0.36018028205862	0.611328162309816
1700011H14Rik	0.00046175906847	0.713998915954781	0.841096695071488	0.000557844383847977	0.528569861724995	0.689397642969452
1700011I03Rik	-0.000195993369905858	0.315012553344877	0.574436283190584	-0.00349833332788966	0.103656195710748	0.315406053063847
1700011J10Rik	-0.0495113133282502	0.257938406764752	0.534941100175366	0.0983736719418052	0.00296896676987294	0.0228872408936381
1700011L22Rik	0.000245571668151923	0.296977657687424	0.563662245325394	0.00032522775206301	0.965838020202419	0.983044105024238
1700011M02Rik	0	NA	NA	0	NA	NA
1700012A03Rik	0.000350306098929428	0.219644236025647	0.497206673024309	-0.00682962926398606	0.212859521962005	0.472561834087856
1700012A16Rik	-0.00300034866833661	0.923201254321475	0.962001524836926	0.00233851887427287	0.912572471961554	0.952692038441118
1700012B07Rik	-0.00619333379530068	0.404135225698288	0.630947381125476	-0.00297453502350283	0.234104179316145	0.498446022735674
1700012B09Rik	0	NA	NA	-0.00537796710420449	0.259168257327113	0.522875013916569
1700012B15Rik	-0.105484066891619	0.003054910408161	0.0279345542127795	-0.0663228490539709	0.0613007109663186	0.222110473050245
1700012D01Rik	-0.0133167937906398	0.713409584674272	0.840686998162232	0.0432187813450186	0.167957150360289	0.422268171248299
1700012D14Rik	0.0409172027317115	0.215995753083923	0.497206673024309	0.0348934264869588	0.172890653339641	0.429061855198057
1700012I11Rik	0.000335060119372249	0.219644236025643	0.497206673024309	0	NA	NA
1700012L04Rik	0	NA	NA	-0.000840586031444194	0.319115837294075	0.574550994022222
1700012P22Rik	0	NA	NA	0	NA	NA
1700013D24Rik	0	NA	NA	0	NA	NA
1700013F07Rik	-0.182384256605502	0.0187918435232618	0.111964669671611	0.00669848815507197	0.898609268827207	0.944084534961864
1700013G23Rik	0.0517260090124838	0.052119228918997	0.227937132890112	0.0362707565793389	0.128294209128091	0.359059393619569
1700013G24Rik	0	NA	NA	-0.0189118802383534	0.119957142970256	0.344650777445921
1700013H16Rik	-0.00352857169844688	0.43272416880759	0.647163375082619	-0.00916690865209014	0.29753583967338	0.557328165648689
1700013N18Rik	0.0152387964553676	0.293884874063448	0.563662245325394	-0.0356924307815916	0.0354654527043423	0.151361614554172
1700014N06Rik	0	NA	NA	0	NA	NA
1700015E13Rik	0.0289485243118995	0.0402308036975629	0.191879969695002	0.0172487441059692	0.182085862687595	0.44115019075686
1700015F17Rik	0.00818350027657429	0.21964423602565	0.497206673024309	0.00241854713211837	0.791205901117038	0.8752632115934
1700015G11Rik	0	NA	NA	0	NA	NA
1700016C15Rik	-0.0223357766619131	0.227117481228833	0.506371083018142	-0.00518026595995387	0.787989500413506	0.873096282747011
1700016D06Rik	0.012906123364603	0.310450262145223	0.574436283190584	-0.00112217786154884	0.846887057419546	0.912420502516342
1700016G22Rik	-0.0528607045244361	0.398240864216552	0.630947381125476	0.0196533285238605	0.663202923021898	0.788324200109022
1700016H13Rik	0.000542969409553421	0.219644236025659	0.497206673024309	0.00765492330631545	0.384932517830951	0.611328162309816
1700016K19Rik	-0.0107575112412896	0.28844918498715	0.563662245325394	0.00533250628424149	0.572668947368516	0.722576546150189
1700016L04Rik	-0.00832113697430571	0.412507285509074	0.630947381125476	-0.000315844873661979	0.427095872266132	0.611328162309816
1700016L21Rik	0	NA	NA	-0.00144314751937063	0.882232684578711	0.934086797124137
1700016M24Rik	-0.0122661412323307	0.260594813334832	0.537896575076118	-0.0134941122454486	0.336886290048879	0.59190813890941
1700016P04Rik	0	NA	NA	0	NA	NA
1700017B05Rik	-0.0128978877813	0.66140932737105	0.806652688193064	0.0943132969451842	4.4994155884363e-05	0.000719631930269507
1700017D01Rik	-0.00199696093407465	0.457590461429648	0.665054537553063	-0.00184884443916246	0.597782899469677	0.741148996930002
1700017G19Rik	0	NA	NA	0.000667598482983877	0.531554062564459	0.691501773411811
1700017J07Rik	0	NA	NA	0	NA	NA
1700017N19Rik	0	NA	NA	-0.00222251312145954	0.845955217836793	0.911978869285444
1700018A04Rik	0.00218270253660573	0.879164282626621	0.936979022809331	-0.000725575786915856	0.427095872266118	0.611328162309816
1700018B08Rik	0.0140237258652472	0.390863056949315	0.630947381125476	-0.00914872095608652	0.111111390313131	0.329111969499326
1700018B24Rik	0	NA	NA	-0.00118487607456921	0.362388811488347	0.611328162309816
1700018C11Rik	0	NA	NA	0.00350974741958638	0.773303548546685	0.862572018615113
1700018F24Rik	0	NA	NA	-0.00563922831564829	0.362002808455513	0.611328162309816
1700018G05Rik	0.0136089893838227	0.181902914425212	0.46912061158822	0	NA	NA
1700018L02Rik	0.0283786140476446	0.120204770931277	0.376111981453698	0.0482198204880262	0.00141851550144685	0.0127763887604543
1700018L24Rik	-0.0129874770590998	0.200749093066002	0.489483485706155	-0.0036095964883241	0.0907267926182591	0.28858607215104
1700019A02Rik	0.0151161718537989	0.516662622041829	0.711280298881951	0.00482133276137028	0.634024980397936	0.768142126826366
1700019B03Rik	-0.0110722411723255	0.564099879256207	0.743078767555016	0.042904337336364	0.0337337658740838	0.14593142208537
1700019B21Rik	0	NA	NA	0	NA	NA
1700019D03Rik	-0.411738908204692	8.65732543575225e-08	2.78264970235107e-06	0.0714898452387568	0.340727762058973	0.595312868630732
1700019E08Rik	0	NA	NA	0	NA	NA
1700019E19Rik	-0.0226922716518091	0.608357518674072	0.772085828090745	0.0721676279356037	0.0569324946227907	0.211247663643722
1700019G17Rik	-0.011167027692662	0.34384550431784	0.599026052614267	0.00910673197055572	0.538264575768228	0.697160517926259
1700019G24Rik	0	NA	NA	-4.04530846751886e-05	0.42709587226613	0.611328162309816
1700019L03Rik	-0.0104476248923876	0.717532093330407	0.843837761007327	0.0121721709801185	0.603826331967906	0.745948637227376
1700019M22Rik	-0.00111118418501724	0.412507285509074	0.630947381125476	-0.00176894771942731	0.280521052239374	0.542216576636726
1700019N12Rik	-0.00849032513623242	0.712995559675829	0.840405203442026	0.020643839750293	0.351196312793218	0.605035271271727
1700019N19Rik	-0.0005026664045295	0.565746562842721	0.743078767555016	-0.00556087475554762	0.180071093145124	0.438421374605747
1700019O17Rik	-0.00253629106596182	0.511381265643158	0.70709452359402	-0.00765396149801108	0.24399939388459	0.507758960993658
1700020A23Rik	-0.00842464862817098	0.586535793953527	0.757085211226739	0.0101424682066983	0.497214009683151	0.666554782624916
1700020D05Rik	-0.0188864979484604	0.0835472754266558	0.306696367642428	-0.0390896214249877	0.0109310050163535	0.0628637721291555
1700020G17Rik	0	NA	NA	-0.00534901594459086	0.261169784999068	0.523668269931353
1700020I14Rik	-0.021403879754918	0.614241669834289	0.776069094582585	0.235844724972237	1.87060611620225e-09	7.98836436752114e-08
1700020L24Rik	0	NA	NA	0.00174024568401521	0.890187562515924	0.939095029725996
1700020M21Rik	0	NA	NA	-0.00759451334166101	0.377696433778652	0.611328162309816
1700020N01Rik	0.000149216705611377	0.296977657687419	0.563662245325394	-0.000325522383968086	0.427095872266116	0.611328162309816
1700020N15Rik	0	NA	NA	0.0108144841881092	0.209326237282373	0.469950535257008
1700020N18Rik	0	NA	NA	-0.000366377201250125	0.427095872266129	0.611328162309816
1700020O03Rik	0.0805820981520841	0.0612293744964261	0.25314902284272	-0.0232518281819192	0.568904257524437	0.719728760213128
1700021C14Rik	-0.00802495104080728	0.788150659507604	0.885949132333613	0.0197566882091693	0.521577049295932	0.683911423277913
1700021F05Rik	-0.0150043289710292	0.715736153899756	0.842292574181547	-0.0174080313486447	0.657889350493165	0.785295180838765
1700021F07Rik	0	NA	NA	0	NA	NA
1700021K19Rik	-0.0349782110681687	0.420220310466331	0.637746118237138	0.00110622629443684	0.979604046087004	0.990588512728665
1700021N21Rik	0	NA	NA	0	NA	NA
1700022A21Rik	0	NA	NA	-0.00423709503479944	0.256334499826945	0.519708160159676
1700022A22Rik	0	NA	NA	-0.00684185560646645	0.427095872266127	0.611328162309816
1700022E09Rik	-0.00613820186401346	0.412507285509072	0.630947381125476	0.000205704104738472	0.404812581567789	0.611328162309816
1700022H16Rik	0.000633162352458162	0.21964423602565	0.497206673024309	0.00299300992892098	0.154711613696125	0.401832418677114
1700022I11Rik	-0.00536073304525409	0.727616048123439	0.849666346353622	0.0189584427385364	0.530825257295808	0.691025002759773
1700022P22Rik	0.01486531767456	0.379772672948045	0.625663027919291	-0.0138006205231251	0.259620156844064	0.523434177760224
1700023A16Rik	-0.00260730777788081	0.565746562842707	0.743078767555016	-0.0102283392514228	0.449491713042595	0.629714855286773
1700023C21Rik	0	NA	NA	-0.0068418556064664	0.427095872266131	0.611328162309816
1700023E05Rik	-0.00408647349826615	0.447487049567441	0.657630444203364	-0.00608584966746096	0.377696433778652	0.611328162309816
1700023F02Rik	0	NA	NA	-0.00154219385724256	0.427095872266118	0.611328162309816
1700023F06Rik	-0.0746771430182734	0.00463175354421035	0.0387241995968974	-0.0583782506729414	0.00120603812929909	0.011214282702946
1700023L04Rik	0.0494159398964822	0.116563448546068	0.369944798282888	0.0167412751658146	0.344931279292439	0.598520280056592
1700024B18Rik	0.0151964013578744	0.498160863793507	0.696779251942745	0.0261525223508822	0.282565590206077	0.544274222809899
1700024F13Rik	-0.000223122609811867	0.412507285509076	0.630947381125476	-0.000144335460144387	0.427095872266121	0.611328162309816
1700024G13Rik	0	NA	NA	-0.00325612756409141	0.422584615757266	0.611328162309816
1700024P03Rik	-0.000602060161274113	0.412507285509078	0.630947381125476	0.00384371129135052	0.752314772082294	0.84882351167787
1700024P04Rik	0	NA	NA	0	NA	NA
1700024P16Rik	-0.0930228877535574	0.0444117038389122	0.205022433811315	0.384831830001964	7.51619785934832e-13	5.3243120511762e-11
1700025B11Rik	0	NA	NA	0.00993855679500241	0.253745108374851	0.517410039132925
1700025C18Rik	0	NA	NA	-0.00684185560646642	0.427095872266129	0.611328162309816
1700025E21Rik	-0.0235873746222221	0.108200803437867	0.354328653872242	-0.0105600352874402	0.10349843842642	0.314992042085275
1700025F22Rik	0.00994742807886468	0.249374555408248	0.52661264881369	-0.00809140999211471	0.348543087401641	0.602269997654354
1700025F24Rik	0	NA	NA	-0.00488497454082519	0.324871710108153	0.580725491692051
1700025G04Rik	-0.109019442341808	0.0049470951370564	0.0407055289509251	0.0221444595656068	0.575260560389156	0.724361243708853
1700025K23Rik	0.0494417341203728	0.296217877584398	0.563662245325394	-0.0600063575372289	0.166331804572102	0.420147606103823
1700025K24Rik	-0.000182430060877829	0.412507285509078	0.630947381125476	-0.0068418556064664	0.42709587226613	0.611328162309816
1700025M24Rik	0	NA	NA	0	NA	NA
1700025N23Rik	0.00277315285463733	0.390054776308173	0.630947381125476	-0.00705235131492955	0.413160886915036	0.611328162309816
1700026D08Rik	0	NA	NA	-3.43524713759117e-05	0.856883628868724	0.918320563396809
1700026D11Rik	0.0095358579180345	0.128856478131874	0.390833018420401	-0.00452786530023786	0.625474967217825	0.761037492753633
1700026F02Rik	-0.000614639116198984	0.412507285509069	0.630947381125476	0	NA	NA
1700026J04Rik	-0.057102658448847	0.017731348335639	0.107241738942516	0.0030979974627762	0.916585590484348	0.955080252854446
1700026L06Rik	-0.0309599430114476	0.109431313589282	0.356413648420986	-0.0942266718182776	0.000125688598469801	0.00172702394018007
1700027A15Rik	0	NA	NA	-0.00201909466298278	0.462164110377751	0.6401966747969
1700027A23Rik	-0.0256187344848936	0.205026490297884	0.495605976479061	-0.00152849482555978	0.427095872266126	0.611328162309816
1700027D21Rik	0	NA	NA	-0.000531243856757476	0.427095872266123	0.611328162309816
1700027F09Rik	0	NA	NA	-0.00149153060341836	0.427095872266115	0.611328162309816
1700027H10Rik	0	NA	NA	0	NA	NA
1700027I24Rik	-0.00391126632587502	0.174653130746408	0.459288478761113	0.00767899001596701	0.112873678433853	0.331707819117173
1700027J07Rik	7.82401453406224e-05	0.986238871268039	0.993787541003564	0.00589026585903475	0.758088047030848	0.853133864863826
1700028B04Rik	0.000757760386506574	0.21964423602565	0.497206673024309	0	NA	NA
1700028D13Rik	0.0105855360398254	0.296977657687403	0.563662245325394	0	NA	NA
1700028E10Rik	0.0136178480698883	0.558151543556843	0.742576543856917	-0.0123564229339837	0.557498263907683	0.710874701874015
1700028I16Rik	0	NA	NA	-0.00286251443923633	0.235306428226239	0.499939729156732
1700028J19Rik	-0.00735356711267488	0.695091407477337	0.82906807910653	-0.00607341263787711	0.796079080853304	0.878443646317866
1700028K03Rik	0.0479911788687516	0.0444240953395561	0.205022433811315	0.00901786143488678	0.554651207646257	0.709012163746066
1700028M03Rik	0	NA	NA	0.00687859315440061	0.424503703693363	0.611328162309816
1700028P14Rik	0.00333008419657441	0.21964423602565	0.497206673024309	0.008077175020543	0.434421869510303	0.617514592901637
1700028P15Rik	0	NA	NA	-5.85597768452738e-05	0.427095872266128	0.611328162309816
1700029B22Rik	0	NA	NA	-0.00915102283269345	0.315733685586787	0.574429841161279
1700029F09Rik	0.0455886257971378	0.251264970879109	0.528731756005399	0.0505196820775247	0.200706442931615	0.465786131683152
1700029F12Rik	0	NA	NA	-0.00178964105860421	0.290920685185349	0.550879494274655
1700029G01Rik	-0.0459344601477868	0.227849771690333	0.507175246589829	0.0456688470018044	0.197732650432169	0.462538639140053
1700029H14Rik	0.0198432130801043	0.650082113985478	0.799881948440632	0.0124317505534603	0.623220924979005	0.759440713370127
1700029I01Rik	0.0621509648374188	0.0317003147873572	0.163223078094775	0.0127345177236841	0.641456533937009	0.77360016442502
1700029I15Rik	0.00428585463227195	0.887851946366518	0.942156930983036	0.010766197373443	0.616927715750101	0.755151216803743
1700029J03Rik	0	NA	NA	0	NA	NA
1700029J07Rik	-0.031361962218771	0.184061481077839	0.472027448672067	0.0131454661338481	0.603474937195088	0.745692880140645
1700029J11Rik	0.0454957344682906	0.0268247077853162	0.145592433865024	0.0166961758514499	0.424115387917928	0.611328162309816
1700029M20Rik	0	NA	NA	-0.00189131819817217	0.427095872266122	0.611328162309816
1700029N11Rik	0	NA	NA	0	NA	NA
1700029P11Rik	-0.0127542658593023	0.407098165524483	0.630947381125476	0.00194404602075991	0.875825325145387	0.930330300140722
1700030A11Rik	0	NA	NA	-4.53529273312925e-05	0.377696433778649	0.611328162309816
1700030C10Rik	-0.116844368039912	0.0274031822431661	0.147622355912527	0.0148518760500547	0.695351617369181	0.810602041232432
1700030F04Rik	0	NA	NA	0	NA	NA
1700030F18Rik	0.0214300394924215	0.403295530034233	0.630947381125476	-0.0183239518435266	0.439384813325131	0.621409737339899
1700030J22Rik	1.15367062661104e-05	0.999477388356032	0.999841515644389	-0.000601592955366749	0.963502528372258	0.981715390199208
1700030K09Rik	0.00960637041403401	0.832349706150447	0.910304051318222	0.0860913328563942	0.0425417379756783	0.172536781793815
1700030L20Rik	0	NA	NA	0	NA	NA
1700030M09Rik	-0.000346892981341345	0.412507285509078	0.630947381125476	-0.00204806472072417	0.145828500345512	0.388247280633022
1700030N03Rik	0	NA	NA	-0.00286922702482423	0.847394801931815	0.912592409188818
1700030O20Rik	0	NA	NA	0	NA	NA
1700031A10Rik	-0.00832113697430572	0.412507285509073	0.630947381125476	-0.00269620682099357	0.121044444945439	0.346256469524688
1700031F05Rik	0	NA	NA	-0.00684185560646645	0.427095872266127	0.611328162309816
1700031M16Rik	0	NA	NA	0	NA	NA
1700031P21Rik	0.0116767515855835	0.24937455540825	0.52661264881369	-0.00546120395715263	0.448608234068353	0.629023502203105
1700034E13Rik	0.00265661604195139	0.219644236025663	0.497206673024309	0	NA	NA
1700034F02Rik	0.047406929578292	0.0331342235339269	0.168314474630155	-0.00100701038735124	0.854717624261471	0.916946489921439
1700034G24Rik	0.00143743053255795	0.2969776576874	0.563662245325394	0	NA	NA
1700034H14Rik	0.0240297614766079	0.605567040959837	0.7702569171904	0.0569702074947008	0.120331935330605	0.345212342782207
1700034H15Rik	0.00174148190651142	0.159550085019135	0.436018384748888	0.00276646739932494	0.872374562053155	0.928101365727868
1700034I23Rik	0.000347233177161953	0.21964423602565	0.497206673024309	-0.0400620789341965	0.0359796525217729	0.152871601636582
1700034J05Rik	-0.0152751781352485	0.449590839929163	0.65895878711899	0.0110454458170815	0.649023992227973	0.779066582839257
1700034K08Rik	-0.00582603733150212	0.565746562842718	0.743078767555016	-0.0136837112129329	0.261139826893694	0.523668269931353
1700034O15Rik	0	NA	NA	-0.000820277546539687	0.377696433778658	0.611328162309816
1700034P13Rik	0.0182663314156567	0.599796764872633	0.766280211649581	0.0392651517592905	0.178866596584103	0.437373154189559
1700036G14Rik	0	NA	NA	0	NA	NA
1700037C18Rik	-0.0157824449504765	0.687552756685135	0.824265673064616	-0.00508689564891493	0.869841959921442	0.926864834619006
1700037H04Rik	-0.100957765832458	0.0217706489202135	0.124613949641281	-0.00532025072377194	0.882834999086749	0.934394238597292
1700039E15Rik	-0.00785057993011192	0.448904088749087	0.658605105705381	-0.01568880381679	0.163882911453105	0.416446973612909
1700039E22Rik	0	NA	NA	0.000741293041361627	0.42450370369336	0.611328162309816
1700040I03Rik	-0.0486945988474541	0.280470010421792	0.557200420704626	0.00763817089848301	0.853342128499877	0.916033264239257
1700040L02Rik	0.00537274456061096	0.695095577483052	0.82906807910653	-0.021474636023863	0.0981384360082618	0.304823619728924
1700040N02Rik	0	NA	NA	0.00121382108067082	0.592017093085652	0.736876077871302
1700041C23Rik	0	NA	NA	0	NA	NA
1700041M19Rik	0	NA	NA	-0.00641637700990568	0.456738778246959	0.635789597177337
1700042B14Rik	0	NA	NA	0	NA	NA
1700042G07Rik	0	NA	NA	-0.000217791481134451	0.427095872266128	0.611328162309816
1700042G15Rik	0	NA	NA	-0.0108574768959425	0.248443429025508	0.512190758590341
1700042O10Rik	-0.00832113697430571	0.412507285509074	0.630947381125476	0.0299812779767343	0.031393963448013	0.138816665031197
1700044C05Rik	0.00399900366831263	0.296441652130473	0.563662245325394	0	NA	NA
1700044K03Rik	-0.00174723752777159	0.565746562842728	0.743078767555016	0	NA	NA
1700045H11Rik	0.00149315101142232	0.930997448477918	0.966184436973925	-0.0075137037227971	0.526176311564035	0.687620124703939
1700045I19Rik	-0.00313624165902292	0.369021062002125	0.617046875401734	0.00674267977474265	0.424503703693373	0.611328162309816
1700046C09Rik	0	NA	NA	-0.00684185560646661	0.427095872266116	0.611328162309816
1700047G03Rik	-0.00908522369220905	0.695477332548622	0.829317563677466	-8.02442478138707e-05	0.997142285943129	0.998712903901647
1700047L14Rik	-0.00910693427771822	0.369021062002113	0.617046875401734	0	NA	NA
1700047M11Rik	-0.00653526788183901	0.282857759372802	0.559323194610976	0.0044779821047	0.440846642293459	0.622764230498495
1700048M11Rik	0	NA	NA	-0.00586726678010795	0.393260084914109	0.611328162309816
1700048O20Rik	0.0778948150664751	0.0808610920683797	0.301006123570061	0.0481282322913154	0.0897588754557945	0.286550563422214
1700049E15Rik	0	NA	NA	7.73012707048751e-06	0.985206030017176	0.99331059956189
1700049E22Rik	0	NA	NA	0.00505048847597933	0.209326237282391	0.469950535257008
1700049G17Rik	-0.0122259771943305	0.735412287016443	0.854796280356035	0.00265578720122799	0.941436146675856	0.969359316612618
1700049L16Rik	0	NA	NA	-0.00684185560646654	0.427095872266121	0.611328162309816
1700051A21Rik	0.00214063733633134	0.249374555408249	0.52661264881369	-0.00307561382840532	0.319115837294087	0.574550994022222
1700052I22Rik	-0.00352780478219221	0.412507285509072	0.630947381125476	-0.00857250413384546	0.319115837294096	0.574550994022222
1700052K11Rik	-0.060949751336695	0.107310037478976	0.352944255712423	-0.0588450082834085	0.0679883207369986	0.238950571440393
1700052N19Rik	0.000185699090254092	0.996325605824354	0.998454330544798	-0.000912285163457791	0.980865214762336	0.991313530782121
1700054A03Rik	0	NA	NA	0.0041895175874739	0.209326237282396	0.469950535257008
1700054K19Rik	0	NA	NA	-0.000458613949527582	0.427095872266112	0.611328162309816
1700054M17Rik	-0.00702355008535162	0.447487049567433	0.657630444203364	0	NA	NA
1700054N08Rik	0.0242113377658276	0.363245775887718	0.616316937493365	0.024836239479052	0.40224542647495	0.611328162309816
1700054O13Rik	0.0105855360398254	0.296977657687406	0.563662245325394	0	NA	NA
1700055C04Rik	0	NA	NA	0	NA	NA
1700055N04Rik	-0.0117865169208732	0.261315393426589	0.538747525158475	0.00260610825958861	0.601846205134933	0.74431547422729
1700056E22Rik	-0.0488561173668003	0.0693939934614792	0.273772977898828	-0.0376997250509809	0.0595697074308415	0.217875659184
1700057G04Rik	0	NA	NA	-0.0206193455192564	0.166592740899306	0.420721440748517
1700057H15Rik	0	NA	NA	-0.000111686828555187	0.427095872266119	0.611328162309816
1700057K13Rik	-0.00290784357562571	0.428891280178845	0.644544120118654	-0.0028344629381896	0.482200356708685	0.654173884415941
1700058G18Rik	-0.000373316677700116	0.412507285509071	0.630947381125476	0	NA	NA
1700060C16Rik	0	NA	NA	0.00445193284932521	0.626151171350471	0.761472415696776
1700060C20Rik	-0.00600650253357699	0.412507285509063	0.630947381125476	-0.0085725041338455	0.319115837294094	0.574550994022222
1700061F12Rik	0.000424980262358737	0.24937455540825	0.52661264881369	0.0028937487382711	0.299683753597237	0.559320364109282
1700061G19Rik	-0.023112077385552	0.446463435093574	0.657630444203364	-0.0104041419531358	0.666823278742981	0.790342575811589
1700061I17Rik	0	NA	NA	-0.00252650363713335	0.524974806640956	0.68676358657522
1700061J05Rik	0.000141634157803268	0.382816115229864	0.628361105963553	-0.0117135509522701	0.21238629289915	0.472183790724495
1700063A18Rik	0	NA	NA	-0.00706278218413678	0.309751710156427	0.568827628180063
1700063D05Rik	0	NA	NA	0.000220176220733189	0.157240523039829	0.405936873565517
1700063O14Rik	0	NA	NA	-0.00684185560646642	0.427095872266129	0.611328162309816
1700064J06Rik	0	NA	NA	-0.0107777466401743	0.210766059659828	0.469950535257008
1700064M15Rik	0.0106991541054896	0.197738488816677	0.485840661324984	-0.00587383325963582	0.701969048626192	0.815494173448901
1700065D16Rik	-0.0355901005235521	0.134480611411829	0.398831756691926	-0.00157802032134795	0.944646156652396	0.97103020918194
1700065I16Rik	0	NA	NA	0.00256584104651529	0.424503703693356	0.611328162309816
1700065I17Rik	-0.000421338581879104	0.565746562842721	0.743078767555016	-0.013962867057141	0.206263733715431	0.469950535257008
1700065J11Rik	0.0105855360398254	0.296977657687404	0.563662245325394	0	NA	NA
1700065J18Rik	-0.00588717890752709	0.738219146893724	0.856273623948118	-0.0107777466401744	0.210766059659823	0.469950535257008
1700065O20Rik	0	NA	NA	-9.89551543698907e-05	0.427095872266122	0.611328162309816
1700066B17Rik	0	NA	NA	0	NA	NA
1700066B19Rik	0.0190233848223875	0.334348801294528	0.589967714099157	0.0119836257641183	0.373713933704975	0.611328162309816
1700066J24Rik	-0.00871498018680854	0.378723456914741	0.624939528849786	0.0165437235279558	0.413600820460765	0.611328162309816
1700066M21Rik	0.0426880779765967	0.153198636401964	0.425586210475814	0.0974494868914184	0.000640924177304633	0.00680572137009506
1700066N21Rik	0	NA	NA	-0.00857250413384547	0.319115837294096	0.574550994022222
1700066O22Rik	0	NA	NA	-0.00010972358750447	0.427095872266135	0.611328162309816
1700067G17Rik	0	NA	NA	0.00150896606573805	0.24247847557498	0.506403254567377
1700067K01Rik	0.017918573074931	0.377691772217245	0.623892678519552	-0.0282475904076911	0.0604768754925571	0.22003802278812
1700067P10Rik	0	NA	NA	0	NA	NA
1700069L16Rik	0	NA	NA	0.0097460689339596	0.209326237282399	0.469950535257008
1700069P05Rik	0.00724684222105978	0.249162527100454	0.52661264881369	0	NA	NA
1700071K01Rik	0	NA	NA	-0.0136837112129331	0.261139826893689	0.523668269931353
1700071M16Rik	0	NA	NA	0.00137366079031544	0.282846094970781	0.544631340098814
1700072B07Rik	0.00274613835619618	0.424030455151073	0.640718371479204	0	NA	NA
1700072O05Rik	0	NA	NA	0	NA	NA
1700073E17Rik	0.00569441558627502	0.720374294151103	0.845783049775723	-0.00915930963836171	0.312338267899465	0.571328036406944
1700074H08Rik	-0.0115613005110348	0.277784476603024	0.555352105916713	0.00179718981599198	0.20932623728239	0.469950535257008
1700074P13Rik	0.000478428791494403	0.197023459701767	0.484765478613383	-0.0119311605967609	0.185001275265116	0.44474968353118
1700080E11Rik	0	NA	NA	-0.00705928271260664	0.412773828258669	0.611328162309816
1700080N15Rik	0	NA	NA	0.000208369612702501	0.424503703693362	0.611328162309816
1700080O16Rik	0	NA	NA	0.000155001959710272	0.92741601675154	0.962163508925189
1700081H04Rik	0	NA	NA	0.000339882380026131	0.978657149263545	0.990433874708001
1700081H22Rik	0	NA	NA	0	NA	NA
1700081L11Rik	-0.0250655245511227	0.496587467230687	0.695923192530423	0.0343940735252256	0.343112509632928	0.597321465331918
1700084C01Rik	-0.0665411728863297	0.00702888983710437	0.0533790168150862	0.0563179078608932	0.0460699237571452	0.182918795936342
1700084E18Rik	-0.00724331525588835	0.805062411520238	0.895051401470122	-0.0267042364661242	0.336675088439365	0.591776296507774
1700084F23Rik	0	NA	NA	0	NA	NA
1700084J12Rik	-0.0157143537714215	0.186938533185453	0.47600936155034	0.00652812646638383	0.703491751513595	0.816306997443515
1700085B03Rik	0	NA	NA	-0.0400364568078945	0.14343302985275	0.384722142144832
1700085C21Rik	0	NA	NA	-0.003899153485774	0.748729160090215	0.847232132435265
1700086L19Rik	-0.000652450036256932	0.6251935156577	0.783724291688296	0.0105625971971115	0.274252043769982	0.535479733100752
1700086O06Rik	-0.00635640329861541	0.811869161434698	0.898839025988083	-0.00043037182226876	0.987110838596923	0.994105912855724
1700088E04Rik	-0.0114187303677431	0.790872296534284	0.887463156733345	-0.049225381161896	0.0794037783265512	0.264282104444306
1700090G07Rik	0	NA	NA	-0.00214214354518612	0.313533065835659	0.572512524988426
1700091E21Rik	0	NA	NA	0	NA	NA
1700092C02Rik	0	NA	NA	0.00788105811496459	0.362216262794741	0.611328162309816
1700092C10Rik	0	NA	NA	0	NA	NA
1700092E19Rik	0	NA	NA	-0.0035575090087074	0.427095872266121	0.611328162309816
1700092K14Rik	-0.00832113697430572	0.412507285509073	0.630947381125476	0	NA	NA
1700092M07Rik	-0.0146687046115085	0.311867340437705	0.574436283190584	-0.0158725086776873	0.137430463590184	0.374482386037554
1700093K21Rik	-0.0547801907504277	0.0494490102440775	0.220473074901743	-0.00932655315114343	0.300614750052885	0.559944041850306
1700094D03Rik	-0.0263156788354754	0.495536694885553	0.695285116606703	0.000220559348324847	0.99485168069432	0.997611192768938
1700094J05Rik	0	NA	NA	0.0108144841881092	0.209326237282371	0.469950535257008
1700094M24Rik	0	NA	NA	0	NA	NA
1700095A21Rik	0	NA	NA	-0.000354707128615099	0.427095872266126	0.611328162309816
1700095B10Rik	0	NA	NA	-0.0113720353403062	0.270837681308814	0.532596722889329
1700095B22Rik	0	NA	NA	0	NA	NA
1700096J18Rik	-0.0137044084243526	0.326709822586944	0.583939882829054	-0.00759451334166114	0.377696433778644	0.611328162309816
1700096K18Rik	-0.0239598697728905	0.576938847472667	0.750852568709603	0.0190945767761355	0.621996052471572	0.758641975374445
1700097N02Rik	-0.0130913361583141	0.295672766299509	0.563662245325394	-0.00847121475349412	0.0933262961621678	0.294664324337951
1700100L14Rik	-0.00832113697430572	0.412507285509073	0.630947381125476	0.00417211543493329	0.672765308936338	0.794108477695177
1700101E01Rik	0.00115267665539423	0.93737892436274	0.96982238697256	0.000190484828402069	0.453605091583676	0.63353222415972
1700101I11Rik	-0.0282815164197961	0.0888502312314797	0.318024263407872	0.0279188057411832	0.109397023620276	0.325551630892697
1700101O22Rik	0	NA	NA	0	NA	NA
1700102H20Rik	0.00265701358785199	0.861078709532254	0.927631088214295	-0.00396498843035528	0.832747020889571	0.902612537297106
1700102P08Rik	-0.0402625535263483	0.0566988560930247	0.240151828689583	0.0518937718108126	0.0913606746913513	0.289810987432414
1700104A03Rik	0	NA	NA	-0.000625975319741296	0.42709587226611	0.611328162309816
1700105P06Rik	-0.0091260423484302	0.470917898718904	0.676812737998708	-0.0118041666994397	0.505669566604972	0.672721619581745
1700106J16Rik	0	NA	NA	0	NA	NA
1700106N22Rik	0.0859669096247087	0.0602128096062982	0.25056298191008	0.0248399990772439	0.564706817016402	0.716647774284625
1700108F19Rik	0.0124271291450931	0.60753742957669	0.771498350989693	0.0104607204428212	0.41816769856306	0.611328162309816
1700108J01Rik	0	NA	NA	0	NA	NA
1700108M19Rik	0.0143402096855042	0.375987513152859	0.622361591687865	0.0068804539831002	0.657347147303903	0.78486288057976
1700109F18Rik	-0.0794840518625419	0.0658464124057853	0.265332053008721	-0.0106568168617672	0.765615721973534	0.857582322506511
1700109G14Rik	0	NA	NA	-4.5186429527179e-05	0.427095872266122	0.611328162309816
1700109G15Rik	0	NA	NA	0	NA	NA
1700109H08Rik	-0.032241643522321	0.13951205481097	0.404650915662033	-0.012476074887309	0.650039887718908	0.779570756457117
1700109I08Rik	0	NA	NA	-0.0068418556064664	0.427095872266131	0.611328162309816
1700110C19Rik	-0.00249878737079894	0.915205476271272	0.957582668115126	0.00605664740995389	0.674349614023368	0.795351710363482
1700110I01Rik	0	NA	NA	0	NA	NA
1700110K17Rik	0	NA	NA	0.000238193199572856	0.296909709485632	0.556801966594646
1700110M21Rik	0	NA	NA	-0.00139606823128163	0.365927798405976	0.611328162309816
1700111N16Rik	0	NA	NA	-0.000405750090953224	0.427095872266133	0.611328162309816
1700112E06Rik	-0.0681817246993581	0.066663896599579	0.267326412144546	-0.0945222572294839	0.00718348752642795	0.0461468647224698
1700112H15Rik	0	NA	NA	0	NA	NA
1700113A16Rik	-0.112063135391036	0.00580617659667543	0.0461731569568467	-0.102339549674824	0.00552061908549823	0.0374615990241835
1700113H08Rik	0	NA	NA	-0.00722243665271337	0.402194271673605	0.611328162309816
1700113I22Rik	-0.0415581026133088	0.45913570427927	0.666366631428365	0.0829873170678531	0.0021610003098348	0.0177902844509682
1700119H24Rik	-0.0014163518724374	0.369021062002129	0.617046875401734	0.00113219390245257	0.424503703693364	0.611328162309816
1700120C14Rik	-0.00211185432457972	0.88890018421719	0.942807109636829	0.00243784739778247	0.834126029769062	0.903546757875584
1700120E14Rik	-0.00456082425981788	0.315012553344946	0.574436283190584	-0.00725145653143908	0.343190120098037	0.597321465331918
1700120G07Rik	0	NA	NA	-0.000235788975501787	0.427095872266129	0.611328162309816
1700120K04Rik	-0.047757029939684	0.0401783542380173	0.191677375728203	-0.0218780639822933	0.16804297673108	0.42238373724494
1700121L16Rik	0.00167057451627689	0.219644236025655	0.497206673024309	0	NA	NA
1700121N20Rik	0	NA	NA	-0.0040292998754183	0.427095872266126	0.611328162309816
1700122O11Rik	0	NA	NA	0.00687859315440063	0.424503703693362	0.611328162309816
1700123I01Rik	0.00415917001869632	0.785277112120062	0.884696757051738	-0.0352583840444787	0.180814622839283	0.439318773081587
1700123K08Rik	0	NA	NA	0	NA	NA
1700123L14Rik	0.00540470704983261	0.708980074007265	0.837933099827439	-0.0115810289818246	0.104180582822103	0.316280052235122
1700123M08Rik	0.0566841426827812	0.114774633255652	0.366702663864177	0.0474981168031886	0.0848932437575613	0.276446891614932
1700123O12Rik	0	NA	NA	0	NA	NA
1700123O20Rik	0.00219690950370909	0.961890520154516	0.981394855772066	0.0989525829051922	0.0103244193374165	0.0603015110492896
1700123O21Rik	0	NA	NA	-0.0068418556064664	0.427095872266131	0.611328162309816
1700125D06Rik	0.00839941686836239	0.664629845658459	0.809260081923779	-0.0076514309701272	0.66000247480873	0.78635458846818
1700125G02Rik	0	NA	NA	0	NA	NA
1700125G22Rik	-0.00865200088873315	0.507292018926965	0.703917116358301	-0.0167494644572398	0.212967741640339	0.472561834087856
1700125H03Rik	-0.0123508449297148	0.273420307105158	0.550939482426695	0.00110778262088182	0.93293987726276	0.965037782655117
1700125H20Rik	0.000856803025245601	0.968020725903637	0.984721599949281	-0.0183709373268909	0.289681623290037	0.550879494274655
1700126H18Rik	0	NA	NA	-0.00759451334166078	0.377696433778666	0.611328162309816
1700128A07Rik	-0.0101981498234767	0.315012553344945	0.574436283190584	0.0222565124066985	0.167088641733308	0.421269276467051
1700128F08Rik	0	NA	NA	0.000637155846494696	0.209326237282387	0.469950535257008
1700129C05Rik	0	NA	NA	-0.0084440312702832	0.208044434615932	0.469950535257008
1810006J02Rik	-0.015862147924257	0.435216443692479	0.649227416702611	-0.0227279763928783	0.516359379500362	0.68033483711186
1810006K21Rik	0.223535658995621	3.83992111461681e-10	1.95256941121825e-08	0.401290440410076	6.37964158631681e-23	1.39342004981136e-20
1810007C17Rik	0	NA	NA	-0.00280469616038208	0.427095872266126	0.611328162309816
1810007D17Rik	-0.000967083024139528	0.447487049567433	0.657630444203364	-0.0194190907027123	0.198059766415735	0.462847533036345
1810007I06Rik	0.012462548888996	0.219644236025653	0.497206673024309	0	NA	NA
1810008A18Rik	-0.00794367213298651	0.863198651203857	0.928769663837289	0.0298618197461897	0.428186551849867	0.61214620171484
1810008I18Rik	0.0141038695332743	0.388196856706015	0.630947381125476	-0.000180044291147105	0.42709587226613	0.611328162309816
1810009A15Rik	0.0688650083696565	0.096427720864894	0.3342309297963	0.036911734711426	0.355628375462504	0.608669967896318
1810009J06Rik	0.000678439961981741	0.219644236025651	0.497206673024309	0	NA	NA
1810010D01Rik	0.0127694465499471	0.0996906514452483	0.340226209415681	-0.0040137762243785	0.29462127314051	0.554394463779167
1810010H24Rik	-0.0431217992238066	0.451701883979047	0.660140048050583	-0.0168774391087102	0.699973101047722	0.814000092806254
1810011H11Rik	7.31960519767053e-05	0.415967992878225	0.633694092301857	-0.000772752006365363	0.653493695386021	0.781791282298972
1810011O10Rik	-8.59045213603546e-05	0.997705824654997	0.999109287052917	0.151880821192416	1.43566101415103e-06	3.54152236996691e-05
1810012K16Rik	0.0086398209714576	0.182656589258272	0.470030560996984	-0.00652508642161649	0.319115837294091	0.574550994022222
1810012P15Rik	0.00629220332576822	0.833807978216993	0.911001187434151	0.0138671746196169	0.504736973093207	0.672042472175411
1810013A23Rik	-0.0135764141881492	0.194791306973587	0.484765478613383	-0.00169394322644404	0.878821851463478	0.931981417230741
1810013D10Rik	-0.0531141273386391	0.20817112393552	0.497206673024309	0.0536749526224038	0.152122778949537	0.397669920086509
1810013L24Rik	-0.0270527117159278	0.566421023686026	0.743388988388495	-0.009714897754655	0.824359184435295	0.896905530263557
1810014B01Rik	0.0534545836497499	0.11004858745813	0.356994635697587	0.00244947292379266	0.936640889257704	0.966843212029515
1810014F10Rik	-0.0468792260136538	0.122393994771615	0.379694986001414	-0.00173697603255187	0.955353013107594	0.976972394598129
1810018F18Rik	0	NA	NA	-0.00779255511357995	0.37188096861207	0.611328162309816
1810019D21Rik	0.0696214062507423	7.68603537536784e-06	0.00016744458945664	0.0508850899370215	0.00257272675705785	0.0204104936216379
1810019J16Rik	0.000953529686479234	0.892150312252195	0.944898674884253	0.00160687433396801	0.225726321462311	0.488192832225038
1810020D17Rik	-0.0537382186766754	0.214033158487655	0.497206673024309	0.0194968647579182	0.645182369918317	0.776455485992497
1810020O05Rik	0.0132666411623397	0.547128232890297	0.734717308448774	-0.00125379457677886	0.378250376340272	0.611328162309816
1810021B22Rik	-0.0294494363918516	0.34341788519138	0.598687275845336	-0.0334284296012092	0.311040835429078	0.570046694980938
1810022K09Rik	0.0639347276259265	0.0678041266684254	0.26995248709284	0.0994457227376123	0.00851067025736268	0.0524241286593363
1810024B03Rik	0.0724570175155471	0.0144617540125058	0.0926564579581247	0.00567448875268887	0.787943652453518	0.873096282747011
1810026B05Rik	-0.0223990105183542	0.58687559447228	0.757120077596001	-0.0719711507280787	0.0759264542430734	0.257234754010141
1810026J23Rik	0.0989258918082909	0.027465151330745	0.147726763533534	0.124780387303313	0.00182348020238381	0.0156123858242482
1810027O10Rik	0.188328493813711	1.6643182516597e-07	5.13480916776102e-06	0.0436669431707594	0.328000505623898	0.583681117026386
1810029B16Rik	-0.0553585299708367	0.122996522507842	0.380879033208189	0.0579293536126543	0.0704707513279887	0.244236481627317
1810030J14Rik	0.00466467019606899	1.66589961503582e-14	1.42312251113793e-12	0.00742697728747206	0.00646010287008629	0.0425158308160607
1810030N24Rik	0.0101357575189002	0.777902508792167	0.880984216444394	0.0461722829955813	0.172944468423582	0.429097102580248
1810030O07Rik	0.096676643019226	0.0335788742822638	0.169757901783112	0.0298114536843896	0.438484938721213	0.62089088297585
1810031K17Rik	-0.184793372130298	1.18572020258869e-05	0.000245325382281563	-0.127261830435635	0.00105284347661233	0.010048257632047
1810032O08Rik	0.0315720767215768	0.428089961031054	0.644145697587121	0.0384841885509589	0.29372751334367	0.553728739105395
1810033B17Rik	0.00170623763665765	0.172337360824819	0.456158167601534	0.00273498746036617	0.0614442034489488	0.222399802851296
1810034E14Rik	-0.113475714887017	0.00698819131032003	0.0531887239766674	-0.0161583244380803	0.71988164605569	0.828291178861698
1810035I16Rik	0	NA	NA	9.57237953864667e-05	0.805531776400903	0.884428722174326
1810035L17Rik	0.1822897520277	7.15073119479108e-07	1.94130232055197e-05	0.265265596328337	1.55246478858736e-09	6.68420568523608e-08
1810037I17Rik	0.0696601518365752	0.0486726468761399	0.218027407311816	0.201896161769745	3.88793202069276e-09	1.58295453611429e-07
1810041L15Rik	-0.0173939890763738	0.257435788235612	0.534477340442611	-0.000600972230120672	0.959351260656252	0.979723223915853
1810043G02Rik	-0.0677603308309849	0.206404505655546	0.497206673024309	-0.00144832993344302	0.971524804187924	0.986564487435328
1810043H04Rik	-0.0140825140561197	0.708649474555683	0.837645381614586	0.0355664694183327	0.386175444428685	0.611328162309816
1810044D09Rik	0.00637646004616719	0.797068132033448	0.891138120394073	0.00436264809096395	0.784222560876758	0.870675561604567
1810046J19Rik	-0.0738632617795291	0.0730648397697539	0.282571284751396	-0.0648848668278653	0.069070714348897	0.24105771279422
1810046K07Rik	-0.0489642004020162	0.0647509138247736	0.262624139307756	-0.15615697216931	2.66630844173529e-06	6.09674540962983e-05
1810048J11Rik	-0.0424961959921262	0.327472299075688	0.584867595292121	0.0465228304933847	0.338073695898914	0.592901409803314
1810049H13Rik	0.0301386936752938	0.294846031289274	0.563662245325394	0.0225197023395563	0.377270295868612	0.611328162309816
1810053B23Rik	0.0124625488889956	0.219644236025667	0.497206673024309	0.000289475431001967	0.424503703693375	0.611328162309816
1810055G02Rik	0.0590527806994033	0.289167739339205	0.563662245325394	0.275622212826333	1.04751786487892e-08	4.01542131458522e-07
1810058I24Rik	-0.0175084318456385	0.658869160315749	0.805196091710899	0.0540725545295107	0.178254623726951	0.436579892313677
1810062G17Rik	-0.0124537994370313	0.806795590246164	0.896278929610537	-0.00230492695680182	0.953927833609662	0.976133854625318
1810062O18Rik	-0.0545317242914893	0.0841758382736941	0.307943085734908	0.0469228464091047	0.185306903966447	0.44497425130193
1810063B05Rik	0.0425033805404689	0.305681653205788	0.572238336843006	0.000414667403470685	0.991293585351291	0.995743428576512
1810063B07Rik	0.0542117714278907	0.142972891595796	0.40935592558811	-0.0198036156626795	0.583805837909287	0.730669047089354
1810064F22Rik	0.00988854039603725	0.227242589114082	0.506473771493712	-0.00689915868563427	0.423801990833828	0.611328162309816
1810065E05Rik	-0.0398982475696702	0.000262714339314103	0.00365385840517827	-0.0106514973288826	0.0556500556728566	0.207990867605311
1810074P20Rik	-0.031451053539211	0.505861682757699	0.702896508659418	0.0157914850561009	0.686850826812936	0.804187259102271
2010001E11Rik	-0.000396042161099237	0.565746562842728	0.743078767555016	0.00758141412957661	0.381134615106263	0.611328162309816
2010001M06Rik	-0.0174174776037733	0.463521633511689	0.669775170480242	0.00391218208940868	0.892355415298214	0.940478443881489
2010001M09Rik	-0.0776784244168878	0.0656480403507448	0.264810279870234	-0.133645775857665	1.48114148035312e-05	0.000274351365371415
2010002M12Rik	0.0301482454630468	0.189027220191771	0.478631563602428	0.0344606310388411	0.0175034465816905	0.089690192552514
2010002N04Rik	-0.0518288590359349	0.0751371113728056	0.287107968272417	0.0552500561919292	0.00268307716003226	0.0211181538631968
2010003K11Rik	0	NA	NA	-0.000847342999885636	0.343822925483191	0.59763567118723
2010003K15Rik	0	NA	NA	0	NA	NA
2010003O02Rik	0.221188666689114	3.46634365435452e-09	1.46432068967798e-07	0.18328278161088	1.03980046015183e-05	0.000203762019144519
2010005H15Rik	0.000157868804536623	0.2969776576874	0.563662245325394	-0.0368834420789233	0.0500148106866722	0.193327285174197
2010009K17Rik	0.0081601398981891	0.44021411276145	0.653588402702598	-4.643709915843e-05	0.895272645125744	0.941947755682503
2010010A06Rik	-0.000347605269544984	0.315012553344954	0.574436283190584	-0.0124802668967333	0.461902953690421	0.640007084374842
2010011I20Rik	-0.0695064275096159	0.065809225497245	0.265313858615576	-0.0188796823918118	0.556864195763952	0.710409057402921
2010012O05Rik	0.0423168481657791	0.28217042377387	0.558516366253589	0.106521614689598	0.00860764759778973	0.0528352326787047
2010015L04Rik	0.0146894068148961	0.659192834052924	0.805512584714955	0.0306692431601311	0.277984605317856	0.539675919694939
2010016I18Rik	-0.0156125663459267	0.324093800896567	0.582113813312246	-0.00622179620030517	0.65194348268009	0.780783124562264
2010106C02Rik	0.00979973873641247	0.333461211528866	0.589029712713288	-0.00921764032631034	0.299140288942422	0.558935446314801
2010106E10Rik	-0.00157403039909851	0.160628468188263	0.437686388863994	0	NA	NA
2010106G01Rik	0.0446208705731303	0.29287830803162	0.563662245325394	0.207388461338154	8.6712355720505e-07	2.26423994364576e-05
2010107E04Rik	0.190809786151787	1.37394057072823e-11	8.49148286494127e-10	0.210276940049578	4.32872008933014e-10	2.0961802039971e-08
2010107G12Rik	-0.014843175344299	0.160181331130211	0.436963577299714	-0.00410983794344372	0.402977555963201	0.611328162309816
2010107G23Rik	-0.076155930637093	0.00270729780330741	0.0254459516270767	-0.00767823396348865	0.610677354916224	0.75081151888229
2010107H07Rik	0.0882959273342818	0.0150424656507753	0.0950096242171908	0.111182541727243	0.0030096670010107	0.023116006475162
2010109A12Rik	-0.0077912779115928	0.776544051125753	0.880119889538775	0.000322693232690604	0.986137764780091	0.993577274129497
2010109I03Rik	-0.00788972133514271	0.722219087389215	0.847115231544468	-0.0063669316851489	0.0931894972081343	0.294454095458132
2010109K11Rik	-0.176844872721678	3.22712766299696e-05	0.000597578235168252	-0.0338117211721315	0.410199569411488	0.611328162309816
2010110P09Rik	0.0501040088368741	0.180566236549293	0.466787267435986	0.00456869367070189	0.919612564817725	0.957467414424652
2010111I01Rik	-0.0319232612167881	0.295360124668598	0.563662245325394	-0.0137801659003278	0.533792737079111	0.69326856954869
2010204K13Rik	0.01434125429414	0.707610464372003	0.837086455914221	-0.0120969620841699	0.680883802430929	0.799643971063696
2010300C02Rik	-0.00690392375391048	0.274000533660139	0.551588212974605	-0.0196084728183977	0.107292405767231	0.321726326816478
2010305A19Rik	0.0251495543464104	0.582896952024532	0.754711808449214	0.0384063234369909	0.31207092500155	0.571135825733831
2010308F09Rik	-0.0121697499728777	0.259969940136094	0.537109475055451	0	NA	NA
2010310C07Rik	-0.0749539284862922	0.0563889969252455	0.23931395670129	0.0905681489280789	0.0133900540022255	0.0734211956900274
2010315B03Rik	-0.0360076717006005	0.351757741477783	0.605673703211007	-0.00680422342259943	0.857735449759176	0.918867670288173
2010317E24Rik	-0.00142624304367182	0.812364089107197	0.899099443004139	0.0232779419319111	0.00859639145479553	0.0527970521453289
2010320M18Rik	-0.045566461377411	0.118563239505767	0.373300019824099	-0.0331140970497068	0.42444264125508	0.611328162309816
2010321M09Rik	0.132078121291838	0.00276257967420803	0.0258140709372642	0.101991406660604	0.00866692953195109	0.0530438349170901
2200002D01Rik	0.0395557887260171	0.00529628758801798	0.0429354465328105	-0.0370136317871684	0.0287916679683659	0.13043866014908
2200002J24Rik	-0.00538210294510625	0.595852026807896	0.763751468153277	-0.000729624204679536	0.178302016731932	0.436579892313677
2200002K05Rik	-0.0154210263647417	0.551443200091757	0.738369191846998	-0.00163870469841554	0.917900757550854	0.955969954022068
2210009G21Rik	0.0142061988980698	0.591684509728021	0.760961980356739	0.0391742757808401	0.182519405926974	0.441904235307949
2210010C04Rik	0.00055302985795557	0.105305566548217	0.348903558969755	8.08967718753238e-05	0.979286826929498	0.990433874708001
2210010C17Rik	-0.0200352830512679	0.131965186405104	0.395520708053106	-0.00363442368871489	0.685767431674475	0.803485220571658
2210012G02Rik	-0.098913261855482	0.0352208154889446	0.174749430695148	0.00114456253347458	0.972570332119613	0.986926134824762
2210013O21Rik	0.0960497243134377	0.021648690536269	0.124082228870294	0.0699568270088686	0.111805397067661	0.329862890912441
2210015D19Rik	0.0771300857426362	0.151650081482491	0.423160877206384	0.02190171931068	0.570717999949781	0.721222951360637
2210016F16Rik	0.0109327014910799	0.800748998238095	0.89296800273465	-0.00449796529130472	0.90340284728915	0.947032841813763
2210016L21Rik	-0.110431325813245	0.0161115087513184	0.100252285435122	-0.0771670409120488	0.0523161296408284	0.199230767582436
2210018M11Rik	-0.0209064470125794	0.661811013967483	0.806841906600849	0.0956388616316309	0.0114101428892287	0.0648368227916932
2210019I11Rik	-0.00582603733150209	0.56574656284272	0.743078767555016	-0.00241966730159018	0.143203283931567	0.384417674750621
2210020M01Rik	0.0459772697206189	0.0199606784022343	0.117185155641218	0.00781831274491334	0.262112304140682	0.524324632057032
2210021J22Rik	-0.0205693031431053	0.59151598270141	0.76080893358564	-0.0331231474112259	0.334544953741913	0.589771194725108
2210039B01Rik	0.000711408999512318	0.73743779076735	0.855979696911662	-0.000606887114778599	0.93086176988173	0.963867140290376
2210403K04Rik	-0.100205401912999	0.0183216313784563	0.109981285673113	0.0252061319014016	0.574316011264485	0.723562946836131
2210404J11Rik	0.022172637071482	0.582281711853251	0.754332869416414	0.000163455498096521	0.99726052284748	0.998712903901647
2210404O07Rik	-0.0423452496309708	0.0351011671065681	0.174290760257129	-0.00697656457861062	0.505110553245374	0.672326419123279
2210404O09Rik	0.0670112342166021	0.132813714542704	0.396214869971334	0.149873130293269	0.00112138572488494	0.0105915386844088
2210407C18Rik	-0.00290289297923831	0.216788961513424	0.497206673024309	-4.66792492773688e-05	0.768177240883295	0.859276627732244
2210408F21Rik	-0.0671860991640537	0.216343614998796	0.497206673024309	-0.00153156016490717	0.9778355360284	0.989995891464009
2210408I21Rik	0.0765724240846455	0.0720348727792909	0.280291806191225	0.0225168520934807	0.671177147205389	0.793395107825154
2210409D07Rik	0	NA	NA	-0.0068418556064664	0.427095872266131	0.611328162309816
2210409E12Rik	0	NA	NA	0	NA	NA
2210411K11Rik	0.0244861643981699	0.475948574131128	0.68143844343259	-0.0176955015644782	0.625282262564644	0.760847172786412
2210414B05Rik	-0.0135505193193089	0.281227588705015	0.557625551747355	0	NA	NA
2210415F13Rik	-0.0411069361600674	0.000161276698387774	0.0024161336085046	-0.016543423204916	0.00212525811421501	0.0175857980027073
2210416O15Rik	-0.0383110681303447	0.0597180359403069	0.24936788372988	0.00891782998663317	0.661213549667546	0.786896288633243
2210417A02Rik	-0.0159059489926699	0.259377642071255	0.536814136906857	-0.0121343891449428	0.227969506587664	0.490625728169447
2210417K05Rik	0.0163236559023173	0.508736721544951	0.704946748010686	0.00989569732230325	0.577352210271952	0.726210026693599
2210420H20Rik	0.0133522277835228	0.0852741907290871	0.309898888259365	0	NA	NA
2300002M23Rik	0	NA	NA	0	NA	NA
2300003K06Rik	0	NA	NA	-0.0011103452594927	0.427095872266134	0.611328162309816
2300005B03Rik	0.00411597392018356	0.754556241487523	0.866758604564593	-0.0117483192809889	0.332859581400409	0.588013173410663
2300009A05Rik	0.0448930140805694	0.316765034541777	0.575966391914435	0.0335944368127312	0.365136660269475	0.611328162309816
2310001A20Rik	0.052080488228667	0.229377639086438	0.508953465585291	0.0568945897810994	0.126677007392856	0.356532012216565
2310001H17Rik	-0.010840463306933	0.727438934103841	0.849511133872648	0.070712135152419	0.0173216041538896	0.0890173047837357
2310001H18Rik	-0.000388188565629411	0.41250728550908	0.630947381125476	0	NA	NA
2310001K24Rik	-0.0019600995887996	0.404339254066036	0.630947381125476	0.0154054379858129	0.379483388312433	0.611328162309816
2310002D06Rik	0.000575129728927488	0.947554911463599	0.974684413638116	-0.00687426607913391	0.424912278107568	0.611328162309816
2310002J15Rik	0.000228907689988627	0.055300042312365	0.236678270604758	-0.00105561816636513	0.412095659202827	0.611328162309816
2310002L09Rik	0	NA	NA	-0.0068418556064664	0.42709587226613	0.611328162309816
2310002L13Rik	0.000132326969034171	0.158574164653295	0.434651995683536	0.000436799172285553	0.0219326417414805	0.106503851791423
2310003C23Rik	-0.0248686733888215	0.532183096738704	0.72280181616836	-0.00586787100136881	0.862708856615971	0.921644571721809
2310003F16Rik	0.0558963679929665	0.135914598933987	0.401169303763847	0.153952776001696	0.000336829557185797	0.00395784565050505
2310003H01Rik	0.083530242126942	0.0655270950869288	0.264637746514117	-0.00228093984110177	0.956908581379933	0.978133824129793
2310003L22Rik	-0.0546855969818622	0.175541250339127	0.46054499162724	-0.00923735506117369	0.794759185477551	0.877818721085825
2310004I24Rik	-0.0612863420848127	0.145187784013763	0.413629957572829	0.091738632886402	0.0363368347228078	0.153983579318479
2310004N24Rik	-0.00676376889808648	0.856760312477521	0.925208717688097	-0.0205838382911063	0.487224468198723	0.658085715613942
2310005A03Rik	0	NA	NA	0	NA	NA
2310005E17Rik	0	NA	NA	-0.00684185560646646	0.427095872266127	0.611328162309816
2310005G13Rik	0	NA	NA	-0.00476305046294296	0.584443529783915	0.730833249791814
2310007B03Rik	0.000122971449824548	0.219644236025644	0.497206673024309	0.00187326233201073	0.247514333057947	0.511297899130359
2310007L24Rik	-0.00355809643433522	0.369021062002117	0.617046875401734	0.0098306160087876	0.253588613988551	0.517191523987154
2310008H04Rik	0.0734772978068131	0.098425679029346	0.337914886852032	0.097933314387601	0.0242767101007054	0.114906107763339
2310008H09Rik	-0.00877310689153852	0.80565338521344	0.895379012868634	0.0643664410984601	0.147592141214545	0.390779359341038
2310008N11Rik	-0.0042171580226134	0.565746562842726	0.743078767555016	0	NA	NA
2310009A05Rik	0.0806466824501925	0.0176796577338718	0.106996442475677	0.156798069076383	4.28045902974866e-05	0.000688815540566154
2310009B15Rik	0.00896259533474454	0.830421516567429	0.908867553236679	-0.0221417806849668	0.541710790406182	0.699851623736094
2310010J17Rik	-0.101951823623598	0.00323353718482803	0.0292616846655271	0.092076057749779	0.0198795890178177	0.0986825810903412
2310010M20Rik	0.000407872363839406	0.799611539286479	0.892359024006758	0.0101255411167305	0.390539267570723	0.611328162309816
2310011J03Rik	-0.0995891721176211	0.0257199186397996	0.141004722240613	-0.0857658676558067	0.0208182239152283	0.102109127264212
2310014F07Rik	0.0126180921881618	0.220650732073557	0.498085134874683	-0.0074139235118873	0.754581468467569	0.850511435296887
2310014L17Rik	0.0065418486971542	0.864574558955214	0.929618832706446	0.0258624526532547	0.261259718225481	0.523668269931353
2310015A10Rik	-0.0567800003668834	0.135497411050517	0.400676267354151	-0.0313954612398021	0.306362752575634	0.565227656770939
2310015B20Rik	0.00927444540648838	0.663806015004378	0.808746263479685	0.0302395512950193	0.0626098081485229	0.225489944565137
2310015D24Rik	0.00617061862785662	0.146672305469632	0.416403529522865	-0.00213077720673768	0.427095872266127	0.611328162309816
2310016D03Rik	0.00049963064761622	0.296977657687421	0.563662245325394	-0.00615458920227521	0.476237725714295	0.649305869992258
2310016M24Rik	0.0757896990904709	0.0495063335203437	0.220524040925731	0.139842397695593	9.2477496042855e-05	0.00132903916177285
2310020H05Rik	0	NA	NA	-0.00684185560646661	0.427095872266116	0.611328162309816
2310021P13Rik	-0.00380997765476696	0.939828860507639	0.971100469935084	0.10067563203487	0.0193527452413148	0.0969348921255777
2310022A10Rik	0.0141456939863827	0.70694337069769	0.836606238651662	-0.0241682532503639	0.491297249061097	0.661683977752393
2310022B05Rik	0.00516501247762248	0.924302910171783	0.9625630512224	0.0317513605827579	0.469514444527829	0.646704254933949
2310028H24Rik	-0.0530128403138077	0.286310806898119	0.563072940637401	0.0455602947908877	0.272151460274333	0.53363251937334
2310030A07Rik	-0.00145160493549933	0.342272133438777	0.597802151460857	-0.00669217736650402	0.437723376171953	0.620286897437603
2310030G06Rik	-0.0254270646293304	0.0805935451280196	0.300793889496245	0.00672949243655497	0.398563975430353	0.611328162309816
2310030N02Rik	0.0258337082743717	0.497306834840239	0.696446970671347	-0.0192064545502982	0.604949039426911	0.746618032576385
2310033E01Rik	-0.00504533551822395	0.479350581653419	0.684022236847981	0.000464971657317833	0.366538959765624	0.611328162309816
2310033P09Rik	-0.0948531712864336	0.0148209056392398	0.0940484078216664	-0.0547485689710328	0.172393088142069	0.428868174531712
2310034C09Rik	0	NA	NA	-0.00383251666193217	0.427095872266141	0.611328162309816
2310034G01Rik	-0.000321103280515984	0.987901471325121	0.99445225012857	0.00215967521365455	0.899507153719436	0.944743838869422
2310034O05Rik	0	NA	NA	0	NA	NA
2310035C23Rik	-0.0175779394727046	0.64175333984624	0.79509739236719	0.0255763311261619	0.483272200021285	0.654940541271994
2310035K24Rik	0.00164845664546531	0.968475955252988	0.984924673858079	0.0511940420722209	0.208072093782786	0.469950535257008
2310036O22Rik	-0.0860607498009988	0.0290770700973778	0.153414868059758	-0.068551361315568	0.0612286640067382	0.22196449289303
2310037I24Rik	-0.0340766680601649	0.408839473962712	0.630947381125476	0.0519449949721479	0.154141184999021	0.400996571595467
2310039H08Rik	0.056864631401499	0.133780310464775	0.397740347632395	0.0567732047959086	0.191537516560688	0.453649457499662
2310039L15Rik	-0.0293444812259093	0.162931448805224	0.441458327810152	0.0670211751579192	0.00212479991494174	0.0175857980027073
2310040G24Rik	-0.0130944685078199	0.58249363092062	0.754505699839964	-0.0154642021588822	0.559829820135202	0.712677534369189
2310042D19Rik	0.0160647334352268	0.432912717947358	0.647163375082619	0.00479523077815779	0.761474251475898	0.855063037805742
2310042E22Rik	-0.000186155296517769	0.565746562842711	0.743078767555016	-0.00137299182444583	0.319115837294098	0.574550994022222
2310043J07Rik	-0.0147011902671996	0.36664738429194	0.617046875401734	-0.00123504352131409	0.3780204441	0.611328162309816
2310043L19Rik	0	NA	NA	0	NA	NA
2310043O21Rik	0	NA	NA	-0.0127025663062485	0.447623967084306	0.628273602103469
2310044G17Rik	0.0665389648489398	0.130332731136729	0.393278568132784	0.0958573344662309	0.0139908676467504	0.0758164355157284
2310044H10Rik	-0.443049552505149	3.18808336907138e-23	6.88518544235067e-21	-0.243761988740208	1.1785543219018e-09	5.18069748881278e-08
2310045N01Rik	0.077284888112745	0.0870090279480751	0.314183829830913	0.0642640771192753	0.0751028320228361	0.255352064513512
2310046A06Rik	0	NA	NA	0.00536236298821525	0.537840355005377	0.696740180634669
2310046O06Rik	-0.250016288519235	5.16562781380344e-07	1.45158672820345e-05	0.0271227384652285	0.521516282670127	0.683874510007956
2310047B19Rik	-0.0101042536438923	0.819059556041577	0.902754958809287	0.0502628624763146	0.165380375855655	0.418483532714161
2310047M10Rik	-0.178591861221347	1.99095533877632e-05	0.000391289903544168	-0.108680616843591	0.00343517922742993	0.0255240389938876
2310050B05Rik	-0.0686044200433824	0.190332902020898	0.480137017995649	0.0314875677164547	0.308926601396068	0.568008854618796
2310050C09Rik	0.000164023990454832	0.675909858354198	0.816105200783132	0	NA	NA
2310057J18Rik	-0.00371369762790437	0.451457441859082	0.660033733169043	-0.0200077830041201	0.0191717231590766	0.0962856745388065
2310057M21Rik	-0.0826846440738486	0.066238069834466	0.266303309976279	0.0928508809783015	0.0353251705326237	0.151039595376846
2310057N15Rik	-0.00582603733150209	0.56574656284272	0.743078767555016	0	NA	NA
2310061C15Rik	-0.0369776297380562	0.330047919916498	0.587740142091815	0.0265300933727627	0.44647242741879	0.627203125962561
2310061I04Rik	-0.0152033243330163	0.695793707738718	0.829488981978905	0.0631865992855021	0.0692623165954421	0.241531584569981
2310061J03Rik	-0.0412635654694717	0.385389785692647	0.630754178371795	-0.107636681069109	0.0109085518615518	0.062751856085876
2310061N02Rik	0	NA	NA	0.00936511106626959	0.242478475574959	0.506403254567377
2310065F04Rik	0	NA	NA	0.0108144841881089	0.209326237282385	0.469950535257008
2310067B10Rik	0.102654462663984	0.00395943728041527	0.0341275085053192	0.0995560825581914	0.00217404659327565	0.0178766309677662
2310068J16Rik	-0.0257768979264777	0.121395095619851	0.378112969196105	-0.0253287512451803	0.206815026822842	0.469950535257008
2310069B03Rik	-0.00297695241718553	0.31501255334496	0.574436283190584	-0.000148815977789048	0.427095872266123	0.611328162309816
2310069G16Rik	0	NA	NA	0.00122141957429369	0.209326237282391	0.469950535257008
2310079F23Rik	0.05407282876729	0.13571551989842	0.400832818726789	0.0499413827103695	0.156592630771113	0.404862426881468
2310079G19Rik	0	NA	NA	0	NA	NA
2310081J21Rik	0	NA	NA	0.00057728361285711	0.424503703693362	0.611328162309816
2400001E08Rik	-0.176379279924049	6.67139025680948e-06	0.000146885214348379	-0.0401996075016682	0.237112910158697	0.502098919431182
2400003C14Rik	0.168967524202138	0.000160671431940515	0.002412707494788	0.12790622804098	0.00260759835580604	0.0206324989903928
2400009B08Rik	0.0367628284198178	0.068434075224617	0.271602593411597	0.0171348538114286	0.520369242507685	0.683148643867315
2410001C21Rik	0.00992227166551361	0.808496266443104	0.897087168846697	-0.0110892573570156	0.75217637751216	0.848785043339631
2410002F23Rik	-0.0143518448817543	0.764377305738459	0.872659550582022	0.0217653467099251	0.6045716296754	0.746446155159133
2410002I01Rik	0.00657866379201436	0.874713589221032	0.934160552314117	-0.039919680552155	0.324345477682212	0.580136849906075
2410002O22Rik	0.0144054474245548	0.745657573642736	0.861560711467642	0.110208987841808	0.00690940753173857	0.0447979150047911
2410003K15Rik	0.121983368420741	0.00206428076462865	0.020404135524201	0.067144263381913	0.0674941709354993	0.237891708888141
2410003L11Rik	-0.00237946814376497	0.412507285509077	0.630947381125476	-0.00419560266184896	0.427095872266119	0.611328162309816
2410004A20Rik	0.00730594767567935	0.333461211528851	0.589029712713288	8.75959148671855e-05	0.584793236539965	0.731048368124567
2410004B18Rik	-0.112450892800293	0.0173781303955505	0.105704127953442	-0.0806315624135191	0.0592048128022291	0.217105021832308
2410004I01Rik	-0.054219781989691	0.379953309309128	0.625853334324342	0.109586992602507	0.00194770004048123	0.0164277451523775
2410004N09Rik	0.00608385784558515	0.772748968677891	0.877997450658908	0.036279126541696	0.167391426902129	0.421706528809784
2410004P03Rik	0.00266241170898878	0.937488248616049	0.96988328901712	0.0949553834355325	0.0268000702320574	0.123585632862498
2410006H16Rik	0.122416292514073	0.00397774962582008	0.0342392859641235	0.151304005872355	1.17079780326802e-05	0.000225636841350402
2410007B07Rik	-0.0255067073260119	0.167381013119246	0.448644608408527	0.00739675055022654	0.639665681356808	0.772432043693247
2410012E07Rik	0	NA	NA	0.0068785931544005	0.42450370369337	0.611328162309816
2410012M07Rik	0.011676751585584	0.249374555408231	0.52661264881369	0	NA	NA
2410015M20Rik	-0.0830255352473918	0.0148348879540288	0.0940750185959711	-0.0422855035920927	0.250550004851817	0.514322777864007
2410016O06Rik	0.0174151596142209	0.611767889211425	0.774215867693759	-0.0121997945760672	0.700889125059815	0.814692786421321
2410017I17Rik	-0.141287928097936	0.00049562689835532	0.00628808225299512	-0.0804773921175355	0.00543553668981995	0.0370521239636361
2410017P09Rik	-0.02806841167026	0.4754441222953	0.68091136835094	0.00827504257952173	0.80306394344489	0.882835593822499
2410018L13Rik	-0.374643179840179	1.37673783665991e-08	5.15833878332168e-07	-0.0103791879531794	0.666708419916066	0.790261734535349
2410018M08Rik	-0.0184802051771988	0.619705744699532	0.780152221566002	0.0592675935520466	0.0651316071942656	0.232110700667268
2410021H03Rik	-0.0146398528892928	0.252702406815315	0.530377043175056	0.0280870906325824	0.0416855316304865	0.169960579727367
2410022L05Rik	-0.0432731911963082	0.283143525156155	0.559610972801254	0.0159837622295551	0.664476289128755	0.789032666805512
2410042D21Rik	0.199473050151728	7.44133909777728e-05	0.00122143449016548	0.0583274012652231	0.26659391044313	0.528349821755346
2410057H14Rik	0	NA	NA	-0.00340017827797686	0.762240131135818	0.855464918356572
2410066E13Rik	0.0518364024611712	0.466143903266399	0.67245211383094	0.0195187900986842	0.71826786333241	0.827371343094764
2410075B13Rik	0.00873137334374094	0.757045958906332	0.867691137515719	-0.0406294243972841	0.160431069185285	0.41113647747214
2410076I21Rik	-0.0249609349072258	0.552994260486365	0.739518728227121	0.0217155446580147	0.621055187254662	0.758123372320879
2410088K16Rik	0	NA	NA	0	NA	NA
2410089E03Rik	-0.0581366555336451	0.200530815385424	0.48919949264161	-0.0135301684577842	0.758251546517841	0.853149080106032
2410091C18Rik	-0.0180134730908848	0.671263023349327	0.813412342188716	-0.00375982053191059	0.916358112614904	0.955024187127783
2410114N07Rik	0.00199429878593511	0.333461211528838	0.589029712713288	-0.000626324401996586	0.427095872266127	0.611328162309816
2410124H12Rik	0	NA	NA	0	NA	NA
2410127L17Rik	-0.0144849864518053	0.738965017015188	0.856725169916697	0.0253935602363891	0.524374396282028	0.686206224879334
2410131K14Rik	0.0417788817396138	0.244646747367187	0.526277074853108	-0.0103647143770162	0.786846312150944	0.872479824070915
2410137F16Rik	-0.0106150705673926	0.295960285786057	0.563662245325394	0.0125284644350353	0.186708815942233	0.446580220325039
2410137M14Rik	0	NA	NA	0	NA	NA
2410141K09Rik	0	NA	NA	-0.00190677552781291	0.427095872266113	0.611328162309816
2500003M10Rik	-0.129134643371537	0.00420177781336346	0.0357465613966229	0.0572498490987092	0.137301349273609	0.374316546189196
2500004C02Rik	-0.00269018153291309	0.929300692910165	0.965205264153587	0.0192374417320584	0.46647990781434	0.643939818686559
2510002D24Rik	-0.0205636740589455	0.594096380321202	0.762640790805326	-0.023265742934013	0.5023989010006	0.670439260080632
2510003D18Rik	0	NA	NA	-0.00217094760258392	0.427095872266117	0.611328162309816
2510003E04Rik	0.0292835938906912	0.470171369547409	0.676130771664727	0.104301342244312	0.00338886095854043	0.0252784192738085
2510006D16Rik	-0.10104726555755	0.0124548193778013	0.0829501327999721	-0.118213171794382	0.00231076633795403	0.0187987368826172
2510009E07Rik	0.0162601761705526	0.767174611029581	0.874917716779375	0.0745655241565586	0.128737908684434	0.35961296666092
2510012J08Rik	-0.0186996431768286	0.682031299618256	0.82020419257727	0.00804830009475611	0.848112905314422	0.912961486705121
2510039O18Rik	0.0383848579347621	0.32849585671595	0.586314315343791	0.0645596517451579	0.0651208298238308	0.232110700667268
2510049J12Rik	-0.0366199474955842	0.0427548286550606	0.199949041746696	0.00692884028834877	0.443745190835149	0.624969855631138
2600006L11Rik	-0.00471543538744255	0.856188506802146	0.924869989650335	-0.0321512435197355	0.125203312346767	0.354190913827173
2610001J05Rik	-0.0512273939370004	0.252447580020709	0.530131643786523	0.0974343904882457	0.00616754599846973	0.0410502752910656
2610002D18Rik	0.0309940428814274	0.021540819572372	0.123740613568608	0.016213697661361	0.380517244411326	0.611328162309816
2610002I17Rik	0.0682713872306349	0.182023143904383	0.469292736258909	0.0400331034309936	0.267785007077602	0.529559184042551
2610002J02Rik	-0.0147463773308788	0.742275941082545	0.858750804354616	-0.00119214078324546	0.975919689003691	0.989029374113379
2610002M06Rik	-0.0672266270517249	0.128361825362688	0.389646659080264	-0.0618269455603703	0.177472610201758	0.435692037315357
2610005L07Rik	-0.0492739799035559	0.232142278418537	0.511356141877584	0.0248043405874317	0.477591834804891	0.650100337067577
2610008E11Rik	0.106427889941365	0.0165086466674302	0.102029806300539	0.0455036703173823	0.156213815986674	0.404281818515007
2610015P09Rik	0.0226242617212353	0.572523096172328	0.747935620494296	-0.0260850036280826	0.44521419013141	0.626148711427688
2610016A17Rik	-0.0264784930141082	0.125137572820387	0.384145985831696	0.110650364245942	0.0410013932245208	0.168011962699189
2610017I09Rik	0.000147140337522953	0.296977657687408	0.563662245325394	-1.06610838416603e-05	0.427095872266123	0.611328162309816
2610018G03Rik	-0.0261430089614575	0.364009245438283	0.617033769981438	-0.0113418922594944	0.519991977423385	0.68285788079248
2610019E17Rik	0.0255510125403109	0.318565937277379	0.577643265082801	0.0537895991420571	0.00272801758958877	0.0213755877498122
2610019F03Rik	-0.0536624116733704	0.133019134215307	0.396458486393613	0.113814611398703	0.00700597474778668	0.0452979582212739
2610020C07Rik	0.00262261102833887	0.904929206740227	0.951978861433749	-0.0120902210857485	0.524974233529747	0.68676358657522
2610020H08Rik	-0.0736939980866613	0.0779523183551934	0.294713121775211	0.0739322558764639	0.0949470027349355	0.297957250495484
2610021K21Rik	-0.00115618259696537	0.502989860209227	0.700425132440886	0.0331267319969421	0.0538520693049266	0.203417436351234
2610027L16Rik	0.0173718567302754	0.682249507005972	0.820402400202195	0.0642072286339082	0.0559327215419889	0.208505905987387
2610028E06Rik	-0.00154246499193863	0.412507285509077	0.630947381125476	-0.00483773555555388	0.427095872266137	0.611328162309816
2610028H24Rik	0	NA	NA	-0.0125198840455057	0.149974170592457	0.394462921347546
2610029G23Rik	-0.0345843085672697	0.448150596240379	0.658202996128702	0.174711092806528	1.29030764801579e-05	0.000244843174331178
2610029I01Rik	0.0157989071128315	0.73987147401998	0.857240226985774	-0.0544843871960338	0.202988450949766	0.468258497736417
2610034B18Rik	0.115378514158677	0.0626734598654236	0.257117089132733	0.0810928273821952	0.0933599137024849	0.294681720685489
2610034M16Rik	-0.0234363779043236	0.127314883725911	0.388062064715468	-0.00081324282519726	0.39572879509886	0.611328162309816
2610035D17Rik	-0.0864296804837062	0.0463487341424965	0.211026117429054	0.0476840781251114	0.0986540102382762	0.305640852050262
2610035F20Rik	0	NA	NA	0	NA	NA
2610037D02Rik	-0.020035104970159	0.253715897361486	0.531054477097367	-0.00754596954132777	0.38782588320811	0.611328162309816
2610039C10Rik	-0.0312214149154474	0.420850158403684	0.638097412217182	0.0160415770171874	0.601819251896492	0.74431547422729
2610044O15Rik	0.0295682383822151	0.589139632369708	0.758767949194463	0.0269402699696991	0.5142319164179	0.678957129273647
2610100L16Rik	0	NA	NA	-0.000126932608639877	0.427095872266135	0.611328162309816
2610101N10Rik	0.09011281971603	0.0354584947829283	0.175566132978533	0.0762905714969491	0.0694660126024135	0.242034455341875
2610109H07Rik	-0.0321994934057495	0.170714529836286	0.453720129699012	0.0640199404610927	0.0513856143647459	0.196867086058833
2610203C20Rik	-0.0386633538942194	0.342690373689101	0.598152167878516	0.00566984670584392	0.840547526562786	0.908437737073785
2610203C22Rik	0.0372873451418851	0.0445051175315759	0.205238211150293	0.0120019319105289	0.415751742673975	0.611328162309816
2610204G22Rik	-0.0621462154542846	0.0980158114182913	0.337325319833657	0.0159452146111041	0.405274674783268	0.611328162309816
2610206C17Rik	-0.0161682689572142	0.429128780784598	0.644749808134195	-0.0339528009443062	0.112817044385845	0.331607632139524
2610301B20Rik	-0.0300279107327431	0.61085432428534	0.773909937189669	0.146110615952991	0.000637805843292698	0.00677826301173912
2610301G19Rik	0.0789987748675138	0.0619611405152548	0.254967904483775	0.0783627038838938	0.0548465273127886	0.205996984831406
2610305D13Rik	0.0919935151649753	0.0270141154806405	0.14622312409276	0.0593797635426176	0.221614775122793	0.483338735674508
2610306M01Rik	-0.0339542287136572	0.298953249241626	0.565594461784785	-0.0206929502256956	0.517567061588856	0.68116659222917
2610307P16Rik	0.0342357724152208	0.175291245898807	0.460255702737872	-0.0102393205959365	0.560539453995885	0.713191217923891
2610316D01Rik	-0.00282326526752429	0.369021062002126	0.617046875401734	0.0121128931938457	0.344567746482459	0.598186496791207
2610318N02Rik	0.0127022453961397	0.494916630242029	0.694883681353083	-0.0108265939641156	0.433427068192102	0.616476649426943
2610507B11Rik	-0.0336750049316983	0.413820610311708	0.631925474759779	0.147040320267822	0.000212770984805309	0.00268273121431011
2610507I01Rik	0.0185793344543659	0.607378607946444	0.771454716403793	-0.00443256373353365	0.871172397903541	0.927335665558547
2610524H06Rik	0.0847352299075902	0.058204705796052	0.244803643349216	0.0708741996246177	0.0526103825403428	0.20005627872656
2610528A11Rik	-0.0102333383865905	0.0224528881542803	0.127421082262815	-0.000815564415803011	0.761923286082525	0.85541337522888
2610528E23Rik	-0.00558962514621583	0.858966771007827	0.926477475980323	-0.0168049337561194	0.588056063294718	0.733727161351745
2610528J11Rik	-0.00343504612701414	0.143322859553527	0.410185926664434	-0.00366713033412407	0.0321993821108307	0.141334863742914
2700007P21Rik	-0.0749989403332819	0.0976355489494926	0.336619351813129	-0.0326680783270613	0.434271178447253	0.617384098561394
2700023E23Rik	-0.0438013407617618	0.216372540424336	0.497206673024309	0.057074657203818	0.0347471240550311	0.149176432675244
2700029M09Rik	-0.0601268462459521	0.088954102773951	0.318192515263087	-0.00456586490063657	0.88886277280845	0.937980604944518
2700038G22Rik	-0.0321145269862881	0.395770709900169	0.630947381125476	0.0368212884577565	0.275258166635813	0.536644652535539
2700046A07Rik	0.00778643790148212	0.479356285045947	0.684022236847981	0.0153341329878595	0.226653142214475	0.489238530569601
2700046G09Rik	-0.00919636305871901	0.658514776070942	0.805005668446457	-0.0184005576391411	0.341345317854976	0.595749011551784
2700049A03Rik	0.0182761110625201	0.685098104015722	0.822759803641748	0.032911518082541	0.408564457710597	0.611328162309816
2700050L05Rik	0.0798145284263293	0.0742480788794805	0.284968515204172	0.0142667815285628	0.730642643474503	0.835178540526005
2700054A10Rik	0.00373849687718849	0.861276559132099	0.927792229057786	-0.0734195818427503	0.00403472733412976	0.0290622338516086
2700060E02Rik	-0.0313133443575504	0.456248395725058	0.66395748139244	0.153530585075799	2.98104713524179e-05	0.000505716798800566
2700062C07Rik	7.68565051146418e-06	0.999855348523023	0.999855348523023	0.0760571259936942	0.0405031930534501	0.166654425420868
2700069I18Rik	-0.00604955618338147	0.873788652185712	0.933942706092508	0.0554670610621842	0.126715429341675	0.356544434035997
2700070H01Rik	0	NA	NA	0.000235904660453571	0.58387943430862	0.730694358614332
2700078E11Rik	-0.0364548739103677	0.363217527121382	0.616316937493365	0.0640539990402877	0.111644920087585	0.329709681563418
2700081L22Rik	0.013707314508963	0.316643547157313	0.575854444120608	0.00843713100047735	0.605677486633507	0.747225555409001
2700081O15Rik	-0.198542997600582	0.00600080868429134	0.0472711244757229	-0.0781711494531637	0.168293100350809	0.422657770769645
2700086A05Rik	0.0283838014649442	0.231696503466945	0.51082322382662	0.0172049816353525	0.107942063402425	0.322733378785406
2700089E24Rik	-0.0220764954213055	0.600910050951208	0.767091192756404	0.0364598857325539	0.377364381018203	0.611328162309816
2700089I24Rik	0	NA	NA	0.0201743360448159	0.242291228833443	0.506403254567377
2700090O03Rik	0.00624922426505176	0.678030163496109	0.817643376156516	0.0239325479274515	0.0692348200266659	0.241531584569981
2700094K13Rik	0.0396184042025217	0.321078870977944	0.580078670840028	0.102384523989079	0.000679647532215182	0.00710765558877204
2700097O09Rik	-0.00800576659034931	0.877061849106461	0.935879964563109	0.0360704988356972	0.336264977039745	0.591411175857187
2700099C18Rik	-0.0112240555204006	0.519125627109202	0.713077831873681	0.0380335360525665	0.0559278658540772	0.208505905987387
2810001G20Rik	-0.0270729632479269	0.436629095492218	0.650506185509709	0.0227670251723323	0.499448144000877	0.668054904529879
2810002D19Rik	0.00964757147398569	0.855678760193839	0.924612179541589	0.0223713708705981	0.576129783002671	0.725020363101669
2810002N01Rik	0.0296875446485501	0.512806253033529	0.70809259982453	0.0492024901958125	0.225853754097417	0.488317335111841
2810004N23Rik	-0.0528868809554612	0.26084825610333	0.538246304944939	-0.00996014280624163	0.789689863757232	0.874200802220831
2810006K23Rik	0.0151923463582746	0.710325214204214	0.838699674602378	0.0242552296507565	0.439004026095568	0.621013628085266
2810007J24Rik	0	NA	NA	3.14983729270194e-05	0.88733465755402	0.937122650327022
2810008D09Rik	-0.047410527633293	0.0554895710379126	0.237219249582339	0.00201941009722739	0.932303345942457	0.964740490436828
2810008M24Rik	0.127745610602801	0.00368487915556369	0.0322821614626662	0.126222359178797	0.000654082928496349	0.00690922460690753
2810011L19Rik	0	NA	NA	0	NA	NA
2810013P06Rik	0.00194989500583331	0.960358866358467	0.980508752272182	0.17746293223021	6.35385549292848e-06	0.000131647867564945
2810021B07Rik	-0.0675249375820452	0.0855065488209917	0.310273999412551	0.0561104192883384	0.0932035917464996	0.294454258210125
2810021J22Rik	0.00719370601906092	0.8782723034581	0.936703581443132	0.0767430445475517	0.0298252525719867	0.134032215093735
2810025M15Rik	0.00696288477276473	0.838737470393425	0.91411731222681	0.0625930863150154	0.120414413835051	0.345254947257398
2810029C07Rik	0.00481381393294726	0.793965415208167	0.889635609520589	0.0217688426035223	0.102321449167138	0.312430723986408
2810030E01Rik	-0.0243228006568129	0.497812729893944	0.696647869041972	0.046088541101713	0.130627629491964	0.362973778848065
2810032G03Rik	0.0218359208357535	0.666799003240285	0.810464673903583	0.0157535942213041	0.662363180350444	0.787850213232194
2810046L04Rik	0.0181829345861104	0.625404356970869	0.783780507956575	-0.0226767910221729	0.612937352006731	0.752463137990465
2810047C21Rik1	0.0285703653241734	0.497740157465663	0.696597026841962	-0.0412456991240781	0.146724651837907	0.389312492493464
2810049E08Rik	0	NA	NA	-6.05744552568961e-05	0.377696433778659	0.611328162309816
2810055F11Rik	0.140815619745843	0.0751860782802407	0.287135229609479	0.0532105438461051	0.35034540861315	0.604168407702786
2810055G20Rik	0.0830303876331323	0.0616265720377566	0.254195916790382	0.0216550164950807	0.481675810199262	0.653834297161788
2810403A07Rik	0.0715056616982156	0.0843170537590525	0.307943085734908	0.130019553859304	0.000766966109520768	0.00783329049412151
2810403D21Rik	-0.0165502282534498	0.646592653066968	0.797765912822923	0.0449945347304345	0.0793115059122626	0.264220472826235
2810404M03Rik	0	NA	NA	-0.00684185560646646	0.427095872266127	0.611328162309816
2810405F15Rik	-0.023825436911926	0.13664634233361	0.402896049393208	0.0064986068380272	0.514161635113024	0.678957129273647
2810405K02Rik	0.00797499378801152	0.80727803257396	0.896555790379851	0.0529376563575859	0.0557347555243284	0.208203519300573
2810407C02Rik	-0.0114152398096615	0.777669058790951	0.880927450437345	0.0798379481944577	0.0568341191266996	0.210998370496544
2810408A11Rik	-0.00608786490761401	0.751932058831033	0.865670379011707	-0.0119024756105224	0.583186490224031	0.730349345338971
2810408I11Rik	-0.0547902041618507	0.0934187604735596	0.328023747727857	0.0926844682161347	0.00453374833665059	0.0320403219153655
2810408M09Rik	-0.0619946544727386	0.119519422134435	0.374821800105395	-0.0319298120918295	0.374984285654692	0.611328162309816
2810410L24Rik	0.0178975127980527	0.201022547794832	0.48996171628308	-0.0737399127352393	0.0200747301803395	0.0993924303238155
2810417H13Rik	-0.000179264727819655	0.990585711260108	0.995677095357063	0.0294493314266513	0.0101536005695377	0.059619349409708
2810422J05Rik	0.0698966613328078	0.106382157849963	0.351637395706644	0.044801884915981	0.251451513133343	0.515291987637525
2810422O20Rik	0.059866705292446	0.148840215776643	0.419559157166823	0.013911096164168	0.607035989960441	0.748065274022365
2810428I15Rik	-0.113320496738076	0.00706133884518858	0.0535408260131636	-0.140569114172123	0.00165282571113175	0.0144824277104098
2810429I04Rik	-0.0118597260268139	0.290173277448355	0.563662245325394	-0.00830809622061671	0.561294515176796	0.713805397514985
2810432D09Rik	0.0592198955996798	0.185383216802531	0.47408871875485	0.0233930478350162	0.532101282632093	0.691998988664003
2810432L12Rik	-0.0295625897239194	0.511253262272189	0.707065689605248	0.021461072776575	0.434539195472842	0.617575311032096
2810433D01Rik	0.0499493594897147	0.213761819926816	0.497206673024309	0.0928847724640096	0.00921824255715629	0.0554628722922391
2810442I21Rik	0.0393677435048169	0.545814571495693	0.733694795350633	0.420312206900457	7.37506324542189e-06	0.000150902420370792
2810442N19Rik	0.0115264426622464	0.500718715474525	0.698880727388579	0.0204266902409451	0.0921251115731545	0.291574239919382
2810453I06Rik	-0.117160088191577	0.0219094372502322	0.125296427666383	0.059166134344179	0.156934338507572	0.405495897698924
2810454H06Rik	0.0115063473575691	0.732743589962129	0.853049467703085	0.0151299140445634	0.675571928854659	0.79616637838492
2810459M11Rik	-0.00782205027962681	0.453345550403174	0.66163666091871	0.00176200497907359	0.765673987847505	0.857582322506511
2810468N07Rik	0.127232899148545	0.00165149758499951	0.0169932735981133	-0.0267488390572002	0.358977553728258	0.611328162309816
2810471M01Rik	0.000591376876117873	0.249374555408246	0.52661264881369	-0.000864285408956257	0.954411915495061	0.976295689535585
2810474O19Rik	0.130466291908164	0.00292759166943916	0.0270784345053191	0.106845952655451	0.00880024983986404	0.0536893760177739
2900002K06Rik	0.0269137635715395	0.442178773832819	0.655240013248062	0.00876264582104224	0.780525071766119	0.867857127202884
2900005J15Rik	-0.0702195139513626	0.0244898179122375	0.136168643784723	-0.0490147905295891	0.024064390627651	0.114133033856726
2900006K08Rik	-0.022564314342995	0.284364455082429	0.561109659289536	0.000461983175708578	0.985823643520059	0.993559609802751
2900008C10Rik	-0.0157774171172428	0.539984090120745	0.729678022770317	0.0168580564993149	0.419209413919952	0.611328162309816
2900009J06Rik	0.0381005001549435	0.0494988217658089	0.220524040925731	0.0136084600630389	0.437714216663574	0.620286897437603
2900010M23Rik	-0.0237227371484034	0.52861771924797	0.720402806414154	0.0890024036812156	0.0353074074553305	0.150994435962343
2900011O08Rik	-0.00175991485359564	0.704569318788433	0.835494285670459	-0.00311678373295724	0.0949518479497723	0.297957250495484
2900026A02Rik	-0.0583746122052018	0.194620642788651	0.484765478613383	0.034234945453202	0.432485452162695	0.615680287931793
2900041M22Rik	0.169243133270372	0.00403790466100525	0.0346175582021329	-0.0301530098357896	0.43736898944057	0.620064433440829
2900052N01Rik	0	NA	NA	0.000107879740551468	0.476605620233228	0.649305869992258
2900053A13Rik	0.105432407800609	0.00297634204288133	0.0273592876165576	0.109223289677141	0.00485592896806516	0.0337439959577378
2900055J20Rik	0.0110427519301022	0.277008874117047	0.554970561747317	-0.00574368838041692	0.703931001512583	0.816508560032962
2900056M20Rik	0.048268014562107	0.298497725301036	0.565207839425791	0.041129198496437	0.27486950312715	0.536036434297813
2900057B20Rik	0.0249307818203666	0.0840852252249909	0.30773079094622	0.000130739687346246	0.992493595622078	0.996209311978821
2900060B14Rik	-0.00529199659642561	0.866885199206991	0.931068418303396	0.0215598576547368	0.337599233746053	0.592425752736252
2900064A13Rik	-0.0653972487995664	0.114956434344751	0.367039472515028	0.131337604754125	0.00041767177936823	0.00476741528023574
2900076A07Rik	0.0444385749712409	0.253008275643403	0.530497661845953	-0.0300001665199176	0.274353169641963	0.535627305498388
2900079G21Rik	0	NA	NA	-0.00210045987422746	0.196544400086258	0.460874858086407
2900092C05Rik	0.0124625488889959	0.219644236025656	0.497206673024309	-0.00033414934427662	0.427095872266122	0.611328162309816
2900092D14Rik	0	NA	NA	-0.00793244117908328	0.363125089219973	0.611328162309816
2900092E17Rik	-0.0800348812435188	0.044399868293477	0.205022433811315	-0.00964007884211174	0.760874070563802	0.854569943879862
2900093L17Rik	0	NA	NA	-5.19970495613341e-05	0.289423738384815	0.550879494274655
2900097C17Rik	-0.0292781943258532	0.552363013825002	0.739137391306765	-0.0720441127524338	0.119757034150227	0.344547954454167
3000002C10Rik	0.00755806223816091	0.227316145688223	0.506520245336578	-0.000843759388706084	0.950752286032091	0.974215605410785
3010001F23Rik	-0.165921304278276	0.000425441427353514	0.00552154603319506	-0.0288023711187171	0.481067098339806	0.653177162338215
3010026O09Rik	-0.0883157389521236	0.168164169923014	0.449570892463662	0.0189625621815081	0.721569181904153	0.829033567461166
3100003L05Rik	-0.00479198287437827	0.703971067104291	0.835093987583261	-8.73145623124459e-06	0.427095872266127	0.611328162309816
3110001D03Rik	-0.115296648577592	0.0024977373594115	0.0238544086692349	-0.0346632062715263	0.322430659914704	0.578086881324626
3110001I22Rik	-0.00557186968537431	0.907955518335262	0.953425132129487	0.075257154366716	0.0340226802901402	0.146757366863538
3110002H16Rik	-0.0419566491594403	0.35493774688334	0.609130217218275	0.0626073495500614	0.138444245888735	0.37636444286205
3110003A17Rik	-0.0440955830891818	0.218247967115295	0.497206673024309	0.0603268285020745	0.0878160697279433	0.282325567319153
3110007F17Rik	0.0251835603774322	0.58076383894374	0.753327584345676	-0.00463500385589564	0.898950936082121	0.944254244452956
3110009E18Rik	-0.0448435107593078	0.188066409897752	0.477517058791478	0.0376697139504167	0.279562071800245	0.541211108993401
3110009F21Rik	0	NA	NA	0	NA	NA
3110015C05Rik	0	NA	NA	-0.000223147395632056	0.377696433778663	0.611328162309816
3110021A11Rik	0.0371607452431065	0.145630627409294	0.41426169741513	0.000612299999279213	0.972264956632229	0.986821313466739
3110021N24Rik	-0.0596943214515528	0.193289336951784	0.484003953302533	-0.052915263839954	0.174347009156623	0.430691339302081
3110035E14Rik	0.00372335022962592	0.168550967041944	0.449960852432389	0.00200173027469042	0.85893990358129	0.919322940807517
3110039I08Rik	0.0213823221991425	0.484606794285494	0.687781672669385	-0.0228638243029322	0.303360711573609	0.562067249835362
3110039M20Rik	0	NA	NA	-2.86640880554159e-05	0.427095872266122	0.611328162309816
3110040N11Rik	-0.000483775434618051	0.990904543922849	0.995677095357063	0.0896529461925739	0.0138409880284315	0.0752054514071398
3110043O21Rik	0.156763946820183	0.000326894034977153	0.00439694208978017	0.136632824807178	0.00218931984631783	0.0179881107122226
3110045C21Rik	-0.0868288205720561	0.103544279396089	0.345981616941898	-0.0764150007940446	0.0572334109373275	0.211802005035984
3110047P20Rik	0.000206527224069971	0.263445682172091	0.540743075929745	0.0102061905062694	0.508322235856759	0.674332572532236
3110052M02Rik	-0.0487254574791188	0.185091049413372	0.473905757828616	-0.0366496894909828	0.263777546452843	0.52566163875151
3110056K07Rik	0.00803161315577701	0.845068222337954	0.918129213808588	-0.00684422436706489	0.820022010880229	0.89399581574048
3110056O03Rik	0.00876991545513739	0.853246671931342	0.923697791111931	0.0685085114523149	0.0822141906157226	0.270792828908337
3110057O12Rik	0.0288698962263258	0.432779411696122	0.647163375082619	-0.0124997969660579	0.734074531648791	0.837299395072178
3110062M04Rik	-0.0418254568866855	0.230597563039909	0.510071128404333	0.00824759096041026	0.825654747116205	0.897663006197894
3110070M22Rik	-0.0206893761082245	0.614976245421235	0.776602401299478	0.0223122316084739	0.403534013895606	0.611328162309816
3110079O15Rik	-0.0136189846817003	0.233896860913163	0.513129779008754	9.84788803564617e-05	0.424503703693353	0.611328162309816
3110082D06Rik	0.00650570057302713	0.663835898180063	0.808746263479685	0.0074924087586148	0.702337112105985	0.815607253358346
3110082I17Rik	-0.109090478588654	0.0147777590257786	0.0939368049448143	-0.019540384230886	0.571335995567908	0.721629609967345
3110082J24Rik	0.0112049496398015	0.278442302909576	0.555394691513259	0	NA	NA
3110099E03Rik	0.00226439906551935	0.874675915595385	0.934160552314117	-4.68446956149837e-05	0.377696433778653	0.611328162309816
3200001D21Rik	0.0491155503975748	0.0495576434354037	0.220647126934525	-0.00767096447397827	0.77623251221003	0.864735060887254
3200002M19Rik	0.0507742468991869	0.141410615547665	0.406772439605158	0.0323601484260981	0.381230658760883	0.611328162309816
3230401D17Rik	-0.059478622335331	0.217890599688803	0.497206673024309	0.223525892280008	1.87239614126808e-07	5.44527077532719e-06
3300002I08Rik	0.0324432663341992	0.288976256056936	0.563662245325394	0.0577957661241891	0.0778928651401658	0.261404864958226
3300005D01Rik	-0.00878808633574359	0.821542250578396	0.903904816873172	0.00667715760782325	0.862313426802197	0.921429944647708
3425401B19Rik	-0.00602598397360403	0.552598111539817	0.739271816504428	-0.00426101383425055	0.731514808135422	0.835561502259821
3632451O06Rik	0.226655660022832	0.00788939151528732	0.0581226501783586	0.221634854504128	3.54864272327825e-05	0.000583134330891053
3632454L22Rik	0.00277216636033779	0.157042571035554	0.432468691630013	-0.000186869453464973	0.988835817015625	0.994641741618904
3830403N18Rik	-0.0244753741207788	0.67835283874356	0.817929860955396	-0.108651592669204	0.000473388438856048	0.0053005730070088
3830406C13Rik	-0.0118563982623091	0.781217100492341	0.882101876137634	0.100043337386854	0.00695070298482803	0.0450238925504708
3830408C21Rik	0.0385279402154954	0.269226000818057	0.546556079607507	-0.00551048600204552	0.877853016107392	0.931472194815029
3830417A13Rik	0	NA	NA	0.000238510824602609	0.42450370369337	0.611328162309816
3830431G21Rik	-0.00637365735032508	0.28792961724319	0.563662245325394	-0.00328608871599928	0.381238436634095	0.611328162309816
3930402G23Rik	-0.0728321992904827	0.0973533470125714	0.336173191984667	0.00301330765354755	0.926891343290788	0.962131568619863
4430402I18Rik	-0.0640283853861314	0.0754870805151069	0.28784138508625	0.0198201742169571	0.633366729015597	0.767743876401841
4632411B12Rik	0.00511640044602436	0.923305896536335	0.962046004083314	0.0453152451954679	0.292576749648415	0.552411617715608
4632415K11Rik	0.0118331855489791	0.763681119505835	0.87238290728763	0.0262169176298508	0.447782049236983	0.628366512694346
4632415L05Rik	0.0734703282024434	0.0585425122616782	0.246009101045412	-0.0526925649185609	0.17969520719587	0.438421374605747
4632427E13Rik	0.00419317384655305	0.908427084536389	0.953537049843635	0.0218000071232137	0.447810034299486	0.628366512694346
4632428C04Rik	0.0117991294579871	0.530042934624856	0.721471453964795	0.00519257340078171	0.752144336109693	0.848785043339631
4632428N05Rik	0.000985976380620106	0.967880221860149	0.984721599949281	-0.00779431200634044	0.698891129447875	0.813452634041801
4632434I11Rik	-0.0232448248882679	0.454453603228491	0.662474476778813	0.0772822244359083	0.0446157288044121	0.178633301808461
4732415M23Rik	-0.0317340577217175	0.328930015000048	0.586762303323984	0.0298884404093453	0.193638967114814	0.456464288238468
4732416N19Rik	-0.00371107657114681	0.89981419946493	0.949614491182969	0.00637279028615323	0.559783061639258	0.712661277258771
4732418C07Rik	-0.161243112215203	0.000216407140533788	0.00309261089085497	-0.0429405801094072	0.328773737935371	0.584412320873929
4732456N10Rik	0.000471545924519084	0.239131336794792	0.519869636681515	-0.000211869294345438	0.245554219371096	0.509194593766237
4732471D19Rik	0.0185861321847199	0.672229168207638	0.81371099200951	-0.0820675241043765	0.0803388044353621	0.266373189658551
4732471J01Rik	-0.0680823998276383	0.0654293731400294	0.264372079277802	-0.00667192798272413	0.792483594317599	0.876228433118088
4732490B19Rik	-0.00910693427771822	0.369021062002113	0.617046875401734	0.000263681956774072	0.209326237282394	0.469950535257008
4732491K20Rik	0.0793638049829411	0.0721768145670039	0.280548140099572	-0.0259017635360708	0.393538572353877	0.611328162309816
4831426I19Rik	0.0626970570414531	0.125779665975628	0.385162256044496	-0.0440091024854849	0.305790581629619	0.564619312751837
4831440E17Rik	-0.0219819748106037	0.439622891617667	0.653063729792346	-0.0170726157561189	0.554196892408002	0.708561002439694
4832428D23Rik	0.00177037638529113	0.779280578888541	0.881336045403476	-0.0083746070956851	0.199076838406452	0.463650244108239
4833403I15Rik	0.0936409065224108	0.300479727953543	0.566977899536205	0.131330814657589	0.176444989312379	0.434033145929371
4833412C05Rik	-0.0164841604097541	0.579656447842655	0.75255498709785	-0.00477808489036926	0.774331203136581	0.863304975135206
4833417C18Rik	-0.0199596760826651	0.429895353588429	0.645346656616931	0.00491414556898519	0.857152952027853	0.91843135050948
4833418N02Rik	0.0243745323016335	0.438657551255282	0.652335535216849	0.0166228175705275	0.574422917943257	0.72365415425584
4833419F23Rik	-0.024893676396443	0.510675281844037	0.706520520573255	-0.000391250237233485	0.990955319844894	0.995565982525044
4833420G17Rik	0.0883141571688241	0.0290476479352999	0.153301713609116	0.140478550284804	5.2702366502165e-05	0.000820997935228378
4833422C13Rik	-0.00192903683109081	0.926180754131289	0.963578905285928	0.0466252268058038	0.119853817327047	0.344617714859014
4833423E24Rik	0	NA	NA	-1.14049880336402e-05	0.937849210718186	0.96737492089227
4833424O15Rik	0.0679715590714244	0.00419747398706072	0.0357464100599443	-0.00707300493827687	0.411768109375568	0.611328162309816
4833427F10Rik	0.000638586278214582	0.640648783071082	0.794491213082874	-0.0118125180954843	0.252889515504738	0.516619968930567
4833427G06Rik	-0.00864679551344226	0.424137068591953	0.64075600058209	-0.00325453068099337	0.368407607397414	0.611328162309816
4833428L15Rik	0.000693174590141801	0.296977657687435	0.563662245325394	-0.0068418556064664	0.42709587226613	0.611328162309816
4833439L19Rik	0.0639061517711197	0.110322180250586	0.357287721414746	0.184103755919208	1.01111112769067e-06	2.59815908399731e-05
4833442J19Rik	0.197247521094462	0.00416324429767882	0.0355020934541635	0.175060309736249	0.00108016966774264	0.0102669980023697
4921501E09Rik	0	NA	NA	-0.00736031850048002	0.398013439174722	0.611328162309816
4921504E06Rik	0	NA	NA	-0.00556315882288628	0.427095872266131	0.611328162309816
4921506M07Rik	0.000150986952762624	0.665577504891668	0.809790177334014	-0.00758062644775421	0.38026450133923	0.611328162309816
4921507L20Rik	-0.0108346631234507	0.306891500482481	0.573642016596788	-0.00571057036444892	0.710727008886661	0.821555372317669
4921507P07Rik	-0.0450769346605824	0.121463131585396	0.378141051539178	0.0152185641437302	0.532252553303006	0.69210986280046
4921508A21Rik	-7.98798833195581e-05	0.565746562842721	0.743078767555016	0	NA	NA
4921508D12Rik	0	NA	NA	-0.00684185560646641	0.42709587226613	0.611328162309816
4921509C19Rik	0	NA	NA	-0.00345330958672232	0.427095872266116	0.611328162309816
4921509O07Rik	0	NA	NA	0.000567974410182006	0.363865183650955	0.611328162309816
4921510H08Rik	0	NA	NA	-0.0123216143849565	0.0797608130068091	0.26495955752959
4921511C10Rik	-0.0205681295139544	0.558036693884187	0.742542284053164	-0.1123440266076	0.00936204802675847	0.0561508647096887
4921511C20Rik	0	NA	NA	0	NA	NA
4921511H03Rik	0	NA	NA	0	NA	NA
4921511I17Rik	-0.00837098075529465	0.410465707560649	0.630947381125476	-0.0081274087722012	0.224794662387168	0.487384394678331
4921513D23Rik	-0.292942987229848	1.07802776703797e-12	7.56232544169227e-11	-0.0634308362640201	0.120219252506222	0.345025634622291
4921513I03Rik	-0.0309974711228854	0.170626528436754	0.453636933699019	0.00751295513719525	0.716413946972385	0.826143520877577
4921515E04Rik	0	NA	NA	0.000212198148780749	0.641751093027085	0.77383615610972
4921515J06Rik	-0.0621995279795069	0.383197910037774	0.628719336648404	-0.0565283722238019	0.235761887792725	0.500341986549813
4921517D21Rik	0	NA	NA	0.00652767246457874	0.660399426379751	0.786499456918882
4921517D22Rik	0	NA	NA	-0.0067046597368656	0.437732984613898	0.620286897437603
4921517L17Rik	-0.0888294248842938	0.0733194541888605	0.283201664306015	0.00546701806980684	0.892713343389603	0.94063495679006
4921523A10Rik	-0.0274366353887912	0.413668365991999	0.631853444407757	-0.0344664199127199	0.219946600819457	0.481001285563451
4921524J17Rik	-0.00152804358850955	0.973851290389785	0.988140106849759	-0.00615799552426759	0.883082433582145	0.934608947473775
4921524L21Rik	0	NA	NA	0	NA	NA
4921525B02Rik	-0.00513546841929905	0.613136692183792	0.775233545616673	0.00888038568891586	0.303169953880026	0.562039913943352
4921525O09Rik	0.028038284214428	0.0502622633487831	0.222652907081576	-0.0011790257251224	0.427095872266123	0.611328162309816
4921528I01Rik	0	NA	NA	-0.0209102972241258	0.153716643022689	0.400289440002452
4921528O07Rik	0.00433091353945432	0.378643850070345	0.624939528849786	-0.000901998070864836	0.140344575572267	0.379582615671443
4921530D09Rik	0.0146787914499531	0.137079093497973	0.403680567174289	0.00205666471112338	0.898703742846389	0.944089182364884
4921530L18Rik	-0.0397254543191348	0.097906535870262	0.337080604939647	-0.0260008683463723	0.192972313107742	0.45565804743729
4921530L21Rik	-0.0017711214561	0.412507285509073	0.630947381125476	-0.00691166623720352	0.422412286165899	0.611328162309816
4921531C22Rik	-0.418483909720993	1.33404882950286e-05	0.000272494713622471	-0.0369421661007578	0.565133229700195	0.717034282778999
4921531P14Rik	0	NA	NA	-0.000356427582141637	0.427095872266115	0.611328162309816
4921533I20Rik	0	NA	NA	-0.000587879829543926	0.377696433778661	0.611328162309816
4921536K21Rik	-0.0013304320351894	0.958188383335255	0.97948938552821	0.00592025733433389	0.734847359788061	0.837949595048277
4921539E11Rik	-0.000237449299943919	0.315012553344938	0.574436283190584	-0.00402646710872363	0.754542807423439	0.850511435296887
4922501C03Rik	0.0353794839848217	0.38234139326908	0.628154118448573	0.115466974809526	0.00367087971477774	0.0268941320263661
4922501L14Rik	0	NA	NA	-0.00970386816962336	0.0672657452387029	0.23725670276554
4922502D21Rik	-0.0041667554267963	0.446902320833828	0.657630444203364	-0.0317602290909533	0.0243701477786241	0.115192348652432
4922502H24Rik	0	NA	NA	0	NA	NA
4922502N22Rik	0	NA	NA	0	NA	NA
4922505E12Rik	0	NA	NA	-0.00258489542489401	0.104398389484605	0.316441492785744
4922505G16Rik	0.00565366273073148	0.764125567345129	0.872545188078103	-0.00895707853492725	0.718648251458873	0.827491298000529
4930401C15Rik	0	NA	NA	-0.00684185560646646	0.427095872266127	0.611328162309816
4930401O10Rik	0	NA	NA	0	NA	NA
4930401O12Rik	0	NA	NA	-0.00522850801950299	0.427095872266137	0.611328162309816
4930402F06Rik	0	NA	NA	-0.000232778936272149	0.427095872266131	0.611328162309816
4930402F11Rik	0	NA	NA	-0.000739396850553075	0.189951056921955	0.451063846153971
4930402H24Rik	-0.128666933978344	0.0153037153519887	0.0963171947546087	0.0872159269651352	0.0730894686668129	0.25046120190866
4930403N07Rik	0.0066365115574937	0.64377573339045	0.795946775520841	-0.00237232654563632	0.860377412099251	0.920109394359826
4930404A05Rik	-0.00185639086120418	0.369021062002126	0.617046875401734	-0.000494387173156578	0.427095872266138	0.611328162309816
4930404A10Rik	0.0249250977779923	0.0823735778627517	0.304130338090671	-0.00857250413384547	0.319115837294096	0.574550994022222
4930404H11Rik	0.0837942455886198	0.237450363923656	0.51768132357566	0.000607010471241945	0.992134712520114	0.996078315012702
4930404H21Rik	0	NA	NA	0.000348575422882344	0.288499948423977	0.550033860301356
4930404I05Rik	-0.00701507534550138	0.655835425037343	0.803217850367339	-0.0104090621922723	0.542367896263307	0.700057468931772
4930404N11Rik	-0.130222994118377	0.0020571186783737	0.0203603903795165	-0.194270011853752	1.67300483280838e-06	4.02288593283557e-05
4930405A10Rik	0.0096980910250628	0.347728472604064	0.601911372005967	0.011278431028252	0.190824608551655	0.452574413766666
4930405A21Rik	-0.0217117201321274	0.456240089591397	0.66395748139244	-0.0109580636657995	0.727110635390192	0.832708274775331
4930405D11Rik	0	NA	NA	0	NA	NA
4930405J17Rik	0	NA	NA	3.67375479341218e-05	0.997593731491528	0.998712903901647
4930405P13Rik	0	NA	NA	0.0305240378769836	0.0150046225563611	0.0800551973948546
4930406D18Rik	0	NA	NA	0	NA	NA
4930407I10Rik	-0.000493088694450397	0.412507285509073	0.630947381125476	0.00603809624108556	0.485665231179602	0.656825887988513
4930408F14Rik	0	NA	NA	0	NA	NA
4930412B13Rik	0	NA	NA	0.000494829215133068	0.359987579876808	0.611328162309816
4930412C18Rik	-0.00416159031635206	0.90491622965478	0.951978861433749	0.0485725633211526	0.100373527281435	0.308959500886249
4930412F15Rik	-0.0393230298845236	0.0752423670819817	0.287268543209476	0.00223730440126608	0.861137612669934	0.920490082711215
4930412O13Rik	0	NA	NA	-0.00188122410476909	0.180277999420574	0.438421374605747
4930413E15Rik	-0.000536647800222993	0.41250728550907	0.630947381125476	0.0107944894043359	0.212456926015105	0.472183790724495
4930413F20Rik	0.00292824411977731	0.642052841686531	0.795263414747829	-0.0126464382129315	0.482696417838211	0.654541711778544
4930413G21Rik	-0.252137823328457	3.37779914331902e-10	1.7313247288996e-08	-0.276986976336381	1.91090744945418e-15	1.89895295735333e-13
4930413M19Rik	0	NA	NA	-0.000187844974572934	0.427095872266127	0.611328162309816
4930414L22Rik	-0.221424891032986	8.3681593368416e-06	0.000180927323524671	-0.112326121723955	0.00995533046588499	0.0588838841209242
4930414N06Rik	0.0129021295410942	0.204268916775186	0.494303518737988	0.0110865582665996	0.511684886778329	0.677122669988513
4930415F15Rik	-0.013439948155764	0.254015922117237	0.531336118133505	0.00204168449856094	0.888165232313297	0.937480422408518
4930415L06Rik	0	NA	NA	0	NA	NA
4930415O20Rik	-0.0157051941570424	0.261790574241228	0.539437888881929	0.039595082134101	0.0117482973547781	0.0664521982559986
4930417G10Rik	-0.000503665292951247	0.980316605349384	0.991130075803783	0.00112455711072425	0.936521628600717	0.966767699315667
4930417O13Rik	-0.000226431443180501	0.738417681545815	0.856348875165447	-0.00862905328517061	0.238003073207885	0.503238389193697
4930417O22Rik	0	NA	NA	0.0114751116603685	0.187757263721789	0.448036224618013
4930419G24Rik	-0.00180129379055269	0.565746562842722	0.743078767555016	-7.03457085452755e-05	0.308551595668878	0.567667794856982
4930420K17Rik	-0.0899253248459335	0.0231417262162813	0.13048023455651	0.0236038925780723	0.43732274030242	0.620064433440829
4930422G04Rik	0.0149968703484863	0.59620428184199	0.764027101892452	-0.0361498036651093	0.0883044566195328	0.28350364939251
4930423M02Rik	0	NA	NA	-0.007619414546025	0.404125511997691	0.611328162309816
4930425K10Rik	-0.00357455989973856	0.565746562842721	0.743078767555016	-0.000580030646011398	0.167557359624725	0.421751240024251
4930425O10Rik	0.000190847398674489	0.219644236025646	0.497206673024309	-0.000555009425635869	0.427095872266131	0.611328162309816
4930426L09Rik	0.0203378025044188	0.169959750127083	0.452527546362746	0.0131735505794956	0.372269133915223	0.611328162309816
4930427A07Rik	-0.0337975193907717	0.0677560648471817	0.269858956159901	0.0520908637834476	0.0166505105958065	0.0866537369503278
4930428D18Rik	0	NA	NA	-0.00772021629572115	0.374031578619519	0.611328162309816
4930428E07Rik	0	NA	NA	0	NA	NA
4930428E23Rik	-2.59255550028738e-05	0.994096839109169	0.997417933106297	0.00483014063788373	0.209326237282391	0.469950535257008
4930428G15Rik	-0.000657732051860735	0.412507285509076	0.630947381125476	0	NA	NA
4930428O21Rik	0	NA	NA	0.00473957544977909	0.582017602876944	0.729496389331326
4930429B21Rik	-0.00508896759012446	0.711809303161918	0.839779438747559	0.00315839919295725	0.512627085473797	0.678017267395015
4930429D17Rik	-0.00369723635257888	0.545767941060477	0.733694795350633	0	NA	NA
4930429F11Rik	0	NA	NA	0	NA	NA
4930429F24Rik	0.0546616808825861	0.0525884909760489	0.229360800726805	-0.0218392391849802	0.338804436071319	0.59372728261971
4930430A15Rik	0	NA	NA	-0.0140200283737506	0.249725036933507	0.513501313311849
4930430D24Rik	0	NA	NA	-0.0118982331233458	0.266467756741628	0.528249590938684
4930430F08Rik	0.0382195470604354	0.261478870537886	0.53896894054785	0.04728050733639	0.163137648895526	0.415472767517743
4930430F21Rik	0	NA	NA	-0.000422453350624816	0.427095872266116	0.611328162309816
4930430J02Rik	0.0307829709266281	0.0416656639146516	0.196722114002338	-0.00575698695611154	0.684628333353012	0.80270969180883
4930431A04Rik	-0.00549045524451071	0.588565869355667	0.758384700334202	-0.00367946956501153	0.478251737794669	0.65074512901224
4930431P03Rik	0	NA	NA	0.00215066297969947	0.860128700604524	0.920059605048348
4930432J09Rik	0	NA	NA	0.000116841483487664	0.843304511607857	0.91014966518206
4930432K09Rik	0	NA	NA	-0.00177595350075105	0.319115837294092	0.574550994022222
4930432K21Rik	-0.0424339714881304	0.0429750458093018	0.200588478751965	-0.0227801391264623	0.0940049243016516	0.296182607476639
4930432M17Rik	0.00540509726547822	0.123141686184561	0.381144339799268	0	NA	NA
4930433B08Rik	-0.0101981498234766	0.315012553344952	0.574436283190584	0	NA	NA
4930433I11Rik	0	NA	NA	0	NA	NA
4930433N12Rik	0.0193433260808479	0.037803670423926	0.183583716325993	0.00598423948822085	0.299561032194615	0.559273058770964
4930434J06Rik	0.00104351636089163	0.19702345970174	0.484765478613383	-5.8121058749169e-05	0.427095872266139	0.611328162309816
4930435E12Rik	0	NA	NA	-0.00754594048689143	0.27197421290432	0.53363251937334
4930438E09Rik	-0.0475587343353264	0.190552477383042	0.480153273175071	-0.0268889377143876	0.543071840151708	0.700789608240569
4930440C22Rik	0	NA	NA	-0.00740386328512311	0.391086943380083	0.611328162309816
4930441J16Rik	0	NA	NA	0	NA	NA
4930441O14Rik	0.00743204565243815	0.762650434611893	0.871671760936861	0.0237390382813545	0.281083759778277	0.542703892728446
4930442J19Rik	0	NA	NA	0.00192172976924753	0.239028586603234	0.504169741866675
4930442L01Rik	0	NA	NA	-0.00691713936464468	0.422049857067776	0.611328162309816
4930443G12Rik	-0.00512214207328747	0.412507285509074	0.630947381125476	0.0100586431304564	0.18989581412472	0.450983738879503
4930443O20Rik	-0.0317953037563584	0.167191091988745	0.448448224827753	-0.00711705009575424	0.760252816204411	0.854332014050812
4930444A02Rik	0.158364828537347	0.00156410481544292	0.0162506263014208	0.0658042413258501	0.132360723079249	0.365946682690624
4930444F02Rik	0	NA	NA	0	NA	NA
4930444G20Rik	0	NA	NA	0	NA	NA
4930444M15Rik	-0.0159494694899169	0.431376489566437	0.646592607360089	0.000928847160957958	0.929188115751586	0.962990134988101
4930444P10Rik	0	NA	NA	0.00816295586024967	0.376820225818582	0.611328162309816
4930447A16Rik	-0.00400234780220792	0.41250728550907	0.630947381125476	0	NA	NA
4930447C04Rik	0.000181184480180091	0.774632271874472	0.878937833394288	-0.0136741382293512	0.499644347083932	0.668189468056374
4930447J18Rik	-0.00486953128251777	0.369021062002125	0.617046875401734	0	NA	NA
4930447K03Rik	-0.0043069147578481	0.369118050048713	0.617048011826954	0.00793654105460587	0.362530048017996	0.611328162309816
4930447N08Rik	-0.00031544053504938	0.412507285509073	0.630947381125476	-0.00684185560646661	0.427095872266116	0.611328162309816
4930448C13Rik	-0.00832113697430571	0.412507285509074	0.630947381125476	-0.00684185560646646	0.427095872266127	0.611328162309816
4930448F12Rik	0	NA	NA	0	NA	NA
4930448H16Rik	-0.000888253917715494	0.315012553344934	0.574436283190584	0	NA	NA
4930448I06Rik	0.000425106131333833	0.219644236025647	0.497206673024309	0	NA	NA
4930448I18Rik	0	NA	NA	0	NA	NA
4930448K20Rik	0	NA	NA	0	NA	NA
4930449E01Rik	0	NA	NA	-0.00731087029051248	0.39717118991069	0.611328162309816
4930449E18Rik	0.0122594596797143	0.227002150686114	0.506231388599351	0.0586658703216308	0.0108926487029755	0.0626947729903897
4930449I24Rik	0	NA	NA	0	NA	NA
4930451C15Rik	-0.0293238273590503	0.22037429903623	0.497804019482357	-0.000848671252383959	0.459216307637674	0.63809460162669
4930451I11Rik	0	NA	NA	0	NA	NA
4930452A19Rik	0	NA	NA	0	NA	NA
4930452B06Rik	0.0242115492031445	0.0566782344140806	0.240151828689583	-0.000515289550511398	0.337087481520642	0.592043935183529
4930452G13Rik	0	NA	NA	-0.00310392962889229	0.365151852440753	0.611328162309816
4930452N14Rik	-0.000330882847752027	0.412507285509074	0.630947381125476	0	NA	NA
4930453H23Rik	0	NA	NA	-0.00611145330907991	0.377696433778641	0.611328162309816
4930453N24Rik	0.0266496665983592	0.540834001334014	0.730165789115761	0.0625818997851486	0.10169585644732	0.311156970376098
4930455B14Rik	0	NA	NA	0	NA	NA
4930455C13Rik	-0.00402540842752825	0.702638012579734	0.834082104408429	3.35972285955018e-05	0.997803141199379	0.998851153665071
4930455C21Rik	-0.072879797498505	0.0793442009213614	0.2978080230247	0.0197473952282708	0.609584616434389	0.749964762590487
4930455D15Rik	0.0122159322777161	0.229099397309799	0.508665763623847	0.00180373995017158	0.904717278470153	0.947747396830644
4930455F16Rik	-0.00747212350680562	0.41250728550907	0.630947381125476	-0.0157880804440426	0.364784295075459	0.611328162309816
4930455F23Rik	0.0513786163358061	0.259902325736405	0.537104075346624	0.0374493300899036	0.322919129210732	0.578683106072938
4930455H04Rik	-0.0260700012084671	0.0896169422383512	0.319341350901622	-0.00798771774028013	0.658672284654178	0.785573524735749
4930455J16Rik	0.00279741506691425	0.132659402688928	0.396154099207943	-0.000734417110644366	0.427095872266126	0.611328162309816
4930456L15Rik	0.024925097777992	0.082373577862756	0.304130338090671	-0.00626502817284802	0.427095872266115	0.611328162309816
4930458L03Rik	0.00120007802289932	0.197023459701751	0.484765478613383	-0.006045315760574	0.286743145318145	0.548279251416275
4930459L07Rik	0	NA	NA	-0.000173286732597322	0.377696433778665	0.611328162309816
4930461G14Rik	-0.0101981498234766	0.315012553344952	0.574436283190584	-0.000462764266351994	0.345920556258051	0.599795907241173
4930465A12Rik	-0.00180059884195273	0.412507285509072	0.630947381125476	0	NA	NA
4930465K10Rik	-0.0310564214849222	0.198067597263826	0.486214212900127	0.00925965455351219	0.236195326171582	0.500762750168426
4930465M20Rik	0	NA	NA	0	NA	NA
4930467D21Rik	0	NA	NA	0.000152113771996962	0.843531658486854	0.910157311782484
4930467E23Rik	0.000561015460927195	0.296977657687415	0.563662245325394	-0.000842266403774458	0.916945178994955	0.955304562590516
4930467K11Rik	0.000387386216348525	0.978453567547239	0.99061659319597	-0.00393442249744285	0.825178815031301	0.897434602947843
4930468A15Rik	0	NA	NA	0.000609068478628424	0.424503703693359	0.611328162309816
4930469G21Rik	0	NA	NA	0	NA	NA
4930470H14Rik	5.07235156932911e-05	0.911035725572877	0.955163785590807	-0.000291794510762952	0.667104214748605	0.790442297002879
4930470P17Rik	0.00129633629041435	0.197023459701761	0.484765478613383	0	NA	NA
4930471C04Rik	0	NA	NA	0.0225828699029953	0.0637473191245197	0.228292704936452
4930471G03Rik	-0.0058260373315021	0.56574656284272	0.743078767555016	0	NA	NA
4930471I20Rik	-0.0266330218344764	0.127548118877282	0.388095993816722	-0.000697023754215708	0.210766059659799	0.469950535257008
4930471M09Rik	0.0124625488889956	0.21964423602567	0.497206673024309	-0.000323504584820368	0.377696433778637	0.611328162309816
4930471M23Rik	-0.078983221064915	0.0563189840634707	0.239247784290737	-0.0654742834603078	0.0638860472801355	0.228555304448026
4930473A02Rik	-0.021912339714538	0.521041584320681	0.714383357745047	0.0708622236768724	0.0249050745913212	0.117087355163861
4930473A06Rik	-0.0171481479549677	0.69826362708217	0.831402166644762	-0.0523827732139274	0.132951709699151	0.366852117330549
4930473O22Rik	0	NA	NA	0	NA	NA
4930474G06Rik	-0.000282363065083476	0.412507285509086	0.630947381125476	-0.00863345607783897	0.331389763083553	0.587165966959941
4930474H20Rik	0	NA	NA	-0.000138422675541855	0.427095872266119	0.611328162309816
4930474M22Rik	-0.0244498144420817	0.122030786429085	0.37898751752358	-0.00429190306739869	0.709770128987572	0.820738987735698
4930474N05Rik	0	NA	NA	0.000383301870346514	0.424503703693353	0.611328162309816
4930474N09Rik	0	NA	NA	-0.00465181122096843	0.702328327788022	0.815607253358346
4930478L05Rik	-0.00460015852233683	0.891420504670188	0.944425756402291	0.0771045280927484	0.0108257707451142	0.0623954813038909
4930478P22Rik	0	NA	NA	0.000241941322646818	0.549525489850679	0.705297819133838
4930479D17Rik	0.0070941076986106	0.651881500713645	0.800779441388758	-0.00430265265235714	0.760016018075446	0.854111687587413
4930479M11Rik	-0.0007612896508124	0.315012553344956	0.574436283190584	-0.00161028208772211	0.377696433778663	0.611328162309816
4930480E11Rik	0	NA	NA	0.000831159310386742	0.549525489850656	0.705297819133838
4930480G23Rik	0	NA	NA	-0.000305756774692754	0.377696433778649	0.611328162309816
4930480K15Rik	-0.000107773496501691	0.315012553344959	0.574436283190584	0.000170769659474382	0.42450370369333	0.611328162309816
4930480M12Rik	0	NA	NA	0	NA	NA
4930481A15Rik	0.11672772081651	0.00504283179500991	0.0413693000136089	0.0414021020410306	0.25440199722376	0.518264988190836
4930483J18Rik	0.0124625488889957	0.219644236025665	0.497206673024309	0.0082426591712415	0.206565797122927	0.469950535257008
4930483K19Rik	0.00714521988259137	0.132526350550599	0.396154099207943	-0.0375677475926917	0.0172980660807906	0.0889202867325368
4930483O08Rik	-0.0110208669104838	0.301728695470343	0.567862553460668	0	NA	NA
4930486F22Rik	0	NA	NA	0	NA	NA
4930486I03Rik	0	NA	NA	-0.0137674518710647	0.258244684874546	0.521923307311207
4930486L24Rik	0.0515226829315765	0.12122808442866	0.377754460750427	0.0196001456449411	0.641350242103239	0.77360016442502
4930487D11Rik	-0.00832113697430571	0.412507285509074	0.630947381125476	-0.0107777466401744	0.210766059659823	0.469950535257008
4930487H11Rik	0.0266879270418713	0.284081823003919	0.560667082858439	-0.0362143987906552	0.16900234921545	0.423525906340331
4930488B22Rik	0	NA	NA	-0.000113694418548965	0.427095872266121	0.611328162309816
4930488L21Rik	0	NA	NA	0	NA	NA
4930500F04Rik	0	NA	NA	-0.000302856415919968	0.377696433778664	0.611328162309816
4930500J02Rik	-0.00852983004421245	0.400979265653625	0.630947381125476	0.010977073903141	0.220101821960336	0.481190178590797
4930500L23Rik	-0.000247440183435626	0.412507285509077	0.630947381125476	0	NA	NA
4930502A04Rik	-0.0230478510300254	0.158167553881556	0.434116130437992	0.0138591968793628	0.445808969493249	0.62656494887958
4930502E09Rik	0.0115673154502541	0.716934331511408	0.843323997779963	-0.0310131304276727	0.295510440865143	0.555224457899324
4930502E18Rik	0	NA	NA	-0.00975487949430939	0.297324366810845	0.557031569271783
4930503B20Rik	0.00442149133847218	0.316810919785887	0.575995335717417	0.0227479004080958	0.078990602397676	0.263654083265595
4930503E14Rik	-0.00132596541124321	0.565746562842723	0.743078767555016	-0.0063055196099014	0.328664028005662	0.584266836729353
4930503E24Rik	-0.00750166017498865	0.460023236719556	0.666805164678467	0.00368511173554644	0.0862988292832978	0.278901641863778
4930503H13Rik	0.000829054414496051	0.296977657687411	0.563662245325394	0	NA	NA
4930503L19Rik	-0.0356455610798822	0.391022500241113	0.630947381125476	0.0575508032424355	0.232313244172956	0.496265969910433
4930503O07Rik	0	NA	NA	-0.00684185560646661	0.427095872266116	0.611328162309816
4930504O13Rik	0	NA	NA	0	NA	NA
4930505A04Rik	-0.0234012535499075	0.108093930513742	0.354328653872242	-0.0169721471895141	0.377499228437463	0.611328162309816
4930505G20Rik	0	NA	NA	0	NA	NA
4930506M07Rik	-0.0329576381167348	0.0337762147348962	0.170233985426571	-0.000765309320800727	0.94888775492682	0.973113491406904
4930507D05Rik	-0.00136925825287036	0.965498679134242	0.983509995847118	-0.00836817337475116	0.623601711515016	0.759683981352943
4930509E16Rik	-0.0202125081977857	0.199116489416478	0.48760581514513	-1.99426810652795e-05	0.427095872266113	0.611328162309816
4930509J09Rik	0	NA	NA	-0.00693882027831995	0.420613689122512	0.611328162309816
4930509K18Rik	-0.000145442793078466	0.412507285509067	0.630947381125476	-0.000319627746749143	0.427095872266131	0.611328162309816
4930511A02Rik	0	NA	NA	-0.0068418556064664	0.427095872266131	0.611328162309816
4930511E03Rik	0.0149576485317997	0.140252036842007	0.404650915662033	0.00988026571001525	0.252525443968399	0.516344198533749
4930511I11Rik	0.0124625488889961	0.219644236025652	0.497206673024309	0.00127436151320241	0.896553620873863	0.942641519476134
4930511M06Rik	-0.0110285132403808	0.693007646534281	0.828222344962719	-0.00368219112787941	0.69873643444332	0.813362879998198
4930511M11Rik	-0.0108457472990804	0.28629081586752	0.563072940637401	0.00889776671305879	0.572865068367139	0.722603305872717
4930512B01Rik	-0.0190999736999964	0.471425854424904	0.677067337069544	0.0189467250662644	0.516542936699615	0.680459401691118
4930513D17Rik	0.0132226791902489	0.194261321925447	0.484765478613383	-0.000486087927999868	0.205274322147845	0.469950535257008
4930513N10Rik	-0.0055900151547515	0.868555334721292	0.931924527279232	0.00626472032504281	0.758316690269642	0.853149080106032
4930513O06Rik	0	NA	NA	-0.000239589098798532	0.427095872266125	0.611328162309816
4930515B02Rik	0	NA	NA	0	NA	NA
4930515G01Rik	-0.0111359727423373	0.563947084150174	0.743078767555016	-0.0087573290052785	0.663514129596321	0.788519728426736
4930515G16Rik	0	NA	NA	0	NA	NA
4930515L03Rik	0	NA	NA	-0.000128688826785327	0.427095872266114	0.611328162309816
4930515L19Rik	0	NA	NA	0	NA	NA
4930517E11Rik	0	NA	NA	-0.000115756582549678	0.853537166822974	0.916055039870201
4930518P08Rik	0	NA	NA	-0.00693198871615414	0.421065395033309	0.611328162309816
4930519D14Rik	-0.00899873850639225	0.386146462408434	0.630947381125476	-0.0068418556064664	0.427095872266131	0.611328162309816
4930519F09Rik	-0.00414384880684518	0.368755620750484	0.617046875401734	0.000553821962334892	0.20932623728238	0.469950535257008
4930519F16Rik	0	NA	NA	-0.00123737604919353	0.377696433778652	0.611328162309816
4930519F24Rik	0.00142620284175894	0.0850378961062362	0.309565371329511	0	NA	NA
4930519G04Rik	0.00113893119677669	0.0322089867154118	0.164860322720075	-0.00547124883062466	0.526270480930583	0.687700326819922
4930519H02Rik	-0.00020189260745792	0.894274673927573	0.945860685634336	0.00647004060275922	0.453108250489821	0.633089477994973
4930520O04Rik	0.0180753579370476	0.0983384285174933	0.337914886852032	0.00220422228122475	0.125748757641257	0.354872133273469
4930520P13Rik	0	NA	NA	0	NA	NA
4930521A18Rik	0.000518605845807179	0.296977657687398	0.563662245325394	0	NA	NA
4930521E06Rik	-0.00540578201348355	0.72678511932478	0.849110153640818	-0.010563579592853	0.318941819981776	0.574550994022222
4930522H14Rik	0	NA	NA	-0.00746068742275208	0.38742746749057	0.611328162309816
4930522O17Rik	0	NA	NA	0	NA	NA
4930523C07Rik	0.170190921419894	0.000225536578768572	0.00319457522513686	0.0246167630230374	0.561152267848093	0.713711073167464
4930523O13Rik	0	NA	NA	0	NA	NA
4930524B15Rik	0	NA	NA	0.000121301525639395	0.91605806941907	0.954904578651705
4930524C18Rik	0.000611822936359941	0.140252036842011	0.404650915662033	-0.000171403010175377	0.377696433778643	0.611328162309816
4930524E20Rik	0	NA	NA	-0.00390217653345523	0.319115837294098	0.574550994022222
4930524L23Rik	0.0355064693632411	0.218724500477745	0.497206673024309	-0.0130383321083451	0.486733969573925	0.657635019912756
4930524N10Rik	0	NA	NA	-0.0106061136206835	0.233757365531777	0.498112239885192
4930524O05Rik	0	NA	NA	-0.0176196022466407	0.147973725832406	0.391065425164354
4930524O08Rik	0	NA	NA	-0.00424444212792682	0.337712265816234	0.592564919634711
4930525D18Rik	-0.0336997011317889	0.06033905249591	0.250979642506792	0.00935246548026588	0.521140693430801	0.683595749756461
4930525F21Rik	-0.0219202283776226	0.552265468227406	0.739058314056881	0.0148256171498434	0.646661657320453	0.77756632817383
4930525G20Rik	0.0107645915395192	0.47089607238778	0.676812737998708	-0.0159033736418571	0.201487731107171	0.466865679512951
4930525M21Rik	0	NA	NA	0.00436696798912667	0.476605620233249	0.649305869992258
4930526D03Rik	0	NA	NA	-0.0154995095656895	0.143709737262484	0.385004839267454
4930526I15Rik	-0.244323197621144	1.46716913214722e-08	5.46520501724839e-07	-0.161550316237544	7.45735351496573e-06	0.000152261364337107
4930526L06Rik	0.00648865802225696	0.735456608854935	0.854796280356035	0.0134958460969103	0.150030737255256	0.394516480410605
4930527F14Rik	0	NA	NA	-0.00241483515570975	0.902813953338192	0.946604809160677
4930527G23Rik	0	NA	NA	-0.00343739422445797	0.482511704702174	0.654397637716222
4930528A17Rik	-0.0064248842003702	0.75885300395394	0.868777984930531	0.0167289117275626	0.330957410836985	0.586603126832621
4930528D03Rik	0	NA	NA	0	NA	NA
4930528F23Rik	-0.199471973544198	1.31106103768957e-05	0.000268369586852303	0.103040691779747	0.123721658608482	0.351564675118938
4930528P14Rik	0	NA	NA	-0.000257616607714929	0.427095872266115	0.611328162309816
4930529C04Rik	-0.000343659246281611	0.697416799731163	0.83065115303214	-0.00158605755377745	0.459806720887568	0.638491875733147
4930529F22Rik	0	NA	NA	-7.347729828758e-05	0.427095872266118	0.611328162309816
4930529F24Rik	0	NA	NA	-0.00429312515164967	0.261479268718984	0.523908008265615
4930529K09Rik	0	NA	NA	0	NA	NA
4930529L06Rik	0	NA	NA	0	NA	NA
4930529M08Rik	0	NA	NA	-0.000372776417294411	0.427095872266122	0.611328162309816
4930533B01Rik	0.00689423294067144	0.296977657687423	0.563662245325394	-0.00888828481604342	0.518855067670515	0.682176640263064
4930533P14Rik	0	NA	NA	0.000489830132414862	0.424503703693341	0.611328162309816
4930534B04Rik	0.0277402671187434	0.432267885269829	0.647163375082619	-0.0158648813841648	0.590317996650952	0.73545975958272
4930538K18Rik	-0.017701096574122	0.31085124929781	0.574436283190584	0.017275016485206	0.346893297221411	0.600990364094387
4930539C22Rik	0.00129168288460282	0.296977657687406	0.563662245325394	0.000889969107664551	0.424503703693345	0.611328162309816
4930539E08Rik	-0.0230737847175723	0.19379240229236	0.484549577233131	-0.0211875694984825	0.188653184011555	0.449397639999749
4930539J05Rik	0.00301509953844168	0.900264585135671	0.949909938579298	0.00743189510380852	0.74766578958562	0.846524567323444
4930539M17Rik	0	NA	NA	0	NA	NA
4930539N22Rik	0	NA	NA	-0.000486720250221125	0.427095872266117	0.611328162309816
4930540M03Rik	0.00979973873641254	0.333461211528862	0.589029712713288	0.0358573534300788	0.0204232025447015	0.100799328624539
4930542C21Rik	0	NA	NA	-0.0057184151526317	0.344744009694061	0.598314318074078
4930542D17Rik	0	NA	NA	0.00979319948376229	0.255432382959878	0.519285069410774
4930542H20Rik	0	NA	NA	0	NA	NA
4930543E12Rik	0.000498442384287796	0.249374555408243	0.52661264881369	0	NA	NA
4930544D05Rik	-0.00770305018067306	0.447487049567427	0.657630444203364	-0.0019723113169388	0.427095872266135	0.611328162309816
4930544G11Rik	-0.00462166414363949	0.412507285509076	0.630947381125476	-0.00880212338679171	0.105022716004058	0.317469540527065
4930544M13Rik	-0.00770305018067306	0.447487049567427	0.657630444203364	-0.00650665119598448	0.452886070066802	0.63290556632636
4930544O15Rik	0	NA	NA	-3.71885844639421e-05	0.427095872266112	0.611328162309816
4930545E07Rik	-5.09866739017847e-05	0.412507285509076	0.630947381125476	0	NA	NA
4930545H06Rik	0	NA	NA	-0.000525516627326483	0.377696433778649	0.611328162309816
4930545L23Rik	-0.0253780600992792	0.132093663429473	0.395757365284557	-0.0479608099235851	0.131265777227903	0.364167877337215
4930546C10Rik	0.00403578530839415	0.538861261304296	0.728392265720478	-0.00146857792245463	0.903904870401812	0.94736965523269
4930546K05Rik	0.0047376281237648	0.381005912439339	0.62669922523045	-0.0045173693953213	0.660221329347785	0.786384959882093
4930547C10Rik	0.000480075577478883	0.296977657687406	0.563662245325394	-0.00700997735205318	0.258118344567773	0.521923307311207
4930547E08Rik	0.00850066319279903	0.190407562445479	0.480137017995649	-0.0126933970133993	0.15577301273972	0.403489627069357
4930547E14Rik	0	NA	NA	-0.0096087433358829	0.473127227333271	0.649305869992258
4930547N16Rik	0.0291829361544607	0.0371438392384868	0.18161835003891	0.0269220993906215	0.137312226829945	0.374316546189196
4930548G14Rik	0	NA	NA	-0.00521711135615484	0.300795020878901	0.56008080967843
4930548H24Rik	0.0087685752061416	0.196046937976402	0.484765478613383	0.00302977117113191	0.209326237282383	0.469950535257008
4930548J01Rik	-0.00569013230547304	0.447487049567417	0.657630444203364	-0.00684185560646646	0.427095872266127	0.611328162309816
4930548K13Rik	0	NA	NA	0	NA	NA
4930549C01Rik	-0.00303385864981041	0.8364092475897	0.912666599371082	0.000470560471752559	0.242478475574979	0.506403254567377
4930549G23Rik	0.0119112961918038	0.700629511920419	0.833087798200248	0.0210572353269941	0.549867002951623	0.705522498772193
4930550C14Rik	0.0339045781270425	0.424810740043759	0.641263668452871	0.0322824579036209	0.352762763768635	0.606339013911038
4930550L24Rik	0	NA	NA	0	NA	NA
4930552N02Rik	0	NA	NA	-0.000374731649661414	0.26839112805865	0.530063704664843
4930552P12Rik	0.00654201043710747	0.694150232823463	0.828769468012605	-0.00262528837299951	0.933352065431445	0.965247027795058
4930553E22Rik	-0.00147530673727422	0.412507285509073	0.630947381125476	0	NA	NA
4930554C24Rik	-0.00910693427771824	0.369021062002112	0.617046875401734	0	NA	NA
4930555B11Rik	0.00343018051933544	0.333461211528852	0.589029712713288	0	NA	NA
4930555G01Rik	0	NA	NA	0.0100618264529149	0.242478475574949	0.506403254567377
4930555I21Rik	0	NA	NA	0.000108919233937354	0.209326237282388	0.469950535257008
4930556C24Rik	-0.00605673790878624	0.730424354120483	0.851769481841327	0.00671616350717179	0.466764870114009	0.644097028131423
4930556G01Rik	0	NA	NA	0.000337531566056747	0.424503703693362	0.611328162309816
4930556J02Rik	-0.000619458588040609	0.412507285509077	0.630947381125476	0	NA	NA
4930556M19Rik	0.0269679452261376	0.395062585685491	0.630947381125476	0.0317753413746881	0.398089641854293	0.611328162309816
4930556N09Rik	0	NA	NA	-0.0100809924796324	0.26393903258178	0.52581483173547
4930557A04Rik	0.0124625488889957	0.219644236025667	0.497206673024309	0	NA	NA
4930557J02Rik	0	NA	NA	0.0081028509188206	0.15525178399057	0.402714268373133
4930558C23Rik	0	NA	NA	0	NA	NA
4930558G05Rik	0	NA	NA	0	NA	NA
4930558J18Rik	0	NA	NA	0.015146512221225	0.121993725186817	0.348069727815644
4930558K02Rik	-0.0299166727261097	0.124715833249566	0.383336706346168	0.00709984287668222	0.384165089292802	0.611328162309816
4930562C15Rik	0.0111254088103022	0.76753191681737	0.875169423571612	0.0598975918766666	0.0477226293907668	0.187422381169807
4930562F07Rik	-0.0253600476261085	0.346076584816301	0.600626459300598	0.0402593545340033	0.13261569438848	0.366410051381953
4930563D23Rik	0	NA	NA	-0.00570392846528118	0.224173861634522	0.486837251082205
4930563E18Rik	-0.0111299081533053	0.238178135539648	0.518791442295196	0.0105460973636705	0.21109894732882	0.470484983800032
4930563E22Rik	0.0185814456740189	0.620757814609652	0.780709674449527	-0.0152499358342101	0.551591782911554	0.706652196742804
4930563F08Rik	-0.0151759712580056	0.644709720063229	0.796501190984402	0.024902616511259	0.485770292835605	0.65688801240368
4930563M20Rik	0.0124625488889958	0.21964423602566	0.497206673024309	-0.000114822727026697	0.427095872266131	0.611328162309816
4930564B18Rik	0	NA	NA	0.000204348744035726	0.376712350534522	0.611328162309816
4930564D02Rik	0	NA	NA	0	NA	NA
4930564G21Rik	0	NA	NA	-0.000102656732683044	0.377696433778663	0.611328162309816
4930564K09Rik	0	NA	NA	0.0108144841881092	0.209326237282374	0.469950535257008
4930565A17	0	NA	NA	-0.000592806082525538	0.377696433778668	0.611328162309816
4930565D16Rik	0	NA	NA	-0.0068418556064664	0.42709587226613	0.611328162309816
4930565N06Rik	0.00214310541827337	0.896195569789892	0.947408153499698	0.0129418879686371	0.492553126612898	0.662509074271553
4930567H12Rik	0	NA	NA	0	NA	NA
4930567H17Rik	0	NA	NA	0	NA	NA
4930567J20Rik	0	NA	NA	-0.000969733128029521	0.377696433778645	0.611328162309816
4930567K20Rik	0	NA	NA	0	NA	NA
4930568D16Rik	0.00475037862259009	0.296977657687408	0.563662245325394	-0.000533421428038576	0.962347420945372	0.981253682278864
4930568E12Rik	0	NA	NA	-0.000408296026140041	0.427095872266129	0.611328162309816
4930568G15Rik	0	NA	NA	-0.00115198644980385	0.301133071413139	0.560304951231524
4930568K20Rik	0.0213775461545026	0.13729045666814	0.403680567174289	-0.00685824427381618	0.476170113547316	0.649305869992258
4930570G19Rik	-0.0189540215430525	0.369109175081593	0.617048011826954	-0.0118340885449275	0.644857312404949	0.776153385368634
4930571K23Rik	0	NA	NA	-0.0205442623639467	0.0370471995399137	0.156393331981661
4930572J05Rik	0.041210146747563	0.0156575719042749	0.0982547141926435	0.00529342610816279	0.469990630804131	0.647062609763691
4930572K03Rik	0	NA	NA	0.00093020348502195	0.476605620233211	0.649305869992258
4930572O13Rik	0	NA	NA	-0.000259372968592606	0.427095872266114	0.611328162309816
4930573O16Rik	0	NA	NA	-0.0068418556064664	0.427095872266131	0.611328162309816
4930578C19Rik	0.0738387025436518	0.0470167388603813	0.213189133671948	0.0230037658330396	0.607259063094994	0.748164289028488
4930578E11Rik	0.0017152868865914	0.197023459701754	0.484765478613383	-0.00842567450326285	0.303949217230889	0.562458643957171
4930578I06Rik	-0.00243064399003338	0.412507285509078	0.630947381125476	-0.0079267340829888	0.360134710381967	0.611328162309816
4930578M01Rik	0.030272957221476	0.279443922065581	0.556190251296863	0.0287161663217725	0.199540963443068	0.464409038143178
4930578N16Rik	0.00132392166322295	0.971741056792235	0.986621708899957	0.00420763927933089	0.822889220608358	0.895830945721645
4930578N18Rik	0	NA	NA	0	NA	NA
4930579C15Rik	-0.00336389507796654	0.652489231085915	0.801362218166382	-0.00697957088972689	0.377523516210899	0.611328162309816
4930579F01Rik	0	NA	NA	-0.00133961767266642	0.427095872266116	0.611328162309816
4930579G18Rik	-0.0261931135813514	0.281364410546908	0.557640420389058	0.0445123784949278	0.0874335643694714	0.281397847689805
4930579G22Rik	0.0115417985049258	0.665527565847807	0.809780676277819	0.0221315051108134	0.281940528729919	0.543507309589864
4930579G24Rik	0.0506354575081875	0.184413593506762	0.472678181196624	0.0409882455243005	0.232195791092061	0.49619663143277
4930579K19Rik	-0.0226327317208364	0.374322368908234	0.62094159426816	0.00303805253948873	0.898909651697268	0.944254244452956
4930581F22Rik	-0.0286126658732858	0.391804721835732	0.630947381125476	0.003450972158581	0.884736376435366	0.935650998189174
4930583H14Rik	0.0483492031458308	0.457917073526152	0.665126885078679	0.0454283771676516	0.154599448694326	0.401640594749428
4930583K01Rik	0.0116767515855837	0.249374555408243	0.52661264881369	0.0035428143307695	0.14739268378508	0.390662342763942
4930583P06Rik	0	NA	NA	0.0068785931544005	0.42450370369337	0.611328162309816
4930584F24Rik	0	NA	NA	0	NA	NA
4930588N13Rik	-0.00345962791309064	0.930273121630106	0.965663744393184	0.00301621152401311	0.883586106968988	0.935000428510004
4930590J08Rik	0.00506772821648774	0.871286139825508	0.932772133986081	0.0914081679904395	0.00589504100940072	0.0395290117956874
4930590L20Rik	-0.0287174366212587	0.102084362190718	0.343672117238728	-0.00514170547260131	0.555427417967855	0.709269311811814
4930591A17Rik	0	NA	NA	-0.00684185560646646	0.427095872266127	0.611328162309816
4930592A05Rik	0.0185182082201407	0.411555378628425	0.630947381125476	-0.0212860658080266	0.400570510129799	0.611328162309816
4930592I03Rik	0	NA	NA	-0.00107685668389373	0.934854406988075	0.965904536502963
4930593A02Rik	-0.0273182245917349	0.253811773339662	0.531139476903826	0.00814175859211817	0.615296458204626	0.75410345269074
4930593C16Rik	0	NA	NA	0	NA	NA
4930594C11Rik	-0.00771042052375531	0.69465242055049	0.828951025976344	0.0308936546585243	0.119811190983115	0.344617714859014
4930595M18Rik	0.00269641557718552	0.24937455540824	0.52661264881369	-0.00648593639175012	0.452138210586671	0.632239679865376
4930596D02Rik	0	NA	NA	0	NA	NA
4930596M17Rik	0	NA	NA	0	NA	NA
4930597G03Rik	0	NA	NA	0	NA	NA
4930598F16Rik	0	NA	NA	0	NA	NA
4930599N23Rik	-0.0310663366306523	0.268431680105639	0.545808243236061	-0.00730404081772813	0.747179053621933	0.846262107510651
4931402G19Rik	0.000721197428840785	0.320185605594434	0.578900152867144	-0.00924241153133347	0.34363801045471	0.597448237659863
4931403E22Rik	-0.00521336504629075	0.630931879415343	0.787783659493459	0.00333626378896196	0.655124280099954	0.782982552732321
4931403G20Rik	-0.0041174081952521	0.883444247601058	0.939701316323542	0.0120854912869188	0.480110686413588	0.652216447860066
4931406B18Rik	0.0152854934193537	0.131909803379626	0.395493477784925	0.0100618264529148	0.242478475574956	0.506403254567377
4931406C07Rik	0.0319232494902637	0.215390215091875	0.497206673024309	0.0203314156409236	0.502083704227366	0.670297409285586
4931406H21Rik	-0.0623880500674103	0.132668769239458	0.396154099207943	-0.00240811563216399	0.942705635799666	0.970087769213813
4931406P16Rik	0.253852114058606	1.98313123088079e-08	7.15764594923381e-07	0.0708531030979128	0.079566635469398	0.264607963921069
4931407G18Rik	-0.00594164805974196	0.210728883762084	0.497206673024309	-0.0318036088840375	0.0188056996694732	0.0949020242285234
4931408A02Rik	-0.0134884312739226	0.70124543511016	0.833539510947413	-0.015709022855864	0.533305846490694	0.6929208693281
4931408C20Rik	-6.84446862749296e-05	0.412507285509074	0.630947381125476	-0.0136837112129328	0.261139826893699	0.523668269931353
4931408D14Rik	-0.0747009551219095	0.00998362235444794	0.070009195649341	0.0542201755671731	0.164223100513294	0.416880141835683
4931409K22Rik	-0.00832113697430562	0.412507285509079	0.630947381125476	-0.0301579874220444	0.081453574725554	0.26896355194416
4931414P19Rik	-0.0229432042897605	0.525646974290835	0.717780388074083	0.0108235942960458	0.676512100360287	0.796737009680662
4931417E11Rik	0	NA	NA	-0.00212891697260841	0.825346416279376	0.897467388712646
4931417G12Rik	0.00260637519157803	0.856219365041669	0.924869989650335	0.00954153020383718	0.037275984522574	0.156886533006433
4931419H13Rik	0	NA	NA	0.000529362004153802	0.549525489850698	0.705297819133838
4931420L22Rik	0	NA	NA	0	NA	NA
4931423N10Rik	0	NA	NA	0.00276031274225148	0.782206910525212	0.869081946793803
4931428F04Rik	-0.0004654582870166	0.981380018415187	0.991386205600374	0.0103785161756778	0.574672418954916	0.723881489886259
4931428L18Rik	0	NA	NA	-0.000166370855451993	0.377696433778652	0.611328162309816
4931429I11Rik	-0.0014197817051962	0.565746562842716	0.743078767555016	-8.50568644996212e-05	0.893417277140529	0.940750939942883
4931429L15Rik	0.00479884398498833	0.812905729223582	0.899099443004139	-0.0125763789082076	0.399708622675267	0.611328162309816
4931429P17Rik	0	NA	NA	-1.75574572724958e-05	0.427095872266133	0.611328162309816
4931430N09Rik	0.000183701211917592	0.989141776529669	0.994886251341001	0.0106407828930934	0.202212017018854	0.467335873243458
4931431B13Rik	0	NA	NA	0	NA	NA
4931431C16Rik	-0.0205006972639785	0.645452911047553	0.796855957559574	0.0397237342062232	0.338182512521483	0.592993052563175
4931431F19Rik	-0.000539849095457233	0.369021062002106	0.617046875401734	-0.00199445188851279	0.29931407855804	0.559114064888634
4931440F15Rik	-0.03471284093872	0.13229879239746	0.395969338005541	-0.0336726837799258	0.175894846664208	0.43308632513564
4931440J10Rik	-0.0185971991400992	0.431200768865609	0.646498438250068	-0.000477883316002394	0.975597187335644	0.988849123800154
4931440L10Rik	0	NA	NA	0.00424771826909598	0.694200939418067	0.809703935001326
4931440P22Rik	-0.0369153738880065	0.401476128373306	0.630947381125476	0.0064753060630963	0.828748360030002	0.899963803186432
4932411E22Rik	0	NA	NA	-0.00526968231229781	0.399247783392317	0.611328162309816
4932411G14Rik	0.00454705956662966	0.219644236025648	0.497206673024309	0.00676193633207744	0.484271043201736	0.65581568437184
4932411L15	-0.000262698939153047	0.315012553344946	0.574436283190584	0.000868116549798683	0.131608588901555	0.364742346714721
4932411N23Rik	0.000265071893211272	0.296977657687416	0.563662245325394	-0.00669004561920077	0.437922616656776	0.620503834173791
4932412D23Rik	0.0127603753880863	0.209024448608295	0.497206673024309	0.00362516040992105	0.419292091634045	0.611328162309816
4932412H11Rik	-0.021261604496449	0.394784172944327	0.630947381125476	0.000657377914521419	0.958265501829438	0.979091269971721
4932413F04Rik	0	NA	NA	-0.00462506378931887	0.134238177135988	0.36904498468433
4932414J04Rik	0.000725548833654499	0.145226337917615	0.413629957572829	-0.000951673019669118	0.427095872266126	0.611328162309816
4932414N04Rik	0.00304379373271198	0.149594688229688	0.420671711335334	-0.0110221683149664	0.272139541630698	0.53363251937334
4932415G12Rik	0.035780049857117	0.376812108689264	0.623189256678397	0.0563878025438264	0.0309668105263003	0.137449636561275
4932415M13Rik	0	NA	NA	0	NA	NA
4932416H05Rik	0.025196059666085	0.59691487766717	0.764377139483057	0.00189173634073756	0.962996117826929	0.981533278173977
4932416K20Rik	0	NA	NA	-0.00529114431102149	0.291464636279057	0.551290359342578
4932418E24Rik	0.00885580594396757	0.781490749841686	0.882314408654004	0.00195577214274561	0.904830390755847	0.947773733145669
4932425I24Rik	-0.0243398637849699	0.189570458409852	0.479555341821618	-0.00155289420593531	0.677598530830303	0.79738949345885
4932429P05Rik	0	NA	NA	-0.00244958342754832	0.427095872266136	0.611328162309816
4932435O22Rik	0	NA	NA	-0.000109627642973303	0.377696433778647	0.611328162309816
4932438A13Rik	0.0590291551997318	0.121734655007256	0.378533803260037	0.0414401916126228	0.221274528281783	0.48284777906259
4932438H23Rik	-0.0822545656102005	0.0348835945210458	0.173569135461823	-0.00579875204551676	0.466602469399175	0.644041911136987
4932441B19Rik	0	NA	NA	-0.00848410494084445	0.335075518715565	0.590217794156791
4932441J04Rik	0.0173632362325607	0.576302260435005	0.750354971557464	0.0341563806924764	0.232429776275197	0.496340395288421
4932443I19Rik	-0.0131605819934578	0.212832524738763	0.497206673024309	0	NA	NA
4932702P03Rik	-0.0208337357407913	0.165473148720203	0.445518895020454	3.67375479341185e-05	0.997593731491528	0.998712903901647
4933400A11Rik	-0.0185888705377032	0.447596206061506	0.657740571613777	-0.00731878854989059	0.831083196705005	0.901601431524759
4933400B14Rik	0	NA	NA	0.00163604565554179	0.424503703693372	0.611328162309816
4933400C05Rik	-0.0172425926119487	0.194194198753582	0.484765478613383	0.00565563300297123	0.621671017573101	0.75852432320888
4933400C23	0	NA	NA	0.00747630855398048	0.387102651924751	0.611328162309816
4933400F21Rik	0.0338793830100923	0.436716706613458	0.650506185509709	0.105673245470022	0.00907497518540195	0.0548696774055031
4933400L20Rik	0	NA	NA	0	NA	NA
4933401B06Rik	0	NA	NA	0	NA	NA
4933401D09Rik	0	NA	NA	0	NA	NA
4933401H06Rik	0	NA	NA	-0.0246838146883534	0.209200758210079	0.469950535257008
4933401P06Rik	-0.00269092577288157	0.565746562842725	0.743078767555016	0	NA	NA
4933402C06Rik	-0.00378406571852135	0.412507285509068	0.630947381125476	-0.00684185560646646	0.427095872266127	0.611328162309816
4933402D24Rik	0	NA	NA	0	NA	NA
4933402E13Rik	0	NA	NA	0	NA	NA
4933402J07Rik	-0.00156862021913938	0.344562232949962	0.599554045756673	0.000637355671303771	0.954472061097225	0.976309584715675
4933402J10Rik	0	NA	NA	0	NA	NA
4933402J15Rik	0	NA	NA	-0.00759451334166082	0.377696433778664	0.611328162309816
4933402N03Rik	-0.00910693427771832	0.369021062002107	0.617046875401734	0	NA	NA
4933402N22Rik	0	NA	NA	-0.00684185560646646	0.427095872266127	0.611328162309816
4933402P03Rik	-0.0267720047732189	0.0844361187766264	0.308251973220425	-0.00138728627435183	0.935026594051452	0.965956200867958
4933403F05Rik	-0.000946422966051555	0.982189835526469	0.991683081822465	0.0983392849970549	0.00616889629159422	0.0410502752910656
4933403G14Rik	-0.00124275556598723	0.971040274915009	0.986280127041925	-0.0369612976011628	0.0799973854369314	0.265502160135035
4933403O08Rik	0	NA	NA	0	NA	NA
4933404G15Rik	0.00132374162802828	0.140252036842007	0.404650915662033	-0.00612078460992696	0.478908382608785	0.651173786819337
4933404K08Rik	0.000826847866244047	0.296977657687404	0.563662245325394	0	NA	NA
4933404M02Rik	0.0314510846768203	0.108377017966072	0.354452043955396	-0.00577565170857904	0.216840087795354	0.476897025022923
4933404O12Rik	0.0795089055947311	0.0105790984370986	0.0730390988000975	0.050794340527129	0.0499412201725198	0.193169823253581
4933405D12Rik	-0.0149259985150524	0.436543653418264	0.650493250794482	-0.0180621934834917	0.151246601422665	0.396318262763113
4933405E24Rik	0	NA	NA	-0.0136837112129328	0.261139826893699	0.523668269931353
4933405L10Rik	0.00442219048168064	0.29803322161939	0.564550759115629	-0.000700244012306434	0.954289588408869	0.97621818264903
4933405O20Rik	0.000481063514472188	0.296977657687412	0.563662245325394	-3.44333670665288e-05	0.974257193811604	0.987729660566759
4933406C10Rik	0.0150814704621027	0.380732096629876	0.626545516209148	-0.0263395598452124	0.114996117371626	0.335686842412398
4933406D12Rik	0.00500513408972829	0.21964423602565	0.497206673024309	-0.0068418556064664	0.42709587226613	0.611328162309816
4933406F09Rik	0	NA	NA	0	NA	NA
4933406G16Rik	0.0128361531671523	0.50978103285305	0.705588048712354	-0.00128738206529761	0.411213426469337	0.611328162309816
4933406I18Rik	-0.0239955988053168	0.342330539990188	0.597849837284336	0.045906662992583	0.0240517729375126	0.114098998858318
4933406J08Rik	0	NA	NA	0.0015421662229023	0.469370276369244	0.64663311136073
4933406J10Rik	0.00679977995982667	0.487825353883204	0.689595571515731	-0.00686815934814591	0.696360497051947	0.81131782531451
4933406K04Rik	-0.00237393550146277	0.267610563596494	0.545007786180962	0	NA	NA
4933406M09Rik	0	NA	NA	-0.00253018364526507	0.392645594707884	0.611328162309816
4933407C03Rik	-0.0990764570919201	0.0255590227888326	0.140322758361654	-0.00166458844324047	0.966404067764168	0.98338156327667
4933407E24Rik	0.00158122386878509	0.710286247402233	0.838699674602378	-0.013683711212933	0.26113982689369	0.523668269931353
4933407G14Rik	0.0112694411061403	0.219644236025648	0.497206673024309	0	NA	NA
4933407H18Rik	-0.156297521950741	0.000967951816340186	0.0108992395207233	-0.0631737165696876	0.135954051804691	0.372152031101926
4933407I05Rik	0.0102532187179269	0.296977657687408	0.563662245325394	0.0220609025394846	0.111169757951908	0.329145366384581
4933407K13Rik	-0.00135417632750845	0.971594427740675	0.986621708899957	0.00861406307633215	0.767459106865105	0.858839865119684
4933407L21Rik	0.0234354711451701	0.24764414916248	0.52661264881369	0.0378215784021625	0.0487719408703574	0.190473096697645
4933407P14Rik	-0.000221776375604153	0.412507285509081	0.630947381125476	-0.0327040947504518	0.043882507013655	0.176675961417496
4933408B17Rik	-0.0413388059121172	0.502123182110942	0.699877424463699	-0.0276431767001352	0.578703585911073	0.727255426393969
4933408J17Rik	-0.00706512734278341	0.511700007535094	0.70723896132491	0.00866133353117098	0.585291269116	0.731210648790458
4933408N05Rik	0	NA	NA	-0.00813550544671691	0.353060015200868	0.606551609891995
4933409G03Rik	-0.00832113697430571	0.412507285509073	0.630947381125476	0.00275839186615789	0.699554674424568	0.813863530673825
4933409K07Rik	-0.0420885154966412	0.0697026550050819	0.274545538141951	-0.095218137460264	0.00186126739490285	0.015851768779985
4933411E08Rik	0.00519944435109316	0.785749171583424	0.884716046498907	-0.00209782745063711	0.904886545480993	0.947773733145669
4933411G06Rik	0	NA	NA	0	NA	NA
4933411G11Rik	-0.00108630791965771	0.447487049567422	0.657630444203364	0	NA	NA
4933411K16Rik	-0.00901400127266852	0.207202281761368	0.497206673024309	-0.0362746793117464	0.00728714126162703	0.046619350245742
4933411K20Rik	0.0514137655282162	0.277808554890052	0.555352105916713	0.0140011678085847	0.719225352355851	0.827883025263366
4933412E12Rik	-0.0870491768655028	0.0803845380800203	0.30030538511877	-0.0398391890901448	0.357920267828747	0.61054931466264
4933412E24Rik	0	NA	NA	0	NA	NA
4933412O06Rik	-0.000492635235910569	0.938446152569252	0.970404212316203	-0.00358534620514608	0.373821895770067	0.611328162309816
4933413G19Rik	0	NA	NA	-8.12966695965669e-05	0.210766059659815	0.469950535257008
4933413J09Rik	0.0246146975176538	0.404247413677315	0.630947381125476	-0.00196230163723739	0.960796815396177	0.980662551876343
4933413L06Rik	-0.000823673186387784	0.41250728550908	0.630947381125476	6.45584820104803e-05	0.885085859258788	0.935784605533394
4933415F23Rik	0	NA	NA	-0.0153936601589642	0.0261473524481161	0.121322789584443
4933416C03Rik	0	NA	NA	-0.000248260336684022	0.277186453144823	0.53888218944582
4933416E03Rik	0	NA	NA	0	NA	NA
4933416I08Rik	0	NA	NA	-0.00853576658591152	0.567118122086836	0.718274990810386
4933416M06Rik	0.0105855360398253	0.296977657687408	0.563662245325394	-0.0145552769945487	0.398339231761205	0.611328162309816
4933416M07Rik	-0.000265784066366657	0.922226392756455	0.96128598129999	-0.00819877156617608	0.525005440417094	0.68676358657522
4933417A18Rik	0	NA	NA	-7.41355589446006e-05	0.427095872266134	0.611328162309816
4933417D19Rik	0.0060934198904091	0.777108047854483	0.880499515904917	-0.0362673376383204	0.0910661216610317	0.289314308937653
4933417E11Rik	0	NA	NA	0	NA	NA
4933417G07Rik	0.000863532874896831	0.520097560333151	0.713750907265707	5.54533588464347e-05	0.971865766878575	0.986688684448262
4933417O13Rik	0.00265178528186804	0.895938859514642	0.947188868529285	-0.00753427929672065	0.619251692394115	0.75680302419536
4933421E11Rik	0.0735831989168282	0.142342201726866	0.408352158118223	-0.00404772033010017	0.918664537672933	0.956670376256571
4933421I07Rik	0	NA	NA	0	NA	NA
4933421O10Rik	-0.0210791175467667	0.629687280968293	0.786897207792393	0.00293361380132741	0.941908581486556	0.96970290846026
4933422A05Rik	0	NA	NA	-0.00441112433701768	0.717182080759513	0.82671104284582
4933422H20Rik	0.0239241862217644	0.168324801222828	0.449606865523064	0.0148988916005604	0.447973803207694	0.628554249575677
4933424B01Rik	0.0976574101113598	0.0263501039238362	0.143518092241444	0.0243202565827638	0.499206899233142	0.667945265976677
4933424G05Rik	0.000351750486555313	0.219644236025647	0.497206673024309	0	NA	NA
4933424G06Rik	0.0312428470335268	0.0778839467889928	0.294512559754324	0.000654525523258105	0.597904047706667	0.741230042443735
4933425B07Rik	-0.000287786688230581	0.412507285509071	0.630947381125476	-8.74545864538111e-05	0.42709587226612	0.611328162309816
4933425H06Rik	-0.0187653702734628	0.272708751378904	0.550283978180206	0.0347386132644559	0.0968225911565688	0.301930611032417
4933425L06Rik	0.0108868331513283	0.28928269814454	0.563662245325394	-0.00110440962327093	0.210766059659821	0.469950535257008
4933425O20Rik	0.00466557856693171	0.737302003489029	0.855932947337237	-0.0292528167520742	0.027639079643545	0.126489192809922
4933426D04Rik	-0.0757412405492414	0.0406498555457935	0.193255224695943	-0.0255296741955292	0.335994033870341	0.591083388052128
4933426M11Rik	0.0835971336378106	0.0645059335291462	0.261962507577376	-0.000240821007219324	0.995570930656854	0.998033446186641
4933427D06Rik	0	NA	NA	0.00077179884661315	0.476605620233237	0.649305869992258
4933427D14Rik	-0.0429356487052613	0.283407191436887	0.559968094840502	0.0618867667172089	0.0785671365503899	0.26288738784707
4933427E11Rik	-0.00832113697430561	0.412507285509079	0.630947381125476	-0.00684185560646645	0.427095872266127	0.611328162309816
4933427E13Rik	-0.0134330879590102	0.248401456749435	0.52661264881369	-0.0120434693148992	0.16248581428776	0.414477196348633
4933427G17Rik	-0.00075445485491829	0.964105639144245	0.982663829143681	-0.0132083139576196	0.521032470441889	0.683539313034194
4933427I22Rik	0	NA	NA	-0.00355543376363629	0.427095872266128	0.611328162309816
4933428C19Rik	0	NA	NA	0.00990970003154953	0.253571063905667	0.517191523987154
4933429K18Rik	0	NA	NA	-0.000158479398384952	0.427095872266133	0.611328162309816
4933429O19Rik	0	NA	NA	-7.11525113992791e-05	0.427095872266123	0.611328162309816
4933430H15Rik	-0.0345375084750388	0.235921189319196	0.515534467929089	0.0279003053260735	0.19809268538991	0.462847533036345
4933430H16Rik	0	NA	NA	0.004521703970865	0.29109809216723	0.550879494274655
4933430I17Rik	0.0218471321947226	0.308312157889784	0.574436283190584	0.011972936634508	0.462647953517548	0.640655282614974
4933430M04Rik	0	NA	NA	0	NA	NA
4933430N04Rik	-0.000542155045330597	0.412507285509073	0.630947381125476	0	NA	NA
4933431E20Rik	-0.0370907130858699	0.21819729783815	0.497206673024309	0.0267312294557101	0.252624696625728	0.516431182494712
4933431G14Rik	0.0169785016643597	0.406845109598232	0.630947381125476	0.0174928013218968	0.0138027784505102	0.075075657211491
4933432B09Rik	-0.0238159419287248	0.399304880555638	0.630947381125476	0.0207441705184559	0.360233466747516	0.611328162309816
4933432G23Rik	0	NA	NA	0	NA	NA
4933432I03Rik	-0.00404146916538695	0.796237502039671	0.890765053029959	0.00246995503211913	0.555684177703281	0.709461380587263
4933432I09Rik	0.00055147318371251	0.97914312424269	0.990777797094188	0.0528651657123642	0.00827602139504957	0.0513174135216855
4933433C11Rik	-0.00503178061085874	0.883569226252148	0.939701316323542	0.0536772192093559	0.0852299727561663	0.276982377957165
4933433F19Rik	0	NA	NA	0	NA	NA
4933433G15Rik	-0.0205322596129542	0.242119434000997	0.523956050544153	0.000288838535169432	0.990683707744092	0.995431089897361
4933433G19Rik	-0.0177475133061673	0.426837602301853	0.642912913380526	-0.0749910086491603	0.0167323220874936	0.0869500197101776
4933433H22Rik	-0.000897891050583504	0.956096735999047	0.978600317516251	0.00617403804378836	0.752199717442628	0.848785043339631
4933433P14Rik	0.000960386421520449	0.98354607927669	0.992322670189348	0.0994828296913377	0.0129587107084302	0.0717163142547764
4933434E20Rik	-0.266880602931075	1.26707756307207e-08	4.77539173329572e-07	-0.00135350875617835	0.973605037010424	0.987229614826001
4933434I20Rik	0	NA	NA	-0.00870989656833766	0.319188094894536	0.574582415328694
4933436C20Rik	0.0109031070659475	0.125782398480376	0.385162256044496	0.00309654039541946	0.914399409562051	0.953839451753499
4933436E23Rik	0.00279206943510381	0.21964423602565	0.497206673024309	-0.0068418556064664	0.427095872266131	0.611328162309816
4933436H12Rik	0	NA	NA	-4.29814969319111e-05	0.42709587226613	0.611328162309816
4933436I01Rik	0	NA	NA	0	NA	NA
4933437F05Rik	-0.0420957536519084	0.321897679125676	0.580365346733587	-0.00703515128004928	0.782197722553151	0.869081946793803
4933438B17Rik	0.000549272588688731	0.29697765768741	0.563662245325394	0.000347196219659686	0.424503703693369	0.611328162309816
4933438K21Rik	-0.00194391471939388	0.315012553344969	0.574436283190584	-0.00104677744716909	0.622467359987657	0.758851807638801
4933439C10Rik	0.000482499778977073	0.990786808827469	0.995677095357063	0.0622496344136714	0.0412659309246975	0.168774809658426
4933439F18Rik	-0.0987646259644838	0.0442541754481292	0.204610900506962	-0.074344278299484	0.0684222054357489	0.239551979224709
4933439K11Rik	-0.0014498571793329	0.86946715317856	0.932382735507983	-0.00511418165380762	0.706006945549825	0.818056677403223
4933440J02Rik	0	NA	NA	-0.00737445280945351	0.393394239754772	0.611328162309816
4933440M02Rik	0.00155777863131205	0.197023459701755	0.484765478613383	-0.00431044428459502	0.383524752747311	0.611328162309816
5031410I06Rik	0.000457748422572661	0.219644236025645	0.497206673024309	0	NA	NA
5031414D18Rik	0.00375104050110341	0.928575798033438	0.964860425246959	-0.0177864201873625	0.550769691280588	0.706030377622508
5031425E22Rik	-0.147259330424814	0.000293534523963313	0.00401282153989961	-0.0936725708791835	0.0163462584361749	0.0854095058284862
5031425F14Rik	0.0186473438833097	0.150695337252043	0.422091802346099	-0.00391019555091653	0.716687085089778	0.826367599678992
5031426D15Rik	-0.368676707519377	0.00025273204849524	0.00352778700372332	-0.0830201174687511	0.312622752822642	0.571696658048592
5031434C07Rik	0.038916002576756	0.0281737893364947	0.150132632336225	0.0370310501783264	0.0160241052352543	0.0840614056974761
5031434O11Rik	-0.0438277314500151	0.355381992425488	0.609511669171973	-0.0463851534834682	0.219827722115127	0.480885286953648
5031439G07Rik	-0.0935466179757761	0.00327712343934468	0.0295033206686858	-0.120846343304657	0.000139682572119425	0.00190309562846011
5033403H07Rik	0	NA	NA	0	NA	NA
5033404E19Rik	0	NA	NA	0	NA	NA
5033406O09Rik	0.000458976246861993	0.98392081883371	0.992497921123926	-0.0427762001194945	0.0346080634386673	0.148767311500494
5033411D12Rik	-0.0650702550117813	0.0426640440281249	0.19986369311151	0.00511248752044199	0.861440313172261	0.920766706764336
5033414D02Rik	-0.0853964258082814	0.0335592408853184	0.169703280467431	0.0767269991378138	0.0184553885402889	0.0934942224964431
5133401N09Rik	-0.164093030858287	4.69479977963024e-05	0.000821846507871336	-0.00192615106609563	0.962726819854331	0.981371593353595
5330411J11Rik	0	NA	NA	-0.000127136950218245	0.427095872266121	0.611328162309816
5330413P13Rik	0	NA	NA	0	NA	NA
5330417C22Rik	-0.012844997334702	0.124707913737885	0.383336706346168	0.00284883670991263	0.816465270518549	0.891137566614592
5330426P16Rik	0.0495313096432485	0.35670849161609	0.610860113805494	0.0283074228389081	0.535222098777879	0.694335022407632
5330434G04Rik	0	NA	NA	-0.000554906495307331	0.427095872266118	0.611328162309816
5330437I02Rik	-0.0148404523638795	0.177849392621779	0.46351115427135	-0.0101445363529492	0.286396019167572	0.547815337521041
5330439B14Rik	0	NA	NA	-0.0014894202869992	0.427095872266121	0.611328162309816
5430401F13Rik	0	NA	NA	-0.00257806641406686	0.427095872266133	0.611328162309816
5430402E10Rik	0	NA	NA	0	NA	NA
5430402O13Rik	0.0217160347490342	0.460633986984203	0.667071675583758	-0.0118090186486939	0.228571634291986	0.49145713985176
5430403N17	-0.00547529774925697	0.41250728550907	0.630947381125476	0	NA	NA
5430405G05Rik	0.00894194390481331	0.741350836859976	0.858145404112352	0.0194600088071478	0.255746946853995	0.519326694093504
5430405H02Rik	0.0416512380075633	0.240675944364555	0.521772200161415	0.00419101231784304	0.887860483304345	0.93734749579203
5430407P10Rik	-0.0185081744442428	0.404370763142464	0.630947381125476	0.0116814747520092	0.444648260184649	0.625537509528706
5430411K18Rik	0.033381215374259	0.345330829795596	0.599982272394572	-0.00684582790011865	0.840629814137813	0.908479844492406
5430416N02Rik	0.0319818299062301	0.462350167528069	0.66883665011342	0.0518865412348566	0.183290342696709	0.442972787651522
5430416O09Rik	0.0224642399749699	0.6790501586414	0.818413970749762	0.169349601590572	0.0134391474399218	0.0735749460888461
5430417L22Rik	-0.125670375137188	0.000809821726917858	0.00945087031760058	0.0379092996845057	0.23836378683031	0.503626659744481
5430419D17Rik	-0.00010290525258741	0.315012553344949	0.574436283190584	0.009122468101047	0.301604708437699	0.560692217973374
5430421F17Rik	0.0124625488889959	0.219644236025659	0.497206673024309	-0.000129914019033585	0.27034673589974	0.532258742976392
5430421N21Rik	0	NA	NA	0.0103198191376307	0.442729471159669	0.624142957239727
5430425J12Rik	0	NA	NA	0	NA	NA
5430427M07Rik	0.0023903347596325	0.714147512100052	0.841144024148238	-0.0156696147111794	0.168697838418765	0.423116779421611
5430427O19Rik	-0.0308666104621895	0.456531778216409	0.664170365878124	0.0291038120898108	0.387956644582134	0.611328162309816
5430428K19Rik	-0.00832113697430562	0.412507285509079	0.630947381125476	0.00951148133311453	0.270393939821849	0.532258742976392
5430434I15Rik	0	NA	NA	-0.000763059228131434	0.427095872266126	0.611328162309816
5430435G22Rik	-0.0201278163866695	0.745716820000363	0.861560711467642	0.109968918023358	0.0403300591847574	0.166072403964256
5430437J10Rik	0.0114128504607353	0.21964423602567	0.497206673024309	0	NA	NA
5430437P03Rik	-0.293896335681862	3.07752833361308e-11	1.81451448160665e-09	0.0309668345606919	0.412536074600367	0.611328162309816
5430440P10Rik	0	NA	NA	-0.00761906034267896	0.674260830646608	0.795336470353177
5530400C23Rik	0	NA	NA	-0.00684185560646643	0.427095872266129	0.611328162309816
5530401A14Rik	0.000309166864788229	0.21964423602564	0.497206673024309	-9.65458128887895e-05	0.377696433778653	0.611328162309816
5530601H04Rik	0.0293124704668376	0.519422186046849	0.713180501321986	0.0301135441333905	0.3703356623808	0.611328162309816
5730403B10Rik	-0.039436944810918	0.402417183204879	0.630947381125476	0.0466139097645289	0.175568920041025	0.432537788205876
5730403I07Rik	0	NA	NA	-0.000141169851136325	0.923928919068449	0.96035315873985
5730405O15Rik	-0.0314245964574935	0.095664706772662	0.33317731088956	-0.00871120129626488	0.599928128047318	0.742675333483389
5730408K05Rik	0.0385744215409708	0.156583027942741	0.43174327644347	0.0109386690682353	0.659630411883646	0.786172368349701
5730409E04Rik	-0.0469227301821862	0.415372899320261	0.633239411313034	0.0430853625214433	0.32798625410639	0.583681117026386
5730412P04Rik	0	NA	NA	-0.00151408675780714	0.342413004681462	0.596738237082998
5730416F02Rik	-0.00539947608851882	0.59558188949699	0.76362773003095	-0.00389915348577404	0.748729160090213	0.847232132435265
5730419I09Rik	0.117206494491361	0.00434183856654809	0.0366510667929824	-0.0103940935843435	0.774459046500763	0.863355696051252
5730420D15Rik	-0.0179630754863208	0.439256296497382	0.652771399023982	-0.013054658829766	0.60857982846132	0.749245703749452
5730422E09Rik	0.00909900579426649	0.39476635716511	0.630947381125476	-0.00501875654927162	0.311904503393513	0.570881077789384
5730435O14Rik	0	NA	NA	-0.00597212461518623	0.424129821575669	0.611328162309816
5730437N04Rik	-0.0857524806867328	0.0579830111511264	0.243977989784545	-0.0114584601605771	0.772280328648932	0.861712910954796
5730455O13Rik	-0.0382237181442113	0.346228489153409	0.600673146494961	0.0715458212590166	0.0439836280864413	0.176947182217287
5730455P16Rik	-0.0223512179192553	0.642959018608872	0.795770463405095	0.00952193888846352	0.79521784944979	0.878047807649457
5730457N03Rik	0	NA	NA	-0.00684185560646661	0.427095872266116	0.611328162309816
5730460C07Rik	0	NA	NA	0	NA	NA
5730469M10Rik	0.0495231165399622	0.0855674637706543	0.310436432830454	-0.0288269243911419	0.247123201193277	0.511209075824286
5730480H06Rik	0.00235206722207717	0.851922039502414	0.922783517682496	0.0208651188717908	0.340982536746924	0.59541321040219
5730494M16Rik	0.00252439076969695	0.955023489863069	0.978463270643883	0.0400898775718191	0.35686327722291	0.609639009028024
5730494N06Rik	-0.0593681261536947	0.177033373498498	0.462437074984097	0.111307581342736	0.00282296146133031	0.0219554361725423
5730507C01Rik	-0.0187313777838174	0.736545820456232	0.855610974380633	0.0605131743504205	0.101436308652165	0.310836267045685
5730508B09Rik	0.0216536349036738	0.457667755738345	0.665062675913661	-0.00944331516924884	0.702122587052272	0.815517475302973
5730522E02Rik	-0.0129887283916826	0.216853153599141	0.497206673024309	0.00695732309956391	0.420248624096582	0.611328162309816
5730528L13Rik	-0.0148005133682568	0.747339496827073	0.862325157192531	0.000521509487177588	0.989800531340056	0.995068204494333
5730559C18Rik	0.00199517158702501	0.121840810271552	0.378703462844357	2.59563003097946e-05	0.912356180566226	0.952561091177245
5730577I03Rik	0.0815057846594768	0.0131046131676089	0.086025877627941	0.0580986982115164	0.105998959509561	0.319474799913248
5730590G19Rik	-0.0424143030661256	0.0721082562137014	0.2803383480347	0.00820611860410667	0.54777824856668	0.704867402021857
5830403L16Rik	-0.013589204126961	0.494855247527251	0.694883681353083	-0.0100251904109181	0.329181044679937	0.584736731923905
5830403M04Rik	0	NA	NA	0.00246731311125332	0.839240888589436	0.907540121296714
5830411N06Rik	0.000184357934860624	0.333461211528849	0.589029712713288	0	NA	NA
5830415F09Rik	-0.0710065739265509	0.130822274625495	0.393946046916948	-0.0437064771555821	0.190853159125137	0.452590934238394
5830416I19Rik	0.0205432017565247	0.192039010527022	0.48225526800887	0.00879499264272164	0.501618535309561	0.669889653421493
5830416P10Rik	0.0169807926200817	0.620166615255171	0.780476822616358	0.0421997837681851	0.136946532352213	0.373843886259757
5830417I10Rik	-0.0199437435957923	0.60606756873454	0.770447130742411	0.063410320714528	0.0695597364919084	0.24224025157986
5830418K08Rik	0.0281666380327144	0.364797300200893	0.617046875401734	0.0937894438698597	0.00243049976746049	0.0195859796787516
5830418P13Rik	-0.00582280019209262	0.566448356114873	0.743388988388495	9.60669168489561e-05	0.988285026199143	0.99447172488244
5830428M24Rik	0.00208635978724637	0.949313852051743	0.975345389688184	0.0346780518721093	0.127279753771016	0.357412866890406
5830432E09Rik	0.0123411317888947	0.640676664065359	0.794491213082874	-0.00070002398516814	0.949077610427397	0.973212995669095
5830433M19Rik	0.0786528047850565	0.0736005316406656	0.283712488570377	0.0673538098487226	0.0826226400693884	0.271370851656475
5830473C10Rik	-0.00146386287126497	0.264520404006335	0.54181017534162	-0.00345818695094363	0.42709587226613	0.611328162309816
5930403L14Rik	-0.00744822388274175	0.496895558359614	0.696073866863212	-0.0260048611664228	0.0499501928934184	0.193169823253581
5930412G12Rik	0.00502702580494379	0.883953479231438	0.939842340098875	0.157514166515902	0.0153217068601946	0.0813535334053449
5930416I19Rik	-0.0538389115229889	0.219848138038379	0.497433909503906	0.0360895371623036	0.288949560940515	0.550490132091652
5930434B04Rik	0.00258809133717609	0.958264667394977	0.979515271856991	0.0474659853875261	0.235162796657789	0.49993850961376
5930438M14	0	NA	NA	-0.000150736287023838	0.427095872266129	0.611328162309816
6030405A18Rik	0	NA	NA	0	NA	NA
6030407O03Rik	0.00219821289271911	0.21964423602565	0.497206673024309	0.00714481015883289	0.570738860736697	0.721222951360637
6030408B16Rik	-0.113845626874835	0.000912626644001738	0.0104166251332289	0.00936925886403972	0.652532168065466	0.781131222881748
6030419C18Rik	-0.563138900910593	9.09141243499712e-15	8.09009437097591e-13	-0.225365611244671	2.62721334491264e-05	0.000453394316182126
6030422M02Rik	-0.0379389663360848	0.323921591917344	0.58194329772892	0.0446367621230908	0.259341405587913	0.523123674109415
6030429G01Rik	-0.0628356683161998	0.0612755349880409	0.253230930553673	0.0300428995030175	0.300033078381581	0.559320364109282
6030440G07Rik	-0.00581059984904203	0.315012553344951	0.574436283190584	0.000783708873780397	0.105292916387504	0.317849391133486
6030446N20Rik	0.0902153667283428	0.0754521315179128	0.28784138508625	0.0362269764710765	0.396695659925892	0.611328162309816
6030458C11Rik	-0.0540600240956178	0.173938540959299	0.458422143943328	-0.00461094091495351	0.902610516220751	0.946492005202592
6030466F02Rik	0	NA	NA	-0.000595528373589102	0.427095872266121	0.611328162309816
6030468B19Rik	-0.015554717939148	0.236350589842641	0.51623803265516	0.0177822754482484	0.166892293368136	0.421056143345334
6030498E09Rik	0.00108913112110951	0.448388205416965	0.658350752144181	-0.013683711212933	0.261139826893689	0.523668269931353
6230400D17Rik	-0.018579819489403	0.312655616778893	0.574436283190584	0.00878142299076305	0.645916838907734	0.777027210454238
6230409E13Rik	-0.0094547764281283	0.807984154520761	0.896821818677804	-0.0469550413365184	0.0906046372291032	0.288241243122415
6230427J02Rik	-0.097928509060746	0.00103011807597994	0.0114516480846793	-0.0129584343648455	0.717966390284203	0.827205850402723
6330403A02Rik	0.00515758232373236	0.724632519246107	0.848192049962208	0.00474503983043899	0.703172610810462	0.816170678299129
6330403K07Rik	-0.169783190838393	0.000220949076137816	0.0031376679135598	-0.0279757358539358	0.0890198258039987	0.285146304225213
6330406I15Rik	-0.0990608903043643	0.13994491364729	0.404650915662033	0.274262040640449	2.20858330896064e-06	5.15696824301633e-05
6330407A03Rik	-0.0348614496954672	0.369924805939963	0.617365346479328	0.0766956999256394	0.0128164599928123	0.0712259563024882
6330407J23Rik	-0.0189297935912653	0.255358686817164	0.532810390720007	-0.00737840002978341	0.255094639987108	0.518947065997015
6330408A02Rik	-0.00403442675333392	0.941492805485452	0.971882195460532	-0.0144347128560376	0.742283058075939	0.842719755359591
6330409D20Rik	0.00677533842924074	0.714690191950096	0.841319217263155	0.0521162359526785	0.0443968767365442	0.178233526979104
6330409N04Rik	0.0410318500663751	0.308128276220578	0.574436283190584	0.201335840580453	3.1000461727215e-08	1.09295292297676e-06
6330410L21Rik	0	NA	NA	0.00103878099710209	0.15180816793833	0.397144562112403
6330415B21Rik	0	NA	NA	-0.000168424373742016	0.377696433778644	0.611328162309816
6330416G13Rik	-0.00642560101860586	0.827551983762595	0.907506855484138	-0.0291861316452327	0.117968172203862	0.341982114581857
6330418K02Rik	0.0238143532488287	0.363074285072411	0.616316937493365	-0.00384242716043959	0.839446008990259	0.907591464830563
6330439K17Rik	0.0103871683199666	0.830107683526084	0.908731050521406	0.0127324429523684	0.532358274436029	0.692161486846572
6330503K22Rik	0.0516585309987848	0.107998472156929	0.354328653872242	0.0403811830030991	0.108927578112654	0.324661472333495
6330512M04Rik	0.00873575545511438	0.556592484847514	0.741671316708594	-0.000628476815776727	0.963801611564586	0.981876989179197
6330527O06Rik	0	NA	NA	-0.0055233606939653	0.269638262133901	0.53140397486155
6330545A04Rik	0.0108220634523629	0.796631150639049	0.890805011718725	0.0589934829759218	0.105268180200721	0.317820475514575
6330549D23Rik	0.0152772769542404	0.492243380790018	0.692770009066236	0.0605143991391245	0.0156513017045619	0.082643287368737
6330578E17Rik	0.0543429783401352	0.211281135828199	0.497206673024309	0.0838045068936932	0.052959119318883	0.200995404987874
6430527G18Rik	-0.265340993198978	2.72375819659746e-09	1.17121602453691e-07	-0.173861973820834	0.000142025474695961	0.00192500979536193
6430531B16Rik	-0.0152895589027145	0.770986754271662	0.877487261713791	-0.00792981369045573	0.795111937003454	0.878047807649457
6430548G04	-0.00646224880023625	0.518028092746047	0.712283995326689	-0.000562713843180373	0.271250850878657	0.532894953735939
6430548M08Rik	0.0171766811832459	0.613455795501443	0.775330999824648	0.0583812195695057	0.0682468035445313	0.23920096193607
6430550D23Rik	-0.0186405056485985	0.416260754228299	0.634039777876388	0.00545026316776817	0.699676465086443	0.813914902631486
6430562O15Rik	0.0207627619887666	0.286361410484054	0.563072940637401	0.0600161400059373	0.0893265492220913	0.285779536784988
6430571L13Rik	0.00216521704882145	0.878956547633836	0.936979022809331	0.0130045285736064	0.285283132643695	0.547028925652505
6430573F11Rik	-0.000323301988982017	0.984475201747974	0.992738988132721	-0.0113096886099983	0.584104900791443	0.730762081631288
6430584L05	0.0362854062505142	0.175372785612142	0.460298120683701	-0.0139919824775	0.419920687148349	0.611328162309816
6430598A04Rik	-0.0091185795152048	0.604819192484495	0.770000758056405	-0.0663457752957411	0.00244336999817275	0.0196368655123366
6430704M03Rik	0.000451535122353002	0.140252036842004	0.404650915662033	-0.012739569552371	0.204377024341596	0.469950535257008
6530401N04Rik	0.0197374028487952	0.680297666951251	0.819098567931313	0.000709178272357549	0.985423551218134	0.993430502521364
6530402F18Rik	0.105235122417989	0.00413355596360899	0.0352959036768229	0.0431816163228888	0.167713669535741	0.421931009461541
6530411M01Rik	0	NA	NA	-0.0068418556064664	0.427095872266131	0.611328162309816
6530418L21Rik	-0.0498152780783798	0.139930018786008	0.404650915662033	0.0451609492264699	0.260289579494136	0.523668269931353
6530439I21	0	NA	NA	-0.0022239309484255	0.427095872266129	0.611328162309816
6720401G13Rik	0.0101738907056886	0.76856911941173	0.875780593088266	-0.0495394689071993	0.16085731530176	0.411876442452961
6720456B07Rik	-0.1023674490969	0.007417928475053	0.0554462831092403	0.0154836063470149	0.653984855411721	0.782227844862301
6720456H20Rik	0.0726130640663284	0.0456066591764941	0.208765324132268	0.0707832853972759	0.0596935430258506	0.218201233524102
6720463M24Rik	-0.00059815980696895	0.985554036164556	0.993357846309331	-0.0260043662736376	0.369670065798924	0.611328162309816
6720468P15Rik	0.0105855360398253	0.29697765768741	0.563662245325394	0.0069641936038102	0.419685549247264	0.611328162309816
6720483E21Rik	-0.0134353393415944	0.51178431591937	0.70723896132491	-0.000715920187260289	0.953132844749038	0.97556353080483
6720489N17Rik	-0.0166286128343532	0.733203248167057	0.853287698778094	-0.0446387454508392	0.272393853244265	0.533780579719699
6820408C15Rik	-0.00403802372788097	0.308939820539747	0.574436283190584	-0.000694445408258276	0.395616619519368	0.611328162309816
6820431F20Rik	0.0374981315643578	0.313394328873324	0.574436283190584	0.0271756421035534	0.444076438319158	0.625051672059885
7420426K07Rik	0	NA	NA	-0.00705352057167831	0.413143422616021	0.611328162309816
7420461P10Rik	-0.0125310536452831	0.266696960452101	0.54441188156859	0.0120016247828253	0.245903775383955	0.509597782392842
7420700N18Rik	0	NA	NA	-0.000715920187260341	0.953132844749035	0.97556353080483
7420701I03Rik	-0.0110462122027708	0.27772524734897	0.555352105916713	-0.00239380326364682	0.210766059659825	0.469950535257008
7530416G11Rik	-0.00719408416862321	0.444051090401841	0.656838805724854	0.0061471429248135	0.238907014830885	0.504158983977213
7530420F21Rik	-0.0567618468316009	0.116064491999013	0.368922705591704	0.036438800612126	0.418299981912731	0.611328162309816
7630403G23Rik	-4.273118295636e-06	0.412507285509079	0.630947381125476	0	NA	NA
8030411F24Rik	0	NA	NA	0	NA	NA
8030423F21Rik	0.269968374489414	0.000298752963406344	0.00406680645158168	-0.049821294671709	0.137830219497942	0.375230335293801
8030423J24Rik	0	NA	NA	0	NA	NA
8030442B05Rik	-0.00710482377175017	0.256503824026618	0.534213891170833	0	NA	NA
8030443G20Rik	0.000467983299286245	0.219644236025651	0.497206673024309	0.00742722262854469	0.151443830954922	0.396529596644494
8030462N17Rik	-0.0441268391150777	0.301836431555612	0.567893309605562	-0.0260094731913587	0.426488674133288	0.611328162309816
8430403D17Rik	0.0209531262478022	0.495133295427377	0.694922020548347	-0.0244360390511168	0.30617549508611	0.565081223568836
8430406I07Rik	0.0449837976110228	0.344766659102263	0.599598258650433	0.0234318489827648	0.492062454157648	0.662246974413456
8430408G22Rik	-0.0554062973645549	0.132231008541646	0.395889753143143	0.0344749136136469	0.340709817981428	0.595312868630732
8430410A17Rik	-0.0899524862328058	0.0711573889861084	0.278410617344549	0.035067037918829	0.360167924940846	0.611328162309816
8430410K20Rik	0.0793928968894519	0.0812923714397082	0.301841508857523	0.112032151180852	0.00910995717945147	0.0549897449946647
8430419L09Rik	0.0527562373587219	0.0499957464507727	0.222035176185375	0.0607401965024119	0.0319126557377689	0.14057658939276
8430422H06Rik	-0.000775125876917298	0.412507285509076	0.630947381125476	0.000306072565186926	0.424503703693364	0.611328162309816
8430423G03Rik	-0.00357779732816294	0.813143731839966	0.899099443004139	0.000738596622795004	0.242478475574976	0.506403254567377
8430427H17Rik	0.0787773761925376	0.00645459106944615	0.049965241621355	0.0213550233899346	0.480664272775985	0.652799305108288
8430429K09Rik	0.0476537768548945	0.271030896942405	0.548482298392289	0.0223159212426959	0.483937648466171	0.655484493128606
8430431K14Rik	0.018662096190289	0.485147305577873	0.687888489267652	-0.00426529696967263	0.890683093306643	0.939418218718964
8430436N08Rik	0.0105855360398254	0.296977657687406	0.563662245325394	-0.0132803342249977	0.608090270052526	0.748924333771592
8430437L04Rik	0	NA	NA	0.000281635429858162	0.602425344408181	0.744834873609926
9030025P20Rik	-0.011577973821673	0.745462822968224	0.861452589447017	-0.0245576637417395	0.414351924620077	0.611328162309816
9030204H09Rik	-0.00409771495715933	0.315012553344946	0.574436283190584	0	NA	NA
9030224M15Rik	0.041650934178991	0.416618974857933	0.634434583722416	0.0218531738219335	0.621546190761357	0.758494243176491
9030404E10Rik	0	NA	NA	0.0170575441941337	0.135581386007466	0.371568488015232
9030418K01Rik	-0.0314039001767319	0.275811369007461	0.553229623238419	-0.00907011832872258	0.717069795382664	0.826672502176363
9030425E11Rik	-0.0291258347100029	0.718213133388565	0.84417998263398	0.111500787514336	0.0882633330259418	0.283420954402729
9030612E09Rik	0.00776736015433791	0.824235325723151	0.905488570740942	0.00368942530799545	0.88947002670045	0.938432500747461
9030617O03Rik	0.0379511112091354	0.204373159207881	0.494431276668935	0.0116134208861604	0.653549905461944	0.781813921595506
9030619P08Rik	0.000157403822339577	0.182091734406063	0.469292736258909	0.000655110855284626	0.107553548666642	0.321984981216754
9030624G23Rik	-0.0734263132091095	0.109622434230397	0.356597973435776	0.0319217858882957	0.31323834915326	0.572339323048442
9030624J02Rik	0.154184147514312	0.000490765798022457	0.00623463939444127	0.11826810846932	0.00347058142241461	0.025741475509441
9030625A04Rik	-0.0727897866732098	0.0149334007260237	0.0945437731735513	0.0443440060561347	0.21379839201722	0.473354645793288
9130008F23Rik	-0.0109973683680505	0.735562964727018	0.854796280356035	0.022719171912931	0.589741797512297	0.735091309608717
9130011E15Rik	0.0323513868955157	0.422826685685389	0.63976980830508	-0.00275519376662061	0.930455346658262	0.963589060538867
9130011J15Rik	0.0546303783513895	0.215877476783019	0.497206673024309	0.106320464949806	0.011022208193836	0.0632237634452224
9130014G24Rik	0.000125655240177466	0.916287396191722	0.958117016477391	0.0147474178390418	0.237376213442826	0.502496311036368
9130015A21Rik	0	NA	NA	-0.00589152092575241	0.369315235202114	0.611328162309816
9130015L21Rik	0	NA	NA	0	NA	NA
9130017N09Rik	-0.00284865436485761	0.731674523128417	0.852540980180122	0.00398821853993108	0.215251388503714	0.475143816627632
9130019O22Rik	0.000166750621549647	0.996702045890579	0.998494861788056	0.0121746686559212	0.686373716350985	0.803785577343005
9130019P16Rik	-0.01024541644459	0.347147948590474	0.601396423259821	-0.0153895074280933	0.0254116931678963	0.118697345142448
9130023H24Rik	-0.0369421608443955	0.391756310441508	0.630947381125476	0.0567712432987972	0.110636976631467	0.328031126415243
9130024F11Rik	-0.0121967363260195	0.190376848896398	0.480137017995649	-0.0112521863403306	0.355239271381206	0.60830192260687
9130204L05Rik	0	NA	NA	0	NA	NA
9130206I24Rik	-0.00841260279473465	0.647466793609436	0.798367926608094	-0.00424748966636759	0.823657396364613	0.896421067526897
9130209A04Rik	0	NA	NA	-6.75149179476429e-05	0.377696433778658	0.611328162309816
9130221F21Rik	0	NA	NA	-0.000818288507027411	0.359857877896096	0.611328162309816
9130221H12Rik	0.00784802650855403	0.851527484781986	0.922720136711837	-0.0477939742565971	0.193662071164127	0.456464288238468
9130227L01Rik	0	NA	NA	-7.59568324017046e-05	0.427095872266122	0.611328162309816
9130230L23Rik	-0.00527847842185783	0.490156194761324	0.691065225519505	0.00956423946656634	0.227506106426115	0.490272152059896
9130401M01Rik	-0.0710014566588005	0.133847882924868	0.397818178088587	0.0960108336640681	0.00824508975807266	0.0511942677072157
9130404H23Rik	0	NA	NA	0.00402144741054107	0.242478475574982	0.506403254567377
9130409I23Rik	-0.00832113697430572	0.412507285509073	0.630947381125476	0.0061626729671403	0.679442373187049	0.798868327130024
9230009I02Rik	0	NA	NA	0	NA	NA
9230102K24Rik	0	NA	NA	-0.0128068783016508	0.296141726931313	0.555927545973007
9230102O04Rik	0	NA	NA	0	NA	NA
9230104L09Rik	-0.00325350703682885	0.535816868042065	0.72595793370366	0.000899440227896778	0.20932623728238	0.469950535257008
9230105E05Rik	0	NA	NA	-0.00438965259390031	0.427095872266127	0.611328162309816
9230110C19Rik	-0.0384452413498241	0.547148616260119	0.734717308448774	0.0589707358874165	0.172775347391999	0.42898205850982
9230110F15Rik	-0.00316731576779239	0.412507285509074	0.630947381125476	0	NA	NA
9230112D13Rik	-0.014147174305808	0.324204171037282	0.582113813312246	-0.0223992698481127	0.132961107528259	0.366852117330549
9230112J17Rik	0.00353745993075686	0.249374555408235	0.52661264881369	0.00687859315440049	0.424503703693371	0.611328162309816
9230114K14Rik	0.0263062424602479	0.580878628978058	0.753327584345676	-0.00214493628522198	0.948233068045692	0.972975533296275
9230115E21Rik	-0.0174660761411781	0.484012573838791	0.687363937103498	0.00873399522774926	0.654961179244289	0.782921498568739
9230116N13Rik	-0.0921811912774175	0.00495532273413885	0.0407557801766721	0.0200428335214334	0.383688342887679	0.611328162309816
9330020H09Rik	-0.0610348334464478	0.166243906798477	0.446597818908075	-0.0256777564672733	0.516152725309052	0.680159021133748
9330111N05Rik	0.0129373872131435	0.475337936071449	0.680818938185801	0.000357740353456362	0.971649333747947	0.986564487435328
9330117O12	0.000358880656156262	0.249374555408243	0.52661264881369	0.00396691568007916	0.671719268923056	0.793576619646786
9330133O14Rik	0.0104919613426129	0.76734753156279	0.875063002323844	0.000678420381350607	0.978828710898655	0.990433874708001
9330151L19Rik	0.0407080204844884	0.113425836786733	0.363602069525984	0.0258762514648455	0.325750415745257	0.581552551498215
9330158H04Rik	-0.00598790850124672	0.412507285509081	0.630947381125476	-0.000218917228078403	0.171021680377355	0.426548849093226
9330159F19Rik	0.390415057997003	7.04173749994736e-09	2.82154073750708e-07	0.0533584445169383	0.130513318368081	0.362805314318601
9330159M07Rik	-0.0284974546007834	0.453491625467814	0.661799600115165	-0.0399330607333367	0.162439502638186	0.414409476982296
9330162B11Rik	0	NA	NA	0	NA	NA
9330175E14Rik	-0.0905237174407144	0.00167599054396199	0.0171900823081608	0.0105788487120413	0.782526882061461	0.869253213766938
9330175M20Rik	-0.00740644464389292	0.211473832275909	0.497206673024309	0.0373513709221456	0.0501443358383912	0.193632860747585
9330178D15Rik	0	NA	NA	-0.00692064644575228	0.421814866698155	0.611328162309816
9330179D12Rik	-0.0172305068206047	0.695018863345905	0.82906807910653	0.112997365164016	0.00712098040246905	0.045829563253214
9330182L06Rik	0.0191501150984221	0.228705807586816	0.508092701356465	-0.00836430992222632	0.341493302065865	0.595957682706372
9330182O14Rik	0	NA	NA	-0.000362417881150041	0.659599194102031	0.786172368349701
9430007A20Rik	0	NA	NA	-0.0119050832916774	0.266421322319554	0.528249590938684
9430008C03Rik	-0.0955387256061507	0.0772347110905439	0.292921938017234	0.0184005435711777	0.601151872388826	0.743786656060005
9430014N10Rik	0	NA	NA	-0.000734390669776639	0.651708059788963	0.780700369965771
9430015G10Rik	-0.0160695046024417	0.633011407742369	0.789146288568903	0.0174886211578132	0.628242193857154	0.763429865012854
9430016H08Rik	0.0608485826274188	0.136962642027658	0.403519151197672	0.130581551874645	0.000590775199430655	0.00634924366051357
9430018G01Rik	0.00019385540956913	0.296977657687404	0.563662245325394	-0.00075127416113125	0.442835500517713	0.624142957239727
9430019J16Rik	0	NA	NA	0.000708245223599194	0.424503703693356	0.611328162309816
9430020K01Rik	0.329860741833526	3.50386892067279e-12	2.33037593509521e-10	0.174778342749408	0.000124395880549674	0.00171488022574988
9430021M05Rik	0	NA	NA	0	NA	NA
9430023L20Rik	-0.165737940348409	0.000790312595672672	0.00926256000086855	0.0412714501681352	0.296855179579713	0.556749499591003
9430031J16Rik	0	NA	NA	-0.000147359044527874	0.915897296225874	0.95483192498703
9430032N09Rik	0	NA	NA	0.00958917548178206	0.266456789213874	0.528249590938684
9430037G07Rik	0.00185495264278169	0.908095331140851	0.953425132129487	-0.0207136617685709	0.102877110349068	0.313596716795667
9430038I01Rik	0.0122695479489385	0.801749126843303	0.893433164035548	0.0932408779877687	0.0181315823934657	0.0921655805154396
9430041J12Rik	-0.0251725339165519	0.134981264913557	0.399641850416431	-0.000157182832111361	0.986037113288157	0.993577274129497
9430060I03Rik	0.0482831654294162	0.249026502931114	0.52661264881369	0.0146381247541243	0.532741701933981	0.692360059838091
9430069I07Rik	-0.00352775532910439	0.778257020436129	0.881032419869075	0	NA	NA
9430076C15Rik	-0.104949558982012	0.00622638948721485	0.0486493627372994	0.0417284944250656	0.529728651144079	0.690353365155247
9430076G02Rik	0	NA	NA	-0.000820340029661513	0.210766059659827	0.469950535257008
9430083A17Rik	-0.0183688335832243	0.59175831524605	0.760967858255458	-0.0084108654683235	0.696724714066193	0.811606878029997
9430091E24Rik	0.0257196901613703	0.527759452287174	0.719692403860359	0.0174183641501849	0.598583207385704	0.74174318830627
9530002B09Rik	0	NA	NA	-0.000189434991231053	0.427095872266122	0.611328162309816
9530003J23Rik	0	NA	NA	0	NA	NA
9530008L14Rik	0.00043613372017403	0.186739020084994	0.475846573651555	-0.0175059386945523	0.0592043288121546	0.217105021832308
9530026F06Rik	0	NA	NA	-0.00684185560646661	0.427095872266116	0.611328162309816
9530026P05Rik	-0.0720727741878225	0.102821726843306	0.344549583621893	-0.0287537300547265	0.386717468343389	0.611328162309816
9530027J09Rik	-0.0118735701043226	0.528744194007714	0.720473001064956	0.000415415749578916	0.986262685612033	0.993655390731938
9530036O11Rik	0	NA	NA	0.000190104879646771	0.611078024449486	0.751016002383027
9530048J24Rik	-0.0157076220552142	0.420736419332045	0.63797528526201	0.00924554024879681	0.0859486748751419	0.278209509168222
9530051G07Rik	-0.0205890468804651	0.180174140463374	0.466463227280518	0.0196714304268697	0.16522245199834	0.418306700744601
9530052E02Rik	-0.0120693055944252	0.326499103090745	0.583697995199962	-0.0134190296925392	0.272767209854377	0.534181017382872
9530053A07Rik	-0.013810435654159	0.268011104275391	0.545241472827826	-8.67903292306243e-05	0.989718048800545	0.99505536762945
9530059O14Rik	-0.00798232059369349	0.431958921602323	0.64692866075411	0	NA	NA
9530068E07Rik	0.153199097949128	0.00124482662662773	0.0134566938268954	0.324699349679947	1.53555300817152e-14	1.3528351040059e-12
9530077C05Rik	0.0559487780654644	0.313031684291739	0.574436283190584	0.00341433979282023	0.905281854366922	0.948007287737383
9530080O11Rik	0.0165618804147123	0.109734758311733	0.356706083616109	0.00432183016383634	0.307013909748666	0.565732283997718
9530082P21Rik	-0.00474210351209794	0.925626472095444	0.963309542591313	0.0232874511270109	0.628533633355989	0.76373975569126
9530091C08Rik	-0.0560789469700652	0.24005546102894	0.520916582775609	-0.117661578648949	0.00657335756461141	0.0430450223031768
9630013A20Rik	0.0271078592325831	0.163084508067032	0.44181075821796	0.0572019978708533	0.0245170841096769	0.115730351105742
9630028B13Rik	0.00259760618908649	0.809291549276293	0.89755236591147	0.019267286499393	0.180081741045242	0.438421374605747
9630028H03Rik	0	NA	NA	-0.00726262066929247	0.399660013604661	0.611328162309816
9630033F20Rik	0.0587736355976089	0.117194534636707	0.370863554454774	0.0668289013630066	0.0273856932985847	0.125568164680674
9830001H06Rik	-0.028100309571879	0.399665705718805	0.630947381125476	0.0854121891507052	0.0183743580565842	0.093128726064892
9830107B12Rik	7.66004421331758e-05	0.296977657687417	0.563662245325394	-0.00630841420364301	0.464483870874244	0.642407339688509
9830132P13	0.000456861140261544	0.296977657687435	0.563662245325394	-0.00472419312644033	0.42709587226612	0.611328162309816
9830147E19Rik	0.0256454215175203	0.583652253686941	0.755243030033438	-0.0494030067617928	0.16679916542398	0.420922481719824
9830166K06Rik	0	NA	NA	-7.28578647194876e-05	0.905236656609863	0.948007287737383
9930005F22Rik	-0.00772268375372971	0.450093875819617	0.659243647575162	-0.00886572162246101	0.265251559189913	0.527349501596195
9930012K11Rik	-0.0852123315912162	0.00132181955346711	0.0140446067646165	0.0125451206181343	0.53914086179586	0.697727739099441
9930013L23Rik	0	NA	NA	-0.00953971431782977	0.322045818518812	0.577643859940329
9930014A18Rik	-0.0204955504362254	0.435940307566797	0.650054976861241	-0.00577026253297541	0.845608686359264	0.91174592150877
9930021J03Rik	0.019835927955617	0.666725989963053	0.810464673903583	0.0519086269818878	0.172530303172066	0.428932998908863
9930023K05Rik	0.0016764329423313	0.9079307427681	0.953425132129487	0.0125445722639269	0.625188849835426	0.760792638108805
9930104L06Rik	0.0972819568495776	0.0183414437857536	0.11006584171276	-0.0198166019731198	0.633020666713905	0.767457492897205
9930111J21Rik1	-0.00847045572026487	0.817013299406516	0.901430034320225	0.0145662337351635	0.690821078143693	0.807241215253954
9930111J21Rik2	0.0386340937286079	0.131824073938001	0.39534881029214	-0.012753703315963	0.72868550343617	0.833783227069556
A030009H04Rik	-0.0509303564835917	0.0557551852700766	0.237779102745982	-0.0109289525535652	0.58583102452197	0.731651969871742
A130010J15Rik	0.00203631814859	0.954146987401382	0.978062996365099	0.0300233486122324	0.363911230581201	0.611328162309816
A130022J15Rik	0.191979843514627	2.15685903671466e-06	5.325271687232e-05	0.160304221115059	0.000167152408352404	0.00219327390383806
A130040M12Rik	-0.882430247966544	7.68016110884147e-38	3.69050941682605e-35	-0.29922214309747	4.07395354060917e-19	5.93212901663147e-17
A130049A11Rik	0.0265622941362958	0.237542743316459	0.517744021469376	0.0192431269302718	0.363953982937196	0.611328162309816
A130077B15Rik	0	NA	NA	-0.0042932599732735	0.0838624539920029	0.274240164582707
A1bg	0.000140100945488098	0.117871854149417	0.371974857433742	0.00136840341650133	0.328627182304534	0.584250869811892
A1cf	0	NA	NA	0.00407399926312452	0.243938881119641	0.507733815695516
A230001M10Rik	0.0104935620505502	0.301276764109979	0.567396254546416	-0.0270766218515594	0.0994473687768309	0.307057213716772
A230020J21Rik	0.0739932161584013	0.021215118033122	0.12257818894952	0.0234507114388952	0.395481069006614	0.611328162309816
A230028O05Rik	-0.0217136379509578	0.151921977203491	0.423477846250471	-0.0108706571347506	0.214738644903389	0.474416360109694
A230046K03Rik	0.10317051675958	0.00859431972360493	0.0624306195795201	0.230772806191935	7.11377757791782e-10	3.27827886272046e-08
A230050P20Rik	-0.222183912989201	5.7085672997818e-05	0.000970153599196339	-0.0781790852437067	0.0631710381860211	0.226887689051814
A230051G13Rik	-0.0571388175682201	0.129884089793932	0.39259350368441	0.0111765821952716	0.707870819899852	0.819446549531281
A230056J06Rik	-0.00535938983877409	0.736076380731888	0.855181583295915	0.00902579281738613	0.452864967277572	0.63290556632636
A230056P14Rik	0.00151739113255398	0.962380374023188	0.981582020116726	-0.00873355207051717	0.75304647476687	0.849374851151788
A230057D06Rik	0.0161354575916122	0.0965788738931047	0.334476132450336	0.00747571175819275	0.117512404959927	0.340896528389562
A230065H16Rik	-0.0118123942177587	0.3841119056297	0.629574054584162	0.00887333681427245	0.216722167776548	0.47683425120028
A230070E04Rik	-0.000437368408539564	0.315012553344949	0.574436283190584	-0.000634399952412537	0.619556476600074	0.756924915217145
A230072C01Rik	0.0499454021083157	0.188870860965206	0.478386634606677	0.0240666208407896	0.36232669469178	0.611328162309816
A230072E10Rik	0.0043848092212895	0.386370972648835	0.630947381125476	0.00986551084467727	0.254247674235582	0.518082141241173
A230073K19Rik	0.0221361671474796	0.14177357825948	0.407338513246962	-0.0389323958283298	0.0225396772665317	0.108721406239852
A230077H06Rik	-0.005067223470299	0.773128669967797	0.878009226909958	-0.00684185560646646	0.427095872266127	0.611328162309816
A230108P19Rik	-0.00594185997664925	0.558100647204377	0.742575975350639	0.00651788877633165	0.397733918428163	0.611328162309816
A2ld1	-0.0290067752829875	0.322113207000631	0.580488281760511	-0.0175983545892515	0.472268166037774	0.648664935508978
A2m	-0.00700944531815791	0.330017978144086	0.587740142091815	-0.000966908658617244	0.946086191134087	0.971904132854811
A330009N23Rik	-0.0504430990918787	0.369254930388328	0.617062164579557	-0.0502482655277522	0.29818880883852	0.558002940091573
A330021E22Rik	-0.00270347567238447	0.897535461447688	0.948198807545676	-0.0259522633762567	0.24493063821139	0.508687165413672
A330023F24Rik	-0.0447036472092145	0.139732210154811	0.404650915662033	0.0243405671880963	0.314744166881443	0.573698527818717
A330032B11Rik	-0.0199331192602216	0.0957956589690585	0.333254902547626	0.0191718964700469	0.394387496906239	0.611328162309816
A330035P11Rik	0.0111930357943987	0.675372704883004	0.815666902956722	0.0127453488940453	0.567095194389236	0.718274990810386
A330040F15Rik	0.0356524340874555	0.0807536175320015	0.300807225306706	0.0169786537894749	0.569879654009787	0.720562237883162
A330041J22Rik	0.0019959767398408	0.867672684194687	0.931341746965214	-0.00454390317925772	0.608637069437449	0.749245703749452
A330048O09Rik	-0.00382650443821144	0.315012553344953	0.574436283190584	0.00687859315440059	0.424503703693365	0.611328162309816
A330049M08Rik	0.00688513646695351	0.638202803167095	0.792569522378682	-0.0157343194219428	0.167976860758397	0.422268171248299
A330049N07Rik	-0.000154664419647877	0.565746562842718	0.743078767555016	0	NA	NA
A330050B17Rik	-0.00837907833978293	0.454247818065109	0.662450478833799	-0.0187771830282373	0.42658068219405	0.611328162309816
A330050F15Rik	0	NA	NA	-0.00334596617234205	0.314790975544659	0.573698527818717
A330069E16Rik	0.0944008204621792	0.00707863889279593	0.0536508352359742	0.0702984878502349	0.0486167021680091	0.190088885275297
A330070K13Rik	0.0105855360398254	0.296977657687404	0.563662245325394	-0.00684185560646661	0.427095872266116	0.611328162309816
A330076C08Rik	0	NA	NA	-0.00507469791245272	0.56310439312724	0.715326118689687
A330076H08Rik	0.0063602286144023	0.251313319955534	0.528731756005399	-0.000657643333763033	0.692310343301867	0.808350778391444
A330093E20Rik	0	NA	NA	0.000244758292717058	0.851471444582513	0.915008879151606
A330102I10Rik	-0.00703390040473765	0.286822226095602	0.563587201777098	0.00300651745105415	0.371554665038362	0.611328162309816
A3galt2	-0.066857137559614	0.0170080643986885	0.104133000610205	0.0252648255400816	0.358507435683963	0.611302261642786
A430005L14Rik	-0.0245462155940912	0.557008655406485	0.741944793178659	0.102413198566047	0.00546569371087398	0.0371945381734363
A430033K04Rik	0.0288290369508681	0.436442535887381	0.650493250794482	0.0525560479526999	0.125269274496667	0.354198690716524
A430035B10Rik	-0.0209237912005779	0.462840881330331	0.669137892267264	0.000404742789542816	0.985524563365542	0.99343680806926
A430071A18Rik	-0.0310810135576802	0.0889634554406029	0.318192515263087	-0.00909072858680986	0.576365518938833	0.725229968861584
A430078G23Rik	0.0287781355221839	0.48803909419733	0.689696793693161	0.0358532921935796	0.209699812519919	0.469950535257008
A430084P05Rik	-0.0528289266602631	0.142846705128093	0.409188751008507	-0.00605858924531175	0.821516878390308	0.895206626446729
A430088P11Rik	-0.013600457821293	0.637202590752447	0.791960620553041	0.00619377865176153	0.771900257482999	0.861510863836884
A430089I19Rik	0	NA	NA	0	NA	NA
A430090L17Rik	-0.0511247339730617	0.174697365809401	0.459288478761113	-0.0316595438055381	0.38894035275834	0.611328162309816
A430092G05Rik	0.0184804767515471	0.214107066676164	0.497206673024309	-0.00543722924438147	0.266391508778945	0.528249590938684
A430093F15Rik	-0.000366547012982752	0.976869289605853	0.989878619600896	-0.0366481449362435	0.0134147516768578	0.0734989582336961
A430105I19Rik	-0.0027678482327567	0.954409942673864	0.978228203921204	-0.032762673511233	0.289579535641716	0.550879494274655
A430107O13Rik	0.471791562699056	7.46793638859716e-11	4.160614647108e-09	0.125701219747317	0.0457919622982861	0.181987465024727
A430107P09Rik	-0.000772630453717313	0.534766793451448	0.725030157080502	-0.000123388286454203	0.383805066136793	0.611328162309816
A430110N23Rik	-0.0414936784305982	0.642129971289121	0.79529073835356	0.484768774397764	1.47357264408522e-07	4.40768490744348e-06
A4galt	-0.0421895373884784	0.547580944476	0.735000123127072	0.464792012079145	4.57398002689276e-15	4.32014473891385e-13
A4gnt	-0.00014303626861787	0.412507285509088	0.630947381125476	-0.0248255834599336	0.0626427677290817	0.225531173376268
A530006G24Rik	0	NA	NA	-0.00187605971491892	0.42709587226613	0.611328162309816
A530013C23Rik	-0.0719725903186117	0.0852640111680438	0.309898888259365	0.0157656255756673	0.701903898264503	0.815494173448901
A530016L24Rik	-0.00488977606375442	0.677805653872614	0.817475213219897	-0.00985394919645308	0.694236827547831	0.809703935001326
A530032D15Rik	-0.276623157253825	2.88408148667235e-07	8.52368935468764e-06	-0.242804241605991	4.66535615802788e-07	1.26386547702233e-05
A530046M15	0.0422016514280255	0.15400895240568	0.426869125745099	0.0109014113587699	0.334099470157436	0.589428635404184
A530050N04Rik	0.00616404390630556	0.24937455540823	0.52661264881369	0	NA	NA
A530053G22Rik	0	NA	NA	0.0791477943974318	0.0675987773409442	0.238100312999314
A530054K11Rik	0.0227967911831325	0.54226341734215	0.731167781173585	-0.019779358312132	0.557051000060026	0.710477212242008
A530058N18Rik	0	NA	NA	0.000240167300604341	0.362787232817765	0.611328162309816
A530064D06Rik	8.41248286050195e-05	0.17171324023989	0.455304206187187	0.00273101621810963	0.539393491530795	0.697889838974313
A530065N20	0.000156797914376263	0.990178491854568	0.995461101100301	-0.0461004897304233	0.0143702471125056	0.0773171310576932
A530072M11Rik	0.00885880517713523	0.694163133221596	0.828769468012605	-0.0160283416068252	0.470629900436627	0.647475083810458
A530088E08Rik	-0.0103152874184139	0.54394799390892	0.732735228884352	-0.0466114834177957	0.00603265441102762	0.0403099737700532
A530098C11Rik	0.00836038725003636	0.584336820411405	0.755620157772309	0.028369346792153	0.209430324707226	0.469950535257008
A530099J19Rik	0	NA	NA	-0.00503340148655623	0.458639018359721	0.637713557922899
A630001G21Rik	0.0772620808669486	0.0727389637850535	0.281920080618826	0.0802413692011212	0.0239964643255605	0.113913937962045
A630007B06Rik	-0.016304431786795	0.724908285795711	0.848336046182524	0.149184398462432	0.000173840042248918	0.00226343695568148
A630010A05Rik	-0.00146507114806728	0.433447788625485	0.647644585289991	-0.00130332797895966	0.413062708904514	0.611328162309816
A630012P03Rik	0.0452963400027077	0.107687511139839	0.353822504550229	-0.0294600681036758	0.171274349603207	0.427075819060536
A630019I02Rik	0	NA	NA	-0.00707846898294165	0.411547120497056	0.611328162309816
A630020A06	0.0130379347003078	0.114722988982314	0.366702663864177	-0.00633788573872625	0.462823622355333	0.640771588877294
A630023A22Rik	-0.0101981498234767	0.315012553344947	0.574436283190584	0	NA	NA
A630033H20Rik	0.0341850577481507	0.162160161898561	0.439929680631703	0.000650521816120485	0.985009807158138	0.993299939233965
A630055G03Rik	-0.0107573643022349	0.497968832985481	0.696663435389325	0.0155837884675284	0.149232542554419	0.393153405236972
A630066F11Rik	-0.0144551901975923	0.663935717687487	0.808800153184967	-0.0368805050433567	0.225226833516375	0.487816986382744
A630072M18Rik	-0.0193568531870749	0.646353951863324	0.7976097399053	0.080096206562787	0.0339021682177925	0.146388904038909
A630073D07Rik	-0.000752923641309245	0.556391164380961	0.741671316708594	-0.00900612801352143	0.308094702079016	0.567075993082235
A630075F10Rik	-0.0143079760674794	0.81733890445976	0.901582271599487	0.047378628011868	0.116356349712957	0.338526424418104
A630076J17Rik	0	NA	NA	-0.00895300635331937	0.533844444933592	0.693276992528648
A630077J23Rik	0.00900219249789994	0.672878059507046	0.813983836728865	-0.00270732200005815	0.894006406320266	0.941096563694329
A630089N07Rik	-0.0576120023032098	0.167671511786128	0.44901607644172	0.0292964168124448	0.248351286592019	0.512190758590341
A630095E13Rik	0	NA	NA	0.00031748654862488	0.270371625891024	0.532258742976392
A630095N17Rik	0.00877372258541737	0.255903285884611	0.533541279747057	-0.000163967778895074	0.427095872266133	0.611328162309816
A730008H23Rik	0.0216782234368954	0.103677292436039	0.346141125447464	0.0211150119620779	0.253124142161153	0.516847503440944
A730011L01Rik	-0.102817648036362	0.00604765805747125	0.0475816764317048	-0.0680507989010468	0.0654143459353389	0.232476694533105
A730015I17	-0.00956567775657901	0.34611901252949	0.600645859500661	-0.000163035217476398	0.427095872266121	0.611328162309816
A730017C20Rik	-0.0145320287455799	0.382718590547001	0.628254678358861	0.0171423994796121	0.4939201090675	0.663709103238102
A730017L22Rik	-0.0214926535488554	0.408182918556093	0.630947381125476	0.0231151148236545	0.37320525071947	0.611328162309816
A730018C14Rik	0.000621905012299937	0.296977657687403	0.563662245325394	-0.00684185560646643	0.427095872266129	0.611328162309816
A730020E08Rik	-0.00221268828282871	0.278333296895781	0.555352105916713	0.0105134812798228	0.647069212019209	0.777655025942499
A730020M07Rik	0.186554917472741	0.0286102126807782	0.151826863041756	-0.0712700510128398	0.0550310691256893	0.206580175632964
[truncated: 20,967 more rows]
