# Supplementary material for: Systematic evaluation of the isolated effect of tissue environment on the transcriptome using a single-cell RNA-seq atlas dataset
Source: BMC Genomics. 2025 Apr 29;26:416. doi: 10.1186/s12864-025-11614-w (PMC12039055; doi:10.1186/s12864-025-11614-w)
Supplement: Supplementary file 11 — Complete results of the Gene Ontology (GO) analysis for genes with expression changes in opposite directions between BAT and SCAT. The table was generated using the “WebGestaltR” package in R. [file 12864_2025_11614_MOESM11_ESM.csv]

geneSet	description	link	size	overlap	expect	enrichmentRatio	pValue	FDR	overlapId	userId
GO:0042742	defense response to bacterium	http://amigo.geneontology.org/amigo/term/GO:0042742	250	5	0.21566935926594	23.1836363636364	1.16801816441026e-06	0.000948430749501128	12608;15439;20568;56619;58217	Cebpb;Clec4e;Hp;Slpi;Trem1
GO:0042107	cytokine metabolic process	http://amigo.geneontology.org/amigo/term/GO:0042107	111	3	0.0957571955140773	31.3292383292383	0.000100687990463255	0.025768863876716	12608;16176;58217	Cebpb;Il1b;Trem1
GO:0002237	response to molecule of bacterial origin	http://amigo.geneontology.org/amigo/term/GO:0002237	330	4	0.284683554231041	14.0506887052342	0.00012588778395628	0.025768863876716	12608;16176;20568;20692	Cebpb;Il1b;Slpi;Sparc
GO:0002526	acute inflammatory response	http://amigo.geneontology.org/amigo/term/GO:0002526	120	3	0.103521292447651	28.9795454545455	0.000126940216141458	0.025768863876716	15439;16176;58217	Hp;Il1b;Trem1
